# Supplementary material for: The Proteome and Phosphoproteome Uncovers Candidate Proteins Associated With Vacuolar Phosphate Signal Multipled by Vacuolar Phosphate Transporter 1 (VPT1) in Arabidopsis
Source: Mol Cell Proteomics. 2023 Apr 18;22(6):100549. doi: 10.1016/j.mcpro.2023.100549 (PMC10209694; doi:10.1016/j.mcpro.2023.100549)
Supplement: Supplemental Table S1 — MS identified information of proteome. [file mmc1.xlsx]

## Sheet: Summary
Header line description of table 1			Table 1. MS/MS spectrum database search analysis summary
Total spectrum	Number of spectrum produced by mass spectrometer
Matched spectrum	Number of spectrum matched with alignment protein		Total spectrum	Matched spectrum	Peptides	Unique peptides	Identified proteins	Quantifiable proteins
Peptides	Number of peptides whitch spectrum hit		267855	73664	41762	37933	6581	5566
Unique peptides	Number of identified peptides that only come form this protein groups
Identified proteins	Number of proteins detected by spectrum search analysis
Quantifiable proteins	Number of proteins quantifiable		Table 2. Differentially expressed protein summary (Filtered whith threshold value of expression fold change and P value < 0.05)
Header line description of worksheet "Protein_quant"			Compare group	Regulated type	fold change >1.2	fold change >1.3	fold change >1.5	fold change >2
Protein accession	Protein accession number of database used for search		VPT1/C	up-regulated	94	44	16	2
Protein description	Protein functional description			down-regulated	52	33	15	6
Gene name	Indicates the name of the gene that code for the protein sequence
MW [kDa]	Protein molecular weight ,unit [kDa]
Score	A simple rule to be used to judge whether a result is significant or not
Coverage [%]	Percent of identified peptdie sequence covering in protein sequence
Peptides	Number of peptides whitch spectrum hit
PSMs	Number of spectrum which protein matched
Unique peptides	Number of identified peptides that only come form this protein groups
Header line description of worksheet "Peptide_quant"
ID	Identified peptide index number
Sequence	Identified peptide amino acid sequence
Protein accession	Protein accession number of database used for search
Protein description	Protein functional description
Charge	Carried charge of peptide
m/z	Mass-to-charge ratio of peptide
mass error [ppm]	Parts per million ratio of peptide mass error between the theory and practice
PEP	The maximal posterior error probability for peptides
Score	A simple rule to be used to judge whether a result is significant or not
Unique [yes/no]	When marked with 'yes', this particular peptide is unique to a single identified protein group

## Sheet: Protein_quant
Protein accession	Protein description	Gene name	MW [kDa]	Score	Coverage [%]	Peptides	PSMs	Unique peptides	C_1	C_2	C_3	VPT1_1	VPT1_2	VPT1_3	VPT1/C Ratio	VPT1/C P value
A0A178V7F9	Glucan synthase-like 10 OS=Arabidopsis thaliana OX=3702 GN=GSL10	GSL10	217.38	39.948	11.2	18	20	14	1.031	1.015	0.987	1.062	0.893	0.996	0.973	0.59864
A0A178VA69	Protein arginine methyltransferase 6 OS=Arabidopsis thaliana OX=3702 GN=PRMT6	PRMT6	49.371	5.0576	5.9	3	3	3	0.972	1.035	1.05	0.986	0.946	1.025	0.967	0.37258
A0A178VC85	Dihydroflavonol 4-reductase/flavanone protein OS=Arabidopsis thaliana OX=3702 GN=At3g02420	At3g02420	31.76	31.249	22.4	5	5	5	1.01	0.877	0.949	0.934	1.062	1.021	1.064	0.32802
A0A178VCD6	Protein kinase superfamily protein OS=Arabidopsis thaliana OX=3702 GN=At3g01490	At3g01490	40.037	1.5853	8.1	3	3	1
A0A178VDM0	Small nuclear ribonucleoprotein family protein OS=Arabidopsis thaliana OX=3702 GN=LSM1B	LSM1B	13.401	4.1829	21.2	2	2	2	1.078	1.031	0.981	0.989	0.87	1.078	0.95	0.47226
A0A178VEB5	Pectin lyase-like superfamily protein OS=Arabidopsis thaliana OX=3702 GN=At3g06770	At3g06770	39.222	3.245	7	3	3	2	1.109	0.973	0.958	1.032	0.946	1.005	0.981	0.75946
A0A178VEL3	Phosphoglycerate mutase-like family protein OS=Arabidopsis thaliana OX=3702 GN=AtVIP1	AtVIP1	115.86	86.003	16.4	14	17	14	0.982	1.015	0.995	1.028	0.995	0.99	1.007	0.67178
A0A178VFU5	Nuclear transport factor 2 (NTF2) family protein OS=Arabidopsis thaliana OX=3702 GN=At3g09250	At3g09250	26.076	2.6443	8.3	2	2	2	1.084	0.879	0.911	1.163	1.097	0.875	1.091	0.4818
A0A178VI02	Eukaryotic aspartyl protease family protein OS=Arabidopsis thaliana OX=3702 GN=At3g02740	At3g02740	44.659	17.711	8.2	2	2	2	0.87	0.933	0.964	1.113	1.045	1.071	1.167	0.0118792
A0A178VK06	RNA-binding (RRM/RBD/RNP motifs) family protein OS=Arabidopsis thaliana OX=3702 GN=At3g04500	At3g04500	20.242	1.7817	9.1	1	1	1	0.914	1.081	0.857	1.209	0.848	1.101	1.107	0.49152
A0A178VNS0	2-oxoglutarate (2OG) and Fe(II)-dependent oxygenase superfamily protein OS=Arabidopsis thaliana OX=3702 GN=JMJD5	JMJD5	36.947	9.4951	10.4	3	3	3	1.013	1.065	1.036	1.002	0.934	0.968	0.933	0.048342
A0A1I9LLA3	Nucleotidylyl transferase superfamily protein OS=Arabidopsis thaliana OX=3702 GN=At3g27610	At3g27610	31.001	1.8981	3.2	1	2	1	0.943	1.185	0.797	0.998	1.059	1.037	1.058	0.61218
A0A1I9LLB4	Mediator of RNA polymerase II transcription subunit OS=Arabidopsis thaliana OX=3702 GN=At3g09180	At3g09180	39.833	2.3246	3.6	1	1	1
A0A1I9LLC0	CTC-interacting domain 4 OS=Arabidopsis thaliana OX=3702 GN=CID4	CID4	66.568	59.004	13.6	8	10	7	0.934	1.069	0.992	1.041	0.996	0.997	1.013	0.74958
A0A1I9LLF7	S-adenosyl-L-methionine-dependent methyltransferases superfamily protein OS=Arabidopsis thaliana OX=3702 GN=At3g54150	At3g54150	29.359	-2	5.4	2	3	1	1.03	0.993	1.098	0.94	0.94	1.016	0.928	0.12944
A0A1I9LLG5	Basic helix-loop-helix (BHLH) DNA-binding superfamily protein OS=Arabidopsis thaliana OX=3702 GN=At3g20640	At3g20640	41.971	3.037	3.8	1	1	1
A0A1I9LLI6	RNA helicase family protein OS=Arabidopsis thaliana OX=3702 GN=At3g62310	At3g62310	60.83	7.5191	20.9	9	13	3	0.983	1.081	0.983	1.027	0.931	1.012	0.975	0.59332
A0A1I9LLI9	Ubiquitin-conjugating enzyme 13 OS=Arabidopsis thaliana OX=3702 GN=UBC13	UBC13	14.158	13.032	29.8	2	2	2	0.931	1.079	0.949	1.069	1.02	0.959	1.03	0.6112
A0A1I9LLM3	Cytochrome P450, family 72, subfamily A, polypeptide 15 OS=Arabidopsis thaliana OX=3702 GN=CYP72A15	CYP72A15	62.303	16.514	10.6	5	6	2
A0A1I9LLV3	AAA-type ATPase family protein / ankyrin repeat family protein OS=Arabidopsis thaliana OX=3702 GN=At3g24530	At3g24530	43.526	1.6621	2.3	1	1	1	0.976	0.996	0.982	1.037	1.064	0.952	1.034	0.40342
A0A1I9LLX0	DNA binding protein OS=Arabidopsis thaliana OX=3702 GN=At3g52170	At3g52170	51.11	1.7711	5.3	2	2	2
A0A1I9LLZ2	SIT4 phosphatase-associated family protein OS=Arabidopsis thaliana OX=3702 GN=At3g45190	At3g45190	83.314	7.4464	3.2	2	2	2
A0A1I9LLZ3	BED zinc finger and hAT dimerization domain-containing protein DAYSLEEPER OS=Arabidopsis thaliana OX=3702 GN=DAYSLEEPER	DAYSLEEPER	76.327	91.03	26.1	14	20	14	0.992	0.995	1.019	1.011	1.003	1.025	1.011	0.35982
A0A1I9LLZ4	Rubisco methyltransferase family protein OS=Arabidopsis thaliana OX=3702 GN=At3g07670	At3g07670	42.657	6.7673	9.3	4	6	4	1.085	1.045	0.975	0.983	1.024	0.91	0.939	0.25042
A0A1I9LLZ7	Glucose-6-phosphate 1-dehydrogenase OS=Arabidopsis thaliana OX=3702 GN=G6PD5	G6PD5	65.603	18.732	19.5	13	17	6	0.964	0.919	1.002	1.006	1.021	1.084	1.078	0.089579
A0A1I9LM16	Zinc finger protein 1 OS=Arabidopsis thaliana OX=3702 GN=ZFN1	ZFN1	42.074	57.764	20.2	6	7	6	0.94	1.04	1.012	1.021	0.942	1.005	0.992	0.85204
A0A1I9LM32	Coiled-coil protein OS=Arabidopsis thaliana OX=3702 GN=SCD2	SCD2	47.544	21.019	10.4	3	4	3	1.09	1.021	0.915	1.038	1.019	0.938	0.99	0.89172
A0A1I9LM40	Peptidase family M48 family protein OS=Arabidopsis thaliana OX=3702 GN=At3g27110	At3g27110	28.798	9.9955	13.8	4	5	4	1.024	1.011	0.954	0.963	1.072	0.99	1.012	0.78362
A0A1I9LM53	Protein kinase superfamily protein OS=Arabidopsis thaliana OX=3702 GN=At3g59350	At3g59350	47.308	19.664	18.9	8	10	2	1.101	0.94	1.046	0.98	1.019	0.932	0.949	0.39774
A0A1I9LM56	Beta-galactosidase OS=Arabidopsis thaliana OX=3702 GN=BGAL2	BGAL2	88.405	33.865	15.7	11	12	7	0.955	0.931	1.035	1.035	1.087	0.935	1.047	0.46036
A0A1I9LM85	dUTP-PYROPHOSPHATASE-LIKE 1 OS=Arabidopsis thaliana OX=3702 GN=DUT1	DUT1	22.337	23.683	16.9	2	5	2	0.965	0.886	0.975	1.067	1.053	0.949	1.086	0.16186
A0A1I9LM90	RNA-binding KH domain-containing protein OS=Arabidopsis thaliana OX=3702 GN=FLK	FLK	60.577	44.154	15.7	7	10	7	1.018	0.951	0.972	0.972	1.023	1.057	1.038	0.30812
A0A1I9LMG6	Beta-1,3-glucanase 2 OS=Arabidopsis thaliana OX=3702 GN=BGL2	BGL2	39.38	38.475	19.7	6	8	6	0.88	0.674	0.545	1.163	1.435	1.285	1.85	0.0140444
A0A1I9LMI6	Suppressor of abi3-5 OS=Arabidopsis thaliana OX=3702 GN=SUA	SUA	78.755	2.3047	1.1	1	1	1	0.912	0.983	0.999	1.025	0.99	1.095	1.075	0.152622
A0A1I9LMI8	Transmembrane protein OS=Arabidopsis thaliana OX=3702 GN=At3g23450	At3g23450	33.357	50.361	66	7	11	7	0.728	0.989	1.135	0.894	1.035	1.226	1.106	0.53156
A0A1I9LMJ4	RPM1 interacting protein 4 OS=Arabidopsis thaliana OX=3702 GN=RIN4	RIN4	24.904	48.987	56.7	9	10	9	0.967	1.002	0.969	1.034	0.976	0.993	1.022	0.35168
A0A1I9LMQ7	Tic22-like family protein OS=Arabidopsis thaliana OX=3702 GN=Tic22-III	Tic22-III	27.473	21.032	28.4	7	7	7	1.012	1.002	0.982	0.954	0.997	1.018	0.991	0.68074
A0A1I9LMR3	Plastidic type i signal peptidase 1 OS=Arabidopsis thaliana OX=3702 GN=PLSP1	PLSP1	34.872	31.815	21.6	5	8	5	1.046	1.094	1.028	0.97	1.005	0.926	0.916	0.042684
A0A1I9LMT6	RNA binding (RRM/RBD/RNP motifs) family protein OS=Arabidopsis thaliana OX=3702 GN=At3g12640	At3g12640	69.58	9.8087	10.6	5	5	5	0.953	1.083	0.964	1.063	0.963	0.987	1.004	0.92404
A0A1I9LMW1	Protein phosphatase 2C family protein OS=Arabidopsis thaliana OX=3702 GN=MDC8.3	MDC8.3	49.558	2.889	2.4	1	1	1
A0A1I9LMY3	Subunits of heterodimeric actin filament capping protein Capz superfamily OS=Arabidopsis thaliana OX=3702 GN=CPA	CPA	38.241	3.8923	6	2	2	2
A0A1I9LN83	Rhamnose biosynthesis 3 OS=Arabidopsis thaliana OX=3702 GN=RHM3	RHM3	75.286	9.6827	24.7	15	20	2	1.031	1.055	1.045	0.916	0.98	0.993	0.923	0.035145
A0A1I9LNA2	DUF399 family protein, putative (DUF399 and DUF3411) OS=Arabidopsis thaliana OX=3702 GN=At3g56140	At3g56140	58.043	7.7831	5.3	3	3	3	0.902	1.07	0.86	1.141	0.946	1.089	1.121	0.25342
A0A1I9LNA9	UDP-Glycosyltransferase superfamily protein OS=Arabidopsis thaliana OX=3702 GN=SGT	SGT	61.06	15.204	15.7	7	8	7	0.991	1.116	0.971	0.982	0.957	1.025	0.963	0.49056
A0A1I9LNC7	DNAse I-like superfamily protein OS=Arabidopsis thaliana OX=3702 GN=At3g18500	At3g18500	49.984	16.065	9.9	4	4	4	0.92	1.012	0.99	1.129	0.888	1.068	1.056	0.5572
A0A1I9LND6	Calcineurin-like metallo-phosphoesterase superfamily protein OS=Arabidopsis thaliana OX=3702 GN=At3g09970	At3g09970	29.636	38.937	20.5	4	5	4	1.029	0.976	1.037	0.973	0.958	1.043	0.978	0.51736
A0A1I9LNF9	Sulfate transporter 31 OS=Arabidopsis thaliana OX=3702 GN=SULTR3:1	SULTR3:1	77.937	1.7976	2.6	2	2	2	1.034	1.004	1.13	0.913	0.965	0.972	0.9	0.061363
A0A1I9LNL3	NAD(P)-binding Rossmann-fold superfamily protein OS=Arabidopsis thaliana OX=3702 GN=At3g01980	At3g01980	26.549	2.5538	5.8	1	1	1
A0A1I9LNM9	Histone deacetylase OS=Arabidopsis thaliana OX=3702 GN=HDA15	HDA15	48.556	4.4208	4.4	2	3	2
A0A1I9LNN0	Transducin/WD40 repeat-like superfamily protein OS=Arabidopsis thaliana OX=3702 GN=At3g50590	At3g50590	174.99	58.267	11.6	16	18	16	0.936	0.993	1.022	0.974	1.012	1.067	1.035	0.41072
A0A1I9LNQ7	Regulator of chromosome condensation (RCC1) family protein OS=Arabidopsis thaliana OX=3702 GN=At3g02510	At3g02510	36.458	14.491	17.6	6	6	4	0.914	1.106	0.932	1.02	1.042	0.996	1.036	0.5647
A0A1I9LNS4	Class II aaRS and biotin synthetases superfamily protein OS=Arabidopsis thaliana OX=3702 GN=At3g62120	At3g62120	59.173	167.86	54.4	26	44	26	0.99	0.995	0.982	1.017	1.027	1.004	1.027	0.023961
A0A1I9LNU8	F-box/FBD/LRR protein OS=Arabidopsis thaliana OX=3702 GN=At3g49045	At3g49045	13.729	1.709	10.2	1	1	1
A0A1I9LNY9	Putative eukaryotic LigT OS=Arabidopsis thaliana OX=3702 GN=At3g16220	At3g16220	22.585	8.1031	19.6	4	4	4	1.044	1.005	0.955	1.042	1.007	0.963	1.003	0.93904
A0A1I9LNZ1	Uncharacterized protein OS=Arabidopsis thaliana OX=3702 GN=At3g07470	At3g07470	17.386	16.607	21.7	4	7	4	1.057	0.998	1.04	1.001	0.944	0.972	0.942	0.069542
A0A1I9LNZ2	Uncharacterized protein OS=Arabidopsis thaliana OX=3702 GN=At3g22565	At3g22565	7.1184	-2	13.1	1	1	1	1.104	1.124	1.035	0.931	0.79	1.052	0.85	0.123117
A0A1I9LP01	Calcium-dependent protein kinase 13 OS=Arabidopsis thaliana OX=3702 GN=CPK13	CPK13	46.901	8.794	9.6	3	3	2
A0A1I9LP19	Protein-L-isoaspartate O-methyltransferase OS=Arabidopsis thaliana OX=3702 GN=PIMT1	PIMT1	22.866	7.7311	16.3	3	3	3
A0A1I9LP70	Plastid-lipid associated protein PAP / fibrillin family protein OS=Arabidopsis thaliana OX=3702 GN=At3g26080	At3g26080	29.717	17.896	17.1	4	5	2	0.946	1.134	0.94	1.036	0.881	1.081	0.993	0.93784
A0A1I9LPI4	Sodium Bile acid symporter family OS=Arabidopsis thaliana OX=3702 GN=At3g56160	At3g56160	33.793	15.813	4.1	1	1	1	1.116	0.987	0.97	1.036	1.022	0.889	0.959	0.55618
A0A1I9LPN8	Alpha-L-arabinofuranosidase 1 OS=Arabidopsis thaliana OX=3702 GN=ASD1	ASD1	77.329	123.37	33.4	20	29	20	1.021	0.972	0.932	1.055	0.983	1.08	1.066	0.174245
A0A1I9LPV3	Multidrug resistance-associated protein 6 OS=Arabidopsis thaliana OX=3702 GN=ABCC8	ABCC8	116.11	4.5787	3.2	3	3	2
A0A1I9LPZ9	DegP protease 7 OS=Arabidopsis thaliana OX=3702 GN=DEG7	DEG7	116.29	38.028	13.3	13	13	13	1.003	1.067	0.966	1.037	0.982	0.942	0.975	0.56832
A0A1I9LQ10	Transducin family protein / WD-40 repeat family protein OS=Arabidopsis thaliana OX=3702 GN=At3g33530	At3g33530	134.18	5.9887	3.3	3	3	3	0.901	0.997	0.996	1.063	1.046	0.998	1.074	0.136095
A0A1I9LQ18	Zinc knuckle (CCHC-type) family protein OS=Arabidopsis thaliana OX=3702 GN=At3g62330	At3g62330	44.487	1.6668	3.7	1	1	1
A0A1I9LQ19	Alpha/beta-Hydrolases superfamily protein OS=Arabidopsis thaliana OX=3702 GN=At3g05600	At3g05600	27.286	6.8398	14	3	3	3	0.974	1.063	1.043	0.925	0.984	1.028	0.954	0.30386
A0A1I9LQ21	Sulfatase and phosphatidylinositolglycan class N domain-containing protein OS=Arabidopsis thaliana OX=3702 GN=At3g01380	At3g01380	112.92	5.6258	2.9	2	2	2	0.963	1.07	0.983	0.999	1.069	0.927	0.993	0.89104
A0A1I9LQ33	FAD/NAD(P)-binding oxidoreductase family protein OS=Arabidopsis thaliana OX=3702 GN=At3g44190	At3g44190	34.213	4.7193	6.1	2	3	2	0.978	0.973	1	1.055	1.069	0.93	1.035	0.51254
A0A1I9LQ49	Time for coffee OS=Arabidopsis thaliana OX=3702 GN=TIC	TIC	164.58	9.6666	2.6	4	5	4	0.99	1.001	1.047	0.97	1.035	1.034	1	0.99546
A0A1I9LQ83	AP2/B3-like transcriptional factor family protein OS=Arabidopsis thaliana OX=3702 GN=VRN1	VRN1	42.516	2.4863	5.1	2	3	1
A0A1I9LQD0	GAST1 protein homolog 5 OS=Arabidopsis thaliana OX=3702 GN=GASA5	GASA5	9.8334	-2	7.8	1	1	1	0.911	1.022	0.965	1.016	0.982	1.11	1.072	0.23058
A0A1I9LQE5	DNA topoisomerase-like protein OS=Arabidopsis thaliana OX=3702 GN=NAI2	NAI2	63.185	24.585	12.4	5	6	5	1.08	1.063	0.911	1.073	1.005	0.895	0.973	0.742
A0A1I9LQG4	Sucrose-6F-phosphate phosphohydrolase 2 OS=Arabidopsis thaliana OX=3702 GN=SPP2	SPP2	50.015	9.5109	9	4	4	4	1.011	1.02	1.109	0.969	0.911	0.996	0.916	0.091041
A0A1I9LQK7	Cystathionine beta-lyase OS=Arabidopsis thaliana OX=3702 GN=CBL	CBL	41.928	26.864	20.5	6	10	6	1.003	0.995	0.947	1.011	1.017	1.029	1.038	0.114558
A0A1I9LQL1	GDSL-like lipase/acylhydrolase superfamily protein OS=Arabidopsis thaliana OX=3702 GN=ESM1	ESM1	30.308	1.7068	43.6	9	66	1
A0A1I9LQL6	Protein arginine methyltransferase NDUFAF7 OS=Arabidopsis thaliana OX=3702 GN=At3g28700	At3g28700	41.348	2.8882	5.1	2	2	2	1.206	0.951	1.002	1.016	0.912	0.944	0.909	0.31252
A0A1I9LQQ5	Tudor/PWWP/MBT superfamily protein OS=Arabidopsis thaliana OX=3702 GN=At3g05430	At3g05430	106.99	2.4246	1	1	1	1
A0A1I9LQQ9	RING/U-box superfamily protein OS=Arabidopsis thaliana OX=3702 GN=At3g19950	At3g19950	42.101	23.462	11.7	3	3	3	0.982	0.989	1.025	0.972	1.006	1.038	1.007	0.7937
A0A1I9LQR3	Haloacid dehalogenase (HAD) superfamily protein OS=Arabidopsis thaliana OX=3702 GN=At3g58830	At3g58830	37.179	5.5872	7.2	2	2	2
A0A1I9LQU2	Pectin lyase-like superfamily protein OS=Arabidopsis thaliana OX=3702 GN=At3g09540	At3g09540	41.004	2.395	5.6	2	2	1
A0A1I9LQZ4	Major facilitator superfamily protein OS=Arabidopsis thaliana OX=3702 GN=At3g01930	At3g01930	47.564	1.7425	7.1	3	4	1	0.984	0.992	0.975	0.929	1.083	1.048	1.037	0.54218
A0A1I9LR04	Nascent polypeptide-associated complex subunit alpha-like protein 2 OS=Arabidopsis thaliana OX=3702 GN=NACA2	NACA2	25.399	15.837	12.9	2	2	1	1.032	0.876	0.963	1.317	1.004	0.809	1.09	0.6684
A0A1I9LR17	Protein kinase superfamily protein OS=Arabidopsis thaliana OX=3702 GN=At3g61080	At3g61080	39.542	12.16	10.8	4	5	4	0.948	1.05	1.043	1.009	0.983	0.95	0.967	0.43542
A0A1I9LR27	Thioredoxin superfamily protein OS=Arabidopsis thaliana OX=3702 GN=PRXQ	PRXQ	17.028	105.31	77.9	14	48	14	1.016	0.978	1.01	1.023	0.972	0.993	0.995	0.78934
A0A1I9LR72	Beta-galactosidase OS=Arabidopsis thaliana OX=3702 GN=At3g27930	At3g27930	44.848	4.9957	6.2	3	3	3	1.004	0.855	0.988	1.056	1.039	1.062	1.109	0.176117
A0A1I9LRA3	TRAF-like family protein OS=Arabidopsis thaliana OX=3702 GN=At3g20370	At3g20370	41.105	2.2088	5.3	2	2	2
A0A1I9LRG5	Biotin/lipoate A/B protein ligase family OS=Arabidopsis thaliana OX=3702 GN=At3g29010	At3g29010	22.297	2.0703	4.2	1	1	1
A0A1I9LRI3	Cytochrome P450, family 71, subfamily B, polypeptide 26 OS=Arabidopsis thaliana OX=3702 GN=CYP71B26	CYP71B26	58.588	29.813	14.4	6	6	5	1.057	1.007	0.948	0.95	0.986	1.073	0.999	0.9794
A0A1I9LRJ6	Peptidylprolyl isomerase OS=Arabidopsis thaliana OX=3702 GN=At3g60370	At3g60370	30.385	43.89	23.2	5	10	5	0.996	0.98	1.006	1.025	1.039	0.98	1.021	0.35042
A0A1I9LRK4	Glucuronokinase G OS=Arabidopsis thaliana OX=3702 GN=GLCAK	GLCAK	42.093	10.66	9	3	4	3	0.977	1.024	0.957	1.082	0.909	1.002	1.012	0.86766
A0A1I9LRK5	DnaJ (DUF3353) OS=Arabidopsis thaliana OX=3702 GN=At3g51140	At3g51140	26.099	1.6837	3.5	1	1	1	1.053	1.044	1.026	0.966	0.984	0.947	0.928	0.0050213
A0A1I9LRM5	LUC7 related protein OS=Arabidopsis thaliana OX=3702 GN=UNE6	UNE6	38.407	7.6	26.2	9	9	2	0.769	0.859	0.966	1.161	1.038	1.189	1.306	0.025922
A0A1I9LRM8	Pectinesterase OS=Arabidopsis thaliana OX=3702 GN=At3g49220	At3g49220	70.663	2.8107	3	2	2	1
A0A1I9LRN5	ARM repeat superfamily protein OS=Arabidopsis thaliana OX=3702 GN=TTN1	TTN1	131.53	10.514	4.7	5	6	5
A0A1I9LRV7	3'-5'-exoribonuclease family protein OS=Arabidopsis thaliana OX=3702 GN=CER7	CER7	41.319	9.9383	8.9	3	3	3	0.979	1.006	0.967	0.995	0.997	1.068	1.037	0.24422
A0A1I9LRW7	ARM repeat superfamily protein OS=Arabidopsis thaliana OX=3702 GN=HST	HST	133.25	7.6716	3	2	3	2	0.932	1.024	1.01	1	0.997	1.045	1.026	0.47676
A0A1I9LS84	AP-5 complex subunit zeta-1 OS=Arabidopsis thaliana OX=3702 GN=At3g15160	At3g15160	57.597	3.2128	4	2	2	2
A0A1I9LS90	Photosystem II subunit T OS=Arabidopsis thaliana OX=3702 GN=PSBTN	PSBTN	15.633	12.889	8.4	1	3	1	1.078	1.163	0.979	0.973	0.87	0.969	0.873	0.095595
A0A1I9LSF2	Senescence/dehydration-associated protein-like protein OS=Arabidopsis thaliana OX=3702 GN=At3g21600	At3g21600	29.733	5.1952	7.1	2	2	2	1.046	0.974	0.999	1.013	0.978	1.006	0.993	0.78068
A0A1I9LSG7	tRNAse Z4 OS=Arabidopsis thaliana OX=3702 GN=TRZ4	TRZ4	89.282	7.0985	5.2	4	4	4	1.022	1.111	0.957	0.993	0.97	0.969	0.949	0.31266
A0A1I9LSH0	Cysteine proteinases superfamily protein OS=Arabidopsis thaliana OX=3702 GN=CEP3	CEP3	33.573	1.6966	5.4	1	1	1
A0A1I9LSH2	Carbohydrate-binding-like fold OS=Arabidopsis thaliana OX=3702 GN=At3g62360	At3g62360	129.47	116.73	22.7	24	33	24	0.992	0.982	0.984	0.978	1.038	1.051	1.037	0.25238
A0A1I9LSK4	Auxin transport protein (BIG) OS=Arabidopsis thaliana OX=3702 GN=BIG	BIG	565.6	12.448	1.1	5	7	5	1.032	0.959	0.981	0.985	1.021	1.036	1.024	0.42266
A0A1I9LSL6	Pectate lyase OS=Arabidopsis thaliana OX=3702 GN=At3g07010	At3g07010	42.802	15.642	11	4	4	4	1.088	0.973	1.031	0.999	0.98	0.949	0.947	0.20568
A0A1I9LSR4	WPP domain interacting protein 3 OS=Arabidopsis thaliana OX=3702 GN=WIP3	WIP3	56.671	5.0958	5.4	3	3	3	0.907	1.022	0.997	1.053	1.011	1.014	1.052	0.2515
A0A1I9LST8	ARM repeat superfamily protein OS=Arabidopsis thaliana OX=3702 GN=TPLATE	TPLATE	93.864	10.292	5.2	4	4	4	1.04	1.029	0.823	1.096	1.076	0.95	1.08	0.41618
A0A1I9LSX2	Cytochrome c oxidase 17 OS=Arabidopsis thaliana OX=3702 GN=COX17	COX17	8.1824	1.6279	13.3	1	1	1
A0A1I9LT21	Expansin-like A1 OS=Arabidopsis thaliana OX=3702 GN=EXLA1	EXLA1	25.925	17.52	32.8	7	9	7	0.985	1.063	1.015	0.986	0.903	1.018	0.949	0.2765
A0A1I9LT30	Biotin/lipoyl attachment domain-containing protein OS=Arabidopsis thaliana OX=3702 GN=At3g56130	At3g56130	26.037	55.373	18.6	5	9	5	0.972	0.861	0.984	1.012	1.081	1.04	1.112	0.082343
A0A1I9LT31	Nucleotidyltransferase OS=Arabidopsis thaliana OX=3702 GN=At3g61690	At3g61690	139.22	4.7508	1.4	2	2	2	1.024	0.909	0.875	1.053	1.056	1.093	1.14	0.052376
A0A1I9LT62	Cytidinediphosphate diacylglycerol synthase 5 OS=Arabidopsis thaliana OX=3702 GN=CDS5	CDS5	38.316	3.2678	5.7	2	3	2	1.177	0.973	0.823	1.001	1.048	1.006	1.028	0.75258
A0A1I9LT68	AUTOPHAGY 6 OS=Arabidopsis thaliana OX=3702 GN=ATG6	ATG6	53.096	2.3703	3	1	1	1
A0A1I9LT69	DEAD box RNA helicase family protein OS=Arabidopsis thaliana OX=3702 GN=At3g06480	At3g06480	86.491	-2	5	4	5	1
A0A1I9LT70	Ras-related small GTP-binding family protein OS=Arabidopsis thaliana OX=3702 GN=ARA6	ARA6	18.477	13.484	35.7	5	8	4	0.972	0.981	0.969	1.06	1.062	0.996	1.067	0.039416
A0A1I9LTK3	Coatomer subunit beta' OS=Arabidopsis thaliana OX=3702 GN=At3g15980	At3g15980	103.11	61.511	12.5	9	10	2	1.005	0.955	0.913	0.997	1.135	1.003	1.091	0.16314
A0A1I9LTL9	Evolutionarily conserved C-terminal region 5 OS=Arabidopsis thaliana OX=3702 GN=ECT5	ECT5	67.136	31.283	18.8	9	9	8	1.028	1.015	0.959	1.024	0.995	0.97	0.996	0.88356
A0A1I9LTQ0	RmlC-type cupin OS=Arabidopsis thaliana OX=3702 GN=At3g56820	At3g56820	18.145	3.5249	6.7	1	1	1
A0A1I9LTQ6	DNA gyrase subunit B OS=Arabidopsis thaliana OX=3702 GN=GYRB1	GYRB1	82.082	5.0143	10.1	7	8	3	0.993	0.97	1.036	1.022	1.011	0.977	1.004	0.87814
A0A1I9LTR7	Protein Transporter, Pam16 OS=Arabidopsis thaliana OX=3702 GN=TXR1	TXR1	12.577	3.1291	7	1	1	1	1.1	1.006	0.834	0.974	1.077	1.033	1.049	0.5702
A0A1I9LTS0	Armadillo repeat only 4 OS=Arabidopsis thaliana OX=3702 GN=ARO4	ARO4	58.918	4.7825	6.7	3	3	3
A0A1I9LTU2	Multidrug resistance-associated protein 3 OS=Arabidopsis thaliana OX=3702 GN=ABCC3	ABCC3	168.73	2.5186	2	3	3	2	0.979	1.035	0.885	1.084	1.003	1.026	1.074	0.22902
A0A1I9LTV8	Beta glucosidase 8 OS=Arabidopsis thaliana OX=3702 GN=BGLU8	BGLU8	41.725	5.6683	3.5	1	3	1	1.051	1.1	1.049	1.047	0.864	0.912	0.882	0.096141
A0A1P8AM12	Rho termination factor OS=Arabidopsis thaliana OX=3702 GN=RHON1	RHON1	44.998	28.272	15.6	7	7	7	1.119	0.953	0.904	1.075	0.922	1.058	1.027	0.74536
A0A1P8AM79	alpha-1,2-Mannosidase OS=Arabidopsis thaliana OX=3702 GN=MNS3	MNS3	71.07	27.355	15.7	7	7	7	1.127	1.029	0.94	0.981	0.933	1.019	0.947	0.42264
A0A1P8AME4	S-adenosyl-L-methionine-dependent methyltransferases superfamily protein OS=Arabidopsis thaliana OX=3702 GN=At1g08125	At1g08125	23.54	4.4312	11.4	2	2	2	0.967	0.997	0.894	1.023	0.988	1.143	1.104	0.148455
A0A1P8AMJ7	MLO-like protein OS=Arabidopsis thaliana OX=3702 GN=MLO2	MLO2	58.392	5.0495	4.7	2	2	2	0.851	1.028	0.999	1.058	1.053	1.009	1.084	0.23908
A0A1P8AMM4	Secretory 1A OS=Arabidopsis thaliana OX=3702 GN=SEC1A	SEC1A	59.277	3.0102	3.4	2	2	2
A0A1P8AMN6	Pathogenesis-related thaumatin superfamily protein OS=Arabidopsis thaliana OX=3702 GN=At1g77700	At1g77700	34.279	2.1169	6	1	1	1
A0A1P8AMQ8	Calcium-dependent lipid-binding family protein OS=Arabidopsis thaliana OX=3702 GN=At1g48090	At1g48090	457.42	28.451	3.1	12	12	12	1.009	1.032	0.986	1.044	0.945	0.982	0.981	0.57648
A0A1P8AMS6	Thiamin diphosphate-binding fold (THDP-binding) superfamily protein OS=Arabidopsis thaliana OX=3702 GN=At1g21400	At1g21400	43.132	15.74	13.7	4	5	4	0.914	1.021	0.949	1.07	0.994	1.04	1.076	0.129763
A0A1P8AMS8	HAD-superfamily hydrolase, subfamily IG, 5'-nucleotidase OS=Arabidopsis thaliana OX=3702 GN=At1g75210	At1g75210	62.534	35.452	8.7	4	6	4	1.005	0.955	1.088	1.006	1	0.955	0.971	0.5384
A0A1P8AMT1	RNA polymerase I subunit 43 OS=Arabidopsis thaliana OX=3702 GN=RPAC43	RPAC43	36.099	2.5391	4.1	1	2	1
A0A1P8AMT5	Glutathione S-transferase F4 OS=Arabidopsis thaliana OX=3702 GN=GSTF4	GSTF4	30.028	3.1743	6.7	2	2	2
A0A1P8AMU9	Pectin lyase-like superfamily protein OS=Arabidopsis thaliana OX=3702 GN=At1g23460	At1g23460	47.049	3.1373	3.4	1	1	1
A0A1P8AMY9	Beta-galactosidase OS=Arabidopsis thaliana OX=3702 GN=BGAL5	BGAL5	72.705	3.9821	1.7	1	1	1
A0A1P8AN47	ARID/BRIGHT DNA-binding domain-containing protein OS=Arabidopsis thaliana OX=3702 GN=At1g20910	At1g20910	43.681	2.0464	4.3	2	2	1
A0A1P8AN76	PAS domain-containing protein tyrosine kinase family protein OS=Arabidopsis thaliana OX=3702 GN=RAF11	RAF11	67.955	9.6502	4.8	2	2	2	1.019	1.055	0.973	1.088	0.939	0.942	0.974	0.63362
A0A1P8AN81	E3 Ubiquitin ligase family protein OS=Arabidopsis thaliana OX=3702 GN=SPL2	SPL2	34.193	2.1251	4.2	1	1	1
A0A1P8AN85	Fatty acid hydroxylase superfamily OS=Arabidopsis thaliana OX=3702 GN=CER1	CER1	72.749	7.0308	6.4	4	4	4	0.864	1.014	1.137	0.781	0.998	1.213	0.992	0.91336
A0A1P8ANB4	SKP1/ASK-interacting protein 16 OS=Arabidopsis thaliana OX=3702 GN=SKIP16	SKIP16	42.323	4.7988	7.7	2	2	2
A0A1P8ANE5	Leucine-rich repeat transmembrane protein kinase OS=Arabidopsis thaliana OX=3702 GN=At1g56145	At1g56145	100.34	2.0152	1.9	2	3	1
A0A1P8ANH8	Protein kinase superfamily protein OS=Arabidopsis thaliana OX=3702 GN=At1g66880	At1g66880	102.11	4.1528	2.9	2	2	2	1.142	0.947	0.77	1.027	1.18	0.954	1.106	0.4468
A0A1P8ANQ3	Cyclophilin-like peptidyl-prolyl cis-trans isomerase family protein OS=Arabidopsis thaliana OX=3702 GN=At1g26940	At1g26940	22.298	6.968	16.9	4	4	4	1.039	0.994	0.987	0.971	0.99	1.036	0.992	0.7722
A0A1P8ANQ4	Phospholipid-transporting ATPase OS=Arabidopsis thaliana OX=3702 GN=At1g68710	At1g68710	138.94	1.9439	2.5	2	2	1	1.064	1.026	0.989	0.959	1.043	0.936	0.954	0.28998
A0A1P8ANR5	ARF GAP-like zinc finger-containing protein ZIGA4 OS=Arabidopsis thaliana OX=3702 GN=ZIGA4	ZIGA4	64.506	30.849	16.6	6	8	6	0.969	1.006	1.074	0.947	0.993	1.051	0.981	0.67514
A0A1P8ANX8	Vacuolar H+-ATPase subunit E isoform 3 OS=Arabidopsis thaliana OX=3702 GN=VHA-E3	VHA-E3	27.181	6.4214	28.3	9	24	2
A0A1P8AP05	Early-responsive to dehydration stress protein (ERD4) OS=Arabidopsis thaliana OX=3702 GN=At1g69450	At1g69450	85.088	1.6793	2	1	1	1
A0A1P8AP33	RHO guanyl-nucleotide exchange factor 14 OS=Arabidopsis thaliana OX=3702 GN=ROPGEF14	ROPGEF14	60.952	-2	1.5	1	1	1	1.151	1.146	0.992	0.892	1.004	0.849	0.835	0.060337
A0A1P8AP63	Sterile alpha motif (SAM) domain-containing protein OS=Arabidopsis thaliana OX=3702 GN=At1g70180	At1g70180	44.838	9.8099	7.1	3	3	3	0.928	1.008	1.06	0.978	0.97	1.064	1.005	0.90892
A0A1P8AP70	Glycosyltransferase OS=Arabidopsis thaliana OX=3702 GN=UGT75B1	UGT75B1	58.584	17.234	9.8	5	7	5	0.982	1.026	1.032	1.014	1.001	0.983	0.986	0.48926
A0A1P8APF2	Flavin-containing monooxygenase OS=Arabidopsis thaliana OX=3702 GN=FMO GS-OX2	FMO	50.304	3.2648	9.1	4	4	1
A0A1P8APG3	Expansin 11 OS=Arabidopsis thaliana OX=3702 GN=EXPA11	EXPA11	21.011	7.2476	16.1	3	4	3	0.974	1.064	1.148	1.01	0.928	0.888	0.887	0.121204
A0A1P8APH1	L-fucokinase/GDP-L-fucose pyrophosphorylase OS=Arabidopsis thaliana OX=3702 GN=FKGP	FKGP	95.47	8.4774	6.1	5	6	5	0.915	1.016	0.94	1.066	1.083	0.968	1.086	0.156537
A0A1P8API2	Serine protease inhibitor (SERPIN) family protein OS=Arabidopsis thaliana OX=3702 GN=SERPIN1	SERPIN1	45.814	81.841	31.1	12	17	12	0.989	0.942	0.943	0.992	0.996	1.148	1.091	0.167923
A0A1P8APN5	Cyclophilin-like peptidyl-prolyl cis-trans isomerase family protein OS=Arabidopsis thaliana OX=3702 GN=At1g74070	At1g74070	30.374	14.427	20	5	8	5	1.003	1.038	1.051	1.029	0.899	0.961	0.934	0.169938
A0A1P8APR1	tRNA-processing ribonuclease BN OS=Arabidopsis thaliana OX=3702 GN=At1g48460	At1g48460	34.081	14.376	5.9	1	1	1	0.871	1.037	0.937	1.137	1.139	0.873	1.107	0.3968
A0A1P8APR2	Plastocyanin OS=Arabidopsis thaliana OX=3702 GN=PETE1	PETE1	21.872	55.362	13.5	2	10	2	1.024	0.991	0.985	1.042	0.975	1.057	1.025	0.43614
A0A1P8APR6	Glyceraldehyde-3-phosphate dehydrogenase OS=Arabidopsis thaliana OX=3702 GN=GAPA-2	GAPA-2	47.604	90.723	41	19	130	5	1.058	0.991	1.085	0.977	0.964	0.87	0.897	0.074116
A0A1P8APU0	Thylakoidal ascorbate peroxidase OS=Arabidopsis thaliana OX=3702 GN=TAPX	TAPX	45.643	113.8	46.1	19	34	15	1.04	1.066	0.996	0.958	0.966	0.968	0.932	0.074021
A0A1P8APV5	TATA binding protein 2 OS=Arabidopsis thaliana OX=3702 GN=TBP2	TBP2	20.363	2.8694	9.2	2	2	2	0.963	1.011	0.977	0.982	1.053	1.024	1.037	0.22434
A0A1P8APW2	Histone mono-ubiquitination 2 OS=Arabidopsis thaliana OX=3702 GN=HUB2	HUB2	101.04	2.7067	2.2	2	2	2
A0A1P8APX5	Thioesterase superfamily protein OS=Arabidopsis thaliana OX=3702 GN=At1g04290	At1g04290	13.835	-2	5.5	1	1	1
A0A1P8AQ03	Mediator of RNA polymerase II transcription subunit 15a-like protein OS=Arabidopsis thaliana OX=3702 GN=NRB4	NRB4	149.01	2.4778	0.8	1	1	1	0.953	0.99	0.907	1.046	1.05	1.06	1.107	0.057199
A0A1P8AQ08	Calcium-binding EF hand family protein OS=Arabidopsis thaliana OX=3702 GN=At1g21630	At1g21630	129.45	60.273	19	20	22	20	0.963	0.991	1.01	0.985	1.012	1.026	1.02	0.34132
A0A1P8AQC9	Exostosin family protein OS=Arabidopsis thaliana OX=3702 GN=At1g67410	At1g67410	35.647	2.68	2.9	1	1	1	0.926	1.141	1.02	0.949	1.009	0.969	0.948	0.47234
A0A1P8AQD4	Multiple chloroplast division site 1 OS=Arabidopsis thaliana OX=3702 GN=MCD1	MCD1	28.4	2.9607	6	2	2	2	0.932	1.065	0.99	0.889	1.082	1.054	1.013	0.89296
A0A1P8AQE2	Aluminum activated malate transporter family protein OS=Arabidopsis thaliana OX=3702 GN=At1g18420	At1g18420	55.394	-2	1.4	1	1	1
A0A1P8AQH0	Phospholipid/glycerol acyltransferase family protein OS=Arabidopsis thaliana OX=3702 GN=At1g80950	At1g80950	43.678	2.5535	2.3	1	2	1	0.838	1.034	1.014	1.056	0.971	1.087	1.079	0.35058
A0A1P8AQI3	Target of Myb protein 1 OS=Arabidopsis thaliana OX=3702 GN=At1g76970	At1g76970	39.623	1.8589	4.2	1	1	1
A0A1P8AQN8	Cyclophilin 59 OS=Arabidopsis thaliana OX=3702 GN=CYP59	CYP59	40.014	15.525	7.1	2	2	2	0.948	1.062	1.032	1.054	0.94	0.974	0.976	0.63514
A0A1P8AQP0	V-type proton ATPase proteolipid subunit OS=Arabidopsis thaliana OX=3702 GN=AVA-P2	AVA-P2	12.103	14.55	14.8	1	3	1	0.989	0.877	0.895	1.094	1.146	1	1.173	0.042925
A0A1P8AQQ1	RNA-binding (RRM/RBD/RNP motifs) family protein OS=Arabidopsis thaliana OX=3702 GN=At1g06960	At1g06960	15.366	1.9397	6	1	1	1	1.127	1.005	0.977	1.093	0.879	0.945	0.938	0.44284
A0A1P8AQR8	5'-3' exoribonuclease OS=Arabidopsis thaliana OX=3702 GN=XRN4	XRN4	101.18	11.902	5.5	5	5	4
A0A1P8AQW1	RING/U-box superfamily protein OS=Arabidopsis thaliana OX=3702 GN=At1g01660	At1g01660	66.193	-2	1.8	1	1	1	0.965	0.922	0.861	1.252	1.013	0.988	1.184	0.116416
A0A1P8AQW5	2-oxoglutarate (2OG) and Fe(II)-dependent oxygenase superfamily protein OS=Arabidopsis thaliana OX=3702 GN=At1g03400	At1g03400	42.447	15.658	9.2	3	4	3	0.991	1.042	0.901	1.053	1.057	0.968	1.049	0.3953
A0A1P8AQY1	Pentatricopeptide repeat (PPR) superfamily protein OS=Arabidopsis thaliana OX=3702 GN=At1g64430	At1g64430	53.038	15.28	17.6	7	7	7	0.991	1.167	1.021	1.014	0.895	0.935	0.895	0.151119
A0A1P8AQY7	Golgin Putative 5 OS=Arabidopsis thaliana OX=3702 GN=GC5	GC5	109.76	59.428	18.9	16	16	16	0.993	1.043	1.006	0.997	0.983	0.987	0.975	0.180498
A0A1P8AR51	Calcium-transporting ATPase OS=Arabidopsis thaliana OX=3702 GN=ACA1	ACA1	103.85	28.334	11.1	10	13	8	0.972	1.001	0.905	1.045	1.06	1.064	1.101	0.033118
A0A1P8AR99	Endonuclease/exonuclease/phosphatase family protein OS=Arabidopsis thaliana OX=3702 GN=FRA3	FRA3	92.507	2.131	1.1	1	1	1
A0A1P8ARA0	Thiamine pyrophosphokinase OS=Arabidopsis thaliana OX=3702 GN=TPK1	TPK1	30.581	8.6364	11	3	3	3	1.008	1.037	1.051	0.973	0.96	0.987	0.943	0.0164206
A0A1P8ARI0	Ubiquitin-conjugating enzyme 35 OS=Arabidopsis thaliana OX=3702 GN=UBC35	UBC35	13.617	3.4821	42.5	6	11	1	1.078	0.969	1.124	0.817	1.076	0.955	0.898	0.28722
A0A1P8ARN1	Splicing factor PWI domain-containing protein / RNA recognition motif (RRM)-containing protein OS=Arabidopsis thaliana OX=3702 GN=At1g60200	At1g60200	85.987	19.672	8.4	5	5	5	1	1.003	0.942	1.005	1.038	1.02	1.04	0.15264
A0A1P8ARR2	Pheophorbide a oxygenase family protein with Rieske 2Fe-2S domain-containing protein OS=Arabidopsis thaliana OX=3702 GN=CH1	CH1	48.72	16.758	14.1	6	7	6	1.015	1.036	0.984	1.004	1.036	0.942	0.983	0.59754
A0A1P8ARR3	Syntaxin of plants 52 OS=Arabidopsis thaliana OX=3702 GN=SYP52	SYP52	29.739	17.694	14.4	3	5	3	1.04	1.033	0.989	1.008	0.909	1.038	0.965	0.44108
A0A1P8ARR6	Leucine-rich repeat protein kinase family protein OS=Arabidopsis thaliana OX=3702 GN=SUB	SUB	75.963	7.647	3.6	2	2	2
A0A1P8ARX2	TBP-associated factor 15 OS=Arabidopsis thaliana OX=3702 GN=TAF15	TAF15	31.28	4.6885	5	1	1	1
A0A1P8ARX5	Pectinesterase OS=Arabidopsis thaliana OX=3702 GN=PMEPCRA	PMEPCRA	64.065	75.615	21.3	11	22	10	0.758	0.927	1.015	0.955	1.219	1.045	1.192	0.186882
A0A1P8ARX7	Nucleic acid-binding proteins superfamily OS=Arabidopsis thaliana OX=3702 GN=PDE338	PDE338	48.141	59.412	29.8	9	10	9	1.133	1.016	0.987	1.003	0.912	0.998	0.929	0.2345
A0A1P8ARZ0	THO2 OS=Arabidopsis thaliana OX=3702 GN=THO2	THO2	184.34	11.41	3.6	6	6	6
A0A1P8AS42	Glyoxylate reductase 2 OS=Arabidopsis thaliana OX=3702 GN=GLYR2	GLYR2	31.282	38.125	37.1	9	18	9	1.002	0.996	1.013	0.985	0.984	1.006	0.988	0.24012
A0A1P8AS55	Beta-carotene isomerase D27 OS=Arabidopsis thaliana OX=3702 GN=At1g64680	At1g64680	23.173	7.9748	11.8	2	6	2	0.946	1.055	1.014	0.995	0.951	1.011	0.981	0.6369
A0A1P8AS98	NDH dependent flow 6 OS=Arabidopsis thaliana OX=3702 GN=PnsB4	PnsB4	14.963	10.743	14.1	2	3	2	1.094	0.993	1.003	0.989	0.992	0.949	0.948	0.197099
A0A1P8ASG0	Transporter associated with antigen processing protein 1 OS=Arabidopsis thaliana OX=3702 GN=ABCB26	ABCB26	58.045	6.4304	6.7	4	4	4	0.986	0.896	0.984	0.958	1.17	1.01	1.095	0.26294
A0A1P8ASH4	Seryl-tRNA synthetase OS=Arabidopsis thaliana OX=3702 GN=SRS	SRS	42.16	49.203	32.6	10	17	10	1.041	1.036	0.974	1.01	1.028	0.917	0.969	0.47372
A0A1P8ASH5	Subtilase family protein OS=Arabidopsis thaliana OX=3702 GN=SBT3.5	SBT3.5	77.077	4.077	2.1	1	2	1	0.994	1.107	0.682	1.216	0.956	1.063	1.162	0.36412
A0A1P8ASJ4	FAD/NAD(P)-binding oxidoreductase family protein OS=Arabidopsis thaliana OX=3702 GN=At1g55980	At1g55980	30.332	18.894	16.1	4	5	4	0.995	0.974	1.054	0.995	0.987	0.961	0.974	0.36466
A0A1P8ASL8	GDSL-like Lipase/Acylhydrolase superfamily protein OS=Arabidopsis thaliana OX=3702 GN=At1g29670	At1g29670	47.73	189.56	39.4	11	37	11	0.971	1.005	1.068	0.988	1.013	0.985	0.981	0.56024
A0A1P8ASP8	Nuclear DEIH-boxhelicase OS=Arabidopsis thaliana OX=3702 GN=NIH	NIH	171.55	4.0208	1.2	2	2	2	0.94	1.257	0.852	0.948	0.961	1.067	0.976	0.92872
A0A1P8ASQ6	Kinase superfamily with octicosapeptide/Phox/Bem1p domain-containing protein OS=Arabidopsis thaliana OX=3702 GN=At1g79570	At1g79570	113.27	7.0132	5	4	4	4	0.97	1.159	1.008	0.933	1.004	0.944	0.918	0.23156
A0A1P8ASQ8	Phosphotransferase OS=Arabidopsis thaliana OX=3702 GN=HKL1	HKL1	46.7	2.7355	2.4	1	1	1
A0A1P8ASR1	Cofactor assembly of complex C OS=Arabidopsis thaliana OX=3702 GN=CCB4	CCB4	30.67	4.5783	6.4	2	2	2	1.095	1.009	0.935	0.981	1.062	0.937	0.981	0.76306
A0A1P8AST0	3-ketoacyl-CoA synthase OS=Arabidopsis thaliana OX=3702 GN=KCS3	KCS3	59.17	4.2551	3.8	2	2	2
A0A1P8ASY3	Photosystem II 11 kDa protein-like protein OS=Arabidopsis thaliana OX=3702 GN=LPA19	LPA19	16.203	4.3371	8.3	1	2	1	1.17	0.964	1.028	1.018	0.913	0.935	0.906	0.21812
A0A1P8ASZ4	Mitogen-activated protein kinase OS=Arabidopsis thaliana OX=3702 GN=MPK11	MPK11	39.653	3.7998	15	4	6	1
A0A1P8AT01	Heat shock protein 70 (Hsp 70) family protein OS=Arabidopsis thaliana OX=3702 GN=At1g11660	At1g11660	81.262	78.448	19.4	12	14	12	0.982	1.019	0.96	1.017	1.03	0.991	1.026	0.28116
A0A1P8AT14	ATP-dependent DNA helicase 2 subunit KU80 OS=Arabidopsis thaliana OX=3702 GN=KU80	KU80	71.705	2.9098	1.7	1	1	1
A0A1P8AT76	Gamma-adaptin 1 OS=Arabidopsis thaliana OX=3702 GN=GAMMA-ADAPTIN 1	GAMMA-ADAPTIN	95.105	30.67	10.1	6	6	6	0.989	0.937	0.858	1.139	1.002	0.999	1.128	0.11518
A0A1P8AT84	HXXXD-type acyl-transferase family protein OS=Arabidopsis thaliana OX=3702 GN=At1g28680	At1g28680	43.588	5.1375	8.4	3	3	3	0.904	0.974	1.03	0.975	1.101	1.017	1.064	0.29976
A0A1P8AT92	Nucleic acid-binding, OB-fold-like protein OS=Arabidopsis thaliana OX=3702 GN=At1g23750	At1g23750	11.22	2.0907	18	2	2	1	0.945	1.065	1.039	0.924	1.014	1.025	0.972	0.59442
A0A1P8AT97	ILITYHIA OS=Arabidopsis thaliana OX=3702 GN=ILA	ILA	293.15	43.162	5.5	13	15	13	1.152	1.085	0.861	1.027	0.902	1.057	0.964	0.77138
A0A1P8ATA4	TCP-1/cpn60 chaperonin family protein OS=Arabidopsis thaliana OX=3702 GN=Cpn60beta4	Cpn60beta4	60.39	10.2	12.3	7	11	5	1.017	0.972	1.116	0.952	0.978	0.979	0.937	0.20162
A0A1P8ATA9	SIT4 phosphatase-associated family protein OS=Arabidopsis thaliana OX=3702 GN=At1g07990	At1g07990	66.064	3.7894	3.4	2	2	2	0.817	0.912	0.836	1.224	1.165	1.031	1.333	0.0093647
A0A1P8ATB0	ZIP metal ion transporter family OS=Arabidopsis thaliana OX=3702 GN=IAR1	IAR1	46.896	5.1045	7.2	2	2	2	0.974	1.071	0.933	0.981	1.024	1.032	1.02	0.6552
A0A1P8ATD2	Microtubule-associated proteins 70-2 OS=Arabidopsis thaliana OX=3702 GN=MAP70-2	MAP70-2	53.285	4.614	16	8	10	1	0.857	1.053	1.094	1.013	0.949	1.037	0.998	0.96972
A0A1P8ATK2	Uncharacterized protein OS=Arabidopsis thaliana OX=3702 GN=At1g56423	At1g56423	27.923	2.3737	4	1	1	1
A0A1P8ATL2	Chloroplast RNA binding protein OS=Arabidopsis thaliana OX=3702 GN=CRB	CRB	43.266	165.63	52.5	19	73	19	1.063	0.994	1.046	0.996	0.984	0.933	0.939	0.090879
A0A1P8ATS2	Plastid transcriptionally active 4 OS=Arabidopsis thaliana OX=3702 GN=PTAC4	PTAC4	28.912	203.61	69.9	17	44	17	1.048	0.997	1.04	0.982	0.944	0.984	0.943	0.047036
A0A1P8ATT3	RNA-binding (RRM/RBD/RNP motifs) family protein with retrovirus zinc finger-like domain-containing protein OS=Arabidopsis thaliana OX=3702 GN=AtRZ-1b	AtRZ-1b	29.378	4.3882	8.8	3	3	3	0.939	0.945	0.972	1.029	1.052	1.066	1.102	0.0027967
A0A1P8ATT5	Phosphoribosylanthranilate isomerase 1 OS=Arabidopsis thaliana OX=3702 GN=PAI1	PAI1	22.047	27.684	18.4	3	5	3	0.857	0.989	1.06	0.992	1.07	1.028	1.063	0.38384
A0A1P8ATW8	RNA-binding S4 domain-containing protein OS=Arabidopsis thaliana OX=3702 GN=At1g53120	At1g53120	34.468	11.155	13.2	4	5	4	1.068	1.01	1.068	0.979	0.996	0.911	0.917	0.05872
A0A1P8ATX7	Tetratricopeptide repeat (TPR)-like superfamily protein OS=Arabidopsis thaliana OX=3702 GN=At1g15290	At1g15290	147.95	58.852	15.9	18	20	14	1.018	1.024	0.908	1.047	1.07	1.03	1.067	0.179681
A0A1P8ATZ2	RNA helicase family protein OS=Arabidopsis thaliana OX=3702 GN=At1g27900	At1g27900	60.286	3.4677	2	1	1	1
A0A1P8ATZ4	GT-2-like 1 OS=Arabidopsis thaliana OX=3702 GN=GTL1	GTL1	65.442	10.158	4.9	1	1	1
A0A1P8AU10	Plasmodesmata callose-binding protein 4 OS=Arabidopsis thaliana OX=3702 GN=PDCB4	PDCB4	21.691	10.335	18.8	2	6	2	0.942	1.009	0.992	0.967	0.999	1.114	1.047	0.40614
A0A1P8AU30	Cationic amino acid transporter 9 OS=Arabidopsis thaliana OX=3702 GN=CAT9	CAT9	52.591	5.8313	4.4	2	3	2	1.108	1.088	0.874	1.045	0.948	0.966	0.964	0.71522
A0A1P8AU33	Class I peptide chain release factor OS=Arabidopsis thaliana OX=3702 GN=At1g62850	At1g62850	22.71	13.958	15.5	2	2	2	1.06	1.074	1.052	0.99	0.85	1.001	0.892	0.157818
A0A1P8AU48	Zinc finger C-x8-C-x5-C-x3-H type family protein OS=Arabidopsis thaliana OX=3702 GN=At1g75340	At1g75340	41.077	6.6502	5	1	1	1	0.961	1.017	0.866	1.074	1.251	0.832	1.11	0.50872
A0A1P8AU92	Polynucleotide adenylyltransferase family protein OS=Arabidopsis thaliana OX=3702 GN=At1g22660	At1g22660	61.374	7.1965	5	3	3	3	0.985	1.017	0.913	1.08	1.039	0.975	1.061	0.24376
A0A1P8AU99	Rhodanese homologue 2 OS=Arabidopsis thaliana OX=3702 GN=RDH2	RDH2	29.451	68.978	55.3	10	16	10	0.93	0.983	1.001	1.016	1.017	1.05	1.058	0.082563
A0A1P8AUD8	Glycosyltransferase OS=Arabidopsis thaliana OX=3702 GN=UGT72B3	UGT72B3	53.171	4.3037	6	3	3	1	0.977	1.124	0.883	0.977	0.905	1.157	1.018	0.86806
A0A1P8AUF5	Histidine biosynthesis bifunctional protein (HISIE) OS=Arabidopsis thaliana OX=3702 GN=AT-IE	AT-IE	22.883	12.654	20.4	4	6	4	1.114	0.989	1.088	0.939	0.972	0.945	0.895	0.044338
A0A1P8AUF8	ARM repeat superfamily protein OS=Arabidopsis thaliana OX=3702 GN=At1g23180	At1g23180	68.961	42.307	13.2	8	8	8	0.975	1.018	0.947	1.049	1.046	1.03	1.063	0.047636
A0A1P8AUG4	Mediator of RNA polymerase II transcription subunit OS=Arabidopsis thaliana OX=3702 GN=At1g23230	At1g23230	178.08	3.0174	1.1	1	1	1
A0A1P8AUL4	FZO-like protein OS=Arabidopsis thaliana OX=3702 GN=FZL	FZL	97.083	46.508	18	14	15	14	1.048	0.996	1.03	0.977	1.026	0.932	0.955	0.21148
A0A1P8AUM8	3-isopropylmalate dehydrogenase OS=Arabidopsis thaliana OX=3702 GN=IMD3	IMD3	45.77	27.011	25.1	10	22	4	1.006	1.02	1.053	0.967	0.998	0.982	0.957	0.055136
A0A1P8AUN1	Dolichyl-diphosphooligosaccharide--protein glycosyltransferase subunit 1 OS=Arabidopsis thaliana OX=3702 GN=At1g76400	At1g76400	62.327	36.532	21.1	12	13	12	0.999	0.927	0.965	0.971	1.11	1.017	1.072	0.20316
A0A1P8AUU9	Subtilisin-like serine endopeptidase family protein OS=Arabidopsis thaliana OX=3702 GN=ATSBT5.2	ATSBT5.2	59.072	2.6119	2	1	1	1	0.821	1.008	1.038	0.876	1.106	1.148	1.092	0.48578
A0A1P8AUV2	Homeodomain GLABROUS 2 OS=Arabidopsis thaliana OX=3702 GN=HDG2	HDG2	68.178	5.519	1.8	1	1	1
A0A1P8AV08	Aspartic proteinase A1 OS=Arabidopsis thaliana OX=3702 GN=APA1	APA1	56.036	92.754	30.9	13	34	13	0.975	0.969	0.956	1.018	0.988	1.114	1.076	0.120683
A0A1P8AV09	Glycosyltransferase OS=Arabidopsis thaliana OX=3702 GN=At1g01390	At1g01390	54.727	2.9776	2	1	1	1	1.083	0.92	0.994	0.991	0.938	1.094	1.009	0.89886
A0A1P8AV66	Translation elongation factor EF1B/ribosomal protein S6 family protein OS=Arabidopsis thaliana OX=3702 GN=At1g64510	At1g64510	25.46	6.6079	7.4	1	4	1	1.088	1.038	1.014	1.042	0.917	0.919	0.917	0.133076
A0A1P8AV73	Coatomer subunit beta' OS=Arabidopsis thaliana OX=3702 GN=At1g52360	At1g52360	104.22	1.7353	11	8	9	1
A0A1P8AV84	Nucleolar GTP-binding protein 1 OS=Arabidopsis thaliana OX=3702 GN=At1g10300	At1g10300	75.091	-2	1.1	1	1	1	0.99	0.941	1.029	1.048	0.97	1.031	1.03	0.44312
A0A1P8AV86	LisH and RanBPM domains containing protein OS=Arabidopsis thaliana OX=3702 GN=At1g06060	At1g06060	24.575	3.7436	8.5	2	2	2	0.999	0.975	1.062	1.063	0.873	1.042	0.981	0.75606
A0A1P8AVI3	Nucleotide-diphospho-sugar transferases superfamily protein OS=Arabidopsis thaliana OX=3702 GN=CKS	CKS	34.922	81.37	38.7	8	11	8	0.993	1.085	0.965	0.94	0.995	1.061	0.985	0.77014
A0A1P8AVI9	Cystathionine beta-synthase (CBS) protein OS=Arabidopsis thaliana OX=3702 GN=At1g69800	At1g69800	39.947	10.59	8.8	3	4	3	0.907	0.977	0.999	0.974	1.108	1.037	1.082	0.173935
A0A1P8AVM3	Wound-responsive family protein OS=Arabidopsis thaliana OX=3702 GN=AtBBD2	AtBBD2	36.767	3.2125	5.5	2	2	1
A0A1P8AVP8	Flavin-containing monooxygenase OS=Arabidopsis thaliana OX=3702 GN=At1g62600	At1g62600	44.257	5.4025	4.6	2	2	2	1.064	1.049	0.896	1.029	0.976	1.009	1.002	0.94238
A0A1P8AVR0	Flavin-containing monooxygenase OS=Arabidopsis thaliana OX=3702 GN=FMO	FMO	42.979	1.7203	4.5	2	2	1	0.922	0.955	1.048	1.127	0.931	1.018	1.052	0.50786
A0A1P8AVX3	EMS-MUTAGENIZED BRI1 SUPPRESSOR 1 OS=Arabidopsis thaliana OX=3702 GN=EBS1	EBS1	186.41	114.44	17.1	25	31	25	1.005	0.978	0.949	1.029	1.043	1.009	1.051	0.060179
A0A1P8AVY5	Alpha/beta-Hydrolases superfamily protein OS=Arabidopsis thaliana OX=3702 GN=At1g35420	At1g35420	30.586	23.02	24.1	6	13	6	1.034	1.003	1.009	1.027	0.96	0.981	0.974	0.29796
A0A1P8AVZ2	NF-X-like 1 OS=Arabidopsis thaliana OX=3702 GN=NFXL1	NFXL1	133.1	13.8	4.5	4	4	4	1.041	0.946	0.924	1.136	0.924	0.985	1.046	0.5816
A0A1P8AW26	Zinc finger C-x8-C-x5-C-x3-H type family protein OS=Arabidopsis thaliana OX=3702 GN=At1g19860	At1g19860	45.117	1.8491	2.4	1	1	1
A0A1P8AW51	Transmembrane protein (DUF616) OS=Arabidopsis thaliana OX=3702 GN=EMB2756	EMB2756	73.508	2.1703	2.7	2	2	2	0.892	0.952	0.947	1.121	1.059	1.026	1.149	0.0141576
A0A1P8AW75	Transmembrane 9 superfamily member OS=Arabidopsis thaliana OX=3702 GN=At1g08350	At1g08350	61.715	1.8671	1.3	1	1	1
A0A1P8AW90	Scarecrow-like 5 OS=Arabidopsis thaliana OX=3702 GN=SCL5	SCL5	67.169	3.3748	4.2	3	3	3	1.077	1.049	0.977	0.992	0.909	1.022	0.942	0.258
A0A1P8AWA3	Phosphatidylinositol 3-and 4-kinase family protein OS=Arabidopsis thaliana OX=3702 GN=ATPI4K ALPHA	ATPI4K	223.34	7.8535	3.3	6	6	6	0.992	1.053	0.893	1.124	0.984	0.966	1.046	0.54114
A0A1P8AWE5	Protein phosphatase 2C family protein OS=Arabidopsis thaliana OX=3702 GN=At1g78200	At1g78200	26.16	3.246	6.7	2	2	2	1.062	0.997	0.83	1.151	0.96	1.018	1.083	0.4181
A0A1P8AWE7	Chromosome-partitioning protein, putative (DUF639) OS=Arabidopsis thaliana OX=3702 GN=At1g71240	At1g71240	73.211	2.8127	2.5	2	3	2	0.953	0.908	1.114	1.009	1.015	1.004	1.018	0.76092
A0A1P8AWF0	Phosphate transporter 18 OS=Arabidopsis thaliana OX=3702 GN=PHT1;8	PHT1;8	65.316	-2	1.5	1	1	1	1.022	1.146	1.002	0.97	0.97	0.913	0.9	0.088839
A0A1P8AWF8	Mannose-binding lectin superfamily protein OS=Arabidopsis thaliana OX=3702 GN=At1g52100	At1g52100	40.217	4.2447	6	2	2	2
A0A1P8AWG1	Syntaxin of plants 81 OS=Arabidopsis thaliana OX=3702 GN=SYP81	SYP81	28.231	3.5393	7.7	2	2	2
A0A1P8AWK9	p-loop containing nucleoside triphosphate hydrolases superfamily protein OS=Arabidopsis thaliana OX=3702 GN=At1g73170	At1g73170	43.481	3.9391	5.4	2	2	2	0.956	0.954	0.96	1.078	1.021	1.037	1.093	0.032217
A0A1P8AWL5	E3 ubiquitin-protein ligase RNF170-like protein (DUF 1232) OS=Arabidopsis thaliana OX=3702 GN=At1g72175	At1g72175	17.169	3.0296	7.3	1	1	1
A0A1P8AWN7	Wall-associated kinase family protein OS=Arabidopsis thaliana OX=3702 GN=At1g16260	At1g16260	80.133	3.5714	3.8	3	3	2	1.157	0.942	1.04	0.985	0.932	0.97	0.92	0.26172
A0A1P8AWP9	DNAse I-like superfamily protein OS=Arabidopsis thaliana OX=3702 GN=At1g31500	At1g31500	32.698	4.606	8.7	3	3	3	1.017	1.037	0.971	1.005	1.044	0.94	0.988	0.74766
A0A1P8AWT9	Protein kinase superfamily protein OS=Arabidopsis thaliana OX=3702 GN=At1g69790	At1g69790	41.584	2.0396	5.9	3	4	2	0.928	0.864	1.065	0.975	1.117	1.049	1.099	0.25384
A0A1P8AWV1	Nitrobindin heme-binding domain protein OS=Arabidopsis thaliana OX=3702 GN=YUP8H12R.14	YUP8H12R.14	20.073	5.0866	10.6	2	2	2	0.861	0.935	1.046	1.029	1.044	1.081	1.11	0.139803
A0A1P8AWX1	Transcriptional coactivator/pterin dehydratase OS=Arabidopsis thaliana OX=3702 GN=CELLULOSE SYNTHASE LIKE B5	CELLULOSE	16.38	4.5549	8.1	1	1	1	1.234	1.232	1.247	0.909	0.797	0.629	0.629	0.047801
A0A1P8AWY5	Sirohydrochlorin ferrochelatase B OS=Arabidopsis thaliana OX=3702 GN=SIRB	SIRB	24.103	31.231	31.9	4	4	4	1.02	0.964	0.928	1.032	1.06	1.007	1.064	0.114523
A0A1P8AX15	2-oxoglutarate (2OG) and Fe(II)-dependent oxygenase superfamily protein OS=Arabidopsis thaliana OX=3702 GN=At1g20270	At1g20270	23.351	4.1335	7.5	1	1	1
A0A1P8AX49	Cytochrome B5 isoform B OS=Arabidopsis thaliana OX=3702 GN=CB5-B	CB5-B	15.065	14.97	13.4	1	1	1	0.936	1.026	0.993	0.921	1.021	1.114	1.034	0.63582
A0A1P8AX55	Proteasome endopeptidase complex OS=Arabidopsis thaliana OX=3702 GN=PAG1	PAG1	39.331	44.044	36.2	13	28	13	0.961	0.976	1.014	0.975	1.004	1.039	1.023	0.40996
A0A1P8AX74	Hexosyltransferase OS=Arabidopsis thaliana OX=3702 GN=GAUT7	GAUT7	60.12	15.718	5.8	3	3	3	0.942	1.089	0.962	1.02	1.013	0.984	1.008	0.8414
A0A1P8AX98	ARM repeat superfamily protein OS=Arabidopsis thaliana OX=3702 GN=At2g26780	At2g26780	199.7	49.313	6.8	10	12	10	0.95	1.001	0.964	1.052	0.986	1.007	1.045	0.152076
A0A1P8AXC1	FtsH extracellular protease family OS=Arabidopsis thaliana OX=3702 GN=VAR2	VAR2	74.677	282.95	45.4	28	80	12	1.084	0.989	1.062	0.964	0.985	0.952	0.925	0.059722
A0A1P8AXC2	Phosphorylcholine cytidylyltransferase OS=Arabidopsis thaliana OX=3702 GN=CCT1	CCT1	33.508	3.3315	6	2	2	2	1.001	1.068	0.963	1.037	0.96	0.987	0.984	0.701
A0A1P8AXC4	Jacalin-related lectin 23 OS=Arabidopsis thaliana OX=3702 GN=JAL23	JAL23	56.342	190.45	40.4	19	29	17	0.625	0.803	1.038	0.922	1.587	0.976	1.413	0.21136
A0A1P8AXC6	Serine carboxypeptidase-like 11 OS=Arabidopsis thaliana OX=3702 GN=SCPL11	SCPL11	46.933	9.5622	8.9	5	5	4	0.908	0.997	1.049	0.97	0.957	1.127	1.034	0.65668
A0A1P8AXG2	RNA binding protein OS=Arabidopsis thaliana OX=3702 GN=FPA	FPA	83.788	4.2252	2.9	2	2	2
A0A1P8AXQ5	Acetone-cyanohydrin lyase OS=Arabidopsis thaliana OX=3702 GN=ACL	ACL	31.4	38.254	24.1	6	9	6	0.968	0.96	0.93	1.132	1.07	0.924	1.094	0.23524
A0A1P8AXR3	Guanylate-binding family protein OS=Arabidopsis thaliana OX=3702 GN=At2g38840	At2g38840	51.708	13.519	12.4	5	5	5
A0A1P8AXT2	RNA helicase family protein OS=Arabidopsis thaliana OX=3702 GN=At2g35920	At2g35920	104.95	10.834	6.3	5	5	5	0.981	0.991	0.851	1.076	1.061	0.988	1.107	0.137796
A0A1P8AXV3	Pseudouridine synthase family protein OS=Arabidopsis thaliana OX=3702 GN=SVR1	SVR1	42.947	10.452	10	4	4	4	0.997	1.025	0.912	1.01	0.999	1.072	1.05	0.2977
A0A1P8AXW4	Nicotinate phosphoribosyltransferase 2 OS=Arabidopsis thaliana OX=3702 GN=NAPRT2	NAPRT2	60.982	21.156	16.9	9	10	5	0.907	1.035	1.077	1.039	1.075	0.868	0.988	0.87622
A0A1P8AXX8	Uncharacterized protein OS=Arabidopsis thaliana OX=3702 GN=At2g34310	At2g34310	25.295	25.039	22.6	5	5	5	0.936	0.965	1.056	1.014	1.041	0.978	1.026	0.55028
A0A1P8AXZ2	UDP-Glycosyltransferase superfamily protein OS=Arabidopsis thaliana OX=3702 GN=At2g30150	At2g30150	51.349	14.469	9.4	4	5	4	1.018	1.032	0.992	1.021	1.002	0.948	0.977	0.39364
A0A1P8AXZ6	Glucan synthase-like 3 OS=Arabidopsis thaliana OX=3702 GN=GSL03	GSL03	221.23	6.477	2.1	4	4	2
A0A1P8AY11	Methionine aminopeptidase 2 OS=Arabidopsis thaliana OX=3702 GN=MAP2A	MAP2A	36.023	-2	11.2	4	5	1
A0A1P8AY30	Auxin efflux carrier component OS=Arabidopsis thaliana OX=3702 GN=PIN4	PIN4	56.588	2.9203	3.3	2	3	2	1.08	0.91	0.894	1.161	1.019	0.949	1.085	0.38758
A0A1P8AY33	Vesicle docking protein OS=Arabidopsis thaliana OX=3702 GN=MAG2-interacting protein 3	MAG2-interacting	85.408	17.574	4	2	2	2	0.993	0.995	1.015	0.979	1.003	1.027	1.002	0.91048
A0A1P8AY36	Ribosomal protein L18ae/LX family protein OS=Arabidopsis thaliana OX=3702 GN=At2g34480	At2g34480	25.73	53.511	38.7	9	27	4	0.978	0.941	0.987	1.101	1.034	1.039	1.092	0.024175
A0A1P8AY74	Flocculation FLO11-like protein OS=Arabidopsis thaliana OX=3702 GN=Basic Proline-rich Protein 1	Basic	50.839	10.02	11.4	4	4	4	1.013	0.882	1.127	0.85	1.093	1.043	0.988	0.90872
A0A1P8AY87	Protein phosphatase 5.2 OS=Arabidopsis thaliana OX=3702 GN=PP5.2	PP5.2	60.226	23.22	12.3	6	9	6	0.977	1.101	1.04	1.023	0.956	0.961	0.943	0.2277
A0A1P8AY96	GDSL-like Lipase/Acylhydrolase superfamily protein OS=Arabidopsis thaliana OX=3702 GN=At2g19050	At2g19050	31.144	2.3413	5	1	1	1	0.925	0.983	0.992	1.074	1.03	0.999	1.07	0.089662
A0A1P8AYB1	Senescence/dehydration-associated protein-like protein OS=Arabidopsis thaliana OX=3702 GN=ERD7	ERD7	43.055	29.999	27.4	7	8	7	0.749	0.937	1.007	1.167	1.065	1.009	1.203	0.124878
A0A1P8AYH5	Phospholipase-like protein (PEARLI 4) family protein OS=Arabidopsis thaliana OX=3702 GN=pEARLI4	pEARLI4	80.907	8.4219	7.6	5	5	5	1.081	0.915	0.959	1.115	1.053	0.995	1.07	0.30828
A0A1P8AYJ4	Phosphatidic acid phosphatase 1 OS=Arabidopsis thaliana OX=3702 GN=PAP1	PAP1	35.421	5.2631	4.4	1	1	1	1.151	0.861	0.946	0.997	1.118	0.944	1.034	0.71722
A0A1P8AYK1	RmlC-like cupins superfamily protein OS=Arabidopsis thaliana OX=3702 GN=PIRIN2	PIRIN2	41.583	21.146	7.5	2	2	2	0.944	0.981	1.091	0.926	0.903	1.167	0.993	0.90624
A0A1P8AYM4	Alfin-like 6 OS=Arabidopsis thaliana OX=3702 GN=AL6	AL6	29.156	3.3556	8.6	2	2	2	0.905	0.993	1.012	1.116	1.048	0.924	1.061	0.4287
A0A1P8AYM6	NAD(P)-binding Rossmann-fold superfamily protein OS=Arabidopsis thaliana OX=3702 GN=At2g29320	At2g29320	27.049	13.391	15.9	3	5	2	0.909	1.042	0.94	1.053	0.949	1.116	1.079	0.29758
A0A1P8AYT8	Glycosyltransferase OS=Arabidopsis thaliana OX=3702 GN=At2g16890	At2g16890	47.816	2.9771	2.6	1	2	1	0.778	1.013	1.26	0.879	1.004	1.061	0.965	0.9025
A0A1P8AZ27	Major facilitator superfamily protein OS=Arabidopsis thaliana OX=3702 GN=ZIF2	ZIF2	38.469	3.9408	5.9	2	2	2
A0A1P8AZ38	Sulfhydryl oxidase OS=Arabidopsis thaliana OX=3702 GN=QSOX2	QSOX2	49.967	4.9379	7	3	3	3	0.91	1.072	0.964	1.061	1.006	0.993	1.039	0.48664
A0A1P8AZ55	Protein kinase superfamily protein OS=Arabidopsis thaliana OX=3702 GN=PTI1-4	PTI1-4	27.059	3.4468	11.3	3	4	1
A0A1P8AZ64	Glutamate decarboxylase OS=Arabidopsis thaliana OX=3702 GN=GAD4	GAD4	62.037	2.3847	8.3	3	10	1	1.027	0.96	1.081	1.099	0.985	0.857	0.959	0.59312
A0A1P8AZ83	ROP interactive partner 3 OS=Arabidopsis thaliana OX=3702 GN=RIP2	RIP2	65.616	6.3384	5.2	3	3	3	1.106	1.137	0.81	1.056	0.836	1.09	0.977	0.89674
A0A1P8AZ84	p-glycoprotein 6 OS=Arabidopsis thaliana OX=3702 GN=ABCB6	ABCB6	136.14	21.51	3.9	4	4	4	0.96	0.976	0.939	0.934	1.137	1.061	1.089	0.23264
A0A1P8AZA0	Cyclin delta-3 OS=Arabidopsis thaliana OX=3702 GN=At2g23370	At2g23370	32.164	1.9473	2.8	1	1	1
A0A1P8AZF0	Somatic embryogenesis receptor-like kinase 5 OS=Arabidopsis thaliana OX=3702 GN=SERK5	SERK5	54.058	4.0777	2.7	1	1	1
A0A1P8AZF2	Myosin XI D OS=Arabidopsis thaliana OX=3702 GN=XID	XID	141.51	-2	0.8	1	1	1	1.046	1.035	0.959	1.042	0.951	0.987	0.98	0.62914
A0A1P8AZF5	P4H isoform 1 OS=Arabidopsis thaliana OX=3702 GN=AT-P4H-1	AT-P4H-1	21.249	7.0054	14.1	2	2	2
A0A1P8AZH4	Nitrilase-like protein 1 OS=Arabidopsis thaliana OX=3702 GN=NLP1	NLP1	24.458	8.1563	10.5	2	2	2	0.959	0.946	1.102	0.941	1.03	1.028	0.997	0.98518
A0A1P8AZK7	Abscisic aldehyde oxidase 3 OS=Arabidopsis thaliana OX=3702 GN=AAO3	AAO3	134.26	2.7071	1.6	2	2	1
A0A1P8AZL4	Uroporphyrinogen-III synthase family protein OS=Arabidopsis thaliana OX=3702 GN=HEMD	HEMD	26.824	11.475	17.7	5	9	5	1.011	1.059	1.06	1.01	0.962	0.963	0.938	0.045382
A0A1P8AZL7	Nudix hydrolase homolog 23 OS=Arabidopsis thaliana OX=3702 GN=NUDX23	NUDX23	29.739	12.402	25.2	6	6	6	0.927	0.935	1.005	1.029	1.083	1.021	1.093	0.047901
A0A1P8AZM7	ADP-glucose pyrophosphorylase family protein OS=Arabidopsis thaliana OX=3702 GN=At2g04650	At2g04650	43.781	9.7412	10.2	4	5	3	0.961	0.909	0.981	1.06	1.064	1.028	1.106	0.0162385
A0A1P8AZP4	TRICHOME BIREFRINGENCE-LIKE 45 OS=Arabidopsis thaliana OX=3702 GN=TBL45	TBL45	50.33	1.6641	1.8	1	1	1	0.963	1.079	0.986	1.03	1.012	0.942	0.985	0.76424
A0A1P8AZR2	Neutral/alkaline non-lysosomal ceramidase OS=Arabidopsis thaliana OX=3702 GN=At2g38010	At2g38010	83.207	40.493	12.4	8	8	8	0.973	1.044	0.953	1.128	0.996	0.989	1.048	0.41734
A0A1P8AZS7	Thioredoxin reductase OS=Arabidopsis thaliana OX=3702 GN=NTRA	NTRA	38.257	145.54	43.8	11	22	7	0.971	1.018	1.022	0.987	1.003	1.032	1.004	0.86704
A0A1P8AZU4	SNF7 family protein OS=Arabidopsis thaliana OX=3702 GN=VPS2.1	VPS2.1	22.79	2.0214	3.9	1	1	1	0.547	0.813	1.028	1.628	0.875	1.06	1.492	0.2003
A0A1P8AZU5	Splicing factor PWI domain-containing protein OS=Arabidopsis thaliana OX=3702 GN=At2g29210	At2g29210	98.505	2.4406	1.5	1	1	1
A0A1P8B021	Pyridoxal phosphate (PLP)-dependent transferases superfamily protein OS=Arabidopsis thaliana OX=3702 GN=AAS	AAS	51.223	53.249	20.1	6	7	6	0.923	1.016	1.002	0.906	1.141	0.984	1.031	0.73832
A0A1P8B038	Expansin B1 OS=Arabidopsis thaliana OX=3702 GN=EXPB1	EXPB1	23.678	2.4246	4.5	1	1	1
A0A1P8B070	Aldolase superfamily protein OS=Arabidopsis thaliana OX=3702 GN=At2g26800	At2g26800	41.391	17.466	11.6	4	5	4	0.952	1.016	0.948	1.034	1	1.033	1.052	0.111277
A0A1P8B082	Transducin/WD40 repeat-like superfamily protein OS=Arabidopsis thaliana OX=3702 GN=At2g37160	At2g37160	43.408	8.5917	11.1	2	2	2	0.765	0.884	1.093	1.022	1.181	1.034	1.181	0.198858
A0A1P8B0B7	IQ-domain 29 OS=Arabidopsis thaliana OX=3702 GN=IQD29	IQD29	65.266	18.291	16.2	7	8	6	0.974	1.01	0.952	1.014	0.957	1.114	1.051	0.3709
A0A1P8B0F5	Trichome birefringence-like protein (DUF828) OS=Arabidopsis thaliana OX=3702 GN=TBL40	TBL40	30.876	4.9984	8.6	2	2	2	0.908	0.97	1.021	1.023	1.045	1.034	1.07	0.11692
A0A1P8B0M1	Thymidylate synthase 1 OS=Arabidopsis thaliana OX=3702 GN=THY-1	THY-1	47.088	11.384	11.9	5	5	2	0.927	0.985	0.947	1.087	1.094	0.96	1.099	0.114902
A0A1P8B0R4	NAD(P)-binding Rossmann-fold superfamily protein OS=Arabidopsis thaliana OX=3702 GN=At2g37540	At2g37540	28.592	17.629	8.3	2	2	2	1.086	0.968	0.925	1.155	0.9	0.986	1.021	0.85026
A0A1P8B0T2	Electron-transfer flavoprotein:ubiquinone oxidoreductase OS=Arabidopsis thaliana OX=3702 GN=ETFQO	ETFQO	64.712	20.031	12.7	6	7	6	1.002	1.029	0.974	0.997	0.988	1.007	0.996	0.81844
A0A1P8B0V9	Serine carboxypeptidase-like 13 OS=Arabidopsis thaliana OX=3702 GN=SCPL13	SCPL13	33.955	1.5581	4.8	2	3	1	1.034	1.053	1.019	0.966	0.964	0.985	0.939	0.0056402
A0A1P8B0W4	Phospholipase D beta 1 OS=Arabidopsis thaliana OX=3702 GN=PLDBETA1	PLDBETA1	124.07	3.775	3.2	4	4	2	1.017	1.012	0.934	0.97	1.024	1.059	1.03	0.46952
A0A1P8B0W9	GRIM-19 protein OS=Arabidopsis thaliana OX=3702 GN=At2g33220	At2g33220	19.647	21.62	33.3	6	10	2	1.004	1.032	1.053	0.962	0.988	0.976	0.947	0.026797
A0A1P8B0X3	Outer arm dynein light chain 1 protein OS=Arabidopsis thaliana OX=3702 GN=AIR9	AIR9	194.13	39.967	7.8	12	12	12	0.976	1.049	1.032	0.897	0.952	1.097	0.964	0.56224
A0A1P8B0Y6	Plasmodesmata-located protein 6 OS=Arabidopsis thaliana OX=3702 GN=PDLP6	PDLP6	30.147	3.2429	4.2	1	1	1	0.925	1.085	1.035	1.008	0.893	1.068	0.975	0.73406
A0A1P8B0Z7	AFG1-like ATPase family protein OS=Arabidopsis thaliana OX=3702 GN=At2g25530	At2g25530	62.331	2.1495	2	1	1	1
A0A1P8B101	Glycerol-3-phosphate dehydrogenase [NAD(+)] OS=Arabidopsis thaliana OX=3702 GN=GLY1	GLY1	34.06	4.1335	6.9	2	2	2	1.057	0.983	0.971	0.998	0.965	1.044	0.999	0.97546
A0A1P8B103	Barwin-like endoglucanases superfamily protein OS=Arabidopsis thaliana OX=3702 GN=EXP3	EXP3	26.214	2.2094	5.1	1	1	1	1.088	0.946	1.115	0.912	1.016	0.941	0.911	0.20414
A0A1P8B105	Proteasome family protein OS=Arabidopsis thaliana OX=3702 GN=EER5	EER5	36.38	1.9167	4.5	1	1	1
A0A1P8B108	N-acetyl-gamma-glutamyl-phosphate reductase OS=Arabidopsis thaliana OX=3702 GN=At2g19940	At2g19940	42.822	78.321	33.7	11	21	11	1.006	1.02	1.027	0.974	0.987	0.993	0.968	0.0167565
A0A1P8B117	Alpha/beta-Hydrolases superfamily protein OS=Arabidopsis thaliana OX=3702 GN=At2g03140	At2g03140	166.94	3.2243	0.7	1	1	1	1.006	1.08	0.965	0.96	0.93	1.079	0.973	0.64002
A0A1P8B1A4	Holocarboxylase synthase 1 OS=Arabidopsis thaliana OX=3702 GN=HCS1	HCS1	33.138	5.8262	6.4	2	2	2	0.968	0.955	1.058	0.967	0.994	1.067	1.016	0.73442
A0A1P8B1A9	RNA-dependent RNA polymerase OS=Arabidopsis thaliana OX=3702 GN=At2g19920	At2g19920	105.11	-2	0.8	1	2	1	0.694	0.784	0.826	0.723	2.022	0.905	1.584	0.31888
A0A1P8B1B5	Glycine-rich protein 3 short isoform OS=Arabidopsis thaliana OX=3702 GN=GRP3S	GRP3S	13.363	54.686	26.5	3	9	2	0.787	1.097	1.073	1.167	1.064	0.802	1.026	0.88442
A0A1P8B1L4	Annexin 4 OS=Arabidopsis thaliana OX=3702 GN=ANNAT4	ANNAT4	34.494	74.782	28.1	9	12	9	0.947	0.936	1.102	0.897	1.216	0.931	1.02	0.91142
A0A1P8B1N1	Enolase OS=Arabidopsis thaliana OX=3702 GN=LOS2	LOS2	46.516	323.31	67.4	23	89	23	0.962	0.967	0.996	1.021	1.029	1.051	1.06	0.013461
A0A1P8B1Y3	ARM repeat superfamily protein OS=Arabidopsis thaliana OX=3702 GN=SGR6	SGR6	164.59	10.967	4.8	7	7	7	0.867	0.901	0.929	1.019	1.18	1.096	1.222	0.0131838
A0A1P8B252	Peptidylprolyl isomerase OS=Arabidopsis thaliana OX=3702 GN=At2g43560	At2g43560	17.632	40.659	30.5	6	18	6	1.018	0.938	1.027	1.019	1.018	0.987	1.014	0.6642
A0A1P8B262	Signal responsive 1 OS=Arabidopsis thaliana OX=3702 GN=SR1	SR1	109.42	8.2131	2.7	2	2	2	0.754	1.139	0.952	1.092	1.046	1.011	1.107	0.39702
A0A1P8B277	Uncharacterized conserved protein (UCP030365) OS=Arabidopsis thaliana OX=3702 GN=At2g40630	At2g40630	42.125	1.9771	2.6	1	1	1	0.99	0.952	1.069	0.949	0.946	1.106	0.997	0.94104
A0A1P8B2F0	Glutathione S-transferase zeta 1 OS=Arabidopsis thaliana OX=3702 GN=GSTZ1	GSTZ1	21.755	-2	37.5	6	9	1	0.914	0.924	0.839	1.132	1.004	1.19	1.242	0.021662
A0A1P8B2L0	Phytochrome OS=Arabidopsis thaliana OX=3702 GN=PHYB	PHYB	125.04	6.0552	2.8	3	3	3
A0A1P8B2M2	Cysteine proteinases superfamily protein OS=Arabidopsis thaliana OX=3702 GN=OTU3	OTU3	24.019	2.0205	3.3	1	1	1	0.902	1.062	1.06	1.008	1.022	0.951	0.986	0.8482
A0A1P8B2M4	UvrB/uvrC motif-containing protein OS=Arabidopsis thaliana OX=3702 GN=At2g03390	At2g03390	29.996	23.408	16.9	3	4	3	1.066	1.012	0.989	0.984	0.971	0.992	0.961	0.161904
A0A1P8B2P1	Transmembrane protein, putative (DUF677) OS=Arabidopsis thaliana OX=3702 GN=At2g18630	At2g18630	44.513	6.6043	10.3	3	3	3
A0A1P8B2P5	D-aminoacyl-tRNA deacylase OS=Arabidopsis thaliana OX=3702 GN=GEK1	GEK1	39.774	10.67	10.8	3	3	3	0.906	1.038	1.02	1.117	0.983	0.939	1.025	0.73862
A0A1P8B2Q9	Plant regulator RWP-RK family protein OS=Arabidopsis thaliana OX=3702 GN=NIN-like protein 8	NIN-like	103.28	1.7471	1	1	1	1	1.216	1.036	0.999	0.868	0.897	1.025	0.858	0.126739
A0A1P8B2S3	UDP-glucosyl transferase 74D1 OS=Arabidopsis thaliana OX=3702 GN=UGT74D1	UGT74D1	54.919	34.662	12.7	8	9	7	1.017	1.018	0.984	1.04	0.922	1	0.981	0.616
A0A1P8B2X5	Regulatory particle non-ATPase 13 OS=Arabidopsis thaliana OX=3702 GN=RPN13	RPN13	32.771	59.729	38.2	8	12	8	1.075	0.997	1.009	0.982	0.969	1.023	0.965	0.28602
A0A1P8B2Y1	SIGNAL PEPTIDE PEPTIDASE-LIKE 3 OS=Arabidopsis thaliana OX=3702 GN=SPPL3	SPPL3	66.189	5.7063	4.3	3	3	3
A0A1P8B2Y3	P-loop containing nucleoside triphosphate hydrolases superfamily protein OS=Arabidopsis thaliana OX=3702 GN=SYD	SYD	386.48	25.104	2.7	7	7	7	1.044	1.061	0.894	0.986	0.988	1.027	1.001	0.95442
A0A1P8B342	Protein kinase family protein / protein phosphatase 2C (PP2C) family protein OS=Arabidopsis thaliana OX=3702 GN=At2g40860	At2g40860	67.792	3.229	3.6	2	2	2	0.973	1.119	0.911	1.066	1.009	0.936	1.003	0.94794
A0A1P8B350	Transcription coactivator OS=Arabidopsis thaliana OX=3702 GN=At4g02110	At4g02110	132.05	3.0826	1.7	2	2	2	1.076	0.963	0.956	1.048	0.958	1.018	1.01	0.8337
A0A1P8B392	Acetamidase/Formamidase family protein OS=Arabidopsis thaliana OX=3702 GN=At4g37560	At4g37560	45.426	-2	8.2	3	5	1
A0A1P8B3H0	S-adenosyl-L-methionine-dependent methyltransferases superfamily protein OS=Arabidopsis thaliana OX=3702 GN=CCoAOMT1	CCoAOMT1	32.473	84.921	54.5	12	24	12	0.896	0.868	1.081	0.959	1.029	1.153	1.104	0.31082
A0A1P8B3H5	ARM repeat superfamily protein OS=Arabidopsis thaliana OX=3702 GN=MOS6	MOS6	45.045	7.1245	21	6	9	2
A0A1P8B3J5	NAD(P)-binding Rossmann-fold superfamily protein OS=Arabidopsis thaliana OX=3702 GN=At4g11410	At4g11410	28.995	3.4174	6.5	2	2	2
A0A1P8B3K8	Protein phosphatase 2C family protein OS=Arabidopsis thaliana OX=3702 GN=At4g28400	At4g28400	28.777	25.249	26.1	7	10	4	0.982	1.049	1.04	0.924	0.985	1.036	0.959	0.33702
A0A1P8B3L6	CBS domain protein (DUF21) OS=Arabidopsis thaliana OX=3702 GN=At4g33700	At4g33700	31.914	2.2711	4.8	1	1	1	1.07	1.051	0.99	0.963	0.888	1.063	0.937	0.3019
A0A1P8B3N4	Separase OS=Arabidopsis thaliana OX=3702 GN=ESP	ESP	244.97	1.6547	0.3	1	1	1	0.838	0.935	0.905	1.151	0.981	1.185	1.239	0.034381
A0A1P8B3S1	NADPH--cytochrome P450 reductase OS=Arabidopsis thaliana OX=3702 GN=ATR2	ATR2	85.988	31.782	9.4	7	12	5	0.964	1.013	0.972	0.999	1.039	1.081	1.058	0.112077
A0A1P8B3U2	Glycosyl hydrolase superfamily protein OS=Arabidopsis thaliana OX=3702 GN=At4g16260	At4g16260	34.653	37.438	38.4	8	10	8	0.641	1.272	0.814	0.988	0.896	1.348	1.185	0.45314
A0A1P8B3X2	Class II aminoacyl-tRNA and biotin synthetases superfamily protein OS=Arabidopsis thaliana OX=3702 GN=NS1	NS1	66.083	37.197	21.5	13	22	12	1.032	1.038	0.979	1.032	0.982	0.946	0.971	0.39374
A0A1P8B407	CBS domain protein with a domain protein (DUF21) OS=Arabidopsis thaliana OX=3702 GN=At4g14240	At4g14240	42.63	3.225	5.4	2	2	2
A0A1P8B475	Vacuolar iron transporter (VIT) family protein OS=Arabidopsis thaliana OX=3702 GN=At4g27870	At4g27870	84.958	2.4411	3.2	2	2	2
A0A1P8B481	ACT-like protein tyrosine kinase family protein OS=Arabidopsis thaliana OX=3702 GN=STY46	STY46	57.193	3.3759	5.7	2	2	1
A0A1P8B485	Protein translocase subunit SecA OS=Arabidopsis thaliana OX=3702 GN=AGY1	AGY1	115.31	188.55	32.8	29	41	29	1.057	1.032	0.996	0.999	0.979	0.941	0.946	0.088041
A0A1P8B4A9	Peroxidase OS=Arabidopsis thaliana OX=3702 GN=At4g33420	At4g33420	41.23	38.85	27.7	8	9	8	1.187	1.041	0.9	1.173	0.905	0.758	0.907	0.51156
A0A1P8B4B7	Protein kinase superfamily protein OS=Arabidopsis thaliana OX=3702 GN=At4g24100	At4g24100	76.666	4.1093	1.9	1	2	1
A0A1P8B4C2	Coatomer subunit beta OS=Arabidopsis thaliana OX=3702 GN=At4g31480	At4g31480	108.81	12.27	33.4	31	57	2	0.917	0.981	0.965	1.006	1.128	1.005	1.096	0.10398
A0A1P8B4G1	Magnesium-protoporphyrin IX methyltransferase OS=Arabidopsis thaliana OX=3702 GN=CHLM	CHLM	35.592	101.54	54.6	17	36	17	1.063	1.001	1.074	0.949	1.004	0.925	0.917	0.056963
A0A1P8B4G5	Vacuolar sorting protein 39 OS=Arabidopsis thaliana OX=3702 GN=EMB2754	EMB2754	101.21	19.765	6.7	6	7	6	1.017	0.959	0.927	1.022	1.041	1.041	1.069	0.071415
A0A1P8B4I3	Plastid transcriptionally active 5 OS=Arabidopsis thaliana OX=3702 GN=PTAC5	PTAC5	39.816	34.496	21.1	6	9	6	1.075	1.014	0.949	1.062	0.995	0.918	0.979	0.71872
A0A1P8B4I7	Adenosine/AMP deaminase family protein OS=Arabidopsis thaliana OX=3702 GN=At4g04880	At4g04880	33.055	7.2185	9.7	3	3	3	0.979	1.069	0.975	0.979	0.987	1.027	0.99	0.79522
A0A1P8B4M0	Formyl transferase OS=Arabidopsis thaliana OX=3702 GN=At4g17360	At4g17360	26.505	2.5418	3.9	1	1	1
A0A1P8B4Q3	Ubiquitin-like superfamily protein OS=Arabidopsis thaliana OX=3702 GN=SAY1	SAY1	53.807	34.801	12.8	4	4	3	1.018	1.085	0.918	1.072	0.933	0.994	0.993	0.92212
A0A1P8B4R3	TMPIT-like protein OS=Arabidopsis thaliana OX=3702 GN=At4g10430	At4g10430	34.062	4.6741	6.8	2	2	2	0.816	1.212	0.845	1.16	1.022	0.947	1.089	0.51978
A0A1P8B4T6	SEC14 cytosolic factor family protein / phosphoglyceride transfer family protein OS=Arabidopsis thaliana OX=3702 GN=At4g09160	At4g09160	72.956	21.248	11.7	6	6	4	1.024	1.082	0.969	1.061	0.919	0.965	0.958	0.45216
A0A1P8B4V2	O-Glycosyl hydrolases family 17 protein OS=Arabidopsis thaliana OX=3702 GN=At4g34480	At4g34480	41.472	14.938	11.2	4	5	4	0.969	0.941	0.93	1.047	1.023	1.098	1.115	0.010698
A0A1P8B4V5	CURVATURE THYLAKOID 1D-like protein OS=Arabidopsis thaliana OX=3702 GN=CURT1D	CURT1D	17.098	74.175	36.6	3	4	3	1.025	0.977	1.005	0.943	0.99	1.038	0.988	0.7049
A0A1P8B4X2	1,2-dihydroxy-3-keto-5-methylthiopentene dioxygenase OS=Arabidopsis thaliana OX=3702 GN=ATARD2	ATARD2	21.365	45.507	68.1	11	16	3	0.921	0.982	0.997	0.988	1.026	1.129	1.084	0.162997
A0A1P8B4Y8	Xylem serine peptidase 1 OS=Arabidopsis thaliana OX=3702 GN=XSP1	XSP1	63.931	4.1908	3.9	2	3	2	1.021	1.061	1.021	0.984	0.877	1.058	0.941	0.31818
A0A1P8B4Z4	Topoisomerase II-associated protein PAT1 OS=Arabidopsis thaliana OX=3702 GN=At4g14990	At4g14990	78.141	3.2958	2.7	2	2	2	0.928	1.081	0.907	1.051	1.004	1.039	1.061	0.33514
A0A1P8B527	Adenylyl cyclase OS=Arabidopsis thaliana OX=3702 GN=At4g15640	At4g15640	37.148	3.4568	3.3	1	2	1	1.062	0.925	1.076	0.922	0.997	1.034	0.964	0.58088
A0A1P8B564	Catalase OS=Arabidopsis thaliana OX=3702 GN=CAT2	CAT2	56.949	129.07	47.4	20	63	10	1.022	0.999	1.007	0.966	0.997	0.973	0.97	0.056863
A0A1P8B582	Cytosol aminopeptidase family protein OS=Arabidopsis thaliana OX=3702 GN=At4g30910	At4g30910	63.827	26.645	24.3	12	21	4	1.022	1.024	0.899	1.085	1.017	0.964	1.041	0.49812
A0A1P8B5D2	Phospholipase-like protein (PEARLI 4) family protein OS=Arabidopsis thaliana OX=3702 GN=At4g38550	At4g38550	58.313	7.3865	3.9	1	1	1
A0A1P8B5H3	Chloroplast thylakoid lumen protein OS=Arabidopsis thaliana OX=3702 GN=At4g02530	At4g02530	29.713	107.34	38	10	31	10	1.124	0.966	1.046	0.968	0.946	0.975	0.921	0.147099
A0A1P8B5I6	Metallo-beta-lactamase family protein OS=Arabidopsis thaliana OX=3702 GN=At4g33540	At4g33540	29.56	10.802	10.2	2	2	2	0.914	0.969	0.915	1.104	1.08	1.018	1.144	0.0121642
A0A1P8B5I9	DNA topoisomerase, type IA, core OS=Arabidopsis thaliana OX=3702 GN=At4g31210	At4g31210	136.65	21.196	7.3	7	8	7	1.107	0.99	0.993	1.052	0.953	0.982	0.967	0.5163
A0A1P8B5J0	Homeobox protein 22 OS=Arabidopsis thaliana OX=3702 GN=HB22	HB22	25.366	7.5599	10.8	2	2	2
A0A1P8B5L7	Glycosyl hydrolase superfamily protein OS=Arabidopsis thaliana OX=3702 GN=F2N1.39-01	F2N1.39-01	48.94	7.5437	5.4	2	2	2	0.998	1.065	1.092	0.899	0.97	0.995	0.908	0.075283
A0A1P8B5P9	Ascorbate peroxidase 5 OS=Arabidopsis thaliana OX=3702 GN=APX5	APX5	24.713	2.4243	13	3	8	1
A0A1P8B5Y0	Rhodanese/Cell cycle control phosphatase superfamily protein OS=Arabidopsis thaliana OX=3702 GN=SEN1	SEN1	13.593	2.397	7.4	1	1	1	0.879	0.978	0.86	1.221	1.054	1.004	1.207	0.058682
A0A1P8B606	Endoglucanase OS=Arabidopsis thaliana OX=3702 GN=GH9B13	GH9B13	44.679	8.5323	7.9	3	3	3	1.147	1.056	0.963	0.996	0.941	0.929	0.905	0.150195
A0A1P8B637	Peptidylprolyl isomerase OS=Arabidopsis thaliana OX=3702 GN=At4g26555	At4g26555	17.858	33.675	23.6	3	4	3	1.055	1.001	1.06	0.953	0.943	1	0.929	0.04672
A0A1P8B643	DEGP protease 5 OS=Arabidopsis thaliana OX=3702 GN=DEG5	DEG5	28.76	28.085	32.8	6	11	6	1.041	1.045	1.049	0.991	0.94	0.957	0.921	0.034384
A0A1P8B645	Pectin acetylesterase OS=Arabidopsis thaliana OX=3702 GN=PAE8	PAE8	33.501	2.6765	3	1	1	1
A0A1P8B661	Gamma-soluble NSF attachment protein OS=Arabidopsis thaliana OX=3702 GN=GSNAP	GSNAP	33.241	25.078	24.9	6	6	6	1.029	1.096	1.099	0.904	0.916	0.942	0.857	0.0033383
A0A1P8B673	Protein kinase superfamily protein OS=Arabidopsis thaliana OX=3702 GN=At4g24810	At4g24810	35.253	7.8984	8.1	2	2	2	0.931	1.099	0.889	1.088	1.036	0.966	1.059	0.4579
A0A1P8B687	Inosine triphosphate pyrophosphatase OS=Arabidopsis thaliana OX=3702 GN=At4g13720	At4g13720	23.913	12.753	20.5	4	7	4	0.947	0.99	1.03	1.016	0.969	1.018	1.012	0.69254
A0A1P8B6A9	Core-2/I-branching beta-1,6-N-acetylglucosaminyltransferase family protein OS=Arabidopsis thaliana OX=3702 GN=At4g31350	At4g31350	43.212	1.5361	2.4	1	1	1
A0A1P8B6C2	Protein kinase superfamily protein OS=Arabidopsis thaliana OX=3702 GN=At4g09760	At4g09760	24.633	2.4755	3.7	1	1	1	1.108	0.907	1.037	1.103	0.942	0.919	0.971	0.74032
A0A1P8B6D0	Photosystem I subunit l OS=Arabidopsis thaliana OX=3702 GN=PSAL	PSAL	30.441	38.208	19.6	5	14	5	1.051	1.03	0.917	1.041	1.001	0.913	0.986	0.81788
A0A1P8B6D9	Sucrose-phosphate synthase family protein OS=Arabidopsis thaliana OX=3702 GN=ATSPS4F	ATSPS4F	95.082	32.615	20.4	17	17	14	0.942	1.01	0.93	1.094	1.005	0.993	1.073	0.153425
A0A1P8B6F8	CTP synthase OS=Arabidopsis thaliana OX=3702 GN=At4g02120	At4g02120	52.814	14.3	15.1	6	6	5	1.109	0.946	1.046	0.945	1.008	0.966	0.941	0.30666
A0A1P8B6G3	Proteasome component (PCI) domain protein OS=Arabidopsis thaliana OX=3702 GN=At4g19006	At4g19006	50.187	7.457	9.8	4	6	2	0.921	1.07	0.953	1.001	1.005	1.06	1.041	0.43614
A0A1P8B6H4	Global transcription factor C OS=Arabidopsis thaliana OX=3702 GN=SPT16	SPT16	86.956	1.6538	1.3	1	1	1
A0A1P8B6K2	Modifier of snc1 OS=Arabidopsis thaliana OX=3702 GN=MOS1	MOS1	151.21	61.607	12.7	15	18	15	1.024	0.965	0.956	1.035	0.982	1.064	1.046	0.23036
A0A1P8B6K3	Protein kinase superfamily protein OS=Arabidopsis thaliana OX=3702 GN=At4g13190	At4g13190	26.557	3.3297	9.5	3	5	0
A0A1P8B6P7	NAD(P)-binding Rossmann-fold superfamily protein OS=Arabidopsis thaliana OX=3702 GN=Tic32-IVa	Tic32-IVa	33.603	24.3	19.9	5	6	5	0.937	0.912	0.979	1.028	1.131	0.985	1.112	0.084198
A0A1P8B6T2	Nucleosome/chromatin assembly factor group C5 OS=Arabidopsis thaliana OX=3702 GN=NFC5	NFC5	49.479	10.064	12.9	4	5	3	0.941	0.992	0.928	1.103	0.92	1.125	1.1	0.2426
A0A1P8B6W3	Monogalactosyl diacylglycerol synthase 1 OS=Arabidopsis thaliana OX=3702 GN=MGD1	MGD1	61.643	9.3639	9.1	5	5	5	0.972	1.083	0.977	1.059	1.008	0.977	1.004	0.91776
A0A1P8B6X9	Protein kinase family protein / WD-40 repeat family protein OS=Arabidopsis thaliana OX=3702 GN=VPS15	VPS15	142.05	6.7154	2	2	2	2	0.962	0.914	1.153	0.986	1	0.988	0.982	0.86806
A0A1P8B6Z5	Chaperone DnaJ-domain superfamily protein OS=Arabidopsis thaliana OX=3702 GN=At4g12780	At4g12780	96.914	-2	7.3	7	9	1	1.117	0.859	0.927	1.209	0.948	0.953	1.071	0.57366
A0A1P8B741	Cysteine-rich RLK (RECEPTOR-like protein kinase) 13 OS=Arabidopsis thaliana OX=3702 GN=CRK13	CRK13	59.735	2.6355	3.2	2	2	1
A0A1P8B770	G2484-1 protein OS=Arabidopsis thaliana OX=3702 GN=G2484-1	G2484-1	214.2	55.692	8.5	13	14	13	1.046	1.016	0.953	0.99	0.979	1.05	1.001	0.9657
A0A1P8B771	Uncharacterized protein (Fragment) OS=Arabidopsis thaliana OX=3702 GN=At4g18215	At4g18215	28.18	-2	2.8	1	1	1
A0A1P8B7C0	Aldehyde dehydrogenase OS=Arabidopsis thaliana OX=3702 GN=ALDH3I1	ALDH3I1	58.496	32.792	18.5	9	11	9	1.048	1.047	1.037	0.978	0.974	0.977	0.935	4.4192e-05
A0A1P8B7C1	Transducin family protein / WD-40 repeat family protein OS=Arabidopsis thaliana OX=3702 GN=At4g04940	At4g04940	89.5	6.0782	2.6	2	2	2	1.042	1.044	1.028	1.05	0.932	0.922	0.933	0.23008
A0A1P8B7C4	Pseudouridine synthase family protein OS=Arabidopsis thaliana OX=3702 GN=At4g21770	At4g21770	44.221	3.2286	4.3	1	1	1
A0A1P8B7F1	Dynein light chain OS=Arabidopsis thaliana OX=3702 GN=At4g15930	At4g15930	10.703	17.946	30.9	3	4	3	0.98	0.955	0.923	0.976	0.936	1.245	1.105	0.36884
A0A1P8B7H0	Beta-amylase OS=Arabidopsis thaliana OX=3702 GN=BAM5	BAM5	50.142	95.245	34.6	11	15	11	0.64	0.613	0.891	0.804	2.068	0.928	1.772	0.193241
A0A1P8B7K5	Costars family protein OS=Arabidopsis thaliana OX=3702 GN=At4g33640	At4g33640	18.337	13.015	14.9	2	3	2	1.163	1.105	1.18	0.957	0.79	0.842	0.751	0.008405
A0A1P8B7L0	GDSL-like Lipase/Acylhydrolase superfamily protein OS=Arabidopsis thaliana OX=3702 GN=At4g01130	At4g01130	32.59	8.882	8.4	2	2	2	0.981	0.955	0.999	1.01	1.001	1.063	1.047	0.113739
A0A1P8B7N0	P-loop containing nucleoside triphosphate hydrolases superfamily protein OS=Arabidopsis thaliana OX=3702 GN=At4g04180	At4g04180	65.747	1.7686	2	1	1	1
A0A1P8B7R8	RING/U-box superfamily protein OS=Arabidopsis thaliana OX=3702 GN=At4g03000	At4g03000	71.246	1.8247	1.6	1	1	1	0.913	0.854	1.076	0.895	1.076	1.185	1.11	0.39292
A0A1P8B7W9	Adenylyl cyclase-associated protein OS=Arabidopsis thaliana OX=3702 GN=CAP1	CAP1	58.485	82.384	38.7	22	34	22	0.984	0.973	1.038	0.968	1.024	1.037	1.011	0.71874
A0A1P8B866	Nucleoporin OS=Arabidopsis thaliana OX=3702 GN=At4g31570	At4g31570	300.91	2.348	0.4	1	1	1	1.063	0.956	0.95	1.017	1.004	1.027	1.027	0.49818
A0A1P8B870	Peptidase family M48 family protein OS=Arabidopsis thaliana OX=3702 GN=ATSTE24	ATSTE24	47.158	14.705	14.3	6	6	6	0.955	0.999	0.895	1.054	1.128	0.97	1.106	0.137459
A0A1P8B879	Expressed protein OS=Arabidopsis thaliana OX=3702 GN=At4g25315	At4g25315	11.434	8.1845	32.7	2	2	2	0.991	1.092	0.972	1.011	0.935	1.018	0.97	0.54722
A0A1P8B894	Carboxypeptidase OS=Arabidopsis thaliana OX=3702 GN=scpl20	scpl20	51.053	4.5166	7.5	3	3	3
A0A1P8B8D1	PAM68-like protein (DUF3464) OS=Arabidopsis thaliana OX=3702 GN=PAM68	PAM68	17.233	1.7951	6.6	1	1	1
A0A1P8B8G4	Phosphorylase superfamily protein OS=Arabidopsis thaliana OX=3702 GN=ATMTAN2	ATMTAN2	25.175	3.6202	7.7	2	2	2
A0A1P8B8I3	Plant intracellular ras group-related LRR 4 OS=Arabidopsis thaliana OX=3702 GN=PIRL4	PIRL4	59.881	48.605	25.7	12	13	11	1.035	1.03	0.954	0.997	1.002	1.007	0.996	0.9037
A0A1P8B8I9	Pseudouridine synthase/archaeosine transglycosylase-like family protein OS=Arabidopsis thaliana OX=3702 GN=APS3	APS3	57.526	8.6707	22.9	15	30	3	0.833	0.99	0.91	1.015	1.15	1.097	1.194	0.044777
A0A1P8B8J7	Thylakoid rhodanese-like protein OS=Arabidopsis thaliana OX=3702 GN=TROL	TROL	54.468	79.38	26.2	14	39	14	1.089	1	1.057	0.955	0.96	0.972	0.918	0.028758
A0A1P8B8L9	Cysteine-rich receptor-like protein kinase 17 OS=Arabidopsis thaliana OX=3702 GN=EMB1290	EMB1290	80.468	15.576	8.5	6	7	4	1.076	1.033	0.946	0.995	0.917	1.06	0.973	0.64826
A0A1P8B8R9	Heat shock protein 70 (Hsp 70) family protein OS=Arabidopsis thaliana OX=3702 GN=At4g16660	At4g16660	99.643	4.2929	2.5	2	2	2
A0A1P8B8V0	Ubiquitin C-terminal hydrolases superfamily protein OS=Arabidopsis thaliana OX=3702 GN=At4g22285	At4g22285	59.243	14.761	13.4	5	5	5	0.854	0.94	0.981	1.025	1.08	1.115	1.16	0.034999
A0A1P8B8W6	Ascorbate peroxidase 4 OS=Arabidopsis thaliana OX=3702 GN=TL29	TL29	31.041	174.17	53.9	13	43	13	1.057	1.004	1.014	1	0.976	0.974	0.959	0.081997
A0A1P8B944	Cysteine-rich RLK (RECEPTOR-like protein kinase) 5 OS=Arabidopsis thaliana OX=3702 GN=CRK5	CRK5	63.88	-2	3.3	2	2	1	1.14	0.912	0.835	1.117	1.059	0.955	1.085	0.4439
A0A1P8B950	NAD(P)H dehydrogenase (Quinone)s OS=Arabidopsis thaliana OX=3702 GN=LTO1	LTO1	41.288	13.063	11.1	3	4	3	1.037	0.892	0.953	1.022	1.062	1.044	1.085	0.136301
A0A1P8B956	Amine oxidase OS=Arabidopsis thaliana OX=3702 GN=At4g12290	At4g12290	75.318	28.836	17.1	10	11	10	0.947	1.026	0.968	1.012	0.977	1.069	1.04	0.3342
A0A1P8B962	Met-10+ like family protein OS=Arabidopsis thaliana OX=3702 GN=At4g27340	At4g27340	49.654	3.2717	6.7	3	3	3	0.996	0.796	1.006	0.977	1.072	1.156	1.145	0.199436
A0A1P8B966	Mitochondrial pyruvate carrier OS=Arabidopsis thaliana OX=3702 GN=NRGA1	NRGA1	9.0604	2.2452	14.8	1	1	1	1.062	1.111	0.998	0.966	0.891	0.999	0.901	0.085121
A0A1P8B992	Expansin B3 OS=Arabidopsis thaliana OX=3702 GN=EXPB3	EXPB3	22.184	2.9588	4.8	1	2	1
A0A1P8B9D0	Cyclin family protein OS=Arabidopsis thaliana OX=3702 GN=CYCT1:5	CYCT1:5	52.624	2.1967	5.1	1	1	1
A0A1P8B9E7	Glucan synthase-like 9 OS=Arabidopsis thaliana OX=3702 GN=GSL09	GSL09	202.11	4.6845	2.2	4	4	2	1.024	0.996	1.069	1.031	0.871	1.027	0.948	0.3998
A0A1P8B9H2	HEAT repeat-containing protein OS=Arabidopsis thaliana OX=3702 GN=ESP4	ESP4	140.78	2.987	0.9	1	1	1	1.126	0.909	0.756	1.225	0.911	1.094	1.157	0.35026
A0A1P8B9H5	PRA1 family protein OS=Arabidopsis thaliana OX=3702 GN=PRA1.B3	PRA1.B3	28.313	2.7334	3.5	1	2	1	1.156	1.041	1.021	0.874	0.947	0.994	0.875	0.067863
A0A1P8B9K9	Adenosine monophosphate kinase OS=Arabidopsis thaliana OX=3702 GN=AMK2	AMK2	29.871	40.263	37.5	11	20	10	1.04	1.016	1.077	0.989	0.975	0.968	0.936	0.021696
A0A1P8B9L6	Methylthioalkylmalate synthase 1 OS=Arabidopsis thaliana OX=3702 GN=MAM1	MAM1	58.381	147.41	46.8	19	38	14	0.941	0.97	0.936	1.036	1.111	1.005	1.107	0.033322
A0A1P8B9N1	Formate dehydrogenase, mitochondrial OS=Arabidopsis thaliana OX=3702 GN=FDH	FDH	39.63	112.57	63.1	20	58	20	0.931	1.029	0.996	1.011	0.955	1.084	1.032	0.5479
A0A1P8B9P2	Cyclophilin-like peptidyl-prolyl cis-trans isomerase family protein OS=Arabidopsis thaliana OX=3702 GN=At5g35100	At5g35100	31.385	48.858	25.9	6	10	6	0.99	1.017	1.015	1.028	1.007	0.987	1	0.99674
A0A1P8B9T0	Co-factor for nitrate, reductase and xanthine dehydrogenase 5 OS=Arabidopsis thaliana OX=3702 GN=CNX5	CNX5	39.646	5.5344	5.8	2	3	2
A0A1P8B9Y9	Plastid-lipid associated protein PAP / fibrillin family protein OS=Arabidopsis thaliana OX=3702 GN=MYH9.3	MYH9.3	26.583	4.6107	7.6	2	2	2	1.101	1.009	0.846	1.097	1.023	0.944	1.037	0.67638
A0A1P8BA27	Deoxyhypusine synthase OS=Arabidopsis thaliana OX=3702 GN=DHS	DHS	19.87	1.8243	6.7	1	1	1	0.9	1.119	0.936	1.102	1.038	0.911	1.032	0.72178
A0A1P8BA70	Phytol kinase 1 VTE5 OS=Arabidopsis thaliana OX=3702 GN=VTE5	VTE5	26.245	2.0858	5.3	1	1	1
A0A1P8BA79	TBP-associated factor 5 OS=Arabidopsis thaliana OX=3702 GN=TAF5	TAF5	74.111	5.5285	1.7	1	1	1	1.082	1.067	0.93	1.074	0.855	1.019	0.957	0.61498
A0A1P8BAA6	D-aminoacid aminotransferase-like PLP-dependent enzymes superfamily protein OS=Arabidopsis thaliana OX=3702 GN=At5g27410	At5g27410	56.935	12.645	10.9	4	5	2	0.84	0.856	0.882	0.973	1.181	1.259	1.324	0.025117
A0A1P8BAG2	Tetratricopeptide repeat (TPR)-like superfamily protein OS=Arabidopsis thaliana OX=3702 GN=At5g37590	At5g37590	55.078	2.0451	2.7	1	1	1
A0A1P8BAM8	TLD-domain containing nucleolar protein OS=Arabidopsis thaliana OX=3702 GN=MHF15.22	MHF15.22	40.342	44.436	16.9	4	4	4	1.116	0.941	1.059	0.908	0.979	1.019	0.933	0.32304
A0A1P8BAQ5	Zinc finger C-x8-C-x5-C-x3-H type family protein OS=Arabidopsis thaliana OX=3702 GN=At5g18550	At5g18550	46.054	13.046	9.2	3	3	2	1.062	0.99	0.982	0.969	0.974	1.042	0.984	0.6597
A0A1P8BAU5	Glycosyl hydrolases family 31 protein OS=Arabidopsis thaliana OX=3702 GN=RSW3	RSW3	107.39	89.995	25.1	24	32	24	0.988	0.989	1.011	0.98	0.992	1.059	1.014	0.61426
A0A1P8BAY5	Probable bifunctional methylthioribulose-1-phosphate dehydratase/enolase-phosphatase E1 OS=Arabidopsis thaliana OX=3702 GN=DEP1	DEP1	58.46	83.032	28.7	14	20	14	1.036	0.982	1.017	0.993	0.955	0.986	0.967	0.162881
A0A1P8BAZ2	Glucuronidase 3 OS=Arabidopsis thaliana OX=3702 GN=GUS3	GUS3	33.388	3.3256	4	1	1	1
A0A1P8BB14	Phosphatidic acid phosphohydrolase 2 OS=Arabidopsis thaliana OX=3702 GN=PAH2	PAH2	96.639	3.8327	2.1	2	2	2	0.981	1.093	0.971	1.03	0.919	1.023	0.976	0.67148
A0A1P8BB17	Porphyromonas-type peptidyl-arginine deiminase family protein OS=Arabidopsis thaliana OX=3702 GN=EMB1873	EMB1873	42.289	2.3669	4.5	2	2	2
A0A1P8BB62	RNA-binding KH domain-containing protein OS=Arabidopsis thaliana OX=3702 GN=RCF3	RCF3	62.195	2.5437	2.8	2	2	2
A0A1P8BBA3	Dgd1 suppressor 1 OS=Arabidopsis thaliana OX=3702 GN=DGS1	DGS1	60.442	3.6561	3.6	2	2	2
A0A1P8BBC4	NAD(P)-binding Rossmann-fold superfamily protein OS=Arabidopsis thaliana OX=3702 GN=At5g15910	At5g15910	24.237	19	22.8	5	7	5	1.058	1.032	1.025	0.946	0.962	1.051	0.95	0.198837
A0A1P8BBD0	BolA-like family protein OS=Arabidopsis thaliana OX=3702 GN=BolA4	BolA4	14.447	42.262	31.3	2	3	2	1.086	1.039	1.098	0.94	1.057	0.955	0.916	0.092802
A0A1P8BBD3	K-stimulated pyrophosphate-energized sodium pump protein OS=Arabidopsis thaliana OX=3702 GN=MMN10.21	MMN10.21	35.672	8.7333	10	3	4	3	1.009	0.993	0.949	0.99	0.993	1.031	1.021	0.39816
A0A1P8BBK0	Superoxide dismutase OS=Arabidopsis thaliana OX=3702 GN=FSD2	FSD2	27.226	16.166	27	6	8	6
A0A1P8BBQ2	Programmed cell death 2 C-terminal domain-containing protein OS=Arabidopsis thaliana OX=3702 GN=MXK3.5	MXK3.5	30.734	2.3878	3.6	1	1	1
A0A1P8BBR6	Mutator transposase MUDRA protein OS=Arabidopsis thaliana OX=3702 GN=At5g15685	At5g15685	57.01	-2	2	1	1	1	0.886	1.207	0.929	1.1	0.84	1.055	0.991	0.96286
A0A1P8BBU0	MEI2-like protein 1 OS=Arabidopsis thaliana OX=3702 GN=ML1	ML1	99.986	2.6395	2.1	2	2	2
A0A1P8BBV1	Telomerase activating protein Est1 OS=Arabidopsis thaliana OX=3702 GN=SMG7	SMG7	113.64	2.6234	1.4	1	1	1
A0A1P8BBW1	RNA-binding KH domain-containing protein OS=Arabidopsis thaliana OX=3702 GN=At5g15270	At5g15270	57.824	20.579	16.3	8	8	8	0.944	1.012	1.023	1.041	0.972	1.043	1.026	0.49588
A0A1P8BBW9	Phototropic-responsive NPH3 family protein OS=Arabidopsis thaliana OX=3702 GN=NPH3	NPH3	66.438	27.404	10.1	5	5	5	1.147	0.981	1.01	1.056	0.998	0.831	0.919	0.37364
A0A1P8BBZ1	Calcineurin B-like protein 9 OS=Arabidopsis thaliana OX=3702 GN=CBL9	CBL9	19.914	1.5595	4.6	1	2	1	1.06	1.104	0.784	0.953	1.073	1.05	1.043	0.66942
A0A1P8BC44	Root cap 1 (RCP1) OS=Arabidopsis thaliana OX=3702 GN=RCP1	RCP1	39.051	3.8727	5.7	2	2	2	1.016	0.969	1.036	0.924	1.005	1.065	0.991	0.8333
A0A1P8BC46	GRAM domain family protein OS=Arabidopsis thaliana OX=3702 GN=At5g13200	At5g13200	23.614	18.145	21.6	4	5	4	0.981	1.013	0.993	0.997	1.094	1	1.035	0.35402
A0A1P8BC62	ARM repeat superfamily protein OS=Arabidopsis thaliana OX=3702 GN=At5g06120	At5g06120	119.55	5.6846	2.1	2	2	2	0.945	1.012	0.958	1.098	0.962	1.033	1.061	0.25214
A0A1P8BC75	Serine/threonine-protein phosphatase OS=Arabidopsis thaliana OX=3702 GN=TOPP8	TOPP8	37.591	7.4144	12.7	5	6	3	1.048	1.07	1.048	0.973	0.876	1.01	0.903	0.0741
A0A1P8BC77	RmlC-like cupins superfamily protein OS=Arabidopsis thaliana OX=3702 GN=At5g38940	At5g38940	26.383	4.4172	9.7	2	3	1	1.325	1.02	0.803	0.983	0.819	1.102	0.922	0.7105
A0A1P8BC80	D-aminoacid aminotransferase-like PLP-dependent enzymes superfamily protein OS=Arabidopsis thaliana OX=3702 GN=ADCL	ADCL	32.271	11.249	16.9	4	7	4	1.006	0.86	0.984	0.97	0.967	1.07	1.055	0.40652
A0A1P8BCC6	Probable alanine--tRNA ligase, chloroplastic OS=Arabidopsis thaliana OX=3702 GN=EMB1030	EMB1030	111.07	269.39	42.1	37	49	37	1.043	1.016	1.02	1.013	1.004	0.935	0.959	0.184223
A0A1P8BCE3	Octicosapeptide/Phox/Bem1p family protein OS=Arabidopsis thaliana OX=3702 GN=At5g09620	At5g09620	55.03	66.104	25.8	8	10	7	0.991	0.946	0.98	1.03	0.987	1.053	1.052	0.096997
A0A1P8BCM2	Transducin/WD40 repeat-like superfamily protein OS=Arabidopsis thaliana OX=3702 GN=FY	FY	69.46	3.6348	3.1	2	2	2	0.947	1.001	0.913	1.105	0.986	1.057	1.1	0.089116
A0A1P8BCQ5	4-hydroxy-4-methyl-2-oxoglutarate aldolase OS=Arabidopsis thaliana OX=3702 GN=At5g56260	At5g56260	21.407	19.631	23.7	4	4	4	1.056	0.984	0.924	1.054	0.984	1.016	1.03	0.51424
A0A1P8BCQ6	FAD-dependent oxidoreductase family protein OS=Arabidopsis thaliana OX=3702 GN=MJE7.7	MJE7.7	38.191	4.5499	10.2	4	4	4	0.995	0.97	0.989	1.012	1.029	1.015	1.035	0.021199
A0A1P8BCS5	Auxin response factor OS=Arabidopsis thaliana OX=3702 GN=ARF8	ARF8	79.897	1.7946	1.3	1	1	1	0.95	0.974	1.046	0.919	1.023	1.096	1.023	0.74062
A0A1P8BCS8	FRAGILE HISTIDINE TRIAD OS=Arabidopsis thaliana OX=3702 GN=FHIT	FHIT	14.618	22.293	24.2	2	4	2	0.986	1.024	1.077	0.974	0.927	1.01	0.943	0.175276
A0A1P8BCT8	ADP-ribosylation factor-like A1A OS=Arabidopsis thaliana OX=3702 GN=ARLA1A	ARLA1A	15.386	29.394	15.3	1	1	1	1.081	0.995	0.942	0.987	1.006	1.01	0.995	0.93686
A0A1P8BCU0	Major facilitator superfamily protein OS=Arabidopsis thaliana OX=3702 GN=At5g25040	At5g25040	38.555	2.4382	3.8	1	2	1	1.111	1.1	1.092	0.973	0.801	0.955	0.826	0.08866
A0A1P8BCY0	PsbP domain protein (Mog1/PsbP/DUF1795-like photosystem II reaction center PsbP family protein) OS=Arabidopsis thaliana OX=3702 GN=PPD5	PPD5	35.328	30.072	24.1	7	15	7	1.027	1.019	1.004	1.048	0.992	0.978	0.99	0.64624
A0A1P8BD08	Plant invertase/pectin methylesterase inhibitor superfamily OS=Arabidopsis thaliana OX=3702 GN=At5g09760	At5g09760	63.503	41.221	11.6	5	5	5	1.023	0.986	1.002	1.035	0.975	0.998	0.999	0.95642
A0A1P8BD60	Sec14p-like phosphatidylinositol transfer family protein OS=Arabidopsis thaliana OX=3702 GN=MDC12.2	MDC12.2	26.32	8.1085	19.3	5	5	5	0.949	1.18	0.988	0.991	0.971	0.938	0.93	0.37996
A0A1P8BD66	Peptidyl-tRNA hydrolase II (PTH2) family protein OS=Arabidopsis thaliana OX=3702 GN=MAJ23.60	MAJ23.60	20.784	3.3888	8.1	2	2	2
A0A1P8BD95	Phospholipid:diacylglycerol acyltransferase OS=Arabidopsis thaliana OX=3702 GN=PDAT	PDAT	56.518	25.571	15.1	6	8	6	1.127	1.023	0.948	1.031	0.853	1.047	0.946	0.52778
A0A1P8BDA9	DEAD box RNA helicase family protein OS=Arabidopsis thaliana OX=3702 GN=At5g14610	At5g14610	55.475	-2	4.3	2	3	1	1.032	0.827	0.758	1.371	0.986	1.029	1.294	0.138937
A0A1P8BDD3	mRNA splicing factor, thioredoxin-like U5 snRNP OS=Arabidopsis thaliana OX=3702 GN=YLS8	YLS8	11.896	5.2012	13.7	1	1	1	1.15	0.96	1.086	0.912	0.908	1.011	0.886	0.13388
A0A1P8BDF7	Glucose-6-phosphate 1-epimerase OS=Arabidopsis thaliana OX=3702 GN=At5g66530	At5g66530	30.476	51.279	38.7	9	16	9	1.051	0.992	1.038	0.982	0.942	0.955	0.934	0.034124
A0A1P8BDG9	CLUB OS=Arabidopsis thaliana OX=3702 GN=CLUB	CLUB	140.29	31.867	10.9	11	12	11	0.949	0.981	1.002	1.011	1.011	1.014	1.035	0.157097
A0A1P8BDH1	Myosin heavy chain-like protein OS=Arabidopsis thaliana OX=3702 GN=At5g53310	At5g53310	21.297	7.0144	9.1	1	1	1
A0A1P8BDK4	Integral membrane TerC family protein OS=Arabidopsis thaliana OX=3702 GN=PDE149	PDE149	37.643	9.7909	10.5	3	4	3	1.006	1.001	0.992	0.982	1.087	0.942	1.004	0.96384
A0A1P8BDN4	Cysteine and histidine-rich domain-containing protein RAR1 OS=Arabidopsis thaliana OX=3702 GN=PBS2	PBS2	20.302	13.881	15.8	2	3	2	0.959	0.989	0.956	1.068	0.958	1.08	1.07	0.172441
A0A1P8BDP5	NagB/RpiA/CoA transferase-like superfamily protein OS=Arabidopsis thaliana OX=3702 GN=MFC16.20	MFC16.20	35.682	6.8866	8.9	3	4	3	1.004	1.077	1.091	0.999	0.891	0.914	0.884	0.045699
A0A1P8BDQ0	Kinesin like protein for actin based chloroplast movement 2 OS=Arabidopsis thaliana OX=3702 GN=KAC2	KAC2	140.79	40.18	11.8	13	15	10	1.027	1.02	1.038	0.968	0.979	1.003	0.956	0.0183205
A0A1P8BDV1	Tetratricopeptide repeat (TPR)-like superfamily protein OS=Arabidopsis thaliana OX=3702 GN=MQJ2.5	MQJ2.5	114.18	14.157	5.5	5	5	5	1.078	0.931	0.915	1.026	1.041	1.025	1.057	0.37864
A0A1P8BDW7	Peroxisome 1 OS=Arabidopsis thaliana OX=3702 GN=PEX1	PEX1	122.9	4.4431	1.8	2	2	2	0.996	0.994	0.906	1.054	1.099	0.959	1.075	0.23464
A0A1P8BDY9	DNAse I-like superfamily protein OS=Arabidopsis thaliana OX=3702 GN=At5g11350	At5g11350	79.412	3.6368	2.7	2	2	2
A0A1P8BDZ0	Tetratricopeptide repeat (TPR)-like superfamily protein OS=Arabidopsis thaliana OX=3702 GN=EMB976	EMB976	92.791	-2	0.9	1	1	1
A0A1P8BDZ4	Histidine-tRNA ligase OS=Arabidopsis thaliana OX=3702 GN=At5g04090	At5g04090	31.192	3.3071	4.3	1	1	1
A0A1P8BE24	Disease resistance protein (CC-NBS-LRR class) family OS=Arabidopsis thaliana OX=3702 GN=MUD21.16	MUD21.16	98.268	2.1991	0.9	1	1	1
A0A1P8BE56	P-type ATPase of Arabidopsis 2 OS=Arabidopsis thaliana OX=3702 GN=PAA2	PAA2	87.614	14.705	8.4	5	5	5	1.119	1.117	0.961	0.986	0.99	0.923	0.907	0.158175
A0A1P8BE77	Transcription elongation factor (TFIIS) family protein OS=Arabidopsis thaliana OX=3702 GN=MYH9.6	MYH9.6	39.203	2.0455	2.6	1	1	1
A0A1P8BEB3	Vesicle-associated membrane protein 713 OS=Arabidopsis thaliana OX=3702 GN=VAMP713	VAMP713	25.896	26.642	39.4	7	10	6	0.96	0.976	1.019	0.912	1.039	1.104	1.034	0.63346
A0A1P8BEB7	Phosphoglycerate mutase family protein OS=Arabidopsis thaliana OX=3702 GN=MQB2.16	MQB2.16	25.536	13.604	25.9	4	4	4	1.076	0.972	1.095	0.966	0.952	0.959	0.915	0.1452
A0A1P8BED3	ZPR1 zinc-finger domain protein OS=Arabidopsis thaliana OX=3702 GN=MNJ8.130	MNJ8.130	50.553	16.932	5.8	2	3	2	0.979	1.019	0.997	1.042	1.004	0.97	1.007	0.79158
A0A1P8BEF2	Phototropic-responsive NPH3 family protein OS=Arabidopsis thaliana OX=3702 GN=At5g67385	At5g67385	62.595	35.939	20.4	11	11	11	1.032	1.042	0.954	1.002	0.992	0.947	0.971	0.4327
A0A1P8BEG0	DNA helicase OS=Arabidopsis thaliana OX=3702 GN=MCM6	MCM6	95.897	4.8135	2.8	3	3	3	1.085	1.049	0.828	1.079	0.98	1.002	1.033	0.68636
A0A1P8BEG9	HEAT/U-box domain-containing protein OS=Arabidopsis thaliana OX=3702 GN=MCK7.28	MCK7.28	207.42	13.933	2.7	5	5	5	0.977	0.968	1.024	1.058	0.981	1	1.024	0.46458
A0A1P8BEL3	Proline-rich spliceosome-associated (PSP) family protein / zinc knuckle (CCHC-type) family protein OS=Arabidopsis thaliana OX=3702 GN=MBB18.15	MBB18.15	49.635	7.0443	6.3	2	2	2	0.934	0.941	0.931	1.028	1.141	1.024	1.138	0.069358
A0A1P8BEL5	Nudix hydrolase homolog 2 OS=Arabidopsis thaliana OX=3702 GN=NUDT2	NUDT2	36.795	1.8163	5.6	1	1	1
A0A1P8BES4	Cleavage and polyadenylation specificity factor 160 OS=Arabidopsis thaliana OX=3702 GN=CPSF160	CPSF160	135.29	17.346	5.1	4	4	4	1.102	0.931	0.903	1.021	1.021	1.04	1.05	0.48844
A0A1P8BET3	Arogenate dehydrogenase OS=Arabidopsis thaliana OX=3702 GN=At5g34930	At5g34930	70.194	2.6765	1.5	1	1	1	0.879	1.007	0.943	1.057	1.037	1.077	1.121	0.047063
A0A1P8BF05	O-acyltransferase (WSD1-like) family protein OS=Arabidopsis thaliana OX=3702 GN=WSD1	WSD1	56.692	10.126	8.8	4	4	4
A0A1P8BF28	Peptidemethionine sulfoxide reductase 1 OS=Arabidopsis thaliana OX=3702 GN=PMSR1	PMSR1	26.185	6.3642	21.4	5	8	2	0.807	1.265	1.058	0.93	0.885	1.068	0.921	0.65458
A0A1P8BF32	Heat shock protein 70 (Hsp 70) family protein OS=Arabidopsis thaliana OX=3702 GN=BIP2	BIP2	74.374	26.948	52.7	36	118	4	0.953	0.927	1.001	1.031	1.075	1.058	1.098	0.021175
A0A1P8BF69	Translocon-associated protein beta (TRAPB) family protein OS=Arabidopsis thaliana OX=3702 GN=MUA22.2	MUA22.2	17.225	18.93	10.1	1	2	1	0.934	1.096	0.993	0.946	1.061	0.982	0.989	0.86696
A0A1P8BF72	Cytochrome p450 81d1 OS=Arabidopsis thaliana OX=3702 GN=CYP81D1	CYP81D1	40.037	1.7582	2.5	1	1	1
A0A1P8BF87	Actin-related protein 9 OS=Arabidopsis thaliana OX=3702 GN=ARP9	ARP9	57.361	3.5808	2.9	1	1	1	0.993	1.117	0.893	1.08	0.901	1.035	1.004	0.95086
A0A1P8BFB3	P-loop containing nucleoside triphosphate hydrolases superfamily protein OS=Arabidopsis thaliana OX=3702 GN=MDC12.8	MDC12.8	52.936	2.3702	10.4	5	6	2
A0A1P8BFG3	Acyl-CoA binding protein 5 OS=Arabidopsis thaliana OX=3702 GN=ACBP5	ACBP5	71.637	5.7836	8.1	5	6	2	0.994	0.971	0.936	1	1.117	0.991	1.071	0.184336
A0A1P8BFP6	Peroxin 19-2 OS=Arabidopsis thaliana OX=3702 GN=PEX19-2	PEX19-2	21.998	7.0508	18.8	4	4	4	1.012	1.029	0.976	1.02	0.986	0.992	0.994	0.75844
A0A1P8BFQ6	KH domain-containing protein / zinc finger (CCCH type) family protein OS=Arabidopsis thaliana OX=3702 GN=MPH15.13	MPH15.13	17.673	7.0272	21.4	3	3	3	0.936	0.991	1.073	1.075	0.961	0.968	1.001	0.97794
A0A1P8BFS1	TRICHOME BIREFRINGENCE-LIKE 16 OS=Arabidopsis thaliana OX=3702 GN=TBL16	TBL16	51.494	3.0545	4.2	2	2	2	1.02	0.963	1.008	1.013	1.001	1.009	1.011	0.57382
A0A1P8BFS9	Nuclear RNA polymerase C2 OS=Arabidopsis thaliana OX=3702 GN=NRPC2	NRPC2	93.773	1.9173	1.9	2	2	2	0.853	1.117	0.937	1.166	0.976	0.954	1.065	0.55496
A0A1P8BFZ5	FIP1[V]-like protein OS=Arabidopsis thaliana OX=3702 GN=FIP1[V]	FIP1[V]	133.08	3.2349	1.4	2	2	2
A0A1P8BG37	Photosystem II stability/assembly factor, chloroplast (HCF136) OS=Arabidopsis thaliana OX=3702 GN=HCF136	HCF136	46.913	323.31	59.4	23	56	23	1.049	0.986	1.032	1.013	0.954	0.973	0.959	0.174099
A0A1P8BG69	Transmembrane CLPTM1 family protein OS=Arabidopsis thaliana OX=3702 GN=At5g08500	At5g08500	60.417	2.1997	1.9	1	1	1
A0A1P8BG97	CCR4-NOT transcription complex subunit OS=Arabidopsis thaliana OX=3702 GN=At5g18420	At5g18420	39.407	50.96	24.9	7	9	7	0.927	0.986	1.021	1.019	0.997	1.008	1.031	0.34474
A0A1P8BGA7	Disease resistance protein (TIR-NBS-LRR class) family OS=Arabidopsis thaliana OX=3702 GN=At5g46450	At5g46450	124.33	1.6318	1.6	2	2	2	1.104	1.013	1.032	0.979	1.045	0.847	0.912	0.22904
A0A1P8BGE3	Small G protein family protein / RhoGAP family protein OS=Arabidopsis thaliana OX=3702 GN=At5g61530	At5g61530	31.525	1.9324	5.9	1	1	1
A0A1P8BGJ0	Phosphoglucosamine mutase family protein OS=Arabidopsis thaliana OX=3702 GN=At5g17530	At5g17530	58.309	31.077	27.9	11	11	11	1.026	0.952	0.964	1.079	1.04	0.934	1.038	0.50716
A0A1P8BGK2	Pectinesterase OS=Arabidopsis thaliana OX=3702 GN=PMEPCRF	PMEPCRF	68.532	13.306	10.8	8	9	7	0.938	0.938	0.994	1.008	1.036	1.046	1.077	0.029217
A0A1P8BGN5	SGNH hydrolase-type esterase superfamily protein OS=Arabidopsis thaliana OX=3702 GN=MQB2.25	MQB2.25	30.174	9.2251	14.9	4	4	4	0.961	0.942	1.024	1.015	1.094	0.967	1.051	0.3263
A0A1P8BGY9	Nuclear pore complex protein (DUF3414) OS=Arabidopsis thaliana OX=3702 GN=EMB3142	EMB3142	209.1	15.611	5.4	10	10	10	1.022	1.017	0.966	1.006	1.067	1.034	1.034	0.24882
A0A1P8BH52	Golgi-to-ER traffic-like protein OS=Arabidopsis thaliana OX=3702 GN=MDC12.19	MDC12.19	33.098	3.7478	7.9	2	3	2	0.971	1.043	0.977	0.999	0.97	1.053	1.01	0.77254
A0A1P8BH66	ROP interactive partner 5 OS=Arabidopsis thaliana OX=3702 GN=RIP5	RIP5	66.576	13.606	7	3	3	3	1.082	1.046	0.9	0.957	0.897	1.147	0.991	0.90892
A0A1P8BH76	Sorbin/SH3 domain protein OS=Arabidopsis thaliana OX=3702 GN=MYH9.17	MYH9.17	12.674	9.0743	27.3	2	2	2	0.97	1.124	0.898	1.075	0.923	1.027	1.011	0.87554
A0A1P8BH92	YAK1-like protein 1 OS=Arabidopsis thaliana OX=3702 GN=YAK1	YAK1	102.06	2.0126	0.9	1	2	1
A0A1P8BHB1	Regulatory particle non-ATPase subunit 5B OS=Arabidopsis thaliana OX=3702 GN=RPN5B	RPN5B	48.7	-2	15.9	8	15	1	1.043	1.052	0.994	1.101	0.89	0.939	0.949	0.44068
A0A1P8BHC3	ARM repeat superfamily protein OS=Arabidopsis thaliana OX=3702 GN=At5g27970	At5g27970	178.84	10.153	2.7	4	4	4	0.87	0.989	1.049	1.008	1.066	1.016	1.063	0.33518
A0A1P8BHI7	Glucan endo-1,3-beta-glucosidase-like protein 3 OS=Arabidopsis thaliana OX=3702 GN=E13L3	E13L3	22.146	15.194	17.8	3	4	3	1.059	1.108	1.08	0.907	0.925	0.951	0.857	0.00124408
A0A1P8BHR8	Octicosapeptide/Phox/Bem1p (PB1) domain-containing protein / tetratricopeptide repeat (TPR)-containing protein OS=Arabidopsis thaliana OX=3702 GN=Phox3	Phox3	81.748	4.0467	2.4	2	2	2	0.978	1.09	0.947	1.072	0.935	0.994	0.995	0.94334
A0A1R7T377	DUF1995 domain protein, putative (DUF1995) OS=Arabidopsis thaliana OX=3702 GN=At5g27560	At5g27560	37.833	58.57	23.9	5	9	5	0.944	0.928	0.89	1.063	1.067	1.086	1.164	0.00123606
A0A1R7T391	Golgi-localized GRIP domain-containing protein OS=Arabidopsis thaliana OX=3702 GN=ATGRIP	ATGRIP	77.457	9.6723	5.5	4	4	4	1.071	0.963	0.901	1.131	0.871	1.082	1.051	0.65586
A0A1R7T3A0	Protein kinase superfamily protein OS=Arabidopsis thaliana OX=3702 GN=At5g16810	At5g16810	45.545	15.912	10	4	4	4	0.973	1.022	1.052	0.978	1.071	0.94	0.981	0.67562
A0A1R7T3A4	Zincin-like metalloproteases family protein OS=Arabidopsis thaliana OX=3702 GN=OOP	OOP	90.368	52.065	38.3	27	48	11	0.954	0.98	1.023	1.014	0.997	0.973	1.009	0.7119
A0A1R7T3B5	IAA-leucine resistant (ILR)-like 1 OS=Arabidopsis thaliana OX=3702 GN=ILL1	ILL1	33.393	22.161	14	3	4	3	0.944	1.063	1.004	1.026	0.923	1.054	0.997	0.9561
A0A1R7T3F8	Spermidine synthase 3 OS=Arabidopsis thaliana OX=3702 GN=SPDS3	SPDS3	41.26	23.13	24.2	9	10	9	0.941	1.049	1.052	0.945	0.909	1.187	1	0.94984
A0A1R7T3H8	High molecular weight subunit-like glutenin OS=Arabidopsis thaliana OX=3702 GN=MORF4	MORF4	63.173	2.5912	3.1	2	2	2	0.972	1.002	1.026	0.962	0.91	1.142	1.005	0.99834
A0A1R7T3J1	Thioesterase/thiol ester dehydrase-isomerase superfamily protein OS=Arabidopsis thaliana OX=3702 GN=At5g48370	At5g48370	37.015	9.7759	14.4	5	5	5	0.957	0.985	1.019	0.982	1.01	1.056	1.029	0.35914
A0A1R7T3K7	Electron transfer flavoprotein beta OS=Arabidopsis thaliana OX=3702 GN=ETFBETA	ETFBETA	31.015	16.418	18.1	5	6	5	0.947	0.943	0.992	0.994	1.047	1.115	1.095	0.071642
A0A219HYB6	Glucose-6-phosphate/phosphate translocator-like protein OS=Arabidopsis thaliana OX=3702 GN=APE2	APE2	32.71	14.181	11.8	4	11	4	1.101	0.942	0.877	0.979	1.13	0.967	1.053	0.55356
A0A2H1ZE19	Outer envelope protein OS=Arabidopsis thaliana OX=3702 GN=At2g17695	At2g17695	24.335	18.148	21.5	4	6	4	0.995	1.015	1.022	0.974	1.068	0.961	0.99	0.77046
A0A2H1ZE23	Aldehyde dehydrogenase 11A3 OS=Arabidopsis thaliana OX=3702 GN=ALDH11A3	ALDH11A3	57.755	212.81	47.2	21	54	21	0.92	0.935	0.974	1.029	1.076	1.082	1.127	0.006859
A0A2H1ZE34	Ca(2+)-dependent nuclease family protein OS=Arabidopsis thaliana OX=3702 GN=AtCaN2	AtCaN2	24.876	10.735	17.8	4	4	4	0.923	1.107	0.889	0.934	1.068	1.091	1.06	0.50992
A0A2H1ZE37	HARMLESS TO OZONE LAYER 1 OS=Arabidopsis thaliana OX=3702 GN=HOL1	HOL1	24.096	69.59	50.2	9	20	9	1.052	1.024	1.066	1	0.959	0.917	0.915	0.03246
A0A2H1ZE77	Lon protease homolog, mitochondrial OS=Arabidopsis thaliana OX=3702 GN=LON1	LON1	109.16	62.06	15.2	13	16	13	0.937	0.987	0.968	1.053	1.035	1.085	1.097	0.0106013
A0A2H1ZEA9	Aminomethyltransferase OS=Arabidopsis thaliana OX=3702 GN=At1g11860	At1g11860	46.352	242.14	51.5	23	76	23	1.061	0.987	1.048	0.944	1.005	0.962	0.94	0.10162
A0A2H1ZEH5	WVD2-like 1 OS=Arabidopsis thaliana OX=3702 GN=WDL1	WDL1	32.44	2.0317	8.2	2	2	2
A0A2H1ZEI5	Pumilio 5 OS=Arabidopsis thaliana OX=3702 GN=PUM5	PUM5	101.6	3.9994	3.2	3	3	2	0.93	0.822	0.888	1.173	1.009	1.174	1.271	0.0181823
A0A2H1ZEL0	Cysteine proteinases superfamily protein OS=Arabidopsis thaliana OX=3702 GN=At3g57810	At3g57810	24.182	9.3369	6.9	1	1	1	1.003	1.044	0.927	0.983	1.015	1.044	1.023	0.5791
A0JQ00	At5g02740 OS=Arabidopsis thaliana OX=3702 GN=At5g02740	At5g02740	25.224	20.763	19.3	4	4	4	0.931	1.152	0.908	1.051	0.924	1.05	1.011	0.86836
A0JQ18	AT1G22890 protein OS=Arabidopsis thaliana OX=3702 GN=At1g22890	At1g22890	7.7771	-2	9.6	1	1	1
A0JQ78	At3g10405 OS=Arabidopsis thaliana OX=3702 GN=At3g10405	At3g10405	23.499	2.6107	8	2	2	2	1.114	0.978	0.929	0.988	0.949	1.067	0.994	0.95464
A1A6H3	Ribokinase OS=Arabidopsis thaliana OX=3702 GN=At1g17160	At1g17160	40.189	47.411	22.4	7	9	7	1.075	0.959	0.909	1.075	1.006	1.023	1.055	0.35802
A1A6I8	2-oxoglutarate (2OG) and Fe(II)-dependent oxygenase superfamily protein OS=Arabidopsis thaliana OX=3702 GN=At4g16765	At4g16765	27.747	2.8029	9.3	2	2	2
A1A6J3	tRNA pseudouridine synthase OS=Arabidopsis thaliana OX=3702 GN=At3g06950	At3g06950	36.209	3.7547	6.8	2	2	2
A1L4W8	At2g28930 OS=Arabidopsis thaliana OX=3702 GN=PK1B	PK1B	47.219	-2	3.8	2	3	1	0.95	1.066	1.058	0.974	0.923	1.043	0.956	0.43536
A1L4X7	AT-hook motif nuclear-localized protein 14 OS=Arabidopsis thaliana OX=3702 GN=AHL14	AHL14	43.445	28.716	9.7	4	4	4	1	1.015	1.01	1.06	0.968	1.007	1.003	0.9262
A1L4Y1	At3g10350 OS=Arabidopsis thaliana OX=3702 GN=At3g10350	At3g10350	44.753	35.78	33.1	12	19	11	0.987	1.019	1.053	0.953	0.967	0.977	0.947	0.054003
A1L4Y4	At5g61510 OS=Arabidopsis thaliana OX=3702 GN=At5g61510	At5g61510	44.022	24.959	23.2	8	10	8	0.995	1.063	0.986	0.983	0.973	1.013	0.975	0.4087
A2RVQ8	At4g00560 OS=Arabidopsis thaliana OX=3702 GN=At4g00560	At4g00560	28.187	9.0577	11.1	2	3	2	0.84	1.09	1.099	1.037	0.926	1.012	0.982	0.90832
A2RVS4	AIG2-like protein C OS=Arabidopsis thaliana OX=3702 GN=AIG2LC	AIG2LC	20.122	10.442	26.7	4	4	4	0.989	1.011	1.044	0.99	1.014	0.963	0.975	0.3028
A2RVV3	At3g02860 OS=Arabidopsis thaliana OX=3702 GN=At3g02860	At3g02860	35.139	4.4013	6.1	2	3	2	0.98	1.003	0.998	0.956	0.985	1.092	1.017	0.72058
A2RVV4	At5g57700 OS=Arabidopsis thaliana OX=3702 GN=MRI1.6	MRI1.6	38.478	26.367	27.1	8	11	8	1.022	0.932	0.96	1.025	0.996	1.023	1.045	0.197641
A2RVV7	Bifunctional protein FolD 1, mitochondrial OS=Arabidopsis thaliana OX=3702 GN=FOLD1	FOLD1	38.048	4.5067	8	3	3	3	0.872	0.966	1.007	1.012	1.044	1.097	1.108	0.099925
A2RVW1	At4g33480 OS=Arabidopsis thaliana OX=3702 GN=At4g33480	At4g33480	36.627	10.403	10.7	2	2	2	1.133	0.948	0.863	1.05	1.006	1.023	1.046	0.59156
A3KPF2	Probable histone-arginine methyltransferase 1.4 OS=Arabidopsis thaliana OX=3702 GN=PRMT14	PRMT14	58.856	20.313	4.5	3	3	3
A3KPF3	ARM repeat superfamily protein OS=Arabidopsis thaliana OX=3702 GN=At3g02710	At3g02710	60.145	6.5078	4.2	2	2	1	1.124	1.061	0.939	0.967	0.966	0.971	0.93	0.31642
A4FVN8	At1g10580 OS=Arabidopsis thaliana OX=3702 GN=At1g10580	At1g10580	65.127	68.479	27.9	14	14	14	0.889	1.025	0.986	1.055	1.011	1.04	1.071	0.187883
A4FVR1	GBF-interacting protein 1-like OS=Arabidopsis thaliana OX=3702 GN=GIP1L	GIP1L	61.876	3.8124	1.9	1	1	1	0.758	1.02	0.992	1.189	0.907	1.125	1.163	0.29054
A4GNA8	Phosphatidylserine decarboxylase proenzyme 3 OS=Arabidopsis thaliana OX=3702 GN=PSD3	PSD3	70.352	45.691	23.3	13	17	13	1	0.982	0.924	1.019	0.984	1.015	1.039	0.2199
A4GSN8	Nuclear-pore anchor OS=Arabidopsis thaliana OX=3702 GN=NUA	NUA	237.04	35.7	6.3	12	12	12	1.007	1.058	0.902	1.13	0.863	1.024	1.017	0.89588
A7WM73	Beta-hexosaminidase 1 OS=Arabidopsis thaliana OX=3702 GN=HEXO1	HEXO1	61.229	57.804	28.5	13	15	12	1.043	0.937	0.927	1.062	1.018	1.019	1.066	0.179657
A8MPR5	Probable inactive ATP-dependent zinc metalloprotease FTSHI 2, chloroplastic OS=Arabidopsis thaliana OX=3702 GN=FTSHI2	FTSHI2	99.863	16.91	8.2	6	8	6	1.151	1.127	1.012	0.984	0.855	0.968	0.853	0.055896
A8MQ78	ALWAYS EARLY 4 OS=Arabidopsis thaliana OX=3702 GN=ALY4	ALY4	29.709	16.628	12.5	3	3	2	0.97	0.916	0.934	0.989	0.975	1.225	1.131	0.195099
A8MQA1	60S ribosomal protein L13 OS=Arabidopsis thaliana OX=3702 GN=BBC1	BBC1	23.539	73.55	49.5	11	18	5	0.901	0.961	0.957	0.977	1.034	1.16	1.125	0.101962
A8MQF2	Alpha/beta-Hydrolases superfamily protein OS=Arabidopsis thaliana OX=3702 GN=At2g05260	At2g05260	32.972	1.9298	4.4	1	1	1	1.02	1.03	0.938	1.017	0.896	1.118	1.014	0.88304
A8MQG9	3-oxo-5-alpha-steroid 4-dehydrogenase (DUF1295) OS=Arabidopsis thaliana OX=3702 GN=At1g73650	At1g73650	23.73	8.6138	9.1	2	3	2	0.952	0.951	0.863	1.042	1.118	1.05	1.161	0.0193166
A8MQH3	STRUBBELIG-receptor family 6 OS=Arabidopsis thaliana OX=3702 GN=SRF6	SRF6	78.171	5.1129	2.6	2	2	2	1.013	1.029	0.94	1.026	0.949	1.061	1.018	0.70438
A8MQJ8	Glucose-induced degradation-like protein OS=Arabidopsis thaliana OX=3702 GN=At2g37680	At2g37680	24.076	1.7535	3.7	1	1	1
A8MQL8	GAST1 protein homolog 4 OS=Arabidopsis thaliana OX=3702 GN=GASA4	GASA4	9.4099	4.3101	20.5	2	2	2	0.914	0.996	1.091	1.005	1.026	0.97	1	0.96724
A8MQM3	Phosphoribosyltransferase family protein OS=Arabidopsis thaliana OX=3702 GN=At2g44530	At2g44530	42.496	27.855	25.4	7	9	5	1.092	1.087	1.116	0.773	0.762	1.21	0.833	0.3071
A8MQP6	Nascent polypeptide-associated complex (NAC), alpha subunit family protein OS=Arabidopsis thaliana OX=3702 GN=At4g10480	At4g10480	23.114	51.032	29.4	5	9	4	0.593	0.826	0.842	1.325	1.432	0.931	1.631	0.050003
A8MQQ3	Peptidyl-tRNA hydrolase family protein OS=Arabidopsis thaliana OX=3702 GN=MSI17.2	MSI17.2	27.662	2.7216	4	1	1	1	1.009	0.93	0.985	0.962	1.094	1.029	1.055	0.29928
A8MQR2	AT3G26440 protein OS=Arabidopsis thaliana OX=3702 GN=At3g26440	At3g26440	42.601	2.4804	4	2	2	2
A8MQR6	Aldehyde dehydrogenase 6B2 OS=Arabidopsis thaliana OX=3702 GN=ALDH6B2	ALDH6B2	53.406	60.094	36.7	15	25	15	0.962	1.019	0.978	1.016	1.01	1.046	1.038	0.136478
A8MQS1	Phosphoribosylformylglycinamidine synthase OS=Arabidopsis thaliana OX=3702 GN=At1g27385	At1g27385	21.928	3.0583	8	2	2	2	0.978	0.979	1.016	1.038	0.945	1.056	1.022	0.59906
A8MQX0	Auxin efflux carrier component OS=Arabidopsis thaliana OX=3702 GN=PIN7	PIN7	67.159	4.1066	3.3	2	2	2
A8MQY2	Thioredoxin superfamily protein OS=Arabidopsis thaliana OX=3702 GN=At1g21350	At1g21350	24.822	21.216	23.1	4	7	4	1.064	1.014	1.106	0.973	0.98	0.947	0.911	0.026882
A8MQZ8	PNAS-3-like protein OS=Arabidopsis thaliana OX=3702 GN=At2g25355	At2g25355	23.622	8.5954	19.7	3	4	3	1.039	1.144	1.034	1.132	0.883	0.789	0.872	0.25576
A8MR02	TRAF-like family protein OS=Arabidopsis thaliana OX=3702 GN=At5g26280	At5g26280	36.874	1.959	6.1	1	1	1
A8MR12	Mov34/MPN/PAD-1 family protein OS=Arabidopsis thaliana OX=3702 GN=MQM1.19	MQM1.19	29.207	32.205	22	5	10	5	0.996	1.016	0.987	0.995	0.986	1.018	1	0.999
A8MR14	Major facilitator superfamily protein OS=Arabidopsis thaliana OX=3702 GN=At1g64650	At1g64650	46.211	10.67	8.8	4	4	3	1.054	0.999	1.092	0.858	0.969	1.049	0.914	0.2229
A8MR17	Zinc finger C-x8-C-x5-C-x3-H type family protein OS=Arabidopsis thaliana OX=3702 GN=At2g47850	At2g47850	47.053	15.974	10.6	4	4	4	0.912	0.929	1.091	0.908	1.067	1.058	1.034	0.6791
A8MR27	Polypyrimidine tract-binding protein 3 OS=Arabidopsis thaliana OX=3702 GN=PTB3	PTB3	48.02	52.405	16.3	5	8	5	0.979	0.973	1.038	1.056	1.022	0.918	1.002	0.98942
A8MR40	DNAJ heat shock family protein OS=Arabidopsis thaliana OX=3702 GN=At4g28480	At4g28480	31.825	9.7005	7.6	2	2	2	1	0.946	0.958	0.994	0.979	1.136	1.071	0.2571
A8MR48	Non-specific serine/threonine protein kinase OS=Arabidopsis thaliana OX=3702 GN=At4g14350	At4g14350	63.084	7.8419	6.8	3	3	2	1.061	1.013	0.981	1.009	1.02	0.933	0.97	0.43704
A8MR49	Ribosomal protein L31e family protein OS=Arabidopsis thaliana OX=3702 GN=MIK19.16	MIK19.16	9.7642	-2	17.6	2	6	1	0.961	1.035	1.034	1	0.981	1	0.984	0.56868
A8MR62	Eukaryotic translation initiation factor-like protein OS=Arabidopsis thaliana OX=3702 GN=At1g11480	At1g11480	62.916	16.071	8.5	4	5	4	0.98	0.969	0.951	0.914	0.917	1.285	1.074	0.65612
A8MR72	Ankyrin repeat family protein OS=Arabidopsis thaliana OX=3702 GN=At2g26210	At2g26210	17.688	16.206	25.1	3	3	3	1.091	0.941	0.95	1.043	0.997	1.025	1.028	0.58254
A8MR82	Surfeit locus protein 6 OS=Arabidopsis thaliana OX=3702 GN=At5g05210	At5g05210	44.251	2.1879	2.6	1	1	1
A8MR86	Carboxypeptidase OS=Arabidopsis thaliana OX=3702 GN=SCPL51	SCPL51	43.414	6.1092	3.3	1	1	1	1.1	1	0.837	1.083	0.922	1.081	1.051	0.61098
A8MR92	Iron-sulfur cluster biosynthesis family protein OS=Arabidopsis thaliana OX=3702 GN=At2g16710	At2g16710	12.264	6.1982	20	2	2	2
A8MR93	Dol-P-Man:Man(7)GlcNAc(2)-PP-Dol alpha-1,6-mannosyltransferase OS=Arabidopsis thaliana OX=3702 GN=ALG12	ALG12	57.192	3.2392	2.6	1	1	1
A8MR97	Eukaryotic translation initiation factor 4G OS=Arabidopsis thaliana OX=3702 GN=EIF4G	EIF4G	187.55	259.81	29.7	40	57	40	0.972	0.985	0.984	1.013	1.012	1.03	1.039	0.0059797
A8MR98	Calcium uniporter (DUF607) OS=Arabidopsis thaliana OX=3702 GN=At1g57610	At1g57610	24.261	4.8123	13.6	2	2	2
A8MRC4	Translation elongation factor EF1B/ribosomal protein S6 family protein OS=Arabidopsis thaliana OX=3702 GN=eEF-1Bb1	eEF-1Bb1	28.776	81.824	41.5	9	20	4	0.96	1.034	1.056	0.994	0.958	1.032	0.978	0.5825
A8MRD7	Rubredoxin-like superfamily protein OS=Arabidopsis thaliana OX=3702 GN=At3g15640	At3g15640	19.316	64.3	58.3	6	16	4	0.983	1.013	1.048	0.976	0.971	1.054	0.986	0.67514
A8MRF4	Peroxidase OS=Arabidopsis thaliana OX=3702 GN=At4g37530	At4g37530	30.937	11.39	17	4	5	3	0.97	1.041	0.827	1.116	1.026	1.036	1.12	0.184538
A8MRG3	Sec14p-like phosphatidylinositol transfer family protein OS=Arabidopsis thaliana OX=3702 GN=At1g55840	At1g55840	33.85	2.2721	4	1	1	1	1.02	1.051	1.026	0.977	1.031	0.912	0.943	0.17688
A8MRI5	HISTIDINE BIOSYNTHESIS 6B OS=Arabidopsis thaliana OX=3702 GN=HISN6B	HISN6B	40.665	22.466	22.1	8	9	8	1.025	0.951	0.971	1.071	1.004	0.996	1.042	0.2681
A8MRL0	Histone superfamily protein OS=Arabidopsis thaliana OX=3702 GN=H3.3	H3.3	18.702	5.0013	14	3	4	1	1.151	0.866	0.902	1.153	0.89	1.059	1.063	0.61794
A8MRM0	UBX domain-containing protein OS=Arabidopsis thaliana OX=3702 GN=AtPUX7	AtPUX7	49.49	6.3498	7.6	3	4	3
A8MRP8	Acyl activating enzyme 1 OS=Arabidopsis thaliana OX=3702 GN=AAE1	AAE1	52.603	12.91	6.7	3	4	3	0.92	1.037	1.013	0.979	1.081	1.006	1.032	0.5308
A8MRW6	Calcium-dependent lipid-binding (CaLB domain) family protein OS=Arabidopsis thaliana OX=3702 GN=At3g55470	At3g55470	17.187	3.7536	12.9	2	2	2
A8MRX0	Flavin-containing monooxygenase FMO GS-OX5 OS=Arabidopsis thaliana OX=3702 GN=FMOGS-OX5	FMOGS-OX5	52.103	14.673	13.1	6	6	4	0.97	1.068	0.999	0.95	0.995	1.021	0.977	0.54696
A8MRX2	Ribosomal protein S5 domain 2-like superfamily protein OS=Arabidopsis thaliana OX=3702 GN=At5g18380	At5g18380	16.544	6.9023	55.6	9	27	0
A8MS07	Nucleobase-ascorbate transporter 12 OS=Arabidopsis thaliana OX=3702 GN=NAT12	NAT12	58.006	4.4237	3.7	1	1	1
A8MS28	Ribosomal L27e protein family OS=Arabidopsis thaliana OX=3702 GN=At4g15000	At4g15000	15.035	12.557	38.2	5	13	3	0.947	1.016	1.067	0.983	0.951	1.043	0.983	0.7155
A8MS34	Ergosterol biosynthesis ERG4/ERG24 family OS=Arabidopsis thaliana OX=3702 GN=DWF5	DWF5	49.404	12.801	6.5	2	3	2	1.008	0.956	0.909	0.975	1.197	0.962	1.091	0.34178
A8MS46	Embryo defective 1303 OS=Arabidopsis thaliana OX=3702 GN=EMB1303	EMB1303	15.702	3.4762	8.6	1	2	1
A8MS48	Low-density receptor-like protein OS=Arabidopsis thaliana OX=3702 GN=MTG13.11	MTG13.11	17.858	39.546	36.7	5	11	5	1.002	1.052	0.941	1.022	0.983	1.009	1.006	0.84306
A8MS49	Phototropin 2 OS=Arabidopsis thaliana OX=3702 GN=PHOT2	PHOT2	100.79	74.4	21.9	16	22	15	1.031	0.973	1.01	0.996	1.013	0.945	0.98	0.49366
A8MS54	RNA-binding (RRM/RBD/RNP motifs) family protein OS=Arabidopsis thaliana OX=3702 GN=At4g09040	At4g09040	27.703	55.287	31.6	6	10	6	1.093	1.017	1.039	0.988	0.894	0.915	0.888	0.032403
A8MS55	Nuclear transport factor 2B OS=Arabidopsis thaliana OX=3702 GN=NTF2B	NTF2B	15.004	29.409	39.6	4	6	4	1.026	0.9	0.939	0.992	1.108	1.038	1.095	0.142483
A8MS68	Dihydrolipoyl dehydrogenase 1, chloroplastic OS=Arabidopsis thaliana OX=3702 GN=LPD1	LPD1	66.66	38.521	26.8	15	27	6	0.986	1.005	0.994	1.007	1.012	1.023	1.019	0.058935
A8MS75	Chlorophyll a-b binding protein, chloroplastic OS=Arabidopsis thaliana OX=3702 GN=LHCA1	LHCA1	23.262	21.719	28.6	7	10	7	1.157	0.972	0.962	0.926	1.185	0.847	0.957	0.68734
A8MS83	Ribosomal protein L23AB OS=Arabidopsis thaliana OX=3702 GN=RPL23AB	RPL23AB	16.744	35.147	34.5	7	14	7	0.91	1.007	1.054	1.003	0.978	1.059	1.023	0.6486
A8MS85	Transcription elongation factor SPT6 homolog OS=Arabidopsis thaliana OX=3702 GN=SPT6	SPT6	185.03	8.2417	2.4	4	4	4	1.25	0.979	0.88	0.967	0.91	1.041	0.939	0.6523
A8MSA9	Signal recognition particle 54 kDa protein OS=Arabidopsis thaliana OX=3702 GN=At1g48900	At1g48900	47.726	42.97	39.9	16	18	16	0.97	1.023	1.02	0.994	0.953	1.08	1.005	0.9341
A8MSB9	Glycine-rich RNA-binding protein 2 OS=Arabidopsis thaliana OX=3702 GN=GR-RBP2	GR-RBP2	14.691	33.467	50.7	5	13	5	1.013	1.013	1.01	1.008	0.911	1.08	0.988	0.79436
A8MSD8	Mitochondrial glycoprotein family protein OS=Arabidopsis thaliana OX=3702 GN=At2g41600	At2g41600	23.509	10.764	19.8	4	4	4	0.978	1.032	0.986	0.987	0.986	1.044	1.007	0.79778
A8MSE7	Peptidase C15, pyroglutamyl peptidase I-like protein OS=Arabidopsis thaliana OX=3702 GN=At1g56700	At1g56700	20.994	5.5196	11.6	2	3	2	1.004	1.015	0.931	0.96	1.085	1.019	1.039	0.44864
A8R7E6	Chitin elicitor receptor kinase 1 OS=Arabidopsis thaliana OX=3702 GN=CERK1	CERK1	67.314	5.2712	6.6	3	3	3	1.096	1.028	0.989	0.986	0.951	0.975	0.935	0.106739
A8R7K9	Vacuolar protein sorting-associated protein 35C OS=Arabidopsis thaliana OX=3702 GN=VPS35C	VPS35C	89.404	17.647	6.7	5	6	3	0.963	1.105	0.992	0.987	0.954	1.015	0.966	0.50658
A9LLI7	Protein RRP6-like 2 OS=Arabidopsis thaliana OX=3702 GN=RRP6L2	RRP6L2	97.888	25.54	4.8	3	3	3	1.041	1.02	0.986	1.019	0.943	1.01	0.975	0.43514
A9X4U2	3beta-hydroxysteroid-dehydrogenase/decarboxylase isoform 3 OS=Arabidopsis thaliana OX=3702 GN=3BETAHSD/D3	3BETAHSD/D3	63.033	2.423	4.6	2	2	2	0.868	1.039	0.981	0.958	1.046	1.111	1.079	0.3247
B0F481	Bifunctional dethiobiotin synthetase/7,8-diamino-pelargonic acid aminotransferase, mitochondrial OS=Arabidopsis thaliana OX=3702 GN=BIO3-BIO1	BIO3-BIO1	91.934	2.5946	1.6	1	1	1
B0F9L4	Golgin candidate 6 OS=Arabidopsis thaliana OX=3702 GN=GC6	GC6	101.83	15.047	4	3	3	3	0.953	1.039	1.05	0.989	1.005	0.973	0.975	0.49418
B3H4A8	Heavy metal transport/detoxification superfamily protein OS=Arabidopsis thaliana OX=3702 GN=At4g16380	At4g16380	27.797	7.383	17.7	5	5	5	0.981	1.055	0.947	1.004	0.917	1.093	1.01	0.89032
B3H4B6	Ribosomal protein S25 family protein OS=Arabidopsis thaliana OX=3702 GN=At4g39200	At4g39200	11.925	22.016	30.8	4	13	0
B3H4C4	WAS/WASL-interacting family protein OS=Arabidopsis thaliana OX=3702 GN=At1g55160	At1g55160	15.423	43.309	27.7	3	6	3	1.069	1.002	0.93	1.007	1.034	1.018	1.019	0.63996
B3H4F6	IQ-domain 14 OS=Arabidopsis thaliana OX=3702 GN=IQD14	IQD14	74.41	5.4724	4.5	3	3	3	0.942	0.993	0.919	1.074	1.057	1.021	1.104	0.021762
B3H4L8	ZIM-like 1 OS=Arabidopsis thaliana OX=3702 GN=ZML1	ZML1	24.005	3.2501	6.9	2	2	2
B3H4M0	Post-illumination chlorophyll fluorescence increase OS=Arabidopsis thaliana OX=3702 GN=PIFI	PIFI	23.99	17.115	36.9	6	8	6	1.042	1.011	1.057	0.985	0.99	0.94	0.937	0.037025
B3H4N7	60S acidic ribosomal protein family OS=Arabidopsis thaliana OX=3702 GN=MJB24.10	MJB24.10	11.764	26.921	44.5	5	9	4	0.865	0.941	1.019	1.054	1.067	1.007	1.107	0.108862
B3H4Q3	Oligouridylate binding protein 1B OS=Arabidopsis thaliana OX=3702 GN=UBP1B	UBP1B	45.733	11.109	10.3	4	5	2	1.039	1.03	0.934	1.011	1.017	0.985	1.003	0.90782
B3H4R5	Cytochrome C oxidase assembly factor OS=Arabidopsis thaliana OX=3702 GN=At1g10865	At1g10865	6.5015	1.9592	13.6	1	1	1
B3H4S6	Dicarboxylate transporter 1 OS=Arabidopsis thaliana OX=3702 GN=DiT1	DiT1	59.026	29.807	7.4	4	5	4	0.987	1.108	0.875	1.079	1.025	0.922	1.019	0.8097
B3H4W5	Kinesin-like protein OS=Arabidopsis thaliana OX=3702 GN=At1g52320	At1g52320	54.951	1.8783	4.4	2	2	2
B3H4X1	SWAP (Suppressor-of-White-APricot)/surp domain-containing protein / D111/G-patch domain-containing protein OS=Arabidopsis thaliana OX=3702 GN=At3g52120	At3g52120	45.659	3.2618	4.6	1	1	1
B3H581	DEGP protease 2 OS=Arabidopsis thaliana OX=3702 GN=DEG2	DEG2	66.673	67.476	32.5	17	26	17	1.028	1.023	1.048	1.043	0.954	0.92	0.941	0.178845
B3H5I5	Ubiquitin-like superfamily protein OS=Arabidopsis thaliana OX=3702 GN=MTI20.11	MTI20.11	7.8021	11.414	40.3	2	4	2
B3H5K9	Protein NEDD1 OS=Arabidopsis thaliana OX=3702 GN=NEDD1	NEDD1	84.756	3.0125	2.3	1	1	1
B3H5M0	Monodehydroascorbate reductase OS=Arabidopsis thaliana OX=3702 GN=MDHAR	MDHAR	47.593	47.012	18.2	7	8	7	0.598	0.78	0.621	1.206	1.604	1.077	1.944	0.0104556
B3H5S5	ATPase OS=Arabidopsis thaliana OX=3702 GN=At1g01910	At1g01910	33.91	15.173	14.9	3	6	3	0.995	1.03	0.951	1.025	1.009	1.017	1.025	0.3414
B3H658	Branched-chain-amino-acid aminotransferase OS=Arabidopsis thaliana OX=3702 GN=BCAT3	BCAT3	44.731	54.271	38.9	13	21	8	1.051	0.999	1.016	0.942	1.02	0.986	0.962	0.22312
B3H6J5	Pre-mRNA-splicing factor OS=Arabidopsis thaliana OX=3702 GN=At3g49601	At3g49601	68.352	4.3328	4.4	3	3	3
B3H6L4	Ubiquitin system component Cue protein OS=Arabidopsis thaliana OX=3702 GN=At1g27752	At1g27752	96.421	7.5862	3.7	3	3	3	0.973	0.983	0.93	1.054	1.027	1.042	1.082	0.0131219
B3H6L9	Transcription activator OS=Arabidopsis thaliana OX=3702 GN=PIR121	PIR121	118.06	2.8815	2.1	2	2	2
B3H6N3	Protein kinase superfamily protein OS=Arabidopsis thaliana OX=3702 GN=At5g26110	At5g26110	17.825	6.2597	8.6	1	1	1	1.013	1.078	0.932	1.172	0.879	0.944	0.991	0.88242
B3H6Z1	Endosomal targeting BRO1-like domain-containing protein OS=Arabidopsis thaliana OX=3702 GN=At1g73390	At1g73390	38.019	7.9627	6.1	3	3	3	1.061	1.022	1.075	0.981	0.952	0.928	0.906	0.0110199
B3H700	HECT ubiquitin protein ligase family protein KAK OS=Arabidopsis thaliana OX=3702 GN=KAK	KAK	193.45	4.6724	2.1	3	3	3	0.882	0.884	0.921	1.003	1.145	1.159	1.231	0.0131407
B3H746	Peptidylprolyl isomerase OS=Arabidopsis thaliana OX=3702 GN=ROF1	ROF1	62.911	118.97	38.8	24	34	23	0.995	1.02	0.996	0.987	0.984	1.041	1	0.99768
B3H749	Inositol-1-monophosphatase OS=Arabidopsis thaliana OX=3702 GN=VTC4	VTC4	28.806	45.134	30.6	8	13	8	0.994	0.988	1.072	0.957	0.989	0.975	0.956	0.190825
B3H7C2	DNA-(apurinic or apyrimidinic site) lyase OS=Arabidopsis thaliana OX=3702 GN=ARP	ARP	45.154	5.0201	5.7	2	2	2
B3H7H5	Polypyrimidine tract-binding protein 1 OS=Arabidopsis thaliana OX=3702 GN=PTB1	PTB1	29.547	5.7741	5.1	1	1	1	1.014	0.875	0.979	1.042	1.109	0.986	1.094	0.181237
B3H7K7	Cytochrome P450, family 96, subfamily A, polypeptide 15 OS=Arabidopsis thaliana OX=3702 GN=CYP96A15	CYP96A15	50.606	15.298	10.8	4	4	4	0.842	1.045	1.119	0.895	0.964	1.14	0.998	0.99766
B3H7L8	Calcineurin B-like protein 10 OS=Arabidopsis thaliana OX=3702 GN=CBL10	CBL10	17.632	1.5623	5.9	1	1	1
B3H7M8	Ankyrin repeat family protein OS=Arabidopsis thaliana OX=3702 GN=At3g09890	At3g09890	17.238	4.8845	9.4	1	2	1	0.816	0.99	1.072	0.987	1.111	1.017	1.082	0.3946
B3LFA4	Cysteine--tRNA ligase 2, cytoplasmic OS=Arabidopsis thaliana OX=3702 GN=At5g38830	At5g38830	57.841	60.268	33.5	16	21	15	0.978	1.021	0.935	1.067	1.017	1.023	1.059	0.122639
B5X565	At3g12080 OS=Arabidopsis thaliana OX=3702 GN=emb2738	emb2738	73.125	3.9492	1.7	1	1	1
B6ETT7	Calcium-dependent lipid-binding (CaLB domain) family protein OS=Arabidopsis thaliana OX=3702 GN=ntmc2T5.2	ntmc2T5.2	76.953	2.6412	1.4	1	1	1	0.923	1.046	1.066	1.07	0.969	0.932	0.979	0.74826
B6EUA5	Pentapeptide repeat-containing protein OS=Arabidopsis thaliana OX=3702 GN=At1g12250	At1g12250	21.768	118.58	69.9	11	20	11	1.084	0.972	1.011	0.995	1.008	0.94	0.96	0.3492
B6EUB3	Binding protein OS=Arabidopsis thaliana OX=3702 GN=At5g47690	At5g47690	181.21	30.097	9	12	12	12	0.879	0.963	0.951	1.093	1.008	1.04	1.125	0.033617
B6IDH6	At5g11840 OS=Arabidopsis thaliana OX=3702 GN=At5g11840	At5g11840	29.307	9.2029	5.7	1	1	1	0.912	0.93	0.949	1.164	1.035	1.007	1.149	0.040743
B7ZWR6	Outer envelope protein 61 OS=Arabidopsis thaliana OX=3702 GN=OEP61	OEP61	60.757	26.861	19	10	10	10	0.94	0.986	1.086	1.039	0.966	1.027	1.007	0.8771
B8XCH5	Protein QUIRKY OS=Arabidopsis thaliana OX=3702 GN=QKY	QKY	121.41	2.4614	1.1	1	1	1	0.92	1.152	0.913	1.206	0.917	0.901	1.013	0.9397
B9DFA5	AT5G10630 protein OS=Arabidopsis thaliana OX=3702 GN=At5g10630	At5g10630	72.298	3.9519	2.4	2	2	2	0.746	0.972	1.11	1.121	0.996	1.04	1.116	0.37262
B9DFI7	Probable methyltransferase PMT2 OS=Arabidopsis thaliana OX=3702 GN=At1g26850	At1g26850	69.622	88.413	35.4	19	25	19	0.979	0.994	1.007	0.98	1.021	1.027	1.016	0.40042
B9DFJ9	AT4G37190 protein OS=Arabidopsis thaliana OX=3702 GN=AP22.7	AP22.7	56.914	1.9224	2.1	1	1	1
B9DFK5	Protein RETICULATA, chloroplastic OS=Arabidopsis thaliana OX=3702 GN=RE	RE	46.629	9.7027	12	5	5	4	0.991	0.99	0.962	1.02	1.034	1.016	1.043	0.0188802
B9DFQ9	AT5G37510 protein OS=Arabidopsis thaliana OX=3702 GN=EMB1467	EMB1467	81.181	217.94	40.7	24	37	24	0.993	1.014	1.013	0.977	0.998	1.008	0.988	0.3413
B9DFR6	Cysteine synthase OS=Arabidopsis thaliana OX=3702 GN=OASC	OASC	46.115	66.628	37	14	29	12	0.954	0.942	0.971	0.982	1.07	1.063	1.087	0.046739
B9DFR9	AT2G45960 protein OS=Arabidopsis thaliana OX=3702 GN=PIP1B	PIP1B	29.132	37.46	25.9	6	17	3	0.934	1.018	1.028	0.954	0.987	1.029	0.997	0.94166
B9DFS6	Sorting nexin 2B OS=Arabidopsis thaliana OX=3702 GN=SNX2B	SNX2B	64.281	11.814	13.6	8	9	6	1.051	1.065	0.951	0.998	0.929	1.038	0.967	0.52476
B9DG17	40S ribosomal protein SA OS=Arabidopsis thaliana OX=3702 GN=P40	P40	31.981	206.43	48	15	60	15	1.004	0.987	0.968	1.02	1.024	0.999	1.028	0.097944
B9DG54	AT3G45050 protein OS=Arabidopsis thaliana OX=3702 GN=At3g45050	At3g45050	16.746	8.3425	16.5	4	5	4	0.992	1.025	1.021	1.094	0.946	0.915	0.973	0.61214
B9DG63	AT4G28030 protein OS=Arabidopsis thaliana OX=3702 GN=At4g28030	At4g28030	29.2	30.99	24	4	4	4	1.082	1.113	0.973	1.026	0.933	0.988	0.93	0.22158
B9DGD6	Acetyl-coenzyme A synthetase, chloroplastic/glyoxysomal OS=Arabidopsis thaliana OX=3702 GN=ACS	ACS	81.888	141.44	28.8	18	27	18	0.943	0.978	0.969	1.063	1.069	1.026	1.093	0.006283
B9DGF1	AT2G26970 protein OS=Arabidopsis thaliana OX=3702 GN=At2g26970	At2g26970	24.489	1.9255	4.1	1	1	1
B9DGK2	AT2G35830 protein OS=Arabidopsis thaliana OX=3702 GN=At2g35830	At2g35830	20.231	20.944	14.1	3	3	1	1.114	1.068	1.011	0.995	0.951	0.888	0.888	0.051063
B9DGY1	Protein ACTIVITY OF BC1 COMPLEX KINASE 7, chloroplastic OS=Arabidopsis thaliana OX=3702 GN=ABC1K7	ABC1K7	78.278	11.409	11.4	7	8	6	1.032	1.092	1.006	0.959	0.97	0.963	0.924	0.084922
B9DH36	AT1G17890 protein OS=Arabidopsis thaliana OX=3702 GN=GER2	GER2	35.421	31.838	27.5	6	7	4	1.004	0.928	0.968	0.997	1.049	1.063	1.072	0.080635
B9DH52	Lactoylglutathione lyase OS=Arabidopsis thaliana OX=3702 GN=At1g08110	At1g08110	26.472	73.61	53.2	12	19	12	1.051	0.957	1.032	0.973	0.981	1.019	0.978	0.53554
B9DHD7	Vesicle-associated protein 2-2 OS=Arabidopsis thaliana OX=3702 GN=PVA22	PVA22	43.269	11.585	10.9	3	3	3	0.933	1.022	1.034	0.987	1.045	0.984	1.009	0.81166
B9DHK3	AT5G14540 protein OS=Arabidopsis thaliana OX=3702 GN=At5g14540	At5g14540	59.097	15.91	12.8	6	10	6	0.991	0.844	1.033	1.108	0.923	1.218	1.133	0.29828
C0LGN2	Probable leucine-rich repeat receptor-like serine/threonine-protein kinase At3g14840 OS=Arabidopsis thaliana OX=3702 GN=LRR-RLK	LRR-RLK	112.28	55.195	18.7	16	19	15	1.037	0.996	0.962	1.046	0.973	1.026	1.017	0.61742
C0LGP9	Probable leucine-rich repeat receptor-like protein kinase IMK3 OS=Arabidopsis thaliana OX=3702 GN=IMK3	IMK3	84.686	2.4451	2.2	2	2	2	1.027	0.991	0.94	0.961	1.074	1.021	1.033	0.47742
C0LGT1	Probable LRR receptor-like serine/threonine-protein kinase At5g10290 OS=Arabidopsis thaliana OX=3702 GN=At5g10290	At5g10290	68.658	2.3268	3.6	2	2	2	1.029	1.015	0.959	1.011	1.029	0.972	1.003	0.9133
C0SVE3	Dof-type zinc finger DNA-binding family protein (Fragment) OS=Arabidopsis thaliana OX=3702 GN=At3g52440	At3g52440	29.267	2.3733	3.4	1	1	1
C0Z268	AT4G26700 protein OS=Arabidopsis thaliana OX=3702 GN=FIM1	FIM1	65.526	3.8805	5.9	3	3	2	0.918	1.03	0.992	1.109	0.967	0.989	1.043	0.49264
C0Z286	AT5G01010 protein OS=Arabidopsis thaliana OX=3702 GN=TOPTELOMERE.1	TOPTELOMERE.1	49.398	44.133	24.2	7	9	7	1.05	0.904	1.038	1.036	1.006	0.957	1.002	0.94276
C0Z2E1	AT4G38040 protein OS=Arabidopsis thaliana OX=3702 GN=At4g38040	At4g38040	46.516	1.7535	2	1	1	1	0.968	0.971	1.018	0.899	1.114	1.038	1.032	0.69334
C0Z2J1	AT1G11360 protein OS=Arabidopsis thaliana OX=3702 GN=At1g11360	At1g11360	26.508	14.579	22.3	4	4	4	0.957	1.03	0.96	1	0.971	1.097	1.041	0.4196
C0Z2R6	AT4G18950 protein OS=Arabidopsis thaliana OX=3702 GN=At4g18950	At4g18950	50.113	37.611	22.6	8	8	8	0.864	1.068	1.092	1.019	0.988	0.971	0.985	0.90066
C0Z2V3	AT4G31860 protein OS=Arabidopsis thaliana OX=3702 GN=At4g31860	At4g31860	32.513	1.92	15.6	5	6	2
C0Z361	Chaperonin 60 subunit beta 3, chloroplastic OS=Arabidopsis thaliana OX=3702 GN=CPN60B3	CPN60B3	63.324	126.45	55.9	32	75	17	0.993	0.993	1.004	0.958	1.011	1.061	1.013	0.71634
C0Z3F1	AT1G25230 protein OS=Arabidopsis thaliana OX=3702 GN=At1g25230	At1g25230	30.903	18.824	14	3	3	3	0.947	1.13	0.94	1.016	0.923	1.062	0.995	0.96584
D2WL32	1,4-alpha-glucan-branching enzyme 3, chloroplastic/amyloplastic OS=Arabidopsis thaliana OX=3702 GN=SBE3	SBE3	103.52	3.4172	1.4	1	1	1
F4HNW2	Calcineurin-like metallo-phosphoesterase superfamily protein OS=Arabidopsis thaliana OX=3702 GN=SLP1	SLP1	43.292	7.2647	7.3	2	2	2
F4HPG4	Uncharacterized protein OS=Arabidopsis thaliana OX=3702 GN=At1g33050	At1g33050	69.574	1.7729	1.1	1	2	1	1.022	1.192	0.911	1.045	0.95	0.903	0.927	0.46814
F4HPS0	Protein kinase superfamily protein OS=Arabidopsis thaliana OX=3702 GN=ATMAP4K ALPHA1	ATMAP4K	75.446	9.4099	7.9	5	5	4	0.998	1.063	1.022	0.985	0.944	1.006	0.952	0.134002
F4HQ25	Kinase-like protein OS=Arabidopsis thaliana OX=3702 GN=At1g66940	At1g66940	34.417	3.3785	3.9	1	1	1
F4HQ30	SHV3-like 2 OS=Arabidopsis thaliana OX=3702 GN=SVL2	SVL2	86.376	15.435	9.4	7	10	6	0.96	1.044	0.818	1.237	1.039	0.907	1.128	0.36466
F4HQ76	Sucrose synthase OS=Arabidopsis thaliana OX=3702 GN=SUS6	SUS6	102.03	13.074	6.9	7	7	6	0.795	0.827	0.884	1.169	1.096	1.132	1.356	0.00108051
F4HQ84	Sec34-like family protein OS=Arabidopsis thaliana OX=3702 GN=At1g73430	At1g73430	88.608	11.806	5.1	4	4	4	0.902	1.08	0.966	1.186	0.965	0.904	1.036	0.7614
F4HQD4	Heat shock 70 kDa protein 15 OS=Arabidopsis thaliana OX=3702 GN=HSP70-15	HSP70-15	91.68	118.79	50.3	36	94	6	0.95	1.042	0.972	1.022	0.983	1.006	1.016	0.61406
F4HQE1	DnaJ / Sec63 Brl domains-containing protein OS=Arabidopsis thaliana OX=3702 GN=ATERDJ2A	ATERDJ2A	66.487	1.6236	1.5	1	1	1
F4HQE7	Coatomer subunit beta' OS=Arabidopsis thaliana OX=3702 GN=At1g79990	At1g79990	103.01	3.8088	9	6	7	1
F4HQI8	CBL-interacting Serine/Threonine-kinase OS=Arabidopsis thaliana OX=3702 GN=At1g01130	At1g01130	14.046	2.5782	12.9	1	1	1
F4HR88	Leucine-rich repeat (LRR) family protein OS=Arabidopsis thaliana OX=3702 GN=At1g33590	At1g33590	51.741	120.05	37.5	15	29	14	0.924	0.97	0.991	1.028	1.091	0.981	1.075	0.126596
F4HR91	Leucine-rich repeat (LRR) family protein OS=Arabidopsis thaliana OX=3702 GN=At1g33610	At1g33610	52.666	7.3423	5	2	4	2	1.071	0.868	0.798	1.188	1.143	0.938	1.194	0.189343
F4HRB4	Triacylglycerol lipase-like 1 OS=Arabidopsis thaliana OX=3702 GN=TLL1	TLL1	44.118	89.382	33.1	12	28	12	0.894	0.885	1.021	0.981	1.172	0.971	1.116	0.2314
F4HRH4	Leucine-rich repeat transmembrane protein kinase OS=Arabidopsis thaliana OX=3702 GN=At1g53430	At1g53430	110.23	31.569	12.4	13	16	12	1.011	1.059	1.009	1.004	0.973	0.949	0.95	0.088044
F4HRM3	Phosphatidylinositol 4-phosphate 5-kinase OS=Arabidopsis thaliana OX=3702 GN=At1g60890	At1g60890	88.647	2.8941	1.3	1	1	1	0.832	1.065	0.931	1.034	1.042	1.095	1.121	0.180439
F4HRT5	Protein CROWDED NUCLEI 1 OS=Arabidopsis thaliana OX=3702 GN=CRWN1	CRWN1	129.09	50.994	17.9	22	22	22	0.955	0.987	0.93	1.111	0.968	1.074	1.098	0.109864
F4HS63	p-loop containing nucleoside triphosphate hydrolases superfamily protein OS=Arabidopsis thaliana OX=3702 GN=At1g80380	At1g80380	50.259	134.35	31.3	14	31	14	1.084	1.018	1.022	0.999	1.004	0.937	0.941	0.113764
F4HS76	Actin-like ATPase superfamily protein OS=Arabidopsis thaliana OX=3702 GN=NHO1	NHO1	52.483	54.637	34.2	16	24	16	0.968	0.985	0.977	1.038	0.979	1.063	1.051	0.119244
F4HS98	Tetratricopeptide repeat (TPR)-like superfamily protein OS=Arabidopsis thaliana OX=3702 GN=At1g01320	At1g01320	197.5	216.75	21.7	33	46	28	1.009	1	0.975	1.075	1	0.983	1.025	0.46106
F4HST2	Dehydrin family protein OS=Arabidopsis thaliana OX=3702 GN=ERD10	ERD10	29.443	12.664	11.2	3	5	2	1.227	1.165	1.195	0.731	0.765	0.963	0.686	0.0113175
F4HSW8	GYF domain-containing protein OS=Arabidopsis thaliana OX=3702 GN=At1g27430	At1g27430	165.43	29.444	9	12	14	9	1.007	1.024	1.025	1.018	0.99	0.994	0.982	0.161817
F4HSX1	Adenine phosphoribosyl transferase 1 OS=Arabidopsis thaliana OX=3702 GN=APT1	APT1	30.988	18.349	22.5	5	6	5	0.99	0.991	1.009	1.028	0.96	1.028	1.009	0.7467
F4HSY3	F-box protein (DUF295) OS=Arabidopsis thaliana OX=3702 GN=At1g27540	At1g27540	44.655	6.288	11.5	4	4	4	1.182	1.068	0.898	0.931	0.889	1.072	0.919	0.4515
F4HSZ1	Symplekin OS=Arabidopsis thaliana OX=3702 GN=At1g27595	At1g27595	145.45	4.7417	1	1	1	1
F4HT21	Immune-associated nucleotide-binding protein 9 OS=Arabidopsis thaliana OX=3702 GN=IAN9	IAN9	38.815	2.9984	3.5	1	1	1	0.994	1.074	0.968	0.983	1.123	0.87	0.98	0.7755
F4HTA1	Exocyst complex component sec3A OS=Arabidopsis thaliana OX=3702 GN=SEC3A	SEC3A	100.16	25.193	9.2	8	9	8	0.985	1	0.912	1.068	0.913	1.036	1.041	0.52218
F4HTE0	Translation initiation factor eIF-2B subunit alpha OS=Arabidopsis thaliana OX=3702 GN=At1g53880	At1g53880	42.811	4.1543	11.2	5	5	3
F4HTG9	LisH and RanBPM domains containing protein OS=Arabidopsis thaliana OX=3702 GN=At1g61150	At1g61150	21.831	34.417	55.4	7	7	7	1.024	0.943	0.953	1.018	1.034	1.017	1.051	0.129239
F4HTI7	Secretory carrier-associated membrane protein OS=Arabidopsis thaliana OX=3702 GN=SC3	SC3	30.942	29.937	21.5	5	7	5	0.971	1.04	0.94	0.97	1.02	1.015	1.018	0.60848
F4HTM3	Mannosyl-oligosaccharide glucosidase GCS1 OS=Arabidopsis thaliana OX=3702 GN=GCS1	GCS1	97.633	4.4004	2.1	2	2	2
F4HTP2	DNA polymerase alpha subunit B OS=Arabidopsis thaliana OX=3702 GN=POLA2	POLA2	69.041	4.4415	3.2	2	4	2	1.043	1.039	0.974	0.957	0.979	1.012	0.965	0.26338
F4HTP8	Restriction endonuclease, type II-like superfamily protein OS=Arabidopsis thaliana OX=3702 GN=At1g67660	At1g67660	35.152	5.2736	7.9	3	3	3	1.03	0.958	1.048	1.112	0.918	0.945	0.98	0.74216
F4HTQ1	Probable thimet oligopeptidase OS=Arabidopsis thaliana OX=3702 GN=At1g67690	At1g67690	80.29	3.9161	1.7	1	1	1
F4HTY0	SNARE-like superfamily protein OS=Arabidopsis thaliana OX=3702 GN=At1g80500	At1g80500	15.264	2.1498	6.7	1	1	1
F4HU14	p-loop containing nucleoside triphosphate hydrolases superfamily protein OS=Arabidopsis thaliana OX=3702 GN=PDE318	PDE318	39.76	11.44	14.9	5	5	5	1.03	1.105	0.981	1.014	0.962	0.929	0.932	0.180257
F4HU15	Polynucleotidyl transferase, ribonuclease H-like superfamily protein OS=Arabidopsis thaliana OX=3702 GN=At1g80780	At1g80780	32.656	1.6348	3.1	1	1	1
F4HU51	Acyl-CoA thioesterase II OS=Arabidopsis thaliana OX=3702 GN=At1g01710	At1g01710	48.155	16.634	15.2	7	8	7	1.064	1.041	0.953	0.991	1.009	1.017	0.987	0.73706
F4HUG9	Ribonuclease T2 family protein OS=Arabidopsis thaliana OX=3702 GN=At1g14210	At1g14210	28.186	11.895	10.5	2	2	2	1.044	1.03	1.039	0.863	1.047	0.998	0.934	0.34482
F4HUH6	GDA1/CD39 nucleoside phosphatase family protein OS=Arabidopsis thaliana OX=3702 GN=At1g14240	At1g14240	53.037	-2	1.9	1	1	1	0.15	1.114	2.132	0.608	1.381	0.538	0.744	0.93044
F4HUQ5	RNA-binding (RRM/RBD/RNP motifs) family protein OS=Arabidopsis thaliana OX=3702 GN=At1g20880	At1g20880	29.897	10.362	9.5	2	2	2	0.974	1.076	0.901	0.961	1.081	1.021	1.038	0.56342
F4HV67	Oligouridylate-binding protein 1A OS=Arabidopsis thaliana OX=3702 GN=UBP1A	UBP1A	47.803	2.5937	10	4	8	1	0.856	1.046	0.915	1.027	1.085	0.987	1.1	0.20562
F4HVG8	Chloroplast sensor kinase, chloroplastic OS=Arabidopsis thaliana OX=3702 GN=CSK	CSK	66.842	2.9533	1.6	1	1	1	1.018	0.918	1.023	1.117	0.944	0.989	1.031	0.66128
F4HVJ2	RNA-binding (RRM/RBD/RNP motifs) family protein OS=Arabidopsis thaliana OX=3702 GN=At1g67950	At1g67950	23.395	10.288	10	2	2	2	0.841	1.152	1.169	0.934	0.908	1.004	0.9	0.4418
F4HVJ6	Caffeoyl-CoA 3-O-methyltransferase OS=Arabidopsis thaliana OX=3702 GN=CCOAMT	CCOAMT	18.644	2.4508	5.5	1	1	1
F4HVV7	Transcription regulator OS=Arabidopsis thaliana OX=3702 GN=At1g02080	At1g02080	263.76	105.23	12.7	23	26	23	0.965	1.011	0.984	1.054	0.996	1.019	1.037	0.165185
F4HVW0	Proteasome component (PCI) domain protein OS=Arabidopsis thaliana OX=3702 GN=FUS5	FUS5	26.796	9.2402	13.5	3	3	3	0.942	1.065	0.915	1.071	1.103	0.909	1.055	0.5297
F4HVW3	Leucine carboxyl methyltransferase OS=Arabidopsis thaliana OX=3702 GN=SBI1	SBI1	34.876	6.2194	8.8	3	3	3	0.972	0.961	0.969	1.02	0.981	1.04	1.048	0.056596
F4HVW5	Protein VASCULAR ASSOCIATED DEATH 1, chloroplastic OS=Arabidopsis thaliana OX=3702 GN=VAD1	VAD1	67.701	20.11	16.6	9	10	9	0.994	1.004	0.951	1.031	1.013	1.017	1.038	0.098562
F4HVZ5	Protein COP1 SUPPRESSOR 2 OS=Arabidopsis thaliana OX=3702 GN=CSU2	CSU2	32.349	6.6494	12.5	2	2	2	0.823	0.949	0.949	1.014	1.202	1.052	1.201	0.059825
F4HW26	Serine/threonine-protein phosphatase OS=Arabidopsis thaliana OX=3702 GN=BSL2	BSL2	108.08	47.557	16.6	13	15	2	0.83	0.91	1.09	1.079	0.961	1.124	1.118	0.2798
F4HW90	Decoy OS=Arabidopsis thaliana OX=3702 GN=DECOY	DECOY	25.372	5.4269	9.1	2	2	2	0.995	1.034	1.008	1.006	0.921	1.053	0.981	0.64486
F4HWB0	Hydroxyproline-rich glycoprotein family protein OS=Arabidopsis thaliana OX=3702 GN=At1g14710	At1g14710	66.203	30.102	7	5	7	5	0.95	1.082	0.858	1.072	1.043	1.001	1.078	0.32004
F4HWC3	Calponin-like domain protein OS=Arabidopsis thaliana OX=3702 GN=At1g20970	At1g20970	150.16	8.7357	2.9	4	4	4	0.952	1.051	0.956	1.013	1.008	1.031	1.031	0.38798
F4HWL3	Receptor-like protein 4 OS=Arabidopsis thaliana OX=3702 GN=RLP4	RLP4	68.418	2.1478	1.6	1	1	1
F4HWL4	Tyrosine--tRNA ligase 2, cytoplasmic OS=Arabidopsis thaliana OX=3702 GN=At1g28350	At1g28350	84.717	33.348	13.5	9	9	7	0.986	0.994	0.96	0.989	1.069	0.986	1.035	0.2962
F4HWQ8	Cell wall / vacuolar inhibitor of fructosidase 1 OS=Arabidopsis thaliana OX=3702 GN=C/VIF1	C/VIF1	22.326	1.7874	3.4	1	1	1	0.999	0.948	0.856	1.069	0.988	1.154	1.146	0.100065
F4HWS5	Evolutionarily conserved C-terminal region 7 OS=Arabidopsis thaliana OX=3702 GN=ECT7	ECT7	70.862	19.955	15.8	8	8	7	1	1.011	0.957	1.047	1.056	0.96	1.032	0.42468
F4HWU0	Protein kinase superfamily protein OS=Arabidopsis thaliana OX=3702 GN=At1g48210	At1g48210	39.589	5.5793	25.9	11	17	4	0.985	1.01	0.939	1.054	1.059	0.959	1.047	0.30638
F4HWZ6	Acyl carrier protein 3 OS=Arabidopsis thaliana OX=3702 GN=ACP3	ACP3	11.507	14.464	15.9	2	3	2	1.015	0.917	1.055	0.956	1.083	1.024	1.025	0.66752
F4HXD1	ADP-glucose pyrophosphorylase family protein OS=Arabidopsis thaliana OX=3702 GN=At1g74910	At1g74910	42.896	20.603	23.3	7	10	6	1.004	0.991	1.011	1.074	0.988	0.955	1.004	0.94788
F4HXD2	Aldehyde dehydrogenase 10A8 OS=Arabidopsis thaliana OX=3702 GN=ALDH10A8	ALDH10A8	53.977	117.17	27.2	11	17	11	0.95	1.009	0.991	0.991	1.022	1.017	1.027	0.25358
F4HXV4	Microtubule-associated proteins 70-4 OS=Arabidopsis thaliana OX=3702 GN=MAP70-4	MAP70-4	65.518	12.524	18.8	10	12	3
F4HXV6	Nuclear pore complex protein NUP155 OS=Arabidopsis thaliana OX=3702 GN=NUP155	NUP155	160.01	71.179	13.4	18	20	18	0.934	0.979	0.942	1.026	1.037	1.078	1.1	0.0102178
F4HXW0	Plant invertase/pectin methylesterase inhibitor superfamily protein OS=Arabidopsis thaliana OX=3702 GN=At1g14890	At1g14890	24.321	4.1155	7.3	2	2	2	1.019	0.848	0.79	1.168	1.039	1.141	1.26	0.048256
F4HXZ1	Vacuolar-sorting protein BRO1 OS=Arabidopsis thaliana OX=3702 GN=BRO1	BRO1	95.208	54.164	20	15	15	15	1.021	0.954	0.982	0.98	0.989	1.025	1.013	0.62596
F4HY34	NAD kinase 2 OS=Arabidopsis thaliana OX=3702 GN=NADK2	NADK2	110.9	29.732	7.1	6	7	6	1.06	0.986	1.01	0.987	1.059	0.952	0.981	0.63018
F4HY36	Protein translocase subunit SecA OS=Arabidopsis thaliana OX=3702 GN=SECA2	SECA2	203.11	2.3277	0.6	1	1	1
F4HY46	ATPase family associated with various cellular activities (AAA) OS=Arabidopsis thaliana OX=3702 GN=EMB1968	EMB1968	36.195	6.0011	5.5	1	1	1
F4HYA5	2-oxoglutarate (2OG) and Fe(II)-dependent oxygenase superfamily protein OS=Arabidopsis thaliana OX=3702 GN=At1g35190	At1g35190	35.074	2.5851	4.2	1	1	1	1.076	0.998	0.917	0.868	1.114	1.047	1.013	0.9215
F4HYC0	ATP-dependent protease La (LON) domain protein OS=Arabidopsis thaliana OX=3702 GN=At1g35340	At1g35340	34.751	11.787	16.1	4	6	4	1.167	0.968	1.013	1.017	0.981	0.879	0.914	0.28172
F4HYD7	Ran-binding protein M homolog OS=Arabidopsis thaliana OX=3702 GN=RANBPM	RANBPM	52.348	6.0633	4.5	2	3	2	0.968	1.002	0.998	1.044	0.951	1.048	1.025	0.51298
F4HYF3	Bifunctional D-cysteine desulfhydrase/1-aminocyclopropane-1-carboxylate deaminase, mitochondrial OS=Arabidopsis thaliana OX=3702 GN=DCD	DCD	43.9	92.094	41.6	14	19	14	0.989	0.98	1.005	1.034	0.965	1.042	1.023	0.4418
F4HYJ7	DExH-box ATP-dependent RNA helicase DExH3 OS=Arabidopsis thaliana OX=3702 GN=At1g48650	At1g48650	134.25	2.5278	1.4	2	2	2	1.041	1.089	1.008	0.97	0.903	1.013	0.92	0.104645
F4HZE0	ATP-dependent Clp protease proteolytic subunit OS=Arabidopsis thaliana OX=3702 GN=At1g09130	At1g09130	40.919	48.61	34.9	12	27	12	1.057	1.014	0.989	0.976	0.967	0.988	0.958	0.103864
F4HZG9	Intermediate cleaving peptidase 55, mitochondrial OS=Arabidopsis thaliana OX=3702 GN=ICP55	ICP55	54.981	4.767	4.3	1	1	1	1.007	0.971	0.895	1.227	0.826	1.087	1.093	0.56392
F4HZK3	CASC3/Barentsz eIF4AIII binding protein OS=Arabidopsis thaliana OX=3702 GN=At1g15280	At1g15280	63.307	6.2176	3.9	2	2	2	1.098	0.868	0.991	1.067	0.992	0.998	1.034	0.63136
F4I045	C3HC zinc finger-like protein OS=Arabidopsis thaliana OX=3702 GN=At1g48950	At1g48950	65.233	14.116	7.4	4	4	3	1.215	1.1	0.939	0.944	0.834	1.012	0.857	0.182324
F4I083	Bifunctional inhibitor/lipid-transfer protein/seed storage 2S albumin superfamily protein OS=Arabidopsis thaliana OX=3702 GN=LTPG6	LTPG6	25.034	6.3385	12.5	3	3	3	0.908	1.018	1.08	0.957	0.932	1.114	0.999	0.98438
F4I0D4	Aspartate aminotransferase OS=Arabidopsis thaliana OX=3702 GN=ASP4	ASP4	44.601	9.0512	20.2	6	7	4	0.917	0.96	0.968	1.008	1.062	1.087	1.11	0.020542
F4I0G4	Major Facilitator Superfamily with SPX (SYG1/Pho81/XPR1) domain-containing protein OS=Arabidopsis thaliana OX=3702 GN=At1g63010	At1g63010	78.223	2.2511	2	2	2	2
F4I0K2	Fructokinase-like 2, chloroplastic OS=Arabidopsis thaliana OX=3702 GN=FLN2	FLN2	68.979	17.109	6.2	4	4	4	0.78	0.842	0.949	1.22	1.193	0.992	1.324	0.03222
F4I0N7	GAST1 protein homolog 1 OS=Arabidopsis thaliana OX=3702 GN=GASA1	GASA1	10.645	15.819	47.4	4	7	4	0.913	1.059	0.841	1.12	1.119	0.959	1.137	0.199804
F4I0P8	Vacuolar protein sorting-associated protein 35B OS=Arabidopsis thaliana OX=3702 GN=VPS35B	VPS35B	89.444	3.9464	3.5	3	3	2
F4I116	Leucine--tRNA ligase, cytoplasmic OS=Arabidopsis thaliana OX=3702 GN=At1g09620	At1g09620	123.45	213.08	38.1	35	50	35	0.973	1.027	0.993	1.012	0.991	0.986	0.999	0.95108
F4I1A5	Endoplasmic reticulum vesicle transporter protein OS=Arabidopsis thaliana OX=3702 GN=At1g22200	At1g22200	38.334	20.919	11.2	4	4	3	0.977	1.044	0.916	1.005	1.006	1.066	1.048	0.3252
F4I1B4	Phytochrome-associated protein phosphatase type 2C OS=Arabidopsis thaliana OX=3702 GN=PAPP2C	PAPP2C	31.434	21.481	17.8	4	7	4	1.088	1.018	0.93	1.046	0.984	1	0.998	0.9961
F4I1T7	Nuclear pore complex protein NUP214 OS=Arabidopsis thaliana OX=3702 GN=NUP214	NUP214	192.93	5.7233	1.8	3	3	3	0.989	0.977	0.916	1.038	1.027	1.064	1.086	0.033517
F4I2A1	Prolyl oligopeptidase family protein OS=Arabidopsis thaliana OX=3702 GN=At1g76140	At1g76140	89.062	29.046	13.4	10	14	10	1.012	0.917	0.966	1.041	1.046	1.004	1.068	0.101876
F4I2F8	NADPH-protochlorophyllide oxidoreductase OS=Arabidopsis thaliana OX=3702 GN=POR C	POR	43.625	145.53	43.9	17	42	12	1.062	1.045	1.078	0.962	0.949	0.928	0.891	0.00113707
F4I2S4	Vacuolar fusion protein CCZ1 homolog A OS=Arabidopsis thaliana OX=3702 GN=CCZ1A	CCZ1A	57.84	8.1818	8	4	4	3	0.976	0.981	0.927	1.09	0.964	1.073	1.084	0.134656
F4I2W6	Aldolase superfamily protein OS=Arabidopsis thaliana OX=3702 GN=ATKDSA2	ATKDSA2	31.938	6.5847	28	6	9	3	0.792	1.91	0.862	0.76	0.528	1.208	0.7	0.4216
F4I2Z0	Tetratricopeptide repeat (TPR)-like superfamily protein OS=Arabidopsis thaliana OX=3702 GN=At1g22700	At1g22700	23.811	19.857	17.1	3	5	3	0.959	1.038	0.939	0.973	1.048	1.054	1.047	0.30858
F4I313	Kinase family with ARM repeat domain-containing protein OS=Arabidopsis thaliana OX=3702 GN=At1g22870	At1g22870	100.05	10.858	5.4	5	7	3	0.972	1.02	0.895	1.038	1.071	1.014	1.082	0.12578
F4I353	Alpha/beta-Hydrolases superfamily protein OS=Arabidopsis thaliana OX=3702 GN=At1g29840	At1g29840	35.287	4.7117	10.3	3	3	2	1.157	1.259	1.049	0.91	0.803	0.867	0.745	0.0101825
F4I366	DNA-directed RNA polymerase I subunit 2 OS=Arabidopsis thaliana OX=3702 GN=NRPA2	NRPA2	132.38	2.4864	1.1	1	1	1
F4I3B2	C2H2 and C2HC zinc fingers superfamily protein OS=Arabidopsis thaliana OX=3702 GN=ZOP1	ZOP1	11.999	2.1478	9.6	1	1	1
F4I3B3	Polyadenylate-binding protein RBP47A OS=Arabidopsis thaliana OX=3702 GN=RBP47A	RBP47A	48.483	32.389	21.3	7	11	5	0.943	1.022	0.986	1.049	0.929	1.014	1.014	0.77694
F4I3H1	Haloacid dehalogenase-like hydrolase (HAD) superfamily protein OS=Arabidopsis thaliana OX=3702 GN=TIM50	TIM50	41.89	8.3778	12.7	5	6	5	1.002	1.07	0.959	0.973	1.032	0.989	0.988	0.76604
F4I3J0	Obg-like ATPase 1 OS=Arabidopsis thaliana OX=3702 GN=At1g56050	At1g56050	45.628	110.31	43	14	25	14	1.077	0.98	1.023	0.98	0.985	0.969	0.953	0.159318
F4I3L1	Phosphoglycerate kinase OS=Arabidopsis thaliana OX=3702 GN=At1g56190	At1g56190	42.615	79.832	47.7	19	89	11	1.107	0.982	1.104	0.931	0.931	0.959	0.883	0.039659
F4I3M3	Serine/threonine-protein kinase BSK7 OS=Arabidopsis thaliana OX=3702 GN=BSK7	BSK7	54.798	4.6621	11.3	6	8	2	1.052	1.048	0.945	1.081	0.94	0.953	0.977	0.68928
F4I3P9	UDP-N-acetylmuramoyl-L-alanyl-D-glutamate--2,6-diaminopimelate ligase MurE homolog, chloroplastic OS=Arabidopsis thaliana OX=3702 GN=MURE	MURE	85.586	11.357	5.3	4	4	4	0.894	1.083	0.9	1.127	1.021	0.981	1.088	0.315
F4I3R1	Peptidase M1 family protein OS=Arabidopsis thaliana OX=3702 GN=At1g63770	At1g63770	109.41	242.07	40.6	36	74	36	0.985	1	1.015	1.005	1.007	1.004	1.005	0.59872
F4I3Z6	Tetratricopeptide repeat (TPR)-like superfamily protein OS=Arabidopsis thaliana OX=3702 GN=At1g76630	At1g76630	126.82	2.343	1.7	2	2	2
F4I403	12-oxophytodienoate reductase 1 OS=Arabidopsis thaliana OX=3702 GN=OPR1	OPR1	44.015	61.631	41.6	12	19	12	0.935	1.067	1.076	0.959	0.94	1.001	0.942	0.304
F4I420	Eukaryotic translation initiation factor 2 (eIF-2) family protein OS=Arabidopsis thaliana OX=3702 GN=At1g76810	At1g76810	142.11	5.6663	2	3	3	3	1.093	0.944	0.869	1.059	1.124	0.926	1.07	0.47886
F4I456	Tetratricopeptide repeat (TPR)-like superfamily protein OS=Arabidopsis thaliana OX=3702 GN=TPR2	TPR2	40.51	6.2406	7.2	2	3	2	1.003	0.913	1.011	1.014	1.012	1.056	1.053	0.2141
F4I472	Cytosolic ribosomal protein S15 OS=Arabidopsis thaliana OX=3702 GN=RPS15	RPS15	17.058	18.947	40.4	5	12	1	1.065	0.991	0.929	0.972	1.04	1.021	1.016	0.71918
F4I4Q1	Protein MAK16 homolog OS=Arabidopsis thaliana OX=3702 GN=At1g23280	At1g23280	35.759	-2	2.3	1	1	1
F4I4X6	Serine/threonine-protein kinase TOR OS=Arabidopsis thaliana OX=3702 GN=TOR	TOR	275.97	29.752	5.9	15	15	15	1.029	1.071	0.956	1.032	0.922	1.008	0.969	0.54822
F4I546	Tetratricopeptide repeat (TPR)-like superfamily protein OS=Arabidopsis thaliana OX=3702 GN=TPR5	TPR5	52.428	3.9189	4.7	2	2	2	0.92	0.898	1.027	1.05	1.189	0.909	1.107	0.33196
F4I576	Monodehydroascorbate reductase 6 OS=Arabidopsis thaliana OX=3702 GN=MDAR6	MDAR6	52.115	183.75	55.2	23	57	22	0.987	1.006	1.004	0.984	1.001	0.974	0.987	0.27064
F4I596	Reticulon-like protein OS=Arabidopsis thaliana OX=3702 GN=RTNLB3	RTNLB3	30.528	4.2452	5.9	2	2	2	0.932	1.045	1.006	1.028	1.017	0.979	1.014	0.71236
F4I5C0	Ubiquitin-conjugating enzyme 28 OS=Arabidopsis thaliana OX=3702 GN=UBC28	UBC28	17.49	10.062	18.5	2	3	1
F4I5I6	Patatin-like phospholipase domain protein OS=Arabidopsis thaliana OX=3702 GN=At1g76980	At1g76980	28.347	3.454	6	1	1	1	0.983	0.983	0.942	1.027	1.036	1.038	1.066	0.0114964
F4I5P3	MOS4-associated complex 3A OS=Arabidopsis thaliana OX=3702 GN=MAC3A	MAC3A	56.881	51.786	25.6	11	13	9	1.013	1.007	0.979	1.027	1.028	0.984	1.013	0.50224
F4I5V8	ATP-citrate lyase A-1 OS=Arabidopsis thaliana OX=3702 GN=ACLA-1	ACLA-1	49.049	53.517	30	13	20	9	1.039	0.996	1.096	0.878	0.992	1.004	0.918	0.164417
F4I6B4	SIT4 phosphatase-associated family protein OS=Arabidopsis thaliana OX=3702 GN=At1g30470	At1g30470	84.901	13.708	7.6	6	7	6	0.929	0.898	0.976	1.125	1.07	1.001	1.14	0.034775
F4I6G9	CTP synthase OS=Arabidopsis thaliana OX=3702 GN=At1g30820	At1g30820	65.728	3.6843	4.5	3	3	2
F4I6V2	Ran BP2/NZF zinc finger-like superfamily protein OS=Arabidopsis thaliana OX=3702 GN=At1g70650	At1g70650	68.31	8.8621	5	3	3	2	1.068	0.951	1.051	0.954	0.949	1.047	0.961	0.45866
F4I6W4	Phosphoglucomutase/phosphomannomutase family protein OS=Arabidopsis thaliana OX=3702 GN=PGM2	PGM2	72.557	201.47	49.7	28	61	16	1.029	0.995	1.027	1.011	0.988	0.987	0.979	0.184796
F4I6W7	Protein kinase superfamily protein OS=Arabidopsis thaliana OX=3702 GN=At1g70740	At1g70740	47.33	2.3001	2.8	1	1	1
F4I7G8	CASP-like protein OS=Arabidopsis thaliana OX=3702 GN=CASP-like protein 2A1	CASP-like	12.061	-2	6.4	1	1	1
F4I7I0	Alanine aminotransferase 1, mitochondrial OS=Arabidopsis thaliana OX=3702 GN=ALAAT1	ALAAT1	59.82	121.21	34.1	20	33	13	0.971	0.971	0.946	1.037	1.034	1.077	1.09	0.0054387
F4I7I6	NADH:ubiquinone oxidoreductase intermediate-associated protein 30 OS=Arabidopsis thaliana OX=3702 GN=At1g17350	At1g17350	26.024	3.3817	6.4	1	1	1
F4I7X1	SKU5-similar 6 OS=Arabidopsis thaliana OX=3702 GN=SKS6	SKS6	60.577	39.304	16.4	7	12	4	1.027	0.987	0.93	1.011	1.068	0.964	1.034	0.4689
F4I8B9	Putative WEB family protein At1g65010, chloroplastic OS=Arabidopsis thaliana OX=3702 GN=At1g65010	At1g65010	152.7	2.574	1.8	2	2	2	0.958	1.264	1.047	1.138	0.773	0.843	0.842	0.27898
F4I8Q1	Myosin heavy chain, embryonic smooth protein OS=Arabidopsis thaliana OX=3702 GN=YUP8H12.6	YUP8H12.6	89.45	37.872	19.2	14	14	13	1.053	1.033	0.961	0.971	0.981	0.993	0.967	0.3084
F4I8U6	S-locus lectin protein kinase family protein OS=Arabidopsis thaliana OX=3702 GN=At1g11330	At1g11330	94.149	20.479	9.3	7	7	7	1.036	0.915	0.902	1.1	0.993	1.079	1.112	0.11884
F4I982	GYF domain-containing protein OS=Arabidopsis thaliana OX=3702 GN=At1g24300	At1g24300	165.68	61.783	11.7	14	18	11	0.941	0.926	1.085	1.046	0.967	1.066	1.043	0.49574
F4I9A9	OxaA/YidC-like membrane insertion protein OS=Arabidopsis thaliana OX=3702 GN=ALB4	ALB4	51.172	17.352	16	8	8	8	1.033	0.9	0.995	1.008	1.068	0.965	1.039	0.48686
F4I9G5	Patched family protein OS=Arabidopsis thaliana OX=3702 GN=At1g42470	At1g42470	138.28	3.4713	2.6	4	5	2	1.087	0.967	0.963	1.111	0.998	0.891	0.994	0.91922
F4I9J7	RNA-binding protein Y14 OS=Arabidopsis thaliana OX=3702 GN=Y14	Y14	22.438	18.576	23.3	5	9	5	0.941	1.045	0.999	1.022	1.014	1.086	1.046	0.29122
F4I9M3	Serine/threonine-protein phosphatase 2A 55 kDa regulatory subunit B OS=Arabidopsis thaliana OX=3702 GN=B ALPHA	B	67.494	39.068	17.6	10	11	8	0.996	1.081	0.96	1.029	0.944	0.986	0.974	0.58662
F4I9R1	Basic-leucine zipper (BZIP) transcription factor family protein OS=Arabidopsis thaliana OX=3702 GN=At1g58110	At1g58110	42.1	3.4851	8	2	2	2	0.799	0.863	1.116	0.921	1.035	1.257	1.157	0.33808
F4IA20	DNAse I-like superfamily protein OS=Arabidopsis thaliana OX=3702 GN=At1g71710	At1g71710	73.897	2.3955	1.1	1	1	1
F4IA41	Protein tyrosine phosphatase 1 OS=Arabidopsis thaliana OX=3702 GN=PTP1	PTP1	31.273	14.031	20.6	5	6	5	1.008	0.987	0.997	1.06	0.991	0.968	1.009	0.78136
F4IAG1	Starch synthase 3 OS=Arabidopsis thaliana OX=3702 GN=SS3	SS3	124.23	34.93	11.8	11	11	11	0.991	0.97	1.004	1.003	1.036	0.993	1.023	0.24252
F4IAG5	ATP-dependent Clp protease proteolytic subunit OS=Arabidopsis thaliana OX=3702 GN=CLPP6	CLPP6	31.313	28.508	26.3	7	14	7	1.042	0.948	0.979	1.043	1.022	0.976	1.024	0.51344
F4IAJ8	B-cell receptor-associated protein 31-like protein OS=Arabidopsis thaliana OX=3702 GN=At1g11905	At1g11905	25.382	6.4515	12.7	3	3	3
F4IAL1	O-fucosyltransferase 2 OS=Arabidopsis thaliana OX=3702 GN=OFUT2	OFUT2	67.313	3.5658	2	1	2	1	1.04	1.059	1.061	0.999	0.827	1.039	0.907	0.28324
F4IAW5	Anthranilate synthase beta subunit 1 OS=Arabidopsis thaliana OX=3702 GN=ASB1	ASB1	32.152	3.2133	9.7	4	4	1	0.956	1.053	0.839	1.087	1.046	1.029	1.11	0.184396
F4IAX0	Amine oxidase OS=Arabidopsis thaliana OX=3702 GN=At1g31690	At1g31690	76.673	43.84	12.9	7	7	5	1.037	1.041	1.024	0.978	1.032	0.9	0.938	0.24442
F4IB63	Leucine-rich repeat protein kinase family protein OS=Arabidopsis thaliana OX=3702 GN=At1g51805	At1g51805	98.075	49.819	17.4	12	13	12	1.062	0.996	1.041	1.021	0.951	0.975	0.951	0.148024
F4IBH5	LETM1-like protein OS=Arabidopsis thaliana OX=3702 GN=LETM2	LETM2	83.56	26.938	12	7	9	7	1.006	1.055	0.848	1.171	0.98	1.048	1.1	0.3152
F4IBH8	Zinc-binding dehydrogenase family protein OS=Arabidopsis thaliana OX=3702 GN=At1g65560	At1g65560	38.631	2.8252	7.7	3	3	2
F4IBT7	Gamma-glutamyl hydrolase 2 OS=Arabidopsis thaliana OX=3702 GN=GGH2	GGH2	36.957	41.108	35.1	8	11	7	0.946	0.983	1.063	0.934	1.069	1.025	1.012	0.83676
F4IC79	Uncharacterized protein OS=Arabidopsis thaliana OX=3702 GN=At1g12380	At1g12380	88.371	7.4408	3.8	3	3	3	0.91	0.938	0.983	1.014	1.123	1.03	1.119	0.045402
F4IC87	Kinesin-like protein OS=Arabidopsis thaliana OX=3702 GN=ARK3	ARK3	100.96	9.8708	5.9	4	4	4	0.9	0.971	0.97	1.016	1.078	1.065	1.112	0.026364
F4ICF4	RHOMBOID-like protein 10, chloroplastic OS=Arabidopsis thaliana OX=3702 GN=RBL10	RBL10	38.222	5.733	4.1	1	1	1	0.91	1.009	0.97	1.06	1.099	0.953	1.077	0.23294
F4ICH3	Regulator of Vps4 activity in the MVB pathway protein OS=Arabidopsis thaliana OX=3702 GN=At1g25420	At1g25420	27.903	10.836	19.6	5	5	5	1.02	1.026	0.965	0.999	1.043	0.958	0.996	0.90742
F4ICJ5	Di-glucose binding protein with Leucine-rich repeat domain-containing protein OS=Arabidopsis thaliana OX=3702 GN=At1g25570	At1g25570	68.971	8.5364	6.4	4	4	4	1.128	0.933	0.987	0.879	1.032	1.065	0.976	0.78248
F4ICX9	TSK-associating protein 1 OS=Arabidopsis thaliana OX=3702 GN=TSA1	TSA1	84.375	107.13	19.9	10	12	10	0.835	0.967	0.963	1.121	1.063	1.007	1.154	0.065158
F4IDB2	Nuclear receptor coactivator OS=Arabidopsis thaliana OX=3702 GN=PHL	PHL	143.31	3.5737	1	1	1	1
F4IDB3	COP1-interacting protein-like protein OS=Arabidopsis thaliana OX=3702 GN=At1g72410	At1g72410	128.01	2.7565	0.9	1	1	1	0.856	1.083	0.991	1.005	1.034	1.036	1.049	0.52518
F4IDD6	tRNA synthetase beta subunit family protein OS=Arabidopsis thaliana OX=3702 GN=At1g72550	At1g72550	65.959	80.394	35.4	17	21	17	1.105	1.083	1.03	0.982	0.94	0.916	0.882	0.0125239
F4IDE8	NAD(P)-binding Rossmann-fold superfamily protein OS=Arabidopsis thaliana OX=3702 GN=At1g72640	At1g72640	33.564	94.623	28.6	6	8	6	1.034	1.105	0.993	0.992	0.953	0.936	0.92	0.080322
F4IDJ0	Binding protein OS=Arabidopsis thaliana OX=3702 GN=YUP8H12R.24	YUP8H12R.24	94.889	7.5003	2.5	2	2	2	0.895	0.932	1.075	1.018	0.923	1.159	1.068	0.4944
F4IDS7	Zinc ion binding protein OS=Arabidopsis thaliana OX=3702 GN=At1g12470	At1g12470	112.32	47.58	8.2	8	10	8	0.941	1.048	0.926	1.053	0.944	1.046	1.044	0.4565
F4IDU4	Lysophospholipid acyltransferase 1 OS=Arabidopsis thaliana OX=3702 GN=LPLAT1	LPLAT1	52.152	7.7631	7.1	3	4	2	0.96	1.005	0.969	0.982	1.024	1.07	1.048	0.174959
F4IEC7	CTC-interacting domain 11 OS=Arabidopsis thaliana OX=3702 GN=CID11	CID11	44.314	3.8048	6.2	2	3	2	0.972	1.048	1.008	0.987	1.018	0.979	0.985	0.59464
F4IEK8	PII, uridylyltransferase (DUF2921) OS=Arabidopsis thaliana OX=3702 GN=At1g52780	At1g52780	119.96	45.989	13.3	14	16	14	0.999	1.03	0.928	1.03	1.062	1.013	1.05	0.2173
F4IEP9	Adaptor protein complex AP-1, gamma subunit OS=Arabidopsis thaliana OX=3702 GN=At1g60070	At1g60070	98.818	54.408	12.1	6	7	6	0.964	1.066	0.957	1.038	0.971	1.017	1.013	0.74738
F4IF85	Rad23 UV excision repair protein family OS=Arabidopsis thaliana OX=3702 GN=RAD23B	RAD23B	42.391	13.638	13.2	6	8	3	0.985	0.944	1.073	1	0.941	1.059	0.999	0.99408
F4IFA9	Pyridoxamine 5'-phosphate oxidase family protein OS=Arabidopsis thaliana OX=3702 GN=At2g04690	At2g04690	22.821	51.204	48.8	8	13	8	0.959	0.94	0.891	1.088	1.052	1.085	1.156	0.004036
F4IFC5	Threonine--tRNA ligase, chloroplastic/mitochondrial 2 OS=Arabidopsis thaliana OX=3702 GN=EMB2761	EMB2761	74.784	85.652	27.1	16	23	16	1.037	1.015	1.028	0.968	0.989	0.946	0.943	0.0141754
F4IFG1	Dynamin related protein OS=Arabidopsis thaliana OX=3702 GN=DRP3B	DRP3B	86.691	28.153	22.2	18	20	10	0.962	0.992	0.975	1.056	1.021	1.049	1.067	0.0087755
F4IFM7	Synaptotagmin A OS=Arabidopsis thaliana OX=3702 GN=SYTA	SYTA	64.49	178.61	46.7	25	43	25	0.999	1.029	1.021	0.961	0.98	1.025	0.973	0.25562
F4IFQ0	Serine/threonine-protein phosphatase OS=Arabidopsis thaliana OX=3702 GN=BSL3	BSL3	107.02	2.3219	15.6	12	15	1	0.804	0.763	0.782	1.358	1.099	1.17	1.544	0.0026221
F4IG09	Subtilisin-like protease SBT4.1 OS=Arabidopsis thaliana OX=3702 GN=SBT4.1	SBT4.1	87.919	53.302	19.6	13	17	13	0.917	0.92	1.027	0.992	1	1.183	1.109	0.21344
F4IG73	BEACH domain-containing protein C2 OS=Arabidopsis thaliana OX=3702 GN=BCHC2	BCHC2	328.09	64.914	8.6	22	25	22	0.974	1.029	0.977	1.034	0.947	1.061	1.021	0.63728
F4IGA5	Nuclear pore complex protein NUP133 OS=Arabidopsis thaliana OX=3702 GN=NUP133	NUP133	144.6	35.709	9.5	9	9	9	0.987	1.062	0.891	1.083	0.955	1.021	1.04	0.5485
F4IGK5	NAD(P)-linked oxidoreductase superfamily protein OS=Arabidopsis thaliana OX=3702 GN=At2g21250	At2g21250	26.457	44.169	25.2	7	12	7	0.955	0.938	0.997	0.988	1.018	1.098	1.074	0.12266
F4IGL9	Protein DETOXIFICATION OS=Arabidopsis thaliana OX=3702 GN=At2g21340	At2g21340	59.68	2.6045	1.8	1	1	1	1.066	1.02	1.029	0.894	1.063	0.948	0.933	0.24168
F4IH84	Mitogen-activated protein kinase 12 OS=Arabidopsis thaliana OX=3702 GN=MPK12	MPK12	36.963	4.7083	8	3	3	2	0.96	0.966	0.972	1.05	1.192	0.86	1.07	0.59742
F4IHB2	Glycine-rich protein 3 OS=Arabidopsis thaliana OX=3702 GN=GRP-3	GRP-3	11.193	8.9814	36.9	4	14	3	0.853	1.067	0.965	1.177	1.058	1.012	1.125	0.20108
F4IHD3	O-Glycosyl hydrolases family 17 protein OS=Arabidopsis thaliana OX=3702 GN=At2g05790	At2g05790	51.306	6.3593	8.9	4	7	4	0.997	1.029	1.07	0.976	0.866	1.03	0.928	0.2339
F4IHI1	SUMO-activating enzyme 2 OS=Arabidopsis thaliana OX=3702 GN=SAE2	SAE2	70.054	17.383	9.9	5	5	5	0.864	0.964	0.951	1.096	1.099	1.031	1.161	0.020458
F4IHJ8	Ribosomal protein S25 family protein OS=Arabidopsis thaliana OX=3702 GN=At2g21580	At2g21580	11.941	6.9639	29	3	10	1	0.914	0.857	1.181	1.095	0.9	1.042	1.029	0.77588
F4IHW4	Urease accessory protein G OS=Arabidopsis thaliana OX=3702 GN=UREG	UREG	30.225	41.17	37.3	9	12	9	0.949	0.959	1.046	0.969	1.057	1.041	1.038	0.40738
F4IHY7	Protein PLASTID TRANSCRIPTIONALLY ACTIVE 12, chloroplastic OS=Arabidopsis thaliana OX=3702 GN=PTAC12	PTAC12	60.895	2.0489	2.1	1	1	1
F4II29	Kinase family with ARM repeat domain-containing protein OS=Arabidopsis thaliana OX=3702 GN=CTEXP	CTEXP	86.045	20.417	10.9	8	8	8	0.926	0.969	1.1	1.072	0.973	0.962	1.004	0.9336
F4II77	Auxin-responsive GH3 family protein OS=Arabidopsis thaliana OX=3702 GN=JAR1	JAR1	65.676	4.7377	2.2	1	2	1	1.032	0.933	1.035	1.003	1.045	0.962	1.003	0.92976
F4IIG3	Glycosyltransferase OS=Arabidopsis thaliana OX=3702 GN=UGT73B5	UGT73B5	55.194	6.086	4	2	4	2	1.007	1.054	0.903	1.031	0.961	0.985	1.004	0.91028
F4IIH6	Thioredoxin superfamily protein OS=Arabidopsis thaliana OX=3702 GN=ATHM3	ATHM3	19.571	5.9199	11.5	2	2	2	0.992	0.906	1.022	1.025	0.984	1.079	1.058	0.27726
F4IIM1	Protein CELLULOSE SYNTHASE INTERACTIVE 1 OS=Arabidopsis thaliana OX=3702 GN=CSI1	CSI1	230.7	104.55	15.9	29	33	29	0.982	1.045	1.031	0.984	0.964	0.991	0.961	0.128616
F4IIP9	Zinc finger (CCCH-type) family protein OS=Arabidopsis thaliana OX=3702 GN=At2g28450	At2g28450	88.412	18.196	7.1	5	5	5	1.039	1.05	0.995	0.935	0.972	1.031	0.953	0.20964
F4IIQ3	Beta-galactosidase OS=Arabidopsis thaliana OX=3702 GN=BGAL8	BGAL8	92.565	67.356	15.7	12	14	11	1.034	0.945	1.021	0.95	1.049	1.007	1.002	0.96352
F4IIV6	Maternal effect embryo arrest 22 OS=Arabidopsis thaliana OX=3702 GN=MEE22	MEE22	137.61	-2	0.7	1	1	1
F4IJ44	Calcium-binding EF hand family protein OS=Arabidopsis thaliana OX=3702 GN=TCH3	TCH3	32.801	26.073	29.1	8	12	8	1.02	0.913	0.799	1.085	1.082	1.032	1.171	0.088303
F4IJE1	Phox domain-containing protein OS=Arabidopsis thaliana OX=3702 GN=At2g15900	At2g15900	113.72	2.4831	1.3	1	1	1
F4IJM1	63 kDa inner membrane family protein OS=Arabidopsis thaliana OX=3702 GN=ALB3	ALB3	47.071	22.822	12.7	4	4	4	1.002	0.978	0.996	1.066	1.09	0.949	1.043	0.40338
F4IJP2	Protein kinase superfamily protein OS=Arabidopsis thaliana OX=3702 GN=At2g28940	At2g28940	39.122	-2	5	2	2	1	0.634	1.528	0.97	1.37	0.712	0.787	0.916	0.84608
F4IJZ6	Protein STRICTOSIDINE SYNTHASE-LIKE 1 OS=Arabidopsis thaliana OX=3702 GN=SSL1	SSL1	44.391	5.6313	7.4	3	3	3	0.967	1.009	0.932	0.965	1.112	1.074	1.084	0.178322
F4IK01	AUGMIN subunit 1 OS=Arabidopsis thaliana OX=3702 GN=AUG1	AUG1	33.622	4.7351	6.4	2	2	2
F4IKD6	Coiled-coil 90B-like protein (DUF1640) OS=Arabidopsis thaliana OX=3702 GN=At2g16460	At2g16460	19.499	5.7427	12.1	2	2	2	1.078	0.998	0.964	0.938	1.011	1.033	0.981	0.68868
F4IKM1	Tropinone reductase homolog At2g29340 OS=Arabidopsis thaliana OX=3702 GN=At2g29340	At2g29340	32.899	27.609	27.4	6	10	6	0.957	1.002	0.924	1.077	1.045	0.998	1.082	0.070423
F4IL65	PREFOLDIN 1 OS=Arabidopsis thaliana OX=3702 GN=PFD1	PFD1	14.475	18.653	48	5	5	5	0.978	0.939	0.979	0.96	1.061	1.13	1.088	0.170999
F4ILE5	Serine carboxypeptidase-like 9 OS=Arabidopsis thaliana OX=3702 GN=SCPL9	SCPL9	49.799	1.951	6.6	4	4	2
F4ILG6	RING-type E3 ubiquitin transferase OS=Arabidopsis thaliana OX=3702 GN=PUB4	PUB4	90.344	2.2153	2.1	2	2	1	1.008	1.154	0.979	0.955	0.942	0.985	0.918	0.185403
F4ILI9	Protein RER1 OS=Arabidopsis thaliana OX=3702 GN=ATRER1C1	ATRER1C1	24.275	4.3718	11.4	3	3	3	1.001	0.963	0.975	1.054	0.911	1.108	1.046	0.52778
F4IMB5	ATPase, F1 complex, alpha subunit protein OS=Arabidopsis thaliana OX=3702 GN=At2g07698	At2g07698	85.932	1.6399	26	20	67	1	1.078	1.011	1.021	0.998	0.905	0.987	0.929	0.115018
F4IMT3	Ferrochelatase OS=Arabidopsis thaliana OX=3702 GN=FC2	FC2	57.859	32.349	13	5	7	5	1.03	1.084	1.048	0.99	0.973	0.904	0.907	0.035782
F4IMY0	Pre-mRNA cleavage complex 2 Pcf11-like protein OS=Arabidopsis thaliana OX=3702 GN=At2g36480	At2g36480	105.56	4.6314	2.1	2	2	2	0.923	0.972	1.029	1.061	0.979	1.04	1.053	0.25674
F4INA0	Nicotinate-nucleotide pyrophosphorylase [carboxylating] OS=Arabidopsis thaliana OX=3702 GN=QPT	QPT	30.845	12.866	21	6	7	6	0.989	0.994	0.967	0.97	1.04	1.052	1.038	0.24176
F4INE2	Ribulose bisphosphate carboxylase large chain, catalytic domain-containing protein OS=Arabidopsis thaliana OX=3702 GN=At2g07732	At2g07732	13.067	1.9992	31	3	20	1	1.205	0.879	1.131	0.779	1.025	1.01	0.875	0.37174
F4INF9	DNA helicase OS=Arabidopsis thaliana OX=3702 GN=MCM5	MCM5	80.814	8.4095	4.3	3	3	3	0.997	0.954	1.038	0.947	1.06	1.013	1.01	0.8213
F4INU4	Phototropic-responsive NPH3 family protein OS=Arabidopsis thaliana OX=3702 GN=RPT2	RPT2	60.6	39.284	25.9	13	20	13	1.024	1.027	0.957	1.013	0.962	1.008	0.992	0.78944
F4IP26	Translation initiation factor OS=Arabidopsis thaliana OX=3702 GN=At2g36885	At2g36885	27.363	3.8572	4.3	1	2	1	1.014	0.997	0.898	1.021	1.154	0.926	1.066	0.45504
F4IPA6	ARM repeat superfamily protein OS=Arabidopsis thaliana OX=3702 GN=At2g01690	At2g01690	84.039	19.945	7.4	5	6	5	1.063	1.11	0.901	1.017	0.912	1.025	0.961	0.64066
F4IPB2	Microtubule-associated proteins 70-3 OS=Arabidopsis thaliana OX=3702 GN=MAP70-3	MAP70-3	69.859	-2	10.2	7	9	1	1.01	0.923	0.821	1.142	1.141	0.967	1.18	0.111323
F4IPJ1	Phosphatidylinositol 3-and 4-kinase family protein with FAT domain-containing protein OS=Arabidopsis thaliana OX=3702 GN=At2g17930	At2g17930	436.35	12.99	1.9	8	9	8	0.969	1.036	0.959	0.96	0.983	1.108	1.029	0.615
F4IPN4	AIG2-like (Avirulence induced gene) family protein OS=Arabidopsis thaliana OX=3702 GN=At2g24390	At2g24390	17.156	9.0364	22	3	5	3	0.995	1.071	0.852	1.11	0.881	1.11	1.063	0.59202
F4IPT2	Pleckstrin homology (PH) domain-containing protein OS=Arabidopsis thaliana OX=3702 GN=SWAP70	SWAP70	42.338	6.5977	10.8	4	4	4	0.999	0.883	1.018	1.029	1.043	1.034	1.071	0.25582
F4IPW4	Elongation factor family protein OS=Arabidopsis thaliana OX=3702 GN=EMB2785	EMB2785	72.504	14.371	7.5	5	5	5	1.035	1.044	1.039	0.935	0.993	1.06	0.958	0.35032
F4IPY2	Cysteine--tRNA ligase, chloroplastic/mitochondrial OS=Arabidopsis thaliana OX=3702 GN=SYCO	SYCO	63.913	29.002	23.4	12	14	11	1.039	1.043	1.051	0.973	0.965	1.006	0.94	0.009039
F4IPY6	Translin family protein OS=Arabidopsis thaliana OX=3702 GN=At2g37020	At2g37020	35.053	14.479	16.2	4	5	4	0.882	1.108	0.967	1.047	0.956	1.08	1.043	0.58564
F4IPZ3	Leucine-rich repeat protein kinase family protein OS=Arabidopsis thaliana OX=3702 GN=At2g37050	At2g37050	103.48	12.59	7.3	6	6	6	1.072	1.028	0.953	0.985	0.938	1.048	0.973	0.59586
F4IQ05	Peroxidase OS=Arabidopsis thaliana OX=3702 GN=At2g37130	At2g37130	33.272	37.131	33.1	8	11	8	0.868	1.121	0.89	1.04	0.978	1.086	1.078	0.40342
F4IQ75	Phosphoenolpyruvate carboxylase family protein OS=Arabidopsis thaliana OX=3702 GN=At2g43180	At2g43180	49.055	19.818	13.7	5	8	5	1.035	1.004	0.902	1.061	1.003	0.992	1.039	0.44308
F4IQT9	Basic-leucine zipper (BZIP) transcription factor family protein OS=Arabidopsis thaliana OX=3702 GN=PosF21	PosF21	41.716	2.7027	3.7	2	2	2
F4IQV7	Preprotein translocase subunit SCY2, chloroplastic OS=Arabidopsis thaliana OX=3702 GN=SCY2	SCY2	64.711	1.6295	3	1	1	1	0.996	0.983	0.885	1.11	0.998	1.04	1.099	0.122078
F4IR57	Ypt/Rab-GAP domain of gyp1p superfamily protein OS=Arabidopsis thaliana OX=3702 GN=At2g43490	At2g43490	83.478	3.2294	2.3	2	2	2	1.1	0.932	1.035	1.014	0.917	1.022	0.963	0.57122
F4IR82	Nucleic acid binding/RNA binding protein OS=Arabidopsis thaliana OX=3702 GN=At2g02570	At2g02570	32.034	8.7977	12.5	4	4	4	1.009	0.968	1.014	1.001	0.943	1.044	0.999	0.96236
F4IRI1	Transducin/WD40 repeat-like superfamily protein OS=Arabidopsis thaliana OX=3702 GN=At2g18900	At2g18900	88.011	3.3062	2.2	2	2	2	1.045	0.928	1.221	0.901	1.091	0.822	0.881	0.33082
F4IRM4	Protein PHOX1 OS=Arabidopsis thaliana OX=3702 GN=PHOX1	PHOX1	84.221	2.1129	3.6	3	3	1	1.048	1.215	0.857	1.06	0.886	0.964	0.933	0.613
F4IRR2	Importin beta-like SAD2 OS=Arabidopsis thaliana OX=3702 GN=SAD2	SAD2	119.25	2.082	1.1	1	1	1
F4IRX7	SOUL heme-binding family protein OS=Arabidopsis thaliana OX=3702 GN=SOUL-1	SOUL-1	27.352	34.485	37.4	9	15	9	1.028	0.959	0.903	1.036	1.019	1.08	1.085	0.116241
F4IS20	Signal recognition particle, SRP9/SRP14 subunit OS=Arabidopsis thaliana OX=3702 GN=At2g43640	At2g43640	12.738	3.5244	10.7	1	1	1
F4IS32	Acyl-[acyl-carrier-protein] desaturase OS=Arabidopsis thaliana OX=3702 GN=SSI2	SSI2	45.65	102.28	53.6	19	35	10	1.056	1.025	1.004	0.985	0.97	0.946	0.94	0.030876
F4ISI7	Nucleosome assembly protein 12 OS=Arabidopsis thaliana OX=3702 GN=NAP1:2	NAP1:2	42.846	17.753	7.8	2	2	2	0.843	1.148	0.947	1.064	0.994	1.009	1.044	0.6121
F4ISP6	Nucleotidylyl transferase superfamily protein OS=Arabidopsis thaliana OX=3702 GN=OVA4	OVA4	43.913	23.182	21.5	9	13	9	1.006	1.054	0.994	0.992	1.027	0.948	0.972	0.37614
F4ISQ7	DNA topoisomerase 3-beta OS=Arabidopsis thaliana OX=3702 GN=At2g32000	At2g32000	97.02	2.0277	1	1	1	1
F4ISU2	Early endosome antigen OS=Arabidopsis thaliana OX=3702 GN=At2g32240	At2g32240	148.61	230.05	42.8	53	64	52	0.971	1.138	0.752	1.251	0.807	1.095	1.102	0.61978
F4IT21	Uncharacterized protein OS=Arabidopsis thaliana OX=3702 GN=At2g43945	At2g43945	32.167	52.732	26	6	9	3	1.062	0.925	1.031	0.986	0.986	1.024	0.993	0.90224
F4IT48	Ribosomal protein L30/L7 family protein OS=Arabidopsis thaliana OX=3702 GN=At2g44120	At2g44120	28.519	101.05	57.9	17	50	5	0.966	0.997	0.951	1.045	1.033	1.013	1.061	0.023581
F4ITR5	Chloroplastic membrane metallo proteases OS=Arabidopsis thaliana OX=3702 GN=ARASP	ARASP	44.408	9.4803	10.5	5	6	4	1.055	1.012	1.006	1.007	1.087	0.847	0.957	0.5504
F4ITT3	Lycopene beta/epsilon cyclase protein OS=Arabidopsis thaliana OX=3702 GN=At2g32640	At2g32640	42.308	8.3083	7	2	2	2	1.31	1.274	1.167	0.768	0.761	0.784	0.617	0.000178979
F4ITW1	5'-nucleotidase / magnesium ion binding protein OS=Arabidopsis thaliana OX=3702 GN=At2g38680	At2g38680	39.298	6.5428	9.3	3	3	3	0.91	1.21	0.847	1.103	0.914	1.032	1.028	0.78004
F4IU11	Endoplasmic reticulum oxidoreductins 2 OS=Arabidopsis thaliana OX=3702 GN=ERO2	ERO2	54.18	4.9625	4.4	2	2	2
F4IUA0	DUF2996 family protein OS=Arabidopsis thaliana OX=3702 GN=At2g04039	At2g04039	18.335	14.688	16.4	2	3	2	1.215	1.108	1.037	0.9	0.925	1.03	0.85	0.057959
F4IUD7	Protein phosphatase 2C and cyclic nucleotide-binding/kinase domain-containing protein OS=Arabidopsis thaliana OX=3702 GN=At2g20050	At2g20050	121.09	26.164	9.3	10	11	10	1	1.015	0.988	1.053	0.958	1.005	1.004	0.90426
F4IUG7	Thioredoxin superfamily protein OS=Arabidopsis thaliana OX=3702 GN=At2g20270	At2g20270	22.273	40.147	33.5	6	11	6	1.033	0.958	1.033	1.022	0.962	0.975	0.979	0.52858
F4IUJ0	Uncharacterized protein OS=Arabidopsis thaliana OX=3702 GN=At2g26340	At2g26340	27.824	22.377	17	4	7	4	1.055	0.959	1.04	0.977	0.962	0.972	0.953	0.25754
F4IUQ7	Beta-galactosidase OS=Arabidopsis thaliana OX=3702 GN=BGAL9	BGAL9	96.513	31.959	13.7	12	14	11	1.587	1.422	1.504	0.599	0.481	0.504	0.351	0.000140978
F4IUY8	SAC3 family protein A OS=Arabidopsis thaliana OX=3702 GN=SAC3A	SAC3A	111.26	1.7652	1.3	1	1	1
F4IV18	Dihydroorotate dehydrogenase (DUF3598) OS=Arabidopsis thaliana OX=3702 GN=At2g44760	At2g44760	55.876	26.459	18.4	8	12	8	0.982	0.966	1.031	1.008	1.025	0.996	1.017	0.46952
F4IV84	RPM1-interacting protein 4 (RIN4) family protein OS=Arabidopsis thaliana OX=3702 GN=At2g04410	At2g04410	8.059	2.583	13.7	1	1	1	1.013	0.966	1	0.954	0.948	1.135	1.019	0.80574
F4IVE5	Nucleolar RNA-binding Nop10p family protein OS=Arabidopsis thaliana OX=3702 GN=NOP10	NOP10	7.2633	4.782	36.5	2	2	2	0.836	1.117	0.957	1.041	1.009	1.042	1.063	0.50724
F4IVL6	DnaJ homolog subfamily C GRV2 OS=Arabidopsis thaliana OX=3702 GN=GRV2	GRV2	279.07	42.132	6.9	15	15	15	1.004	0.979	0.998	1.059	0.961	1.018	1.019	0.56678
F4IVN6	Calmodulin 5 OS=Arabidopsis thaliana OX=3702 GN=CAM5	CAM5	20.576	116.51	49.7	12	35	12	0.988	0.981	0.975	0.985	0.965	1.088	1.032	0.50436
F4IVR2	Heat shock protein 60-2 OS=Arabidopsis thaliana OX=3702 GN=HSP60-2	HSP60-2	61.477	117	59	30	63	15	0.972	0.997	1.024	0.995	0.978	1.047	1.009	0.74686
F4IW10	Elongation factor G-2, mitochondrial OS=Arabidopsis thaliana OX=3702 GN=MEFG2	MEFG2	83.111	38.044	9.7	5	5	5	1.074	0.906	0.882	0.915	1.19	1.047	1.101	0.38782
F4IW47	Transketolase-2, chloroplastic OS=Arabidopsis thaliana OX=3702 GN=TKL-2	TKL-2	79.921	42.979	24.3	16	45	7	0.884	0.9	1.045	0.986	1.07	1.17	1.14	0.143303
F4IW52	RNA 2'-phosphotransferase, Tpt1 / KptA family OS=Arabidopsis thaliana OX=3702 GN=emb1067	emb1067	32.099	17.926	20.3	5	5	5	0.887	1.058	1.017	1.036	1.011	0.98	1.022	0.68606
F4IWA8	Protein trichome birefringence-like 41 OS=Arabidopsis thaliana OX=3702 GN=TBL41	TBL41	40.111	2.2894	3.7	1	1	1
F4IWG3	Hydrolases, acting on ester bond OS=Arabidopsis thaliana OX=3702 GN=At3g27325	At3g27325	120.37	2.6276	1.5	1	1	1
F4IWV2	2-oxoglutarate dehydrogenase, E1 component OS=Arabidopsis thaliana OX=3702 GN=At3g55410	At3g55410	115.16	317.29	39.2	33	51	25	0.967	1.014	0.98	1.009	1.033	0.997	1.026	0.2114
F4IX01	Plant/protein OS=Arabidopsis thaliana OX=3702 GN=At3g61870	At3g61870	27.804	84.516	16.1	3	5	3	1.077	0.993	0.89	0.973	1.124	0.972	1.037	0.642
F4IX23	Metal ion-binding protein OS=Arabidopsis thaliana OX=3702 GN=At3g62010	At3g62010	141.17	40.357	7.1	9	10	9	0.947	1.023	0.915	1.025	1.076	1.049	1.092	0.068459
F4IX28	Peptidyl-prolyl cis-trans isomerase OS=Arabidopsis thaliana OX=3702 GN=ROC4	ROC4	28.079	112.1	49	11	59	10	1.031	0.982	1.018	1.003	0.985	0.97	0.976	0.23786
F4IX65	Lipid phosphate phosphatase 3 OS=Arabidopsis thaliana OX=3702 GN=LPP3	LPP3	35.183	10.129	10.5	3	3	3
F4IXW2	Brefeldin A-inhibited guanine nucleotide-exchange protein 5 OS=Arabidopsis thaliana OX=3702 GN=BIG5	BIG5	192.88	224.67	25.8	40	54	39	0.953	0.984	0.973	1.025	1.019	1.033	1.057	0.0053593
F4IYB7	Late embryogenesis abundant protein (LEA) family protein OS=Arabidopsis thaliana OX=3702 GN=At3g62580	At3g62580	23.581	9.0977	9.9	2	2	2	0.946	1.006	0.867	1.029	1.171	0.985	1.13	0.14706
F4IYD5	Lysine-tRNA ligase OS=Arabidopsis thaliana OX=3702 GN=At3g01060	At3g01060	50.209	58.119	22.8	9	9	9	1.09	1.078	0.922	0.971	0.952	1.029	0.955	0.50218
F4IYF8	Histidine--tRNA ligase, cytoplasmic OS=Arabidopsis thaliana OX=3702 GN=At3g02760	At3g02760	97.536	80.863	27.2	24	28	24	1.006	1.02	0.984	0.986	1.041	1.005	1.007	0.72666
F4IYI1	Replication protein A, subunit RPA32 OS=Arabidopsis thaliana OX=3702 GN=RPA32B	RPA32B	25.527	2.6371	5.3	1	1	1	1.021	1.089	0.866	1.04	0.946	1.06	1.024	0.74638
F4IYI9	D-alanine-D-alanine ligase family OS=Arabidopsis thaliana OX=3702 GN=At3g08840	At3g08840	92.952	5.5287	5.3	3	3	3	1.234	1.011	0.997	0.91	1.007	0.876	0.862	0.143844
F4IYK3	ARM repeat superfamily protein OS=Arabidopsis thaliana OX=3702 GN=At3g08943	At3g08943	96.353	98.163	19.4	14	21	14	0.958	1.027	0.934	1.043	1.033	1.024	1.062	0.102342
F4IYK6	ARM repeat superfamily protein OS=Arabidopsis thaliana OX=3702 GN=At3g08960	At3g08960	113.97	2.6543	0.9	1	1	1	0.75	1.135	0.801	0.903	1.282	1.124	1.232	0.25986
F4IYM6	mRNA capping enzyme family protein OS=Arabidopsis thaliana OX=3702 GN=At3g09100	At3g09100	78.76	4.6316	3.7	3	3	3	1.016	1.061	0.997	1.054	1.017	0.869	0.956	0.48528
F4IZ56	Initiation factor 4F subunit (DUF1350) OS=Arabidopsis thaliana OX=3702 GN=At3g43540	At3g43540	33.35	79.923	27.2	5	8	5	1.015	0.993	1.038	0.955	0.99	1.02	0.973	0.30206
F4IZI7	Transducin/WD40 repeat-like superfamily protein OS=Arabidopsis thaliana OX=3702 GN=AtATG18a	AtATG18a	43.48	7.1289	3.8	1	1	1
F4IZR4	NADH dehydrogenase [ubiquinone] 1 alpha subcomplex subunit 12 OS=Arabidopsis thaliana OX=3702 GN=At3g03100	At3g03100	18.291	25.193	44	7	8	7	0.996	1.024	1.08	0.907	0.995	1.039	0.949	0.31342
F4IZR5	Protein EXPORTIN 1B OS=Arabidopsis thaliana OX=3702 GN=XPO1B	XPO1B	123.19	2.1911	4.3	4	5	1	0.983	0.973	0.888	1.137	1.018	1.008	1.112	0.103375
F4IZU7	Phytochromobilin:ferredoxin oxidoreductase, chloroplast / phytochromobilin synthase (HY2) OS=Arabidopsis thaliana OX=3702 GN=HY2	HY2	29.112	2.6898	3.6	1	1	1
F4J043	WUS-interacting protein 2 OS=Arabidopsis thaliana OX=3702 GN=WSIP2	WSIP2	122.92	30.275	16.2	18	20	9	1.01	1.059	0.974	1.005	1.003	0.932	0.966	0.37662
F4J0J9	2-oxoglutarate (2OG) and Fe(II)-dependent oxygenase superfamily protein OS=Arabidopsis thaliana OX=3702 GN=At3g50210	At3g50210	27.877	15.712	23.6	5	6	5
F4J0L7	Uncharacterized protein OS=Arabidopsis thaliana OX=3702 GN=At3g50370	At3g50370	236.26	35.245	6.6	12	13	12	0.973	0.959	0.952	1.037	1.016	1.009	1.062	0.0045569
F4J0N1	SNF1-related protein kinase 2.2 OS=Arabidopsis thaliana OX=3702 GN=SNRK2.2	SNRK2.2	42.007	7.7646	10	3	4	1	1.068	0.826	0.917	1.152	1.132	0.909	1.136	0.29838
F4J0X9	Homocysteine methyltransferase 2 OS=Arabidopsis thaliana OX=3702 GN=HMT2	HMT2	32.266	13.525	19.8	6	7	6	0.991	1.048	0.997	0.967	0.98	0.981	0.964	0.121355
F4J110	Transducin family protein / WD-40 repeat family protein OS=Arabidopsis thaliana OX=3702 GN=SEC31B	SEC31B	118.72	136.01	26.3	24	33	24	0.937	1.004	0.974	1.001	1.052	1.023	1.055	0.093578
F4J117	Phosphoglucan phosphatase LSF1, chloroplastic OS=Arabidopsis thaliana OX=3702 GN=LSF1	LSF1	65.74	62.764	19.5	11	12	11	1.063	1.027	1.076	0.946	0.943	0.944	0.895	0.0155361
F4J153	Signal transducer, putative (DUF3550/UPF0682) OS=Arabidopsis thaliana OX=3702 GN=At3g03570	At3g03570	68.634	5.9376	5.6	3	3	3	0.951	0.96	0.911	1.11	1.026	1.047	1.128	0.0136756
F4J181	Ankyrin repeat family protein OS=Arabidopsis thaliana OX=3702 GN=At3g09550	At3g09550	66.249	2.2816	2.6	2	2	2	0.871	1.159	0.877	1.002	0.985	1.118	1.068	0.512
F4J1B3	RING/U-box superfamily protein OS=Arabidopsis thaliana OX=3702 GN=LOG2	LOG2	37.662	1.6981	3.8	1	1	1	1.064	0.896	0.99	1.131	0.928	1.004	1.038	0.65448
F4J1U2	Glutamate NMDA receptor subunit epsilon-1, putative (DUF3598) OS=Arabidopsis thaliana OX=3702 GN=At3g29185	At3g29185	44.676	81.896	34.3	11	12	11	1.022	1.044	1.042	1.006	1.042	0.901	0.949	0.3448
F4J1Y2	Uncharacterized protein OS=Arabidopsis thaliana OX=3702 GN=CEF	CEF	114.68	75.091	18.1	16	20	14	0.98	0.985	0.981	1.006	0.988	1.024	1.024	0.148037
F4J270	Probable glucan endo-1,3-beta-glucosidase BG3 OS=Arabidopsis thaliana OX=3702 GN=BG3	BG3	37.631	13.582	10.9	3	3	3	1.164	0.792	0.685	1.191	1.244	0.932	1.275	0.22504
F4J2K2	Folylpolyglutamate synthase OS=Arabidopsis thaliana OX=3702 GN=FPGS2	FPGS2	68.92	11.279	6.6	3	3	3	0.961	0.987	0.961	1.028	1.038	1.046	1.07	0.0027199
F4J2T0	Tetratricopeptide repeat (TPR)-like superfamily protein OS=Arabidopsis thaliana OX=3702 GN=At3g16760	At3g16760	46.609	4.4264	4.2	2	2	2
F4J2T9	Ribosomal protein S5/Elongation factor G/III/V family protein OS=Arabidopsis thaliana OX=3702 GN=At3g22980	At3g22980	111.95	9.5952	4.4	5	6	5	0.878	1.114	0.986	1.075	0.967	0.986	1.017	0.80266
F4J381	FG-GAP repeat-containing protein OS=Arabidopsis thaliana OX=3702 GN=At3g51050	At3g51050	77.674	31.891	14.9	9	10	9	1.011	1.055	0.907	1.038	0.998	1.006	1.023	0.62252
F4J3D0	Calcium-dependent phosphotriesterase superfamily protein OS=Arabidopsis thaliana OX=3702 GN=YLS2	YLS2	41.455	30.362	18.7	7	7	7	0.922	1.005	0.943	1.044	1.076	1.013	1.092	0.04746
F4J3N2	Probable inactive ATP-dependent zinc metalloprotease FTSHI 5, chloroplastic OS=Arabidopsis thaliana OX=3702 GN=FTSHI5	FTSHI5	152.26	22.872	8	12	13	12	1.012	1.078	0.868	1.135	0.934	1.042	1.052	0.5808
F4J3P1	Ribosomal protein L14p/L23e family protein OS=Arabidopsis thaliana OX=3702 GN=emb2171	emb2171	13.406	56.067	71.2	8	26	8	0.968	1.039	1.013	0.977	0.962	1.027	0.982	0.56312
F4J3Q1	Endoribonuclease OS=Arabidopsis thaliana OX=3702 GN=At3g04480	At3g04480	79.898	13.855	5.4	3	4	3	1.059	0.963	0.888	1.051	1.023	1.005	1.058	0.3251
F4J3Q2	Exportin-4 protein OS=Arabidopsis thaliana OX=3702 GN=At3g04490	At3g04490	123.93	10.194	4.1	4	5	4	0.964	1.022	0.955	1.078	0.981	1.009	1.043	0.29792
F4J3R7	P-loop containing nucleoside triphosphate hydrolases superfamily protein OS=Arabidopsis thaliana OX=3702 GN=SPD1	SPD1	75.061	20.597	10.2	6	7	6	1.094	1.014	1.216	0.955	0.991	0.816	0.831	0.079544
F4J3S3	Serine carboxypeptidase-like 7 OS=Arabidopsis thaliana OX=3702 GN=SCPL7	SCPL7	45.029	9.0224	9.6	3	3	3	0.884	0.938	0.92	1.01	0.99	1.261	1.189	0.102776
F4J3Z3	High chlorophyll fluorescent 107 OS=Arabidopsis thaliana OX=3702 GN=HCF107	HCF107	69.827	72.522	12.5	6	7	6	1.022	1.024	1.031	0.981	0.974	0.949	0.944	0.0051176
F4J447	Alpha/beta-Hydrolases superfamily protein OS=Arabidopsis thaliana OX=3702 GN=At3g23600	At3g23600	25.563	67.733	29.7	6	14	6	0.987	0.9	0.977	1.045	0.995	1.098	1.096	0.088403
F4J4S1	Threonine aldolase 2 OS=Arabidopsis thaliana OX=3702 GN=THA2	THA2	38.123	28.402	23.2	7	9	7	0.894	1.009	1.008	1.071	0.929	1.085	1.06	0.42132
F4J504	Superoxide dismutase OS=Arabidopsis thaliana OX=3702 GN=MSD1	MSD1	25.344	153.81	48.3	10	22	10	0.965	0.985	0.988	0.983	1.021	1.05	1.039	0.134062
F4J563	Putative plant snare 13 OS=Arabidopsis thaliana OX=3702 GN=NPSN13	NPSN13	24.537	8.4448	15.3	4	7	3	0.962	0.998	0.89	0.979	1.027	1.112	1.094	0.148776
F4J581	Transcription regulatory protein SNF5, putative (BSH) OS=Arabidopsis thaliana OX=3702 GN=BSH	BSH	27.59	4.9849	6.2	1	1	1	1.072	0.974	0.901	1.002	1.092	0.975	1.041	0.52816
F4J5J9	Cysteine proteinases superfamily protein OS=Arabidopsis thaliana OX=3702 GN=At3g45310	At3g45310	39.484	8.2355	7.8	3	4	1	0.961	1.052	0.98	1.054	1.041	0.921	1.008	0.90356
F4J5M9	Clathrin light chain 3 OS=Arabidopsis thaliana OX=3702 GN=At3g51890	At3g51890	29.183	20.619	31.8	8	10	7	0.934	0.947	0.884	1.093	1.071	1.073	1.171	0.00199613
F4J5Q0	5'-3' exonuclease family protein OS=Arabidopsis thaliana OX=3702 GN=At3g52050	At3g52050	40.244	2.5033	4.9	2	2	2	0.994	1.067	0.944	1.046	0.993	0.971	1.002	0.95626
F4J5R0	DNA-directed RNA polymerase, RBP11-like protein OS=Arabidopsis thaliana OX=3702 GN=NRPB11	NRPB11	17.143	6.7408	17.1	2	3	2	1.067	0.98	0.96	1	0.985	1.033	1.004	0.9044
F4J5S0	Clustered mitochondria protein homolog OS=Arabidopsis thaliana OX=3702 GN=NOXY38	NOXY38	152.52	158.82	27.7	32	40	32	0.957	1.023	0.956	1.04	1.004	1.018	1.043	0.160223
F4J5T2	Dihydrolipoamide acetyltransferase component of pyruvate dehydrogenase complex OS=Arabidopsis thaliana OX=3702 GN=LTA3	LTA3	77.893	71.898	20.5	12	19	12	0.961	1.043	0.949	1.016	0.997	1.037	1.033	0.35588
F4J5V3	RHOMBOID-like protein 15 OS=Arabidopsis thaliana OX=3702 GN=RBL15	RBL15	46.793	19.513	12.9	4	6	4	0.965	1.036	0.94	0.944	1.076	1.049	1.044	0.44522
F4J6A8	DnaJ and Myb-like DNA-binding domain-containing protein OS=Arabidopsis thaliana OX=3702 GN=At3g11450	At3g11450	73.989	34.049	16.4	10	11	7	0.941	1.024	1.017	1.028	1.005	0.977	1.009	0.76528
F4J6F6	Probable serine/threonine protein kinase IREH1 OS=Arabidopsis thaliana OX=3702 GN=IREH1	IREH1	143.79	3.7654	3.3	4	4	4	0.943	1.027	0.951	1.132	1	0.953	1.056	0.41496
F4J6I5	Ubiquinone biosynthesis monooxygenase COQ6, mitochondrial OS=Arabidopsis thaliana OX=3702 GN=COQ6	COQ6	55.07	11.823	9.5	3	5	3	1.121	1.066	1.071	0.896	0.971	0.996	0.879	0.021938
F4J6I7	Ankyrin repeat family protein OS=Arabidopsis thaliana OX=3702 GN=At3g24210	At3g24210	67.827	1.729	1.3	1	1	1	0.952	0.936	1.005	0.959	1.085	1.068	1.076	0.179838
F4J6K6	Syntaxin of plants 32 OS=Arabidopsis thaliana OX=3702 GN=SYP32	SYP32	40.837	3.8509	3.3	1	1	1
F4J781	Signal peptidase complex subunit 3 OS=Arabidopsis thaliana OX=3702 GN=At3g05230	At3g05230	15.353	8.7794	11.8	1	1	1
F4J7A7	PsbP domain-containing protein 7, chloroplastic OS=Arabidopsis thaliana OX=3702 GN=PPD7	PPD7	30.523	11.505	21.4	6	6	6
F4J7E1	Alpha/beta-Hydrolases superfamily protein OS=Arabidopsis thaliana OX=3702 GN=At3g11620	At3g11620	26.882	3.3659	4.6	1	1	1
F4J7I2	Ubiquitin-specific protease 13 OS=Arabidopsis thaliana OX=3702 GN=UBP13	UBP13	130.52	182.15	41.6	43	62	21	0.955	0.984	0.997	0.978	1.065	1.03	1.047	0.180518
F4J7T1	Helicase/SANT-associated, DNA binding protein OS=Arabidopsis thaliana OX=3702 GN=At3g24870	At3g24870	205.23	1.97	0.5	1	1	1
F4J7Z8	E3 UFM1-protein ligase-like protein OS=Arabidopsis thaliana OX=3702 GN=At3g46220	At3g46220	87.371	57.867	20.2	12	14	12	1.022	1.008	0.983	1.031	0.993	1.028	1.013	0.48196
F4J819	Zn-dependent exopeptidases superfamily protein OS=Arabidopsis thaliana OX=3702 GN=At3g52640	At3g52640	76.315	6.3327	4.8	4	4	4
F4J8C0	HRF1 protein OS=Arabidopsis thaliana OX=3702 GN=HRF1	HRF1	30.174	15.993	11.2	3	3	3	0.979	1.096	0.911	0.962	0.986	1.085	1.016	0.80508
F4J8J7	Adenine nucleotide alpha hydrolases-like superfamily protein OS=Arabidopsis thaliana OX=3702 GN=At3g11930	At3g11930	21.457	39.34	30.2	6	11	6	1.001	0.981	1.006	1.018	1.024	0.921	0.992	0.80062
F4J8K0	Homogentisate prenyltransferase OS=Arabidopsis thaliana OX=3702 GN=HST	HST	43.649	5.0903	3.1	1	2	1
F4J8K5	Cleavage and polyadenylation specificity factor (CPSF) A subunit protein OS=Arabidopsis thaliana OX=3702 GN=At3g11960	At3g11960	146.37	2.6082	0.8	1	1	1	0.999	1.075	1.044	1.073	0.979	0.844	0.929	0.3448
F4J8K6	rRNA biogenesis protein RRP5 OS=Arabidopsis thaliana OX=3702 GN=RRP5	RRP5	214.23	4.7961	1	2	2	2	1.007	1.044	0.944	0.975	0.985	1.063	1.009	0.82596
F4J8L1	C18orf8 OS=Arabidopsis thaliana OX=3702 GN=At3g12010	At3g12010	76.411	4.8528	2.8	2	2	2	0.968	1.069	1.029	0.975	0.977	0.997	0.962	0.2695
F4J8Q4	Retinoblastoma-related 1 OS=Arabidopsis thaliana OX=3702 GN=RBR1	RBR1	112.09	7.6203	3.3	4	5	4	0.892	1.054	0.903	1.074	1.033	1.049	1.108	0.127884
F4J912	Ribosomal protein L5 OS=Arabidopsis thaliana OX=3702 GN=ATL5	ATL5	21.545	35.08	28.9	7	12	3	0.752	0.911	1.001	1.154	1.114	1.048	1.245	0.0642
F4J9A0	Nodulin/glutamine synthase-like protein OS=Arabidopsis thaliana OX=3702 GN=NodGS	NodGS	94.384	132.3	25.2	18	25	18	0.984	1.014	0.959	1.026	1.057	1.003	1.044	0.125837
F4J9G1	SacI homology domain-containing protein / WW domain-containing protein OS=Arabidopsis thaliana OX=3702 GN=SAC9	SAC9	155.37	33.767	8.6	10	10	10	0.929	1.002	0.992	0.999	1.03	1.066	1.059	0.130559
F4J9G2	Rhodanese/Cell cycle control phosphatase superfamily protein OS=Arabidopsis thaliana OX=3702 GN=At3g59780	At3g59780	73.934	173.12	38.9	26	41	26	1.038	1.001	1.028	1.005	1	0.935	0.959	0.171659
F4J9K9	Neurofilament protein-like protein OS=Arabidopsis thaliana OX=3702 GN=At3g05900	At3g05900	73.453	323.31	60.2	29	36	29	1.237	1.062	0.987	0.942	0.81	1.01	0.841	0.135899
F4J9Y8	2-oxoglutarate (2OG) and Fe(II)-dependent oxygenase superfamily protein OS=Arabidopsis thaliana OX=3702 GN=At3g19000	At3g19000	31.676	5.48	12.2	3	3	3	0.938	0.989	1.114	0.949	0.965	1.053	0.976	0.72104
F4J9Y9	2-oxoglutarate (2OG) and Fe(II)-dependent oxygenase superfamily protein OS=Arabidopsis thaliana OX=3702 GN=At3g19010	At3g19010	36.993	59.043	45.8	11	14	11	0.948	0.956	0.963	1.103	1.029	1.024	1.101	0.0174156
F4JA39	SLH domain protein OS=Arabidopsis thaliana OX=3702 GN=At3g25680	At3g25680	63.057	30.209	23.3	12	13	12	1.051	1.084	0.892	1.054	0.926	0.962	0.972	0.73142
F4JA42	Hydroxyproline-rich glycoprotein family protein OS=Arabidopsis thaliana OX=3702 GN=CHUP1	CHUP1	95.215	14.121	10.7	9	9	9	1.169	0.969	0.865	1.108	1.027	0.932	1.021	0.80698
F4JA77	Non-LTR retroelement reverse transcriptase OS=Arabidopsis thaliana OX=3702 GN=At3g32130	At3g32130	25.01	-2	3.7	1	1	1
F4JAA5	DExH-box ATP-dependent RNA helicase DExH11 OS=Arabidopsis thaliana OX=3702 GN=SKI2	SKI2	151.18	3.2675	1.5	2	2	2
F4JAE0	Transducin/WD40 repeat-like superfamily protein OS=Arabidopsis thaliana OX=3702 GN=At3g53390	At3g53390	59.878	11.324	9.9	5	7	5	0.963	1.026	1.03	0.987	0.946	1.021	0.978	0.52134
F4JAF3	Chloroplast RNA-binding protein 29 OS=Arabidopsis thaliana OX=3702 GN=CP29	CP29	38.403	116.76	31.4	11	37	8	1.082	1.086	0.996	0.96	0.95	0.943	0.902	0.023236
F4JAG3	UDP-glucuronic acid decarboxylase 1 OS=Arabidopsis thaliana OX=3702 GN=UXS1	UXS1	51.391	33.365	22.1	11	13	9	1.031	0.946	0.982	0.957	1.012	1.054	1.022	0.60108
F4JAU3	Prolyl 4-hydroxylase 2 OS=Arabidopsis thaliana OX=3702 GN=P4H2	P4H2	33.019	23.657	20.1	5	6	2	0.956	0.979	0.96	1.016	1.067	1.029	1.075	0.0117191
F4JAV9	Chromatin-remodeling complex ATPase OS=Arabidopsis thaliana OX=3702 GN=CHR11	CHR11	122.61	2.443	1.3	2	2	2
F4JAY1	ARM repeat superfamily protein OS=Arabidopsis thaliana OX=3702 GN=At3g06530	At3g06530	245.17	7.8553	1.9	3	3	3
F4JB05	Ribosomal protein S5/Elongation factor G/III/V family protein OS=Arabidopsis thaliana OX=3702 GN=MGH6.2	MGH6.2	90.994	11.635	15.9	14	45	1	1.024	0.999	0.939	0.984	1.021	1.048	1.031	0.38786
F4JBI5	Cytidine/deoxycytidylate deaminase family protein OS=Arabidopsis thaliana OX=3702 GN=PHS1	PHS1	65.118	18.252	9.7	5	5	5	0.957	0.994	0.918	1.056	1.053	1.016	1.089	0.030297
F4JBU0	Phosphoglycerate mutase family protein OS=Arabidopsis thaliana OX=3702 GN=At3g60440	At3g60440	32.336	11.131	22.3	5	5	5	1.006	1.05	0.959	0.983	1.044	0.973	0.995	0.89536
F4JBY2	Transketolase OS=Arabidopsis thaliana OX=3702 GN=AtTKL1	AtTKL1	79.838	284.29	41.1	26	125	17	1.024	0.986	1.018	1.008	1.033	0.954	0.989	0.68772
F4JC32	60S ribosomal protein L29 OS=Arabidopsis thaliana OX=3702 GN=At3g06680	At3g06680	9.3887	2.5257	12	1	2	1	0.885	0.672	0.917	1.584	0.974	0.941	1.414	0.169043
F4JC55	Mov34/MPN/PAD-1 family protein OS=Arabidopsis thaliana OX=3702 GN=BRCC36B	BRCC36B	44.411	21.128	18	5	5	2	0.99	0.965	1.005	0.971	1.055	1.024	1.03	0.33596
F4JC86	Ubiquitin family protein OS=Arabidopsis thaliana OX=3702 GN=DDI1	DDI1	45.272	128.24	55.9	18	24	18	1.021	1.018	0.983	1	0.991	1.01	0.993	0.63488
F4JC97	Proteasome activator subunit 4 OS=Arabidopsis thaliana OX=3702 GN=PA200	PA200	202.94	28.538	6.4	10	10	10	0.916	0.962	1.026	1.088	1.006	0.97	1.055	0.31966
F4JCE9	AP-5 complex subunit beta-like protein OS=Arabidopsis thaliana OX=3702 GN=At3g19870	At3g19870	122.28	11.373	4	4	6	4	1.088	0.875	0.893	1.115	0.902	1.146	1.107	0.37922
F4JCF9	Myosin 1 OS=Arabidopsis thaliana OX=3702 GN=ATM1	ATM1	132.45	15.61	5.1	6	6	6	0.964	0.998	0.987	1.03	0.935	1.081	1.033	0.52304
F4JCI4	Alpha-galactosidase OS=Arabidopsis thaliana OX=3702 GN=At3g26380	At3g26380	72.342	9.134	5.9	4	5	4	0.945	0.946	1.006	1.016	1.022	1.07	1.073	0.055696
F4JCR2	Ubiquitin carboxyl-terminal hydrolase-related protein OS=Arabidopsis thaliana OX=3702 GN=At3g47910	At3g47910	181.04	2.3968	1.3	2	2	2	0.99	1.046	0.823	1.027	1.059	1.069	1.104	0.23186
F4JCU3	Diphosphomevalonate decarboxylase MVD2, peroxisomal OS=Arabidopsis thaliana OX=3702 GN=MVD2	MVD2	46.247	2.4455	12.4	5	6	1	0.831	1.272	0.928	0.984	1.054	0.941	0.983	0.99034
F4JCZ8	DUF1499 family protein OS=Arabidopsis thaliana OX=3702 GN=At3g60810	At3g60810	23.955	4.5151	14.4	3	3	3
F4JD57	Rad23 UV excision repair protein family OS=Arabidopsis thaliana OX=3702 GN=RAD23C	RAD23C	44.159	55.478	26.1	10	15	7	1.046	0.992	1.064	0.952	0.949	0.975	0.927	0.029704
F4JD88	Alba DNA/RNA-binding protein OS=Arabidopsis thaliana OX=3702 GN=At3g07030	At3g07030	42.501	8.4035	8.1	2	2	2	0.899	0.988	0.935	1.169	0.961	1.05	1.127	0.136537
F4JD96	Ribosomal protein L13 family protein OS=Arabidopsis thaliana OX=3702 GN=At3g07110	At3g07110	23.594	11.705	47.8	10	24	4	1.004	1.036	1.012	1.01	0.955	1.013	0.976	0.30994
F4JDA1	GPI transamidase component Gpi16 subunit family protein OS=Arabidopsis thaliana OX=3702 GN=At3g07140	At3g07140	72.095	3.9607	2.8	3	3	3	0.943	1.107	0.96	0.932	1.056	1.016	0.998	0.99122
F4JDA5	GPI transamidase component PIG-S-like protein OS=Arabidopsis thaliana OX=3702 GN=At3g07180	At3g07180	66.213	13.896	7.8	4	5	4	1.017	1.028	1.006	0.953	0.98	1.053	0.979	0.50196
F4JDC2	Evolutionarily conserved C-terminal region 2 OS=Arabidopsis thaliana OX=3702 GN=ECT2	ECT2	72.196	130.69	31.5	17	23	15	0.961	1.044	0.954	1.02	1.038	1.03	1.044	0.21252
F4JDI1	Cytochrome P450, family 705, subfamily A, polypeptide 21 OS=Arabidopsis thaliana OX=3702 GN=CYP705A21	CYP705A21	42.867	3.2176	2.9	1	1	1
F4JDY4	Peptidase C78, ubiquitin fold modifier-specific peptidase 1/ 2 OS=Arabidopsis thaliana OX=3702 GN=At3g48380	At3g48380	70.874	8.4487	7.5	3	3	3
F4JE18	Dentin sialophosphoprotein-like protein OS=Arabidopsis thaliana OX=3702 GN=At3g54760	At3g54760	82.754	55.886	20.8	12	12	12	1.106	0.934	0.966	0.981	0.971	1.069	1.005	0.91588
F4JE40	Sec1/munc18-like (SM) proteins superfamily OS=Arabidopsis thaliana OX=3702 GN=ATVPS33	ATVPS33	68.931	20.17	13.7	8	8	8	0.976	0.938	0.894	1.086	1.19	0.916	1.137	0.20238
F4JE70	NAD(P)-binding Rossmann-fold superfamily protein OS=Arabidopsis thaliana OX=3702 GN=SDR1	SDR1	33.641	58.799	42.2	12	19	11	0.987	1.016	1.052	1.029	0.985	0.996	0.985	0.55202
F4JEA6	Quinoprotein amine dehydrogenase, beta chain-like RIC1-like guanyl-nucleotide exchange factor OS=Arabidopsis thaliana OX=3702 GN=At3g61480	At3g61480	121.42	2.0785	0.7	1	1	1
F4JEJ0	Glycosyl hydrolases family 32 protein OS=Arabidopsis thaliana OX=3702 GN=ATBFRUCT1	ATBFRUCT1	65.953	39.985	19.3	10	10	9	1.003	0.989	0.869	1.176	1.042	0.989	1.121	0.173463
F4JEJ3	Metallo-hydrolase/oxidoreductase superfamily protein OS=Arabidopsis thaliana OX=3702 GN=At3g13800	At3g13800	31.512	2.3786	5	2	2	2	1.043	0.951	1.072	1.169	0.843	0.936	0.962	0.66928
F4JEQ3	Polymerase gamma 1 OS=Arabidopsis thaliana OX=3702 GN=POLGAMMA1	POLGAMMA1	117.3	6.9566	3.1	3	3	2
F4JES7	Amino-terminal region of chorein OS=Arabidopsis thaliana OX=3702 GN=At3g20720	At3g20720	122.85	4.4699	1.7	2	2	2	1.005	1.107	1.015	0.881	1.019	0.993	0.925	0.22052
F4JEV5	Pollen Ole e 1 allergen and extensin family protein OS=Arabidopsis thaliana OX=3702 GN=At3g26960	At3g26960	19.279	2.241	5.2	1	1	1	1.05	1.01	0.992	0.979	1.016	0.97	0.971	0.2591
F4JF21	Protein PLASTID TRANSCRIPTIONALLY ACTIVE 10 OS=Arabidopsis thaliana OX=3702 GN=PTAC10	PTAC10	78.813	5.8045	4	3	3	3	0.918	0.956	1.091	1.058	1.163	0.808	1.022	0.92232
F4JF64	Clp ATPase OS=Arabidopsis thaliana OX=3702 GN=HSP93-III	HSP93-III	102.24	102.52	51.5	39	91	14	0.988	1.006	0.959	1.057	1.036	0.984	1.042	0.183821
F4JF82	Ypt/Rab-GAP domain of gyp1p superfamily protein OS=Arabidopsis thaliana OX=3702 GN=At3g55020	At3g55020	91.753	2.0619	1.7	1	1	1
F4JF98	Pectate lyase OS=Arabidopsis thaliana OX=3702 GN=At3g55140	At3g55140	35.059	15.436	14.7	4	4	3	0.982	1.046	1.03	0.957	1.008	0.99	0.966	0.23358
F4JFN3	Heat shock protein 90-6, mitochondrial OS=Arabidopsis thaliana OX=3702 GN=HSP90-6	HSP90-6	90.566	122.79	34.9	24	32	19	0.982	1.047	0.993	1	1.009	0.973	0.987	0.59442
F4JFR2	Tetratricopeptide repeat (TPR)-like superfamily protein OS=Arabidopsis thaliana OX=3702 GN=FLU	FLU	25.718	30.1	18.5	4	6	4	1.028	1.048	0.997	0.98	0.998	0.938	0.949	0.088382
F4JFU7	STRUBBELIG-receptor family 7 OS=Arabidopsis thaliana OX=3702 GN=SRF7	SRF7	73.703	19.849	8.4	5	6	5	1.042	1.026	0.912	0.964	1.06	0.946	0.997	0.96082
F4JFY5	Stromal ascorbate peroxidase OS=Arabidopsis thaliana OX=3702 GN=SAPX	SAPX	40.279	181.35	55.8	18	36	13	0.981	0.988	0.978	1.032	1.025	1.005	1.039	0.0108554
F4JG04	Tetratricopeptide repeat (TPR)-like superfamily protein OS=Arabidopsis thaliana OX=3702 GN=TPR8	TPR8	46.538	7.8982	8	4	4	4	1.015	0.954	1.023	1.044	0.947	1.029	1.009	0.82464
F4JGB4	Microsomal signal peptidase 25 kDa subunit (SPC25) OS=Arabidopsis thaliana OX=3702 GN=At4g04200	At4g04200	21.228	9.2669	13.2	2	2	1	1.037	1.238	0.842	1.08	0.913	0.919	0.934	0.66064
F4JGD2	Saposin-like aspartyl protease family protein OS=Arabidopsis thaliana OX=3702 GN=At4g04460	At4g04460	55.101	2.8288	4.4	2	3	2
F4JGL5	NAD(P)H dehydrogenase B2 OS=Arabidopsis thaliana OX=3702 GN=NDB2	NDB2	69.242	51.728	20.4	11	14	11	0.952	0.916	0.932	1.042	1.083	1.069	1.141	0.00116047
F4JGR5	Pyrophosphate--fructose 6-phosphate 1-phosphotransferase subunit beta 2 OS=Arabidopsis thaliana OX=3702 GN=PFP-BETA2	PFP-BETA2	62.741	32.318	28.8	16	31	9	1.041	1	1.062	0.977	1.015	0.915	0.937	0.133682
F4JGW8	Calcium-dependent protein kinase 23 OS=Arabidopsis thaliana OX=3702 GN=CPK23	CPK23	59.803	6.1882	8.3	4	4	1	0.994	0.935	1.036	1.056	0.918	1.071	1.027	0.68476
F4JHA4	RELA/SPOT homolog 1 OS=Arabidopsis thaliana OX=3702 GN=RSH1	RSH1	91.646	3.7791	2.2	2	2	2
F4JHE9	K+ efflux antiporter 2 OS=Arabidopsis thaliana OX=3702 GN=KEA2	KEA2	127.6	38.854	14.5	11	14	9	0.982	1.048	0.93	1.035	0.943	1.084	1.034	0.56678
F4JHH5	Exocyst complex component SEC15B OS=Arabidopsis thaliana OX=3702 GN=SEC15B	SEC15B	88.37	17.74	9.4	7	8	7	1.009	1.006	0.982	1.007	1.003	0.995	1.003	0.78356
F4JHJ0	HSP20-like chaperones superfamily protein OS=Arabidopsis thaliana OX=3702 GN=At4g02450	At4g02450	25.341	52.914	37.9	10	21	10	0.66	0.92	0.97	1.146	1.214	1.041	1.334	0.080024
F4JHS4	Adenine nucleotide transporter 1 OS=Arabidopsis thaliana OX=3702 GN=ADNT1	ADNT1	39.978	65.156	39.3	14	17	14	1.015	1.081	0.957	0.949	0.938	0.987	0.941	0.196701
F4JHW1	Phenazine biosynthesis PhzC/PhzF protein OS=Arabidopsis thaliana OX=3702 GN=At4g02860	At4g02860	34.316	6.7042	8.6	3	4	3	1.023	0.984	0.961	1.034	1.066	0.915	1.016	0.79526
F4JI64	Catalytics OS=Arabidopsis thaliana OX=3702 GN=At4g03200	At4g03200	76.845	65.254	19.6	13	14	13	1	1.016	0.981	1.061	0.984	0.953	1	0.98692
F4JI68	Xyloglucan endotransglucosylase/hydrolase OS=Arabidopsis thaliana OX=3702 GN=XTH9	XTH9	29.952	15.775	16	3	3	3	1.038	0.994	1.058	1.015	0.947	0.95	0.942	0.111083
F4JIM7	Ribophorin II (RPN2) family protein OS=Arabidopsis thaliana OX=3702 GN=HAP6	HAP6	73.397	134.84	39.2	24	42	24	0.977	1.015	0.963	0.983	1.038	1.04	1.036	0.2206
F4JIR2	PDI-like 5-4 OS=Arabidopsis thaliana OX=3702 GN=PDIL5-4	PDIL5-4	59.638	15.653	7.7	3	3	3	1.06	1.162	1.055	0.973	0.872	0.906	0.839	0.017637
F4JIX9	BRI1-associated receptor kinase OS=Arabidopsis thaliana OX=3702 GN=BAK1	BAK1	73.7	9.7174	5	3	4	3	1.048	0.991	1.012	0.968	0.951	1.042	0.971	0.40014
F4JIZ4	P-type ATP-ase 1 OS=Arabidopsis thaliana OX=3702 GN=PAA1	PAA1	100.09	5.5326	3.4	3	3	3	1.083	1.012	1.091	0.959	0.875	1.005	0.891	0.069221
F4JJ15	Dynamin-related protein 3A OS=Arabidopsis thaliana OX=3702 GN=DRP3A	DRP3A	89.754	45.896	22.5	19	20	11	0.993	1.006	1.007	1.009	0.978	1.027	1.003	0.87686
F4JJ28	Peroxisomal ABC transporter 1 OS=Arabidopsis thaliana OX=3702 GN=ABCD1	ABCD1	149.7	13.479	3.9	5	5	5	1.059	0.983	0.984	0.977	0.911	1.107	0.99	0.8449
F4JJC1	HAT transposon superfamily OS=Arabidopsis thaliana OX=3702 GN=At4g15020	At4g15020	86.643	11.553	5.7	4	4	3	0.983	0.98	0.974	0.997	1.083	0.992	1.046	0.2626
F4JJE0	Choline-phosphate cytidylyltransferase 2 OS=Arabidopsis thaliana OX=3702 GN=CCT2	CCT2	34.983	7.9042	9.9	2	2	2	0.874	1.072	1.046	1.02	0.965	1.028	1.007	0.882
F4JJI7	PapD-like superfamily protein OS=Arabidopsis thaliana OX=3702 GN=At4g21450	At4g21450	35.187	5.33	11.1	4	4	3	0.969	0.927	0.997	1.027	1.043	1.042	1.076	0.027978
F4JJL6	Glycine-rich protein OS=Arabidopsis thaliana OX=3702 GN=At4g21620	At4g21620	10.048	10.352	27.6	2	3	2
F4JJR0	Vacuolar protein sorting 26B OS=Arabidopsis thaliana OX=3702 GN=VPS26B	VPS26B	32.108	38.901	26.2	6	7	4	0.979	1.007	0.921	1.047	0.963	1.094	1.068	0.22924
F4JJR8	Dehydrogenase/reductase SDR family member FEY OS=Arabidopsis thaliana OX=3702 GN=FEY	FEY	41.481	6.9451	6.4	2	2	2	1.039	1.087	0.853	0.937	1.02	1.089	1.022	0.77992
F4JJT9	Aspartate--tRNA ligase, chloroplastic/mitochondrial OS=Arabidopsis thaliana OX=3702 GN=At4g33760	At4g33760	74.516	66.534	35.5	20	27	20	1.043	1.013	0.993	1.001	0.994	0.946	0.965	0.187758
F4JK17	Cofactor-independent phosphoglycerate mutase OS=Arabidopsis thaliana OX=3702 GN=At4g09520	At4g09520	53.124	4.598	15	6	8	2
F4JKH5	AFG1-like ATPase family protein OS=Arabidopsis thaliana OX=3702 GN=At4g28070	At4g28070	52.206	1.5632	1.7	1	1	1
F4JKH6	Protein TSS OS=Arabidopsis thaliana OX=3702 GN=TSS	TSS	199.11	216.07	30.1	50	62	43	1.062	1.04	0.991	1.022	0.995	0.947	0.958	0.23174
F4JKK6	UDP-glucosyltransferase 73B2 OS=Arabidopsis thaliana OX=3702 GN=UGT73B2	UGT73B2	37.86	1.9281	3	1	1	1
F4JKM2	Cinnamyl alcohol dehydrogenase 5 OS=Arabidopsis thaliana OX=3702 GN=CAD5	CAD5	38.716	68.088	30.8	10	14	9	0.825	0.961	1.023	0.971	0.976	1.23	1.131	0.29656
F4JKV6	Methyltransferase MT-A70 family protein OS=Arabidopsis thaliana OX=3702 GN=EMB1691	EMB1691	106.36	16.037	4.5	4	4	4	1.025	0.843	0.991	0.934	1.111	1.103	1.101	0.30754
F4JKW0	Thioredoxin family protein OS=Arabidopsis thaliana OX=3702 GN=At4g10000	At4g10000	37.056	33.901	24	6	7	6	1.038	1.145	0.995	0.991	0.939	0.974	0.914	0.11722
F4JKY3	Alpha/beta-Hydrolases superfamily protein OS=Arabidopsis thaliana OX=3702 GN=At4g15955	At4g15955	34.752	2.884	8.9	2	2	1
F4JKZ9	Uncharacterized protein OS=Arabidopsis thaliana OX=3702 GN=At4g16060	At4g16060	32.725	75.23	48.1	12	13	12	1.003	0.999	1.07	1.012	0.978	0.973	0.965	0.23232
F4JL11	Importin subunit alpha-2 OS=Arabidopsis thaliana OX=3702 GN=IMPA2	IMPA2	58.906	119.04	38.7	15	28	11	1.032	1.092	1	1.036	0.96	0.927	0.936	0.1839
F4JL28	Chromatin remodeling protein EBS OS=Arabidopsis thaliana OX=3702 GN=EBS	EBS	26.566	6.4418	8.5	2	2	2	0.833	1.012	1.079	0.979	1.014	1.08	1.051	0.54488
F4JL78	Formin-like protein (DUF1421) OS=Arabidopsis thaliana OX=3702 GN=At4g28300	At4g28300	47.993	36.581	16.2	5	6	5	0.911	0.956	0.977	0.933	1.076	1.127	1.103	0.191442
F4JLC1	Thioredoxin-like fold domain-containing protein MRL7, chloroplastic OS=Arabidopsis thaliana OX=3702 GN=MRL7	MRL7	38.241	2.2554	3.3	1	1	1
F4JLD2	GTP binding protein beta 1 OS=Arabidopsis thaliana OX=3702 GN=AGB1	AGB1	38.127	14.348	15.9	5	6	5	0.946	1.036	1.005	1.037	0.988	0.981	1.006	0.84288
F4JLJ2	Non-lysosomal glucosylceramidase OS=Arabidopsis thaliana OX=3702 GN=At4g10060	At4g10060	104.35	75.436	20.7	16	20	16	1.013	0.998	1.023	1.009	1.007	0.906	0.963	0.34504
F4JLJ3	KH domain-containing protein OS=Arabidopsis thaliana OX=3702 GN=At4g10070	At4g10070	73.166	1.6257	1	1	1	1
F4JLM5	Isoleucine--tRNA ligase, cytoplasmic OS=Arabidopsis thaliana OX=3702 GN=At4g10320	At4g10320	135.48	144.75	30.8	32	42	32	0.965	1.012	0.976	1.032	1.032	0.993	1.035	0.146198
F4JLP5	Dihydrolipoyl dehydrogenase 2, chloroplastic OS=Arabidopsis thaliana OX=3702 GN=LPD2	LPD2	60.144	120.71	34.7	16	31	7	1.021	0.994	1.106	0.983	1.019	0.932	0.94	0.21062
F4JLQ2	Transmembrane protein OS=Arabidopsis thaliana OX=3702 GN=At4g16180	At4g16180	92.368	20.762	10.1	7	7	7	0.983	0.952	0.99	0.996	1.034	1.054	1.054	0.061798
F4JLS2	2-oxoglutarate (2OG) and Fe(II)-dependent oxygenase superfamily protein OS=Arabidopsis thaliana OX=3702 GN=At4g16330	At4g16330	40.376	8.1568	9.6	3	3	3	0.907	0.944	1.016	0.997	1.05	1.086	1.093	0.098039
F4JLY4	Cytochrome P450, family 706, subfamily A, polypeptide 1 OS=Arabidopsis thaliana OX=3702 GN=CYP706A1	CYP706A1	63.116	60.524	27.6	14	21	14	0.988	1.113	0.974	1.011	0.955	0.943	0.946	0.3171
F4JM05	Photosystem II reaction center Psb28 protein OS=Arabidopsis thaliana OX=3702 GN=PSB28	PSB28	21.943	12.107	11.6	2	7	2	1.081	1.013	1.071	0.964	0.987	0.942	0.914	0.021195
F4JM19	Myosin-14 OS=Arabidopsis thaliana OX=3702 GN=XI-H	XI-H	172.15	5.0844	1.3	2	2	2
F4JM22	LOW PSII ACCUMULATION-like protein OS=Arabidopsis thaliana OX=3702 GN=At4g28740	At4g28740	38.887	20.185	13.5	5	6	5	1.044	0.99	1.015	1.025	1.009	0.97	0.985	0.5433
F4JML2	2-oxoglutarate (2OG) and Fe(II)-dependent oxygenase superfamily protein OS=Arabidopsis thaliana OX=3702 GN=At4g16770	At4g16770	29.08	10.143	12.4	3	4	3	0.979	1	0.996	0.985	0.932	1.132	1.025	0.75026
F4JML5	Probable enoyl-CoA hydratase 2, mitochondrial OS=Arabidopsis thaliana OX=3702 GN=At4g16800	At4g16800	32.788	16.674	21.3	5	6	5	1.015	1.023	0.994	0.934	1.039	1.015	0.985	0.6656
F4JMZ7	Tonoplast monosaccharide transporter2 OS=Arabidopsis thaliana OX=3702 GN=TMT2	TMT2	58.517	4.6777	4.1	2	2	2	0.941	1.086	1.066	0.966	1.005	0.948	0.944	0.30814
F4JN13	Ankyrin repeat-containing protein 2 OS=Arabidopsis thaliana OX=3702 GN=AKR2	AKR2	38.056	116.13	43.1	13	31	10	0.978	1.035	1.064	0.981	0.995	0.943	0.949	0.15112
F4JN35	Protein NTM1-like 9 OS=Arabidopsis thaliana OX=3702 GN=NTL9	NTL9	57.249	4.6095	4.1	2	2	2	0.668	1.135	0.911	1.091	1.219	0.957	1.204	0.29424
F4JN38	Protein kinase superfamily protein OS=Arabidopsis thaliana OX=3702 GN=CST	CST	46.41	1.8312	4	2	3	1
F4JN48	Selection/upkeep of intraepithelial T-cells protein OS=Arabidopsis thaliana OX=3702 GN=At4g35680	At4g35680	35.241	1.5731	4.8	1	1	1	1.133	1.048	1.058	0.946	0.996	0.846	0.861	0.048619
F4JN75	Ribosome maturation factor OS=Arabidopsis thaliana OX=3702 GN=At4g10970	At4g10970	24.033	5.9139	7.1	1	1	1	0.952	0.935	0.765	1.318	1.055	0.973	1.262	0.116638
F4JNE1	Poly(U)-specific endoribonuclease-B protein OS=Arabidopsis thaliana OX=3702 GN=At4g17100	At4g17100	35.951	24.951	25.2	8	13	8	0.979	0.941	0.981	0.974	1.064	1.044	1.062	0.116918
F4JNE3	Pleckstrin homology (PH) domain-containing protein OS=Arabidopsis thaliana OX=3702 GN=At4g17140	At4g17140	471.25	41.247	3.9	15	16	15	1.082	1.034	0.859	1.111	0.896	1.032	1.022	0.82592
F4JNL5	ARM repeat superfamily protein OS=Arabidopsis thaliana OX=3702 GN=At4g23540	At4g23540	123.48	6.2186	1.7	1	1	1
F4JNU6	Phospholipase D OS=Arabidopsis thaliana OX=3702 GN=PLDDELTA	PLDDELTA	79.229	1.8519	45.2	26	29	1
F4JNZ8	Beta-adaptin-like protein OS=Arabidopsis thaliana OX=3702 GN=At4g11380	At4g11380	101.91	98.766	28.2	22	30	4	0.965	0.94	1.007	0.933	1.043	1.082	1.05	0.38722
F4JP95	Polyketide cyclase / dehydrase and lipid transport protein OS=Arabidopsis thaliana OX=3702 GN=At4g17650	At4g17650	29.034	2.2736	3.1	1	1	1
F4JPD8	Nucleoside diphosphate kinase OS=Arabidopsis thaliana OX=3702 GN=At4g23895	At4g23895	51.999	1.5804	10.7	5	7	1
F4JPL6	Sec1/munc18-like (SM) proteins superfamily OS=Arabidopsis thaliana OX=3702 GN=At4g36100	At4g36100	26.508	3.3285	5.5	1	1	1
F4JPQ4	G-protein coupled receptor OS=Arabidopsis thaliana OX=3702 GN=AP22.38	AP22.38	43.276	13.355	12.9	4	5	4	0.945	0.975	1.04	1.06	0.984	1.034	1.04	0.3314
F4JPU9	PGR5-like B OS=Arabidopsis thaliana OX=3702 GN=PGRL1B	PGRL1B	33.546	12.108	11.1	4	6	4	0.886	1.056	0.984	1.005	1.01	1.099	1.064	0.33658
F4JQ55	Chaperone protein htpG family protein OS=Arabidopsis thaliana OX=3702 GN=SHD	SHD	94.148	61.174	26.6	20	24	18	0.894	0.956	0.982	1.025	1.246	0.948	1.137	0.2283
F4JQ90	FGGY family of carbohydrate kinase OS=Arabidopsis thaliana OX=3702 GN=At4g30310	At4g30310	62.551	42.89	21.8	10	14	10	1.012	0.933	0.964	1.058	0.996	0.992	1.047	0.2167
F4JQ95	Diacylglycerol kinase 7 OS=Arabidopsis thaliana OX=3702 GN=DGK7	DGK7	54.571	29.083	11.6	5	5	5	0.985	0.995	0.932	1.011	1.021	1.067	1.064	0.076161
F4JQC2	Cyclic nucleotide gated channel 9 OS=Arabidopsis thaliana OX=3702 GN=CNGC9	CNGC9	80.732	2.2854	1.7	1	1	1
F4JQE2	FAD/NAD(P)-binding oxidoreductase family protein OS=Arabidopsis thaliana OX=3702 GN=PDE327	PDE327	77.089	52.376	15.7	10	10	10	1.02	0.984	0.984	1.023	1.005	1.015	1.018	0.23172
F4JQG2	U2 snRNP auxiliary factor large subunit OS=Arabidopsis thaliana OX=3702 GN=ATU2AF65A	ATU2AF65A	60.665	21.197	12.3	5	7	5	0.898	0.924	1.1	1.01	0.994	1.058	1.048	0.4872
F4JQH3	Aminopeptidase P1 OS=Arabidopsis thaliana OX=3702 GN=APP1	APP1	71.992	96.145	31.9	18	22	18	0.975	0.974	0.949	1.051	0.969	1.066	1.065	0.115958
F4JQJ7	PLC-like phosphodiesterases superfamily protein OS=Arabidopsis thaliana OX=3702 GN=At4g36945	At4g36945	44.331	-2	2.7	1	1	1	0.86	0.886	0.96	1.252	1.036	0.995	1.213	0.072423
F4JQQ8	Suppressor OS=Arabidopsis thaliana OX=3702 GN=At4g18070	At4g18070	24.003	8.7981	7.5	1	1	1	1.026	1.062	0.857	0.961	1.025	1.09	1.044	0.57246
F4JQU9	Small nuclear ribonucleoprotein family protein OS=Arabidopsis thaliana OX=3702 GN=At4g18372	At4g18372	12.651	2.3756	8	1	1	1
F4JQW5	Non-specific serine/threonine protein kinase OS=Arabidopsis thaliana OX=3702 GN=CIPK8	CIPK8	47.064	2.9774	6	2	2	2
F4JQY4	NADPH--cytochrome P450 reductase OS=Arabidopsis thaliana OX=3702 GN=ATR1	ATR1	76.324	31.206	15.4	8	11	6	1.076	1	0.99	0.861	1.075	1.019	0.964	0.60246
F4JRE0	Transmembrane 9 superfamily member 12 OS=Arabidopsis thaliana OX=3702 GN=TMN12	TMN12	74.139	102.88	17.8	7	13	7	1.038	0.991	1.004	0.972	1.012	1.03	0.994	0.78614
F4JRF7	Chaperone DnaJ-domain superfamily protein OS=Arabidopsis thaliana OX=3702 GN=At4g12770	At4g12770	98.158	17.331	7.9	7	9	1	1.077	0.913	1.065	0.935	0.962	1.067	0.97	0.68542
F4JRJ6	Probable pre-mRNA-splicing factor ATP-dependent RNA helicase DEAH9 OS=Arabidopsis thaliana OX=3702 GN=At4g18465	At4g18465	77.714	6.5417	4.2	3	3	3	1.038	1.011	1.018	1.018	0.908	1.026	0.963	0.38006
F4JRN1	Rho termination factor OS=Arabidopsis thaliana OX=3702 GN=At4g18740	At4g18740	21.176	7.4383	15.9	3	3	3	0.923	0.923	1.018	1.205	1.087	0.837	1.093	0.52826
F4JRR1	Oligomeric golgi complex subunit-like protein OS=Arabidopsis thaliana OX=3702 GN=At4g24840	At4g24840	84.618	22.21	11.8	8	9	8	0.999	1.006	1.026	1.03	0.994	0.994	0.996	0.77482
F4JRT7	Acyl carrier protein 4 OS=Arabidopsis thaliana OX=3702 GN=ACP4	ACP4	15.938	18.557	10.7	1	3	1	1.114	0.944	1.027	0.996	0.946	0.972	0.945	0.33392
F4JRV2	Superoxide dismutase OS=Arabidopsis thaliana OX=3702 GN=FSD1	FSD1	21.098	19.826	26.9	6	14	6	0.809	0.849	0.897	1.165	1.267	1.018	1.35	0.013441
F4JRY9	Myosin heavy chain-like protein OS=Arabidopsis thaliana OX=3702 GN=At4g31340	At4g31340	47.739	46.356	24	9	12	9	0.945	0.977	0.957	0.937	1.028	1.121	1.072	0.27318
F4JS33	Peroxidase OS=Arabidopsis thaliana OX=3702 GN=At4g37520	At4g37520	35.749	30.617	25.8	6	7	5	0.946	1.258	0.775	1.086	1.003	0.99	1.034	0.7349
F4JS39	Acetamidase/Formamidase family protein OS=Arabidopsis thaliana OX=3702 GN=At4g37550	At4g37550	42.122	71.961	28.3	7	11	5	0.994	0.999	0.928	1.082	1.027	0.992	1.062	0.160143
F4JS51	N-acetyl-l-glutamate synthase 2 OS=Arabidopsis thaliana OX=3702 GN=NAGS2	NAGS2	59.044	4.0188	3.3	2	2	2
F4JSC9	GDSL-like Lipase/Acylhydrolase superfamily protein OS=Arabidopsis thaliana OX=3702 GN=At4g18970	At4g18970	45.267	22.75	13.4	4	5	4	1.035	1.099	0.96	1.019	0.978	0.916	0.941	0.29776
F4JSJ6	DNA photolyase OS=Arabidopsis thaliana OX=3702 GN=At4g25290	At4g25290	78.268	11.948	5.1	3	4	3	0.982	1.046	1.013	1.068	0.975	0.928	0.977	0.6129
F4JSJ8	2-oxoglutarate (2OG) and Fe(II)-dependent oxygenase superfamily protein OS=Arabidopsis thaliana OX=3702 GN=At4g25300	At4g25300	29.651	1.7484	3.4	2	2	2
F4JSM3	Non-intrinsic ABC protein 8 OS=Arabidopsis thaliana OX=3702 GN=ABCB28	ABCB28	59.245	104.25	29.2	12	13	12	1.056	0.99	0.957	1.056	1.009	1.004	1.022	0.53644
F4JT30	Putative triglyceride lipase OS=Arabidopsis thaliana OX=3702 GN=At4g13550	At4g13550	91.766	52.969	15.6	11	11	11	1.01	0.984	0.933	1.046	1.029	1.061	1.071	0.049701
F4JT76	Vacuolar protein sorting-associated protein 54, chloroplastic OS=Arabidopsis thaliana OX=3702 GN=VPS54	VPS54	113.86	18.455	9.2	8	9	8	1	0.961	1.028	1.051	0.986	1.076	1.041	0.28364
F4JT98	Probable transcriptional regulator SLK3 OS=Arabidopsis thaliana OX=3702 GN=SLK3	SLK3	77.011	3.4712	2	1	1	1	1.04	1.082	1.029	0.863	0.999	1.011	0.912	0.14936
F4JTE7	(DL)-glycerol-3-phosphatase 1, mitochondrial OS=Arabidopsis thaliana OX=3702 GN=GPP1	GPP1	33.071	13.729	21.5	6	6	4	0.982	1.001	1.041	0.943	1.027	1.017	0.988	0.71066
F4JTF2	Transcriptional regulator OS=Arabidopsis thaliana OX=3702 GN=At4g31880	At4g31880	94.08	20.498	8.5	6	6	6	1	1.007	0.946	1.083	0.886	1.079	1.032	0.70886
F4JTH0	Aspartate aminotransferase OS=Arabidopsis thaliana OX=3702 GN=ASP5	ASP5	49.324	184.41	62.3	25	59	24	0.977	0.984	1.007	1.013	1.011	1.026	1.028	0.055762
F4JTI1	Protein PHOX4 OS=Arabidopsis thaliana OX=3702 GN=PHOX4	PHOX4	87.974	18.507	6.8	5	5	3	0.93	0.954	0.939	1.135	0.909	1.139	1.128	0.26582
F4JTL2	Glycerol kinase OS=Arabidopsis thaliana OX=3702 GN=At4g38225	At4g38225	33.908	7.0484	8.1	2	3	2	0.984	0.993	0.994	1.175	0.982	0.877	1.021	0.88726
F4JTL6	Alpha-1,3-mannosyl-glycoprotein beta-1,2-N-acetylglucosaminyltransferase OS=Arabidopsis thaliana OX=3702 GN=CGL1	CGL1	50.116	3.5421	5.5	3	3	3
F4JTN0	Patched family protein OS=Arabidopsis thaliana OX=3702 GN=At4g38350	At4g38350	139.97	72.723	16.3	18	25	16	0.975	0.974	0.969	1.012	1.001	1.016	1.038	0.0015222
F4JTQ0	ATPase, V1 complex, subunit B protein OS=Arabidopsis thaliana OX=3702 GN=VAB2	VAB2	55.177	22.505	49	21	47	5	0.992	0.99	1.014	0.992	1.056	0.985	1.012	0.63956
F4JTS7	Ypt/Rab-GAP domain of gyp1p superfamily protein OS=Arabidopsis thaliana OX=3702 GN=At4g13730	At4g13730	45.827	2.2401	3.2	1	1	1
F4JTS8	Histidine kinase-, DNA gyrase B-, and HSP90-like ATPase family protein OS=Arabidopsis thaliana OX=3702 GN=NOV	NOV	306.34	-2	0.4	1	1	1	1.32	1.652	0.744	1.101	0.392	0.88	0.639	0.286
F4JUD2	Transcriptional corepressor LEUNIG OS=Arabidopsis thaliana OX=3702 GN=LUG	LUG	106.52	4.2193	2.4	2	2	2
F4JUL8	Actin-related protein 2/3 complex subunit 4 OS=Arabidopsis thaliana OX=3702 GN=ARPC4	ARPC4	20.7	4.2549	8	1	1	1	1.023	1.013	0.899	1.186	0.941	0.952	1.049	0.63722
F4JUS0	VACUOLAR SORTING RECEPTOR 7 OS=Arabidopsis thaliana OX=3702 GN=VSR7	VSR7	70.256	6.0159	5.6	3	3	3	0.914	1.056	0.773	1.126	0.994	1.133	1.186	0.150877
F4JV21	RNA-binding (RRM/RBD/RNP motifs) family protein OS=Arabidopsis thaliana OX=3702 GN=At4g26650	At4g26650	49.056	10.004	9.1	4	4	3	0.876	1.087	1.163	0.94	0.907	1.036	0.922	0.46858
F4JV40	Transmembrane protein OS=Arabidopsis thaliana OX=3702 GN=At4g32680	At4g32680	30.195	4.069	5	1	1	1	1.11	0.984	0.837	1.042	1.093	0.955	1.054	0.55842
F4JV77	Peptidyl-tRNA hydrolase II (PTH2) family protein OS=Arabidopsis thaliana OX=3702 GN=At4g32900	At4g32900	21.079	11.696	29.5	5	5	5	0.96	1.034	0.99	1.135	0.964	0.968	1.028	0.68866
F4JV80	Glutamyl-tRNA(Gln) amidotransferase subunit C, chloroplastic/mitochondrial OS=Arabidopsis thaliana OX=3702 GN=GATC	GATC	17.518	20.822	36.1	4	6	4	1.002	0.995	1.078	1.027	0.905	0.951	0.938	0.2197
F4JV93	PHD finger family protein / bromo-adjacent homology (BAH) domain-containing protein OS=Arabidopsis thaliana OX=3702 GN=SHL1	SHL1	19.452	3.0239	7.1	1	1	1
F4JVC5	Phenylalanyl-tRNA synthetase, putative / phenylalanine-tRNA ligase OS=Arabidopsis thaliana OX=3702 GN=At4g39280	At4g39280	55.777	39.582	25.2	16	21	16	1.011	1.105	1.045	0.99	0.93	0.941	0.905	0.036897
F4JVM4	Dentin sialophosphoprotein-like protein OS=Arabidopsis thaliana OX=3702 GN=At4g20720	At4g20720	79.826	8.6206	6.2	4	4	4
F4JVN6	Tripeptidyl-peptidase 2 OS=Arabidopsis thaliana OX=3702 GN=TPP2	TPP2	152.37	323.31	39.7	47	74	47	0.979	0.983	0.952	1.048	1.022	1.032	1.065	0.007344
F4JVU0	NADH dehydrogenase [ubiquinone] 1 alpha subcomplex subunit 12 OS=Arabidopsis thaliana OX=3702 GN=At4g26965	At4g26965	16.705	1.6209	4.8	1	1	1
F4JVY8	Lysine-ketoglutarate reductase/saccharopine dehydrogenase bifunctional enzyme OS=Arabidopsis thaliana OX=3702 GN=LKR	LKR	117.16	19.002	6.9	7	7	7	0.89	1.081	0.849	1.058	1.022	1.12	1.135	0.170235
F4JW33	Shikimate kinase 2 OS=Arabidopsis thaliana OX=3702 GN=SK2	SK2	34.65	3.2774	8.1	2	2	2
F4JW69	Phenylalanine ammonia-lyase OS=Arabidopsis thaliana OX=3702 GN=PAL3	PAL3	76.673	64.723	27.8	18	23	16	0.986	1.018	0.975	1.024	0.983	0.995	1.008	0.68584
F4JWA5	UDP-Glycosyltransferase superfamily protein OS=Arabidopsis thaliana OX=3702 GN=At5g04480	At5g04480	118.07	2.0256	1.2	1	1	1	0.935	1.101	0.847	1.184	1.067	0.871	1.083	0.54758
F4JWJ6	Transcription regulator NOT2/NOT3/NOT5 family protein OS=Arabidopsis thaliana OX=3702 GN=MRG7.19	MRG7.19	92.951	126.6	21.8	15	15	15	0.936	0.995	0.983	1.04	1.023	1.046	1.067	0.030482
F4JX83	Tetratricopeptide repeat (TPR)-like superfamily protein OS=Arabidopsis thaliana OX=3702 GN=MNC6.3	MNC6.3	27.225	112.8	31.6	7	26	7	1.084	1.023	0.999	0.985	0.973	0.971	0.943	0.077981
F4JXD5	Actin depolymerizing factor 3 OS=Arabidopsis thaliana OX=3702 GN=ADF3	ADF3	14.124	34.697	37.9	3	7	2	0.953	0.992	1.146	0.983	0.928	1.127	0.983	0.8385
F4JXE3	RNA-binding (RRM/RBD/RNP motifs) family protein OS=Arabidopsis thaliana OX=3702 GN=MMN10.26	MMN10.26	25.842	44.197	53.5	12	13	11	0.888	0.95	1.02	1.063	0.983	1.05	1.083	0.158576
F4JXF9	DNA-directed RNA polymerase III subunit 1 OS=Arabidopsis thaliana OX=3702 GN=NRPC1	NRPC1	153	3.5472	1.4	2	2	2
F4JXH8	RNA binding (RRM/RBD/RNP motifs) family protein OS=Arabidopsis thaliana OX=3702 GN=At5g60170	At5g60170	108.01	5.8656	2	2	2	2
F4JXI7	UDP-Glycosyltransferase superfamily protein OS=Arabidopsis thaliana OX=3702 GN=At5g65685	At5g65685	50.936	21.221	14	6	6	6	1.052	1.007	1.071	0.974	0.968	0.988	0.936	0.027023
F4JXK3	Branched-chain amino acid aminotransferase 5 / branched-chain amino acid transaminase 5 (BCAT5) OS=Arabidopsis thaliana OX=3702 GN=LINC4	LINC4	118.19	33.739	12.9	14	14	14	0.984	1.099	0.857	1.089	0.916	1.059	1.042	0.65224
F4JXM9	Trafficking protein particle complex subunit-like protein OS=Arabidopsis thaliana OX=3702 GN=At5g65950	At5g65950	132.23	20.155	4.8	5	6	5	0.955	1.025	0.956	1.049	1.005	1.055	1.059	0.108705
F4JXV9	Beta-adaptin-like protein OS=Arabidopsis thaliana OX=3702 GN=At5g11490	At5g11490	94.355	100.26	17.4	11	12	11	0.947	0.974	0.974	0.992	1.026	1.014	1.047	0.027382
F4JXW2	Coiled-coil protein OS=Arabidopsis thaliana OX=3702 GN=At5g11500	At5g11500	24.971	29.977	30.4	4	4	4	1.011	0.926	1.034	0.979	1.038	1.021	1.023	0.57476
F4JXW9	Catalytics OS=Arabidopsis thaliana OX=3702 GN=At5g11560	At5g11560	108.87	131.13	25.3	23	34	23	0.955	0.975	0.958	1.02	1.022	1.026	1.062	0.00082092
F4JXY6	Ephrin type-B receptor OS=Arabidopsis thaliana OX=3702 GN=At5g11700	At5g11700	156.5	13.045	3.3	4	4	4	0.961	1.006	0.964	0.97	1.113	0.993	1.049	0.35788
F4JY11	Lung seven transmembrane receptor family protein OS=Arabidopsis thaliana OX=3702 GN=Cand7	Cand7	50.244	4.0023	5.7	3	5	3	0.964	1.081	1.072	0.926	1.064	0.904	0.928	0.29528
F4JY76	Eukaryotic translation initiation factor 3 subunit L OS=Arabidopsis thaliana OX=3702 GN=At5g25754	At5g25754	60.182	47.162	23	13	20	13	1.009	1.008	0.972	1.006	1.026	0.993	1.012	0.48188
F4JYB8	Transmembrane 9 superfamily member OS=Arabidopsis thaliana OX=3702 GN=At5g35160	At5g35160	71.427	26.529	12.7	8	12	8	0.987	0.973	1.015	0.985	1.014	1.028	1.017	0.3827
F4JYC0	Adenylate kinase family protein OS=Arabidopsis thaliana OX=3702 GN=At5g35170	At5g35170	64.913	98.064	30.9	18	30	17	1.065	1	1.025	0.954	0.971	0.981	0.94	0.038084
F4JYE9	Dihydrofolate synthetase OS=Arabidopsis thaliana OX=3702 GN=DHFS	DHFS	56.903	4.4729	3.4	2	3	2	1.02	0.91	1.002	1	0.999	1.133	1.068	0.29824
F4JYR0	Embryo defective 2737 OS=Arabidopsis thaliana OX=3702 GN=emb2737	emb2737	37.333	17.061	11.3	3	3	3	0.991	1.049	0.957	1.056	0.955	1.007	1.007	0.87052
F4JYS8	2-oxoglutarate (2OG) and Fe(II)-dependent oxygenase superfamily protein OS=Arabidopsis thaliana OX=3702 GN=At5g54000	At5g54000	31.224	1.6621	3.3	1	1	1
F4JZ24	Probable prolyl 4-hydroxylase 10 OS=Arabidopsis thaliana OX=3702 GN=P4H10	P4H10	32.598	3.6558	8.3	3	4	2	0.941	1.035	1.034	0.968	1.021	1.009	0.996	0.93102
F4JZH8	RAB geranylgeranyl transferase beta subunit 1 OS=Arabidopsis thaliana OX=3702 GN=RGTB1	RGTB1	35.367	9.4518	12.2	4	4	4	0.879	0.999	1.003	1.053	1.078	0.986	1.082	0.19168
F4JZI0	Las1-like family protein OS=Arabidopsis thaliana OX=3702 GN=MXC9.18	MXC9.18	67.991	-2	1.5	1	1	1
F4JZM1	Eukaryotic aspartyl protease family protein OS=Arabidopsis thaliana OX=3702 GN=At5g19110	At5g19110	43.362	10.182	12.6	5	5	5	0.715	0.758	1.18	1.132	1.449	0.721	1.245	0.47214
F4JZM4	GPI transamidase component family protein / Gaa1-like family protein OS=Arabidopsis thaliana OX=3702 GN=At5g19130	At5g19130	77.095	5.7958	2.7	2	2	2
F4JZX8	Crooked neck protein, putative / cell cycle protein OS=Arabidopsis thaliana OX=3702 GN=At5g41770	At5g41770	84.527	11.79	8.7	7	8	7	1.043	1.028	0.903	1.046	0.939	1.072	1.028	0.67188
F4JZY1	COP1-interactive protein 1 OS=Arabidopsis thaliana OX=3702 GN=CIP1	CIP1	181.98	57.442	13.2	19	21	19	1.094	1.08	0.872	1.129	0.841	1.024	0.983	0.87326
F4JZZ1	DNA primase OS=Arabidopsis thaliana OX=3702 GN=POLA3	POLA3	52.067	4.547	2.7	1	1	1	0.966	1.059	0.955	1.019	0.978	1.036	1.018	0.64412
F4K000	Metal-dependent protein hydrolase OS=Arabidopsis thaliana OX=3702 GN=MJC20.7	MJC20.7	42.299	71.107	33.8	14	19	14	0.957	1.014	0.955	1.011	1.001	1.027	1.039	0.143036
F4K020	Beta-1,3-glucanase OS=Arabidopsis thaliana OX=3702 GN=BG_PPAP	BG_PPAP	45.063	47.957	27.7	8	11	8	1.042	1.009	0.987	0.975	0.955	1.05	0.981	0.5776
F4K0E8	4-hydroxy-3-methylbut-2-en-1-yl diphosphate synthase (ferredoxin), chloroplastic OS=Arabidopsis thaliana OX=3702 GN=ISPG	ISPG	82.256	166.8	43.6	30	47	30	1.044	1.037	1.04	0.983	0.987	0.93	0.929	0.062001
F4K0R0	Transducin family protein / WD-40 repeat family protein OS=Arabidopsis thaliana OX=3702 GN=MOP10.11	MOP10.11	120.06	4.6423	2.1	2	2	2
F4K0T5	Anthranilate synthase alpha subunit 1 OS=Arabidopsis thaliana OX=3702 GN=ASA1	ASA1	69.674	29.134	17.5	9	12	7	0.955	0.959	1.021	0.982	1.102	1.031	1.061	0.21314
F4K0T6	Ethylene-dependent gravitropism-deficient and yellow-green-like 2 OS=Arabidopsis thaliana OX=3702 GN=EGY2	EGY2	56.399	55.214	12.8	6	8	6	1.011	0.977	1.023	0.984	1.115	1.005	1.031	0.51718
F4K0Y5	Heat shock protein DnaJ with tetratricopeptide repeat-containing protein OS=Arabidopsis thaliana OX=3702 GN=TPR16	TPR16	129.18	2.2569	0.9	1	1	1	0.933	1.045	0.969	1.037	1.051	0.97	1.038	0.41794
F4K116	Glucan synthase-like 12 OS=Arabidopsis thaliana OX=3702 GN=GSL12	GSL12	221.53	12.196	2.3	4	5	3	1.014	0.989	0.974	1.062	0.85	1.186	1.041	0.78596
F4K157	Nudix hydrolase homolog 24 OS=Arabidopsis thaliana OX=3702 GN=NUDT24	NUDT24	41.831	3.2345	2.4	1	1	1
F4K1B1	Putative RNA polymerase II subunit B1 CTD phosphatase RPAP2 homolog OS=Arabidopsis thaliana OX=3702 GN=At5g26760	At5g26760	81.058	2.141	2.6	2	2	2	1.093	1.01	0.958	0.991	0.958	1.014	0.968	0.49422
F4K1G7	P-loop containing nucleoside triphosphate hydrolases superfamily protein OS=Arabidopsis thaliana OX=3702 GN=MEE13.8	MEE13.8	105.05	64.665	25	20	22	20	1.057	1.085	1.083	0.976	0.905	0.932	0.872	0.0043245
F4K1L3	5'-3' exoribonuclease OS=Arabidopsis thaliana OX=3702 GN=XRN2	XRN2	117.68	2.3271	0.9	1	1	1	0.983	1.083	0.921	1.172	0.872	0.985	1.014	0.93282
F4K1S1	Structural maintenance of chromosomes protein OS=Arabidopsis thaliana OX=3702 GN=SMC3	SMC3	141.44	1.596	1.4	2	2	2	1.028	1.066	0.925	0.959	0.982	1.061	0.994	0.93146
F4K1Y4	Nuclear transport factor 2 (NTF2) family protein with RNA binding (RRM-RBD-RNP motifs) domain-containing protein OS=Arabidopsis thaliana OX=3702 GN=MSL3.12	MSL3.12	49.415	36.096	22.4	11	19	11	0.956	0.953	0.988	1.072	0.987	1.061	1.077	0.060737
F4K1Z5	Histone deacetylase OS=Arabidopsis thaliana OX=3702 GN=HDA05	HDA05	73.106	6.4122	4.4	3	3	3
F4K2A1	Folylpolyglutamate synthase OS=Arabidopsis thaliana OX=3702 GN=FPGS1	FPGS1	63.345	27.607	17	8	8	7	1.035	0.98	1.055	0.895	0.954	1.044	0.942	0.28876
F4K2C6	Chaperone protein dnaJ-like protein OS=Arabidopsis thaliana OX=3702 GN=At5g06130	At5g06130	25.441	5.0989	10.4	2	3	1	1.047	1.136	0.878	1.032	0.988	0.942	0.968	0.74636
F4K2D7	LETM1-like protein OS=Arabidopsis thaliana OX=3702 GN=MBL20.10	MBL20.10	101.65	2.2569	6.8	6	7	1	1.169	0.811	1.181	0.884	0.976	0.999	0.904	0.53664
F4K2D8	LETM1-like protein OS=Arabidopsis thaliana OX=3702 GN=MBL20.10	MBL20.10	92.406	13.219	7.6	6	7	1	1.229	1.048	1.007	0.952	0.818	0.987	0.84	0.105722
F4K2E9	Pre-mRNA-splicing factor ATP-dependent RNA helicase DEAH7 OS=Arabidopsis thaliana OX=3702 GN=CUV	CUV	141.86	2.1519	1.4	2	2	2	1.095	0.9	1.007	1.002	1.051	0.959	1.003	0.93028
F4K2M9	Alpha/beta-Hydrolases superfamily protein OS=Arabidopsis thaliana OX=3702 GN=At5g19850	At5g19850	40.105	9.8478	5	1	1	1	1.001	0.995	1.023	0.954	1.074	0.963	0.991	0.79696
F4K2P2	Plastid-lipid associated protein PAP / fibrillin family protein OS=Arabidopsis thaliana OX=3702 GN=At5g19940	At5g19940	26.001	49.01	36.6	9	17	9	1.127	1.076	0.997	0.981	0.967	0.887	0.886	0.064119
F4K2T3	TOPLESS-related 3 OS=Arabidopsis thaliana OX=3702 GN=TPR3	TPR3	125.56	5.4942	9.1	11	12	4	0.939	1.179	0.932	0.982	1.027	0.957	0.972	0.79426
F4K2Y3	Alpha/beta-Hydrolases superfamily protein OS=Arabidopsis thaliana OX=3702 GN=MAB16.20	MAB16.20	81.305	150.41	36.7	23	37	23	0.95	0.964	0.974	1.031	1.05	1.007	1.069	0.0090236
F4K327	Leucine carboxyl methyltransferase OS=Arabidopsis thaliana OX=3702 GN=MJB21.14	MJB21.14	39.301	20.029	13.8	4	4	4	0.931	1.062	1.131	0.999	0.986	0.898	0.923	0.30466
F4K329	Plasma membrane fusion protein OS=Arabidopsis thaliana OX=3702 GN=At5g42765	At5g42765	25.098	32.256	24.9	6	11	6	1.031	0.962	0.971	1.017	0.993	0.993	1.013	0.59106
F4K331	Maf-like protein OS=Arabidopsis thaliana OX=3702 GN=MJB21.15	MJB21.15	22.825	13.611	23.8	4	6	4	1.065	1.008	0.977	0.981	0.929	1.062	0.974	0.59402
F4K382	Disease resistance protein (TIR-NBS class) OS=Arabidopsis thaliana OX=3702 GN=At5g48780	At5g48780	69.526	2.5206	3.1	2	2	2	0.905	0.983	0.996	1.008	1.052	1.059	1.081	0.079299
F4K3A9	HAD-superfamily hydrolase, subfamily IG, 5'-nucleotidase OS=Arabidopsis thaliana OX=3702 GN=At5g48960	At5g48960	72.892	82.885	25.1	13	16	13	1.003	0.991	0.998	1.016	1.001	1.007	1.011	0.12818
F4K3E4	Microtubule-associated proteins 65-1 OS=Arabidopsis thaliana OX=3702 GN=MAP65-1	MAP65-1	69.088	84	24.2	15	17	15	1.127	1.1	0.882	1.041	0.859	1.026	0.941	0.58824
F4K3F4	DNA topoisomerase I alpha OS=Arabidopsis thaliana OX=3702 GN=TOP1ALPHA	TOP1ALPHA	104.72	2.4759	1.1	1	1	1
F4K3N3	Small RNA degrading nuclease 3 OS=Arabidopsis thaliana OX=3702 GN=SDN3	SDN3	55.805	3.074	2.6	1	1	1
F4K3R8	Voltage dependent anion channel 2 OS=Arabidopsis thaliana OX=3702 GN=VDAC2	VDAC2	32.905	97.229	43.9	12	26	12	1.014	1.002	0.938	1.003	1.017	1.048	1.039	0.23596
F4K3Z6	Protein kinasesubiquitin-protein ligase OS=Arabidopsis thaliana OX=3702 GN=KEG	KEG	178.08	3.4075	1.5	3	3	3	0.977	0.927	0.809	1.16	1.023	1.11	1.214	0.043717
F4K410	Putative elongation factor TypA-like SVR3, chloroplastic OS=Arabidopsis thaliana OX=3702 GN=SVR3	SVR3	74.314	144.91	37.6	22	33	22	1.027	1.067	1.017	0.995	0.979	0.913	0.928	0.067336
F4K465	Nucleoporin-like protein OS=Arabidopsis thaliana OX=3702 GN=At5g20200	At5g20200	81.684	38.806	14.3	10	10	10	0.967	1.041	1.022	0.986	0.981	1.03	0.989	0.71226
F4K470	Raffinose synthase family protein OS=Arabidopsis thaliana OX=3702 GN=DIN10	DIN10	94.215	33.109	12	11	12	11	0.887	0.951	0.88	1.23	1.092	0.98	1.215	0.052764
F4K4A6	Tagatose-6-phosphate ketose/aldose isomerase, putative (Mog1/PsbP/DUF1795-like photosystem II reaction center PsbP family protein) OS=Arabidopsis thaliana OX=3702 GN=At5g27390	At5g27390	26.767	6.5632	13.7	4	5	4	1.067	0.928	1.041	0.994	1.023	0.963	0.982	0.73128
F4K4B8	Protein YIPF OS=Arabidopsis thaliana OX=3702 GN=At5g27490	At5g27490	31.162	2.6804	3.2	1	1	1
F4K4D5	Eukaryotic translation initiation factor 3 subunit B OS=Arabidopsis thaliana OX=3702 GN=TIF3B1	TIF3B1	84.913	56.649	18.7	12	13	12	0.893	0.91	0.888	1.102	1.272	0.937	1.23	0.153017
F4K4E3	Sm-like protein LSM4 OS=Arabidopsis thaliana OX=3702 GN=LSM4	LSM4	14.323	13.47	24.8	4	4	4	0.916	0.973	0.998	1.009	1.048	1.06	1.08	0.059117
F4K4J0	THO complex subunit 5B OS=Arabidopsis thaliana OX=3702 GN=THO5B	THO5B	92.576	7.2547	4.3	3	3	3
F4K4L7	Transcription initiation factor TFIID subunit 4b OS=Arabidopsis thaliana OX=3702 GN=TAF4B	TAF4B	93.74	8.1683	6.9	5	5	5	0.998	0.979	0.987	1.04	0.916	1.047	1.013	0.8216
F4K4Y6	RNA-binding (RRM/RBD/RNP motifs) family protein OS=Arabidopsis thaliana OX=3702 GN=MDF20.11	MDF20.11	64.024	25.795	16.1	8	9	8	1.025	0.974	0.987	0.992	0.967	1.054	1.009	0.78752
F4K518	DCD (Development and Cell Death) domain protein OS=Arabidopsis thaliana OX=3702 GN=At5g61910	At5g61910	147.17	7.3506	3.7	5	5	3	0.956	0.919	0.931	1.048	1.043	1.107	1.14	0.0042951
F4K5B9	Eukaryotic aspartyl protease family protein OS=Arabidopsis thaliana OX=3702 GN=MOJ9.20	MOJ9.20	48.694	86.306	39.3	15	27	15	1.015	1.033	1.048	0.98	0.893	1.033	0.939	0.20972
F4K5C7	40S ribosomal protein S4 OS=Arabidopsis thaliana OX=3702 GN=At5g07090	At5g07090	27.707	-2	63.5	16	46	1
F4K5J1	Myosin-17 OS=Arabidopsis thaliana OX=3702 GN=XI-K	XI-K	173.38	60.306	9.1	12	14	10	1.008	1.131	0.99	1.048	0.884	0.987	0.933	0.34098
F4K5K6	Protein PLASTID MOVEMENT IMPAIRED 1-RELATED 1 OS=Arabidopsis thaliana OX=3702 GN=PMIR1	PMIR1	128.15	3.6062	1.1	1	1	1	0.977	1.093	0.982	1.016	0.84	1.114	0.973	0.7372
F4K5T4	Probable transcription factor At5g28040 OS=Arabidopsis thaliana OX=3702 GN=At5g28040	At5g28040	46.906	5.6798	5.2	2	2	2	0.961	1.017	0.847	1.044	1.062	1.079	1.127	0.08902
F4K5Y6	COP1-interacting protein-like protein OS=Arabidopsis thaliana OX=3702 GN=MNL12.14	MNL12.14	128.83	4.8517	2.1	2	2	2	0.871	0.941	0.847	0.893	1.503	0.932	1.252	0.31208
F4K627	Serine protease inhibitor, potato inhibitor I-type family protein OS=Arabidopsis thaliana OX=3702 GN=UPI	UPI	11.081	2.8375	10.1	1	1	1
F4K657	Biogenesis of lysosome-related organelles complex 1 subunit 2 OS=Arabidopsis thaliana OX=3702 GN=BLOS2	BLOS2	14.266	2.2714	11.8	1	1	1	1.015	0.998	0.993	1.03	0.995	0.983	1.001	0.97516
F4K658	FAD/NAD(P)-binding oxidoreductase family protein OS=Arabidopsis thaliana OX=3702 GN=At5g49555	At5g49555	60.489	42.638	16	8	9	8	0.974	1.002	0.925	1.074	1.032	1.019	1.077	0.057443
F4K6F8	Ribosomal protein L20 OS=Arabidopsis thaliana OX=3702 GN=GCD1	GCD1	43.94	12.904	11.7	4	4	4	1.071	1.025	1.025	0.987	0.945	0.969	0.93	0.0193996
F4K6M8	Calreticulin family protein OS=Arabidopsis thaliana OX=3702 GN=At5g07340	At5g07340	61.414	24.658	21.3	13	17	5	0.57	0.867	0.937	1.276	1.286	1.06	1.526	0.057296
F4K6N2	Amidase family protein OS=Arabidopsis thaliana OX=3702 GN=At5g07360	At5g07360	72.233	12.838	8.4	5	7	5	0.973	1.003	0.977	0.992	0.99	1.077	1.036	0.30376
F4K6T0	S-adenosyl-L-methionine-dependent methyltransferases superfamily protein OS=Arabidopsis thaliana OX=3702 GN=At5g14430	At5g14430	69.889	25.752	13.1	6	8	5	1.045	1.04	0.971	0.987	1.013	1.005	0.983	0.54834
F4K6X6	HSP20-like chaperones superfamily protein OS=Arabidopsis thaliana OX=3702 GN=At5g20970	At5g20970	28.131	6.266	13.7	3	3	3	0.78	0.903	0.878	1.196	1.028	1.2	1.337	0.0129963
F4K6Z5	Plant L-ascorbate oxidase OS=Arabidopsis thaliana OX=3702 GN=At5g21105	At5g21105	65.838	23.747	8.2	4	4	4	1.102	1.288	0.877	1.178	0.679	0.917	0.849	0.4159
F4K703	LA RNA-binding protein OS=Arabidopsis thaliana OX=3702 GN=LARP1a	LARP1a	92.169	54.113	10.7	7	9	7	0.957	1.016	0.922	1.072	1.03	0.999	1.071	0.118556
F4K7C4	Myosin 2 OS=Arabidopsis thaliana OX=3702 GN=MYA2	MYA2	176.52	2.0154	0.5	1	1	1
F4K7D6	S-(hydroxymethyl)glutathione dehydrogenase OS=Arabidopsis thaliana OX=3702 GN=HOT5	HOT5	42.043	60.051	36.6	16	33	16	0.945	0.974	1.002	1.023	1.035	1.028	1.056	0.032824
F4K7E0	Nuclear transport factor 2 (NTF2) family protein with RNA binding (RRM-RBD-RNP motifs) domain-containing protein OS=Arabidopsis thaliana OX=3702 GN=MRH10.6	MRH10.6	43.484	61.008	25.8	8	12	8	1.022	1.026	0.987	0.972	0.958	1.002	0.966	0.128559
F4K7F4	Exocyst complex component 84B OS=Arabidopsis thaliana OX=3702 GN=EXO84B	EXO84B	86.321	15.733	6.6	5	6	5	1.015	1.091	0.915	1.051	0.908	1.037	0.992	0.91498
F4K7Z8	Like AUXIN RESISTANT 1 OS=Arabidopsis thaliana OX=3702 GN=LAX1	LAX1	46.101	3.0266	2.5	1	1	1
F4K802	Carboxyl-terminal domain (Ctd) phosphatase-like 2 OS=Arabidopsis thaliana OX=3702 GN=CPL2	CPL2	86.449	10.075	4.4	3	3	3	0.952	0.957	0.994	0.997	1.069	1.036	1.069	0.053156
F4K8L2	Alpha/beta-Hydrolases superfamily protein OS=Arabidopsis thaliana OX=3702 GN=At5g37710	At5g37710	49.736	3.7437	5.7	2	2	2	1.024	1.196	0.979	1.024	0.799	1.007	0.885	0.28104
F4K8L8	Chaperone DnaJ-domain superfamily protein OS=Arabidopsis thaliana OX=3702 GN=At5g37750	At5g37750	27.703	-2	4.1	1	1	1
F4K8R9	P-loop containing nucleoside triphosphate hydrolases superfamily protein OS=Arabidopsis thaliana OX=3702 GN=ABCI21	ABCI21	23.828	1.692	4.7	1	1	1	0.976	1.091	1.073	0.903	1.05	0.923	0.916	0.20304
F4K8S2	RmlC-like cupins superfamily protein OS=Arabidopsis thaliana OX=3702 GN=CRA1	CRA1	31.645	3.9037	10.2	2	2	2	2.835	0.936	0.764	0.591	0.539	0.533	0.367	0.180518
F4K8Y6	Exocyst subunit exo70 family protein F1 OS=Arabidopsis thaliana OX=3702 GN=EXO70F1	EXO70F1	76.616	2.6323	2.8	2	2	2
F4K973	Embryo defective 2759 OS=Arabidopsis thaliana OX=3702 GN=EMB2759	EMB2759	38.619	11.35	6.5	1	1	1	1.148	1.057	0.965	0.83	0.988	1.046	0.903	0.29296
F4K9A6	Zinc finger C-x8-C-x5-C-x3-H type family protein OS=Arabidopsis thaliana OX=3702 GN=MDC12.23	MDC12.23	50.503	2.6625	2	1	1	1	0.886	0.917	1.03	0.915	1.097	1.153	1.117	0.26634
F4K9L4	Basic helix-loop-helix (BHLH) DNA-binding superfamily protein OS=Arabidopsis thaliana OX=3702 GN=BIM1	BIM1	45.417	2.0619	3.4	1	1	1
F4K9Y6	Phosphoglycerate/bisphosphoglycerate mutase family protein OS=Arabidopsis thaliana OX=3702 GN=MDJ22.4	MDJ22.4	50.805	58.952	32.4	11	14	11	1.054	0.975	0.981	1.007	1	0.984	0.994	0.8354
F4KA19	Calcium-binding EF hand family protein OS=Arabidopsis thaliana OX=3702 GN=At5g28830	At5g28830	36.161	13.043	12.3	3	3	3
F4KA67	Alpha/beta-Hydrolases superfamily protein OS=Arabidopsis thaliana OX=3702 GN=MXI10.2	MXI10.2	36.913	14.358	7.4	3	4	3	0.951	0.97	1.028	1.051	0.983	1.023	1.037	0.30006
F4KAG5	Ubiquitin-conjugating enzyme 27 OS=Arabidopsis thaliana OX=3702 GN=UBC27	UBC27	22.601	23.752	23.6	4	7	4	0.965	1.011	0.989	1.012	0.996	1.045	1.03	0.20832
F4KAQ8	Gamma carbonic anhydrase like 1 OS=Arabidopsis thaliana OX=3702 GN=GAMMA CAL1	GAMMA	30.561	3.7068	26.9	5	11	1
F4KB09	Nucleotidylyl transferase superfamily protein OS=Arabidopsis thaliana OX=3702 GN=At5g08340	At5g08340	38.649	4.4356	5.7	2	2	2	0.961	1.061	0.988	1.025	1.016	0.96	0.997	0.94706
F4KB17	Katanin p80 WD40 repeat-containing subunit B1 homolog OS=Arabidopsis thaliana OX=3702 GN=At5g08390	At5g08390	91.606	3.9444	2.1	2	2	1	0.979	1.043	0.914	0.975	1.027	1.076	1.048	0.37126
F4KB73	ARM repeat superfamily protein OS=Arabidopsis thaliana OX=3702 GN=At5g15680	At5g15680	242.5	2.8696	1	2	2	2	1.024	1.012	1.024	0.96	1.012	0.984	0.966	0.091518
F4KBF3	Probable acyl-activating enzyme 17, peroxisomal OS=Arabidopsis thaliana OX=3702 GN=AAE17	AAE17	79.18	13.213	7.1	5	5	5	0.973	1.102	0.982	1.017	0.926	1.004	0.964	0.50994
F4KBG1	Nuclear factor Y, subunit B13 OS=Arabidopsis thaliana OX=3702 GN=NF-YB13	NF-YB13	16.487	1.5426	6.2	1	1	1
F4KBV0	Transcriptional coactivator/pterin dehydratase OS=Arabidopsis thaliana OX=3702 GN=MWD22.5	MWD22.5	20.908	62.38	42.5	5	9	5	1.028	1.038	1.054	1.021	0.969	0.898	0.926	0.107238
F4KBV6	Pseudouridine synthase OS=Arabidopsis thaliana OX=3702 GN=MWD22.8	MWD22.8	46.542	8.0843	9	3	4	3
F4KC57	SNF7 family protein OS=Arabidopsis thaliana OX=3702 GN=VPS20.1	VPS20.1	27.669	8.6427	21.4	6	7	4	0.945	1.003	0.935	1.067	0.937	1.11	1.08	0.24914
F4KCC2	E3 ubiquitin-protein ligase PRT6 OS=Arabidopsis thaliana OX=3702 GN=PRT6	PRT6	223.96	15.274	3.7	7	7	7	0.969	0.961	0.95	1.03	1.048	1.049	1.086	0.00057545
F4KCF4	Histone H2A OS=Arabidopsis thaliana OX=3702 GN=HTA12	HTA12	18.891	2.9552	5.6	1	2	1	0.815	0.91	1.066	1.105	0.958	1.137	1.147	0.21126
F4KCI5	Sirtuin 2 OS=Arabidopsis thaliana OX=3702 GN=SRT2	SRT2	30.444	4.2094	7.7	2	2	2	0.971	1.224	0.777	0.948	1.108	0.993	1.026	0.78498
F4KCL2	CD2-binding protein-like protein OS=Arabidopsis thaliana OX=3702 GN=At5g09390	At5g09390	39.98	2.6783	2.6	1	1	1	0.944	1.087	0.893	1.062	0.988	1.038	1.056	0.40746
F4KCL7	Outer envelope protein 64, mitochondrial OS=Arabidopsis thaliana OX=3702 GN=OM64	OM64	65.911	4.2661	3.8	2	2	2
F4KCQ9	Tetratricopeptide repeat (TPR)-like superfamily protein OS=Arabidopsis thaliana OX=3702 GN=At5g16280	At5g16280	143.48	35.77	12.2	14	15	14	0.968	1.07	0.99	1.004	0.987	0.985	0.983	0.6236
F4KCR7	Vps51/Vps67 family (Components of vesicular transport) protein OS=Arabidopsis thaliana OX=3702 GN=MQK4.2	MQK4.2	114.86	28.145	10.6	10	10	10	0.958	0.965	0.943	1.057	1.052	1.026	1.094	0.00144277
F4KD71	Urea-proton symporter DUR3 OS=Arabidopsis thaliana OX=3702 GN=DUR3	DUR3	75.912	1.647	1.4	1	1	1	1.156	0.882	0.802	0.945	0.994	1.249	1.123	0.43586
F4KDA6	Protein LOW PSII ACCUMULATION 2, chloroplastic OS=Arabidopsis thaliana OX=3702 GN=LPA2	LPA2	20.213	27.667	20	2	4	2	1.029	1.028	0.91	1.089	0.996	0.898	1.005	0.9574
F4KDI6	Transmembrane protein OS=Arabidopsis thaliana OX=3702 GN=At5g58100	At5g58100	107.67	33.405	9.2	8	9	8	1.007	0.941	1.072	1.009	1.02	0.959	0.989	0.8311
F4KDK1	Calcineurin-like metallo-phosphoesterase superfamily protein OS=Arabidopsis thaliana OX=3702 GN=MCK7.7	MCK7.7	34.08	10.426	9.1	2	3	2	0.978	1.038	1.054	0.958	0.98	1.005	0.959	0.191363
F4KDR2	Ribosomal L29 family protein OS=Arabidopsis thaliana OX=3702 GN=At5g02610	At5g02610	17.021	5.5242	26.7	6	6	3	0.936	0.87	1.108	1.03	0.865	1.196	1.061	0.66252
F4KDZ4	Malate dehydrogenase OS=Arabidopsis thaliana OX=3702 GN=PMDH2	PMDH2	34.975	172.95	37.2	12	43	11	1.084	1.067	1.029	0.968	0.935	0.899	0.881	0.0085648
F4KE21	Biotin carboxyl carrier protein of acetyl-CoA carboxylase OS=Arabidopsis thaliana OX=3702 GN=CAC1	CAC1	26.927	24.441	26.4	8	14	7	1.026	0.977	1.011	1.076	0.959	0.997	1.006	0.89816
F4KE63	Valine--tRNA ligase, chloroplastic/mitochondrial 2 OS=Arabidopsis thaliana OX=3702 GN=EMB2247	EMB2247	110.63	92.338	24	25	30	25	1.056	1.027	0.998	0.98	1	0.958	0.954	0.081602
F4KEX3	Malate dehydrogenase OS=Arabidopsis thaliana OX=3702 GN=MCK7.20	MCK7.20	36.39	159.89	44.6	18	37	18	1.009	0.978	1.076	0.987	0.949	1.009	0.961	0.30912
F4KF14	Probable inactive ATP-dependent zinc metalloprotease FTSHI 4, chloroplastic OS=Arabidopsis thaliana OX=3702 GN=FTSHI4	FTSHI4	96.853	36.376	15.7	12	13	12	1.044	1.024	0.955	1.035	0.978	1.001	0.997	0.94026
F4KF27	Mediator-associated protein 2 OS=Arabidopsis thaliana OX=3702 GN=At5g64680	At5g64680	23.328	6.3278	10.4	2	2	2	1.1	0.844	1.021	1.336	0.796	0.914	1.027	0.96388
F4KF65	Importin subunit alpha-9 OS=Arabidopsis thaliana OX=3702 GN=IMPA9	IMPA9	56.683	2.0413	1.9	1	1	1
F4KFB3	Protein PTST homolog 3, chloroplastic OS=Arabidopsis thaliana OX=3702 GN=PTST	PTST	66.57	6.7888	4.5	3	3	3	1.046	0.98	0.994	0.994	1.015	0.988	0.992	0.74968
F4KFD7	26S proteasome regulatory subunit, putative (RPN5) OS=Arabidopsis thaliana OX=3702 GN=EMB2107	EMB2107	50.85	56.872	42.1	17	33	10	1.001	0.978	0.937	1.023	1.017	1.033	1.054	0.056638
F4KFQ9	FAD/NAD(P)-binding oxidoreductase family protein OS=Arabidopsis thaliana OX=3702 GN=SQP1	SQP1	53.787	4.5462	5.7	3	3	3	1.01	1.044	0.937	0.924	1.05	1.052	1.012	0.8495
F4KFT7	Bifunctional TH2 protein, mitochondrial OS=Arabidopsis thaliana OX=3702 GN=TH2	TH2	68.963	10.042	7.9	5	5	5	1.026	0.957	0.942	1.08	1.04	0.965	1.055	0.27882
F4KFV6	Trypsin family protein with PDZ domain-containing protein OS=Arabidopsis thaliana OX=3702 GN=DEG8	DEG8	46.259	25.135	24	10	13	10	1.058	0.998	1.008	0.988	1.018	0.978	0.974	0.29214
F4KG14	Guanylate-binding family protein OS=Arabidopsis thaliana OX=3702 GN=MCL19.12	MCL19.12	122.78	122.74	31.1	30	34	30	0.993	1.005	0.996	0.998	0.996	1.027	1.009	0.4462
F4KG65	Oxidoreductase/transition metal ion-binding protein OS=Arabidopsis thaliana OX=3702 GN=At5g52410	At5g52410	57.8	12.027	9.8	5	5	5	1.051	1.141	0.999	0.984	0.84	1.014	0.889	0.164458
F4KG92	RabGAP/TBC domain-containing protein OS=Arabidopsis thaliana OX=3702 GN=At5g52580	At5g52580	77.67	17.08	7.6	5	6	5	0.999	1.03	0.913	1.04	0.99	1.015	1.035	0.41284
F4KGA7	Selenoprotein, Rdx type OS=Arabidopsis thaliana OX=3702 GN=MZN1.9	MZN1.9	24.87	3.2265	9.3	2	2	2	0.945	0.991	0.994	0.924	1.123	1.028	1.049	0.48254
F4KGG0	Cyclin dependent kinase group C2 OS=Arabidopsis thaliana OX=3702 GN=CDKC2	CDKC2	51.318	7.8957	9.6	4	5	3	1.039	1.115	0.913	1.109	1.053	0.902	0.999	0.98788
F4KGM7	Exocyst subunit exo70 family protein A1 OS=Arabidopsis thaliana OX=3702 GN=EXO70A1	EXO70A1	75.674	50.597	18.5	11	14	11	1.078	1.009	1.011	0.972	1.012	1.01	0.966	0.25332
F4KGQ0	Fructose-bisphosphate aldolase 4, cytosolic OS=Arabidopsis thaliana OX=3702 GN=FBA4	FBA4	42.906	36.759	22.4	10	22	4	0.987	0.973	1.057	1.019	1.018	0.978	0.999	0.99514
F4KGS3	Asparagine synthetase 3 OS=Arabidopsis thaliana OX=3702 GN=ASN3	ASN3	65.032	14.733	19.4	10	13	4	1.007	1.032	1.064	1.029	0.947	0.943	0.941	0.131157
F4KGX7	PHYTOENE SYNTHASE OS=Arabidopsis thaliana OX=3702 GN=PSY	PSY	49.222	41.978	15.8	4	5	4	1.056	1.069	0.91	1.006	1.03	0.91	0.971	0.67944
F4KHD5	A-kinase anchor-like protein OS=Arabidopsis thaliana OX=3702 GN=MPO12.160	MPO12.160	323	171.66	16.8	41	43	41	1.083	1.062	0.995	1.07	0.865	0.954	0.92	0.264
F4KHD8	Nuclear pore complex protein GP210 OS=Arabidopsis thaliana OX=3702 GN=GB210	GB210	210.66	36.181	7.8	14	15	14	1.047	0.97	0.933	1.034	0.956	1.075	1.039	0.47348
F4KHF4	3-ketoacyl-acyl carrier protein synthase I OS=Arabidopsis thaliana OX=3702 GN=KASI	KASI	52.094	69.964	26.8	14	24	14	0.987	1.045	1.014	1.004	1.012	0.963	0.978	0.38068
F4KHG6	Carboxyl-terminal-processing peptidase 1, chloroplastic OS=Arabidopsis thaliana OX=3702 GN=CTPA1	CTPA1	53.033	24.549	17	7	7	7	1.056	1.034	0.983	1.037	0.963	0.955	0.962	0.30758
F4KHU8	UDP-glucuronic acid decarboxylase 3 OS=Arabidopsis thaliana OX=3702 GN=UXS3	UXS3	40.197	102.79	62.2	19	28	7	0.837	0.921	1.128	0.957	1.057	1.134	1.091	0.41148
F4KIB2	Transmembrane 9 superfamily member 8 OS=Arabidopsis thaliana OX=3702 GN=TMN8	TMN8	74.466	22.084	21	13	19	4	0.941	1.059	0.949	1.022	1.015	1.036	1.042	0.38384
F4KIH8	Transducin/WD40 repeat-like superfamily protein OS=Arabidopsis thaliana OX=3702 GN=MXC17.10	MXC17.10	148.07	98.08	18.2	22	26	22	0.947	1.022	0.95	1.025	1.002	1.045	1.052	0.136142
F4KJ37	Ubiquitin-conjugating enzyme 10 OS=Arabidopsis thaliana OX=3702 GN=UBC10	UBC10	12.239	23.986	26.6	2	4	1	1.061	1.026	0.997	0.91	1.057	0.968	0.952	0.33832
F4KJ69	Haloacid dehalogenase-like hydrolase (HAD) superfamily protein OS=Arabidopsis thaliana OX=3702 GN=At5g59480	At5g59480	32.004	10.9	14.9	4	5	4	1.018	0.993	0.953	0.992	0.989	1.117	1.045	0.38856
F4KJ98	Exocyst subunit exo70 family protein H7 OS=Arabidopsis thaliana OX=3702 GN=EXO70H7	EXO70H7	71.232	2.1909	1.6	1	1	1
F4KJA1	Monofunctional riboflavin biosynthesis protein RIBA 3 OS=Arabidopsis thaliana OX=3702 GN=RIBA3	RIBA3	60.176	35.557	18.2	8	9	7	1.004	0.992	1.005	1.113	0.988	0.929	1.01	0.91002
O03042	Ribulose bisphosphate carboxylase large chain OS=Arabidopsis thaliana OX=3702 GN=rbcL	rbcL	52.954	323.31	63.5	36	757	34	1.045	1.02	1.034	1.004	0.986	0.908	0.935	0.098777
O03982	Heavy metal-associated isoprenylated plant protein 39 OS=Arabidopsis thaliana OX=3702 GN=HIPP39	HIPP39	19.781	5.51	16.4	2	3	2	1.058	1.052	0.973	0.996	0.942	0.927	0.929	0.102843
O03983	Probable desiccation-related protein LEA14 OS=Arabidopsis thaliana OX=3702 GN=LEA14	LEA14	16.543	3.4431	10.6	2	2	2	1.029	1.03	1.044	0.85	0.965	1.105	0.941	0.47332
O03986	Heat shock protein 90-4 OS=Arabidopsis thaliana OX=3702 GN=HSP90-4	HSP90-4	80.14	-2	37.6	27	54	1	0.642	0.728	0.789	1.315	1.43	1.046	1.756	0.0073595
O04019	26S proteasome regulatory subunit 6A homolog B OS=Arabidopsis thaliana OX=3702 GN=RPT5B	RPT5B	47.037	1.8307	49.6	18	37	1	0.967	0.996	0.942	1.035	0.958	1.114	1.07	0.23068
O04023	Protein SRC2 homolog OS=Arabidopsis thaliana OX=3702 GN=SRC2	SRC2	34.189	2.9094	4.3	2	3	2	1.072	0.892	0.864	1.042	0.972	1.176	1.128	0.2349
O04036	Sugar transporter ERD6 OS=Arabidopsis thaliana OX=3702 GN=ERD6	ERD6	54.354	3.6216	4.4	2	3	2	1.008	1.02	0.99	1.129	0.881	0.891	0.961	0.6275
O04083	Alpha/beta-Hydrolases superfamily protein OS=Arabidopsis thaliana OX=3702 GN=At1g11090	At1g11090	36.561	6.6751	10.5	3	4	3	1.121	0.976	0.967	0.933	1.046	0.995	0.971	0.64862
O04130	D-3-phosphoglycerate dehydrogenase 2, chloroplastic OS=Arabidopsis thaliana OX=3702 GN=PGDH2	PGDH2	66.453	117.44	27.7	14	20	12	0.911	1.001	1.072	0.896	1.117	1.06	1.03	0.7549
O04147	Cyclic phosphodiesterase OS=Arabidopsis thaliana OX=3702 GN=At4g18930	At4g18930	20.514	29.052	32.6	5	7	5	1.013	0.992	0.965	1.056	0.954	1.038	1.026	0.50524
O04153	Calreticulin-3 OS=Arabidopsis thaliana OX=3702 GN=CRT3	CRT3	49.843	86.466	39.6	14	21	14	0.975	0.916	0.882	1.057	1.084	1.036	1.146	0.012977
O04157	Ras-related protein RABG3b OS=Arabidopsis thaliana OX=3702 GN=RABG3B	RABG3B	22.945	10.019	18.7	3	4	2	1.057	1.083	1.025	0.951	0.919	0.99	0.904	0.0191977
O04173	Transcription initiation factor TFIID subunit 10 OS=Arabidopsis thaliana OX=3702 GN=TAF10	TAF10	14.913	1.7996	7.5	1	1	1
O04193	LIM domain-containing protein WLIM2a OS=Arabidopsis thaliana OX=3702 GN=WLIN2A	WLIN2A	21.901	9.1455	26	5	6	2	0.972	1.191	0.926	1.04	0.882	1.012	0.95	0.63112
O04196	Isoamylase 1, chloroplastic OS=Arabidopsis thaliana OX=3702 GN=ISA1	ISA1	89.48	29.749	11.1	7	8	7	1.055	1.015	0.962	0.973	0.976	1.012	0.977	0.47778
O04197	Coronatine-insensitive protein 1 OS=Arabidopsis thaliana OX=3702 GN=COI1	COI1	67.665	9.0956	5.9	4	5	4	0.983	0.914	0.902	1.054	1.1	1.051	1.145	0.0112191
O04200	Peroxisomal nicotinamide adenine dinucleotide carrier OS=Arabidopsis thaliana OX=3702 GN=PXN	PXN	36.213	17.394	12.1	2	2	2	0.983	1.086	0.967	1.015	1.012	0.952	0.981	0.68834
O04202	Eukaryotic translation initiation factor 3 subunit F OS=Arabidopsis thaliana OX=3702 GN=TIF3F1	TIF3F1	31.862	77.464	44.7	10	19	10	1.09	1.008	0.997	0.972	0.949	1.023	0.951	0.2368
O04209	Clathrin light chain 2 OS=Arabidopsis thaliana OX=3702 GN=CLC2	CLC2	28.837	36.593	39.5	12	21	12	1.019	0.997	1.045	0.941	0.944	1.071	0.966	0.45958
O04212	Putative ABC1 protein At2g40090 OS=Arabidopsis thaliana OX=3702 GN=At2g40090	At2g40090	60.918	2.1412	2.8	2	2	2	0.9	1.116	0.963	1.042	1.039	0.948	1.017	0.79358
O04265	At5g08160 OS=Arabidopsis thaliana OX=3702 GN=T22D6_100	T22D6_100	38.636	27.459	20.7	5	6	5	0.991	1.04	0.996	1.017	0.958	1.052	1	0.9878
O04291	Homeobox-leucine zipper protein ATHB-14 OS=Arabidopsis thaliana OX=3702 GN=ATHB-14	ATHB-14	93.217	-2	1.5	1	1	1	0.977	0.919	1.08	0.984	0.993	1.055	1.019	0.7144
O04308	Probable mitochondrial-processing peptidase subunit alpha-2, chloroplastic/mitochondrial OS=Arabidopsis thaliana OX=3702 GN=MPPA2	MPPA2	54.053	21.18	29.1	14	32	5	1.001	0.963	0.987	1.011	0.993	1.003	1.019	0.2035
O04309	Jacalin-related lectin 35 OS=Arabidopsis thaliana OX=3702 GN=JAL35	JAL35	48.496	243.26	55	19	42	18	0.725	0.843	1.055	0.958	1.366	0.992	1.264	0.21134
O04310	Jacalin-related lectin 34 OS=Arabidopsis thaliana OX=3702 GN=JAL34	JAL34	72.473	231.66	33.5	21	29	21	0.925	1.004	0.997	1.038	1.16	0.82	1.031	0.84918
O04311	Jacalin-related lectin 33 OS=Arabidopsis thaliana OX=3702 GN=JAL33	JAL33	32.022	57.3	34.7	7	9	7	0.823	0.963	1.029	0.995	1.219	0.902	1.107	0.42628
O04313	PYK10-binding protein 2 OS=Arabidopsis thaliana OX=3702 GN=PBP2	PBP2	32.233	-2	17.6	4	10	1
O04314	PYK10-binding protein 1 OS=Arabidopsis thaliana OX=3702 GN=PBP1	PBP1	32.158	124.13	46.3	11	26	8	0.868	1.012	1.041	1.045	1.09	0.921	1.046	0.57856
O04316	Nitrile-specifier protein 4 OS=Arabidopsis thaliana OX=3702 GN=NSP4	NSP4	67.603	8.652	31.8	17	28	3	0.911	0.867	0.993	1.102	1.174	0.943	1.162	0.12552
O04326	Nuclear pore complex protein NUP35 OS=Arabidopsis thaliana OX=3702 GN=NUP35	NUP35	35.43	9.5661	12.8	3	3	3	0.98	1.001	1.067	1.072	0.937	0.953	0.972	0.5795
O04331	Prohibitin-3, mitochondrial OS=Arabidopsis thaliana OX=3702 GN=PHB3	PHB3	30.399	64.772	37.5	9	14	5	1.033	0.983	0.906	0.952	1.122	1.061	1.073	0.32192
O04350	Tubulin-folding cofactor A OS=Arabidopsis thaliana OX=3702 GN=TFCA	TFCA	12.824	53.475	48.7	5	11	5	0.981	1.037	1.044	0.993	0.915	1.022	0.957	0.31012
O04373	IAA-amino acid hydrolase ILR1-like 4 OS=Arabidopsis thaliana OX=3702 GN=ILL4	ILL4	48.263	23.829	9.5	3	4	3	0.858	0.92	0.885	0.986	1.248	1.078	1.244	0.040516
O04376	Serine/threonine protein phosphatase 2A 57 kDa regulatory subunit B' beta isoform OS=Arabidopsis thaliana OX=3702 GN=B'BETA	B'BETA	57.471	3.7585	8.6	5	5	2
O04379	Protein argonaute 1 OS=Arabidopsis thaliana OX=3702 GN=AGO1	AGO1	116.19	72.301	21.9	21	27	21	0.961	1.007	0.963	1.047	0.987	1.015	1.04	0.159936
O04420	Uricase OS=Arabidopsis thaliana OX=3702 GN=At2g26230	At2g26230	34.88	14.85	20.4	6	7	6	0.991	1.014	1.014	0.995	1.021	0.977	0.991	0.58822
O04450	T-complex protein 1 subunit epsilon OS=Arabidopsis thaliana OX=3702 GN=CCT5	CCT5	59.384	43.238	25.4	13	18	13	0.967	0.994	0.997	0.998	1.028	1.044	1.038	0.086697
O04482	Ubiquitin carboxyl-terminal hydrolase 2 OS=Arabidopsis thaliana OX=3702 GN=UCH2	UCH2	37.498	19.771	21.8	7	9	6	1.005	0.99	0.99	1.045	1.012	0.969	1.014	0.58836
O04486	Ras-related protein RABA2a OS=Arabidopsis thaliana OX=3702 GN=RABA2A	RABA2A	24.108	28.282	25.3	5	7	2	0.973	0.955	0.969	0.964	1.118	1.027	1.073	0.25302
O04487	Probable elongation factor 1-gamma 1 OS=Arabidopsis thaliana OX=3702 GN=At1g09640	At1g09640	46.66	42.675	47.8	18	49	9	0.986	0.987	0.92	1.03	1.027	1.055	1.076	0.041397
O04496	Aspartyl protease AED3 OS=Arabidopsis thaliana OX=3702 GN=AED3	AED3	47.661	46.778	17.8	8	17	8	1.168	1.111	0.947	1.001	0.942	0.866	0.871	0.147197
O04499	2,3-bisphosphoglycerate-independent phosphoglycerate mutase 1 OS=Arabidopsis thaliana OX=3702 GN=PGM1	PGM1	60.579	153.67	51.5	27	51	18	0.949	1.014	1.02	0.962	1.042	1.046	1.022	0.57172
O04527	F20P5.9 protein OS=Arabidopsis thaliana OX=3702 GN=At1g70190	At1g70190	22.722	2.1683	3.8	1	1	1
O04567	Probable inactive receptor kinase At1g27190 OS=Arabidopsis thaliana OX=3702 GN=At1g27190	At1g27190	65.423	20.13	9.2	4	4	4	1.126	0.97	1.017	0.988	0.987	0.94	0.936	0.24446
O04603	50S ribosomal protein L5, chloroplastic OS=Arabidopsis thaliana OX=3702 GN=RPL5	RPL5	28.343	120.71	55	15	35	15	1.079	1.036	1.006	0.977	1.008	0.903	0.925	0.112055
O04616	Protein CURVATURE THYLAKOID 1A, chloroplastic OS=Arabidopsis thaliana OX=3702 GN=CURT1A	CURT1A	17.697	68.061	24.4	5	16	5	1.077	0.982	1.004	0.993	1.006	0.953	0.964	0.32232
O04630	Threonine--tRNA ligase, mitochondrial 1 OS=Arabidopsis thaliana OX=3702 GN=THRRS	THRRS	80.935	136.52	40.2	29	42	29	0.978	0.968	0.978	1.011	1.076	1.014	1.061	0.047059
O04658	Probable nucleolar protein 5-1 OS=Arabidopsis thaliana OX=3702 GN=NOP5-1	NOP5-1	58.754	4.8518	8.8	3	3	2
O04663	Eukaryotic translation initiation factor isoform 4E OS=Arabidopsis thaliana OX=3702 GN=EIF(ISO)4E	EIF(ISO)4E	22.514	14.502	27.3	6	9	6	1.043	0.989	0.974	1.038	1.002	0.978	1.004	0.88618
O04834	GTP-binding protein SAR1A OS=Arabidopsis thaliana OX=3702 GN=SAR1A	SAR1A	22.03	2.2452	52.3	11	27	1
O04846	Alpha carbonic anhydrase 1, chloroplastic OS=Arabidopsis thaliana OX=3702 GN=ACA1	ACA1	32.697	5.9753	10.2	3	3	3
O04904	Dihydroorotase, mitochondrial OS=Arabidopsis thaliana OX=3702 GN=PYR4	PYR4	41.949	83.765	40.3	11	15	11	1.013	1.007	0.936	1.03	1.001	1.076	1.051	0.20392
O04905	UMP-CMP kinase 3 OS=Arabidopsis thaliana OX=3702 GN=UMK3	UMK3	22.481	54.684	49.5	10	19	9	0.984	1.004	1.072	0.934	1.002	1.053	0.977	0.60916
O04922	Probable glutathione peroxidase 2 OS=Arabidopsis thaliana OX=3702 GN=GPX2	GPX2	18.944	36.023	42.6	9	16	7	1.011	0.986	1.002	0.992	1.004	1.029	1.009	0.5467
O04928	Phosphatidate cytidylyltransferase 1 OS=Arabidopsis thaliana OX=3702 GN=CDS1	CDS1	48.659	35.689	5	2	2	2	0.945	0.944	0.991	1.035	0.987	1.104	1.085	0.088423
O04951	Serine/threonine-protein phosphatase PP2A-5 catalytic subunit OS=Arabidopsis thaliana OX=3702 GN=PP2A5	PP2A5	35.041	4.1575	21.2	5	8	1
O04983	Biotin carboxylase, chloroplastic OS=Arabidopsis thaliana OX=3702 GN=CAC2	CAC2	58.386	182.48	49.5	22	49	22	0.994	1.003	1.001	0.982	1.002	0.985	0.99	0.2273
O05000	NADH-ubiquinone oxidoreductase chain 2 OS=Arabidopsis thaliana OX=3702 GN=ND2	ND2	55.45	10.148	6.2	3	5	3	0.896	1.063	0.973	1.016	1.086	0.955	1.043	0.5263
O22100	ATMRK1 OS=Arabidopsis thaliana OX=3702 GN=ATMRK1	ATMRK1	42.582	32.093	28.4	10	13	10	1.008	1.037	0.99	0.97	0.961	1.018	0.972	0.2665
O22126	Fasciclin-like arabinogalactan protein 8 OS=Arabidopsis thaliana OX=3702 GN=FLA8	FLA8	43.074	16.801	9.5	5	7	5	0.874	1.06	0.986	1.142	1.04	0.862	1.042	0.72332
O22145	Probable tRNA N6-adenosine threonylcarbamoyltransferase, mitochondrial OS=Arabidopsis thaliana OX=3702 GN=GCP1	GCP1	52.995	2.3047	7.5	2	2	2	0.987	1.174	1.038	1.005	0.961	0.856	0.882	0.150065
O22149	Probable pectinesterase/pectinesterase inhibitor 17 OS=Arabidopsis thaliana OX=3702 GN=PME17	PME17	55.976	45.809	23.1	9	11	9	0.962	1.125	0.657	1.211	0.962	1.142	1.208	0.2963
O22151	Golgi SNAP receptor complex member 1-2 OS=Arabidopsis thaliana OX=3702 GN=GOS12	GOS12	28.521	7.5517	14	4	4	4	0.961	0.974	1.009	0.984	1.04	1.038	1.04	0.167102
O22160	Thylakoid lumenal 15 kDa protein 1, chloroplastic OS=Arabidopsis thaliana OX=3702 GN=At2g44920	At2g44920	23.778	96.887	40.6	8	22	8	1.066	0.991	0.997	1.019	0.954	0.973	0.965	0.30466
O22164	Expressed protein OS=Arabidopsis thaliana OX=3702 GN=At2g44870	At2g44870	28.069	10.177	16.5	4	6	4	1.051	1.022	0.958	0.969	0.995	0.976	0.97	0.35558
O22173	Polyadenylate-binding protein 4 OS=Arabidopsis thaliana OX=3702 GN=PAB4	PAB4	71.652	224.91	38.2	23	40	21	0.993	1.002	0.992	1.009	1.023	1.002	1.016	0.086119
O22187	Probable receptor-like protein kinase At2g23200 OS=Arabidopsis thaliana OX=3702 GN=At2g23200	At2g23200	93.378	22.864	12.1	9	9	8	1.042	1	0.907	1.053	1.067	0.91	1.027	0.70952
O22189	Cytochrome P450, family 96, subfamily A, polypeptide 1 OS=Arabidopsis thaliana OX=3702 GN=CYP96A1	CYP96A1	58.86	1.6009	2.3	1	1	1
O22203	Cytochrome P450 98A3 OS=Arabidopsis thaliana OX=3702 GN=CYP98A3	CYP98A3	57.926	49.772	22.4	12	13	12	0.978	1.016	1.007	0.988	0.974	1.039	1	0.99162
O22207	Ubiquitin carboxyl-terminal hydrolase 5 OS=Arabidopsis thaliana OX=3702 GN=UBP5	UBP5	103.87	2.4001	1.4	1	1	1
O22211	Putative UDP-N-acetylglucosamine--dolichyl-phosphate N-acetylglucosaminephosphotransferase OS=Arabidopsis thaliana OX=3702 GN=GPT	GPT	47.724	2.6045	2.3	1	1	1	1.012	1.066	0.897	1.013	0.992	1.039	1.023	0.65672
O22218	Calcium-transporting ATPase 4, plasma membrane-type OS=Arabidopsis thaliana OX=3702 GN=ACA4	ACA4	112.75	20.282	17.2	18	26	9	0.977	1.035	0.985	1.04	0.944	0.967	0.985	0.6647
O22224	Nuclear pore complex protein NUP93A OS=Arabidopsis thaliana OX=3702 GN=NUP93A	NUP93A	96.614	49.166	15.8	12	13	8	1.033	1.05	1.004	0.971	0.957	1.005	0.95	0.058761
O22229	NADPH-dependent thioredoxin reductase 3 OS=Arabidopsis thaliana OX=3702 GN=NTRC	NTRC	57.949	128.31	29.7	12	26	12	1.015	1.022	1.032	1.009	1.034	0.972	0.982	0.38706
O22247	At2g47640 OS=Arabidopsis thaliana OX=3702 GN=F26K9_270	F26K9_270	12.507	18.586	25.9	3	10	3	1.012	1.02	1.024	1.033	0.944	1.018	0.98	0.5345
O22263	Protein disulfide-isomerase like 2-1 OS=Arabidopsis thaliana OX=3702 GN=PDIL2-1	PDIL2-1	39.496	86.861	51	18	38	17	1	0.961	1.017	0.951	1.033	1.053	1.02	0.62194
O22265	Signal recognition particle 43 kDa protein, chloroplastic OS=Arabidopsis thaliana OX=3702 GN=CAO	CAO	41.279	119.18	32.7	11	18	11	1.131	1.083	0.939	1.032	0.947	0.948	0.928	0.31636
O22270	AT4G08690 protein OS=Arabidopsis thaliana OX=3702 GN=T3F12.1	T3F12.1	34.433	4.2833	5.6	2	2	2	0.975	1.016	0.995	0.96	1.018	1.048	1.013	0.67592
O22285	Probable methyltransferase PMT11 OS=Arabidopsis thaliana OX=3702 GN=At2g39750	At2g39750	78.368	1.8563	1.4	1	1	1
O22287	Mannose-1-phosphate guanylyltransferase 1 OS=Arabidopsis thaliana OX=3702 GN=CYT1	CYT1	39.577	45.154	16.3	6	9	6	0.98	1.061	0.966	1.017	1.022	0.949	0.994	0.8804
O22446	Histone deacetylase 19 OS=Arabidopsis thaliana OX=3702 GN=HDA19	HDA19	56.022	15.224	10.8	4	4	4	0.963	0.985	0.961	0.99	1.077	0.976	1.046	0.23648
O22467	Histone-binding protein MSI1 OS=Arabidopsis thaliana OX=3702 GN=MSI1	MSI1	48.194	30.461	19.6	7	9	7	1.005	1.092	0.967	1.015	0.948	1.036	0.979	0.66564
O22468	WD-40 repeat-containing protein MSI2 OS=Arabidopsis thaliana OX=3702 GN=MSI2	MSI2	46.703	18.714	13.3	5	8	4	1.051	1.041	1.009	0.94	0.93	1.006	0.927	0.051104
O22469	WD-40 repeat-containing protein MSI3 OS=Arabidopsis thaliana OX=3702 GN=MSI3	MSI3	47.983	2.5148	5.7	2	4	1	0.731	1.038	0.917	1.134	1.063	1.103	1.229	0.107404
O22476	Protein BRASSINOSTEROID INSENSITIVE 1 OS=Arabidopsis thaliana OX=3702 GN=BRI1	BRI1	130.54	6.9436	4	4	4	4	1.033	1.284	0.947	1.062	0.771	0.937	0.849	0.27458
O22527	Chlorophyllase-1 OS=Arabidopsis thaliana OX=3702 GN=CLH1	CLH1	34.854	12.912	9.6	4	7	4	0.769	0.861	1.022	1.004	1.548	0.816	1.27	0.36678
O22558	Serine/threonine-protein kinase STY8 OS=Arabidopsis thaliana OX=3702 GN=STY8	STY8	61.509	4.4175	5.9	3	3	1	0.986	0.875	0.917	1.036	1.192	0.992	1.159	0.089796
O22607	WD-40 repeat-containing protein MSI4 OS=Arabidopsis thaliana OX=3702 GN=MSI4	MSI4	55.758	106.99	28.8	11	14	10	0.95	0.979	0.982	1.01	1.035	1.089	1.077	0.040398
O22609	Protease Do-like 1, chloroplastic OS=Arabidopsis thaliana OX=3702 GN=DEGP1	DEGP1	46.673	87.418	29.4	10	20	10	1.043	0.956	1.014	0.988	1.004	1.019	0.999	0.99756
O22633	NOI protein OS=Arabidopsis thaliana OX=3702 GN=NOI	NOI	8.3433	1.7576	15.2	1	2	1	1.088	0.911	1.013	0.984	0.983	1.039	0.998	0.99572
O22682	Probable S-sulfocysteine synthase, chloroplastic OS=Arabidopsis thaliana OX=3702 GN=At3g03630	At3g03630	43.16	42.791	21	7	8	7	1.027	1.046	1.019	0.964	0.93	0.981	0.93	0.0141028
O22683	Cyanate hydratase OS=Arabidopsis thaliana OX=3702 GN=CYN	CYN	18.592	39.03	54.8	9	14	9	0.955	0.998	1.03	1.002	0.943	1.044	1.002	0.96702
O22704	Cytochrome B5-like protein OS=Arabidopsis thaliana OX=3702 GN=CB5LP	CB5LP	13.709	4.6863	17.4	2	2	2
O22707	Probable aldo-keto reductase 3 OS=Arabidopsis thaliana OX=3702 GN=At1g60690	At1g60690	38.16	6.8376	22.6	8	11	1
O22715	AP-1 complex subunit mu-2 OS=Arabidopsis thaliana OX=3702 GN=AP1M2	AP1M2	49.032	53.243	22.7	10	13	10	1.007	0.998	0.983	0.983	1.029	1.04	1.021	0.3247
O22764	Protein kinase superfamily protein OS=Arabidopsis thaliana OX=3702 GN=At4g02630	At4g02630	54.735	2.467	4.5	2	2	2	0.95	0.936	1.133	0.962	0.917	1.11	0.99	0.9155
O22765	Tryptophan synthase alpha chain OS=Arabidopsis thaliana OX=3702 GN=TRPA1	TRPA1	29.579	26.785	25.5	5	5	5	1.088	1.028	0.934	1.015	1.006	1.002	0.991	0.89094
O22768	Transcription factor UNE12 OS=Arabidopsis thaliana OX=3702 GN=UNE12	UNE12	33.105	2.0125	3.5	1	1	1
O22769	NADH dehydrogenase [ubiquinone] flavoprotein 2, mitochondrial OS=Arabidopsis thaliana OX=3702 GN=At4g02580	At4g02580	28.388	23.123	25.9	7	12	7	1.015	0.962	1.091	0.941	0.983	0.986	0.949	0.25974
O22784	Cysteine-rich repeat secretory protein 11 OS=Arabidopsis thaliana OX=3702 GN=CRRSP11	CRRSP11	32.658	13.671	8.2	2	2	2	1.13	1.038	1.013	0.899	1.035	0.911	0.894	0.113863
O22785	Pre-mRNA-processing factor 19 homolog 2 OS=Arabidopsis thaliana OX=3702 GN=PRP19B	PRP19B	56.727	81.014	37.3	15	20	13	0.97	1.008	0.968	1.036	1.028	0.974	1.031	0.26262
O22788	Probable peroxygenase 3 OS=Arabidopsis thaliana OX=3702 GN=PXG3	PXG3	26.6	40.722	31.4	7	9	7	0.988	0.946	0.865	0.988	1.081	1.111	1.136	0.072597
O22791	Putative RNA-binding protein OS=Arabidopsis thaliana OX=3702 GN=At2g33410	At2g33410	41.328	55.02	18.3	6	10	6	0.976	0.97	1.074	0.996	1.013	1.039	1.009	0.78678
O22793	Multiple organellar RNA editing factor 2, chloroplastic OS=Arabidopsis thaliana OX=3702 GN=MORF2	MORF2	24.715	22.199	24.2	6	9	5	1.008	1.041	0.95	0.979	1.012	1.005	0.999	0.98984
O22795	50S ribosomal protein L28, chloroplastic OS=Arabidopsis thaliana OX=3702 GN=RPL28	RPL28	16.033	9.3998	23.1	5	6	5	0.989	0.923	1.121	0.996	0.931	1.082	0.992	0.93122
O22797	Glycolipid transfer protein 1 OS=Arabidopsis thaliana OX=3702 GN=GLTP1	GLTP1	22.74	5.3613	10.9	2	3	2	1.164	1.116	1.022	0.83	0.899	1.01	0.829	0.051464
O22809	NAD(P)-binding Rossmann-fold superfamily protein OS=Arabidopsis thaliana OX=3702 GN=CRL1	CRL1	35.875	3.1541	14.6	5	7	2
O22810	At2g33600 OS=Arabidopsis thaliana OX=3702 GN=CRL2	CRL2	35.614	21.167	17.8	5	7	2	0.935	1.012	1.209	0.966	0.957	0.928	0.903	0.33876
O22812	AT-hook motif nuclear-localized protein 10 OS=Arabidopsis thaliana OX=3702 GN=AHL10	AHL10	36.316	4.3941	4	1	1	1	1.277	1.047	1.296	0.634	0.918	0.875	0.67	0.039065
O22822	UDP-glycosyltransferase 74F2 OS=Arabidopsis thaliana OX=3702 GN=UGT74F2	UGT74F2	50.771	58.895	21.2	7	10	7	0.946	1	0.799	1.172	1.081	0.976	1.176	0.128318
O22826	At2g43770 OS=Arabidopsis thaliana OX=3702 GN=At2g43770	At2g43770	37.885	35.844	18.1	5	8	5	0.924	0.928	1.057	1.034	1.049	1	1.06	0.266
O22827	Molybdopterin synthase catalytic subunit OS=Arabidopsis thaliana OX=3702 GN=MOCS2	MOCS2	22.216	9.4494	17.2	5	6	5	0.96	1.021	0.924	1.038	1.059	1.005	1.068	0.113875
O22841	Endochitinase At2g43620 OS=Arabidopsis thaliana OX=3702 GN=At2g43620	At2g43620	30.377	26.461	23	5	8	5	0.906	1.05	1.029	1.006	1.15	0.93	1.034	0.70444
O22850	Probable glutathione peroxidase 3, mitochondrial OS=Arabidopsis thaliana OX=3702 GN=GPX3	GPX3	23.258	3.4478	13.6	3	4	2
O22860	60S ribosomal protein L38 OS=Arabidopsis thaliana OX=3702 GN=RPL38A	RPL38A	8.1216	21.938	53.6	4	8	4	1.002	1.06	0.954	0.99	0.986	1.027	0.996	0.91946
O22867	Defensin-like protein 194 OS=Arabidopsis thaliana OX=3702 GN=ATTI3	ATTI3	9.4081	11.278	15.7	1	1	1
O22869	Defensin-like protein 197 OS=Arabidopsis thaliana OX=3702 GN=ATTI6	ATTI6	10.192	6.177	21.3	1	1	1	1.167	0.829	1.097	0.966	0.979	0.983	0.947	0.71586
O22874	Expansin-A8 OS=Arabidopsis thaliana OX=3702 GN=EXPA8	EXPA8	27.26	2.795	12.6	2	3	2	0.952	1.063	1.015	1.021	1.019	0.94	0.983	0.71682
O22886	Uroporphyrinogen decarboxylase 2, chloroplastic OS=Arabidopsis thaliana OX=3702 GN=HEME2	HEME2	43.579	112.02	34	15	28	15	1.076	1.024	1.012	0.999	0.957	0.951	0.934	0.049045
O22898	Long chain acyl-CoA synthetase 1 OS=Arabidopsis thaliana OX=3702 GN=LACS1	LACS1	74.597	78.291	30.6	18	24	18	1.001	1	0.982	0.928	1.042	1.106	1.031	0.64228
O22899	Probable pre-mRNA-splicing factor ATP-dependent RNA helicase DEAH3 OS=Arabidopsis thaliana OX=3702 GN=At2g47250	At2g47250	82.653	37.207	17.7	10	14	4	0.99	1.003	0.93	1.079	0.982	1.027	1.056	0.20148
O22907	DEAD-box ATP-dependent RNA helicase 24 OS=Arabidopsis thaliana OX=3702 GN=RH24	RH24	83.05	2.7998	1.4	1	1	1
O22911	At2g47370 OS=Arabidopsis thaliana OX=3702 GN=At2g47370	At2g47370	35.915	2.5977	6.1	2	2	2	1.163	0.901	1.047	0.967	0.836	1.114	0.938	0.58568
O22914	Calvin cycle protein CP12-1, chloroplastic OS=Arabidopsis thaliana OX=3702 GN=CP12-1	CP12-1	13.487	89.589	52.4	4	10	4	0.964	0.946	1.148	1.059	0.972	0.969	0.981	0.82444
O22922	U2 small nuclear ribonucleoprotein B'' OS=Arabidopsis thaliana OX=3702 GN=U2B''	U2B''	26.237	5.7651	9.1	2	2	2	1.086	0.885	0.982	1.006	1.06	0.993	1.036	0.57184
O22941	Insulin-degrading enzyme-like 1, peroxisomal OS=Arabidopsis thaliana OX=3702 GN=PXM16	PXM16	110.99	64.533	20.5	18	22	18	0.922	0.987	0.969	1.054	1.026	1.05	1.088	0.0186564
O22943	Probable glycosyltransferase STELLO1 OS=Arabidopsis thaliana OX=3702 GN=STL1	STL1	88.061	24.329	7.1	4	4	2	1.001	0.931	0.995	1.03	1.057	0.992	1.052	0.161641
O22957	Apoptosis inhibitory protein 5 (API5) OS=Arabidopsis thaliana OX=3702 GN=At2g34040	At2g34040	61.644	106.06	40.7	20	28	18	1.018	0.97	0.999	0.983	1.032	1.006	1.011	0.59944
O22969	Uncharacterized protein At2g34160 OS=Arabidopsis thaliana OX=3702 GN=At2g34160	At2g34160	14.617	-2	36.2	5	6	1	0.99	1.002	1.008	0.977	1.026	1.009	1.004	0.8155
O22993	Probable inactive ATP-dependent zinc metalloprotease FTSHI 1, chloroplastic OS=Arabidopsis thaliana OX=3702 GN=FTSHI1	FTSHI1	105.54	55.041	17.2	12	14	12	1.054	1.05	0.976	1.029	0.887	0.926	0.923	0.182197
O23006	LysM domain-containing GPI-anchored protein 2 OS=Arabidopsis thaliana OX=3702 GN=LYM2	LYM2	37.739	16.867	19.4	7	14	7	0.928	0.88	0.893	1.1	1.008	1.113	1.193	0.0074633
O23016	Probable voltage-gated potassium channel subunit beta OS=Arabidopsis thaliana OX=3702 GN=KAB1	KAB1	36.538	74.462	45.7	18	36	18	0.977	0.972	1.035	0.988	0.989	1.042	1.012	0.68266
O23034	Ubiquitin-like modifier-activating enzyme 5 OS=Arabidopsis thaliana OX=3702 GN=At1g05350	At1g05350	47.02	99.988	21.8	8	10	8	0.974	1.006	0.988	1.008	1.066	1.034	1.047	0.069855
O23049	50S ribosomal protein L6, chloroplastic OS=Arabidopsis thaliana OX=3702 GN=RPL6	RPL6	24.705	38.505	50.7	13	30	13	1.066	0.974	1.03	0.949	1.036	0.935	0.951	0.2903
O23052	Uncharacterized TPR repeat-containing protein At1g05150 OS=Arabidopsis thaliana OX=3702 GN=At1g05150	At1g05150	90.168	28.338	12.3	9	10	3
O23053	Probable membrane metalloprotease ARASP2, chloroplastic OS=Arabidopsis thaliana OX=3702 GN=ARASP2	ARASP2	47.774	1.6809	3.9	2	2	1
O23066	Cytochrome P450 86A2 OS=Arabidopsis thaliana OX=3702 GN=CYP86A2	CYP86A2	62.529	7.7335	7.2	5	7	2	1.084	1.146	1.06	0.905	0.863	0.975	0.834	0.0126007
O23087	Calcium-transporting ATPase 2, endoplasmic reticulum-type OS=Arabidopsis thaliana OX=3702 GN=ECA2	ECA2	115.83	18.234	5.9	5	6	4	1.064	0.984	1.021	0.954	1.016	0.979	0.961	0.24334
O23138	Cytochrome c-1 OS=Arabidopsis thaliana OX=3702 GN=CYTC-1	CYTC-1	12.394	25.758	36	4	9	2	0.895	1.014	1.022	0.998	1.064	1.009	1.048	0.36692
O23140	AP-2 complex subunit mu OS=Arabidopsis thaliana OX=3702 GN=AP2M	AP2M	49.322	16.236	20.1	10	11	10	0.962	0.99	0.984	1.042	0.97	1.019	1.032	0.24098
O23144	Proton pump-interactor 1 OS=Arabidopsis thaliana OX=3702 GN=PPI1	PPI1	68.878	95.869	36.3	21	28	21	0.985	0.97	1.011	0.975	1.026	1.027	1.021	0.38312
O23155	At4g37330 OS=Arabidopsis thaliana OX=3702 GN=C7A10.30	C7A10.30	55.622	3.4642	2	1	1	1	0.981	1.069	0.946	0.983	1.013	1.024	1.008	0.82264
O23157	AT4g37300/C7A10_60 OS=Arabidopsis thaliana OX=3702 GN=C7A10.60	C7A10.60	18.815	73.852	63	8	12	8	0.924	1	1.026	1.04	0.978	1.056	1.042	0.34914
O23166	Thioredoxin-like protein HCF164, chloroplastic OS=Arabidopsis thaliana OX=3702 GN=HCF164	HCF164	28.745	62.949	34.9	8	11	8	1.024	0.991	1.025	1.018	0.992	0.955	0.975	0.30836
O23171	Methylesterase 9 OS=Arabidopsis thaliana OX=3702 GN=MES9	MES9	28.744	4.0543	7.8	2	2	2	0.836	0.944	0.873	1.104	1.077	1.159	1.259	0.0051245
O23193	CBS domain-containing protein CBSX1, chloroplastic OS=Arabidopsis thaliana OX=3702 GN=CBSX1	CBSX1	25.768	19.738	21.2	4	5	4	1.047	0.957	1.022	0.933	1.028	1.037	0.991	0.8332
O23207	Probable NAD(P)H dehydrogenase (quinone) FQR1-like 2 OS=Arabidopsis thaliana OX=3702 GN=At4g36750	At4g36750	28.754	43.783	23.8	5	7	5	1.063	1.063	1.055	0.938	0.964	0.974	0.904	0.00093722
O23231	Uncharacterized protein At4g36500 OS=Arabidopsis thaliana OX=3702 GN=C7A10.860	C7A10.860	13.875	4.0576	12.3	1	1	1
O23237	Peroxidase 49 OS=Arabidopsis thaliana OX=3702 GN=PER49	PER49	36.164	7.172	13.9	4	4	3	0.883	1.101	1.12	1.133	0.92	0.847	0.934	0.5779
O23240	D-2-hydroxyglutarate dehydrogenase, mitochondrial OS=Arabidopsis thaliana OX=3702 GN=D2HGDH	D2HGDH	61.445	36.142	20.6	12	14	12	0.962	0.986	0.984	1.01	1.033	1.097	1.071	0.058461
O23249	Cyclin-dependent kinases regulatory subunit 1 OS=Arabidopsis thaliana OX=3702 GN=CKS1	CKS1	10.521	2.0519	28.7	3	3	1
O23252	Eukaryotic translation initiation factor 4E-1 OS=Arabidopsis thaliana OX=3702 GN=EIF4E1	EIF4E1	26.519	32.456	28.5	6	7	6	1.027	0.944	0.939	0.967	1.06	1.036	1.053	0.2691
O23254	Serine hydroxymethyltransferase 4 OS=Arabidopsis thaliana OX=3702 GN=SHM4	SHM4	51.717	171.07	52.4	19	51	19	0.962	1	1.06	0.953	1.005	1.038	0.991	0.83306
O23255	Adenosylhomocysteinase 1 OS=Arabidopsis thaliana OX=3702 GN=SAHH1	SAHH1	53.378	321.84	59.6	25	101	8	0.984	1.029	1.029	0.971	0.995	1.02	0.982	0.41842
O23264	Selenium-binding protein 1 OS=Arabidopsis thaliana OX=3702 GN=SBP1	SBP1	54.056	99.566	35.7	13	25	6	0.961	1.044	1.022	0.99	0.952	0.984	0.967	0.29278
O23290	60S ribosomal protein L36a OS=Arabidopsis thaliana OX=3702 GN=RPL36AA	RPL36AA	12.125	7.6299	23.8	4	8	4	0.913	0.912	1.161	1.066	0.864	1.138	1.027	0.827
O23298	AT4g14420/dl3250c OS=Arabidopsis thaliana OX=3702 GN=dl3250c	dl3250c	17.427	4.4262	10.8	2	3	2	0.963	0.978	1.035	0.941	1.03	1.062	1.019	0.69076
O23299	Enoyl-CoA delta isomerase 2, peroxisomal OS=Arabidopsis thaliana OX=3702 GN=ECI2	ECI2	25.773	24.929	21.2	4	7	3	0.991	1.047	0.968	1.056	1.05	0.974	1.025	0.52652
O23300	Enoyl-CoA delta isomerase 3 OS=Arabidopsis thaliana OX=3702 GN=ECI3	ECI3	25.595	5.2495	12.6	3	3	2
O23342	Preprotein translocase subunit SECE1 OS=Arabidopsis thaliana OX=3702 GN=SECE1	SECE1	19.12	49.188	38.4	6	8	6	1.043	0.987	1.048	1.005	0.977	0.967	0.958	0.130476
O23344	Ferredoxin C 1, chloroplastic OS=Arabidopsis thaliana OX=3702 GN=FDC1	FDC1	16.732	47.741	53.9	5	9	5	1.07	1.019	1	0.973	0.971	0.986	0.949	0.064595
O23365	Cytochrome P450 97B3, chloroplastic OS=Arabidopsis thaliana OX=3702 GN=CYP97B3	CYP97B3	65.174	80.374	25.5	13	18	13	0.979	0.993	0.985	1.014	1.03	0.975	1.021	0.29012
O23401	UDP-glycosyltransferase 84A3 OS=Arabidopsis thaliana OX=3702 GN=UGT84A3	UGT84A3	53.912	31.313	20.7	8	8	8	0.928	0.967	1.054	1.015	0.936	1.106	1.037	0.59658
O23403	PsbP domain-containing protein 1, chloroplastic OS=Arabidopsis thaliana OX=3702 GN=PPD1	PPD1	32.265	36.808	23.3	7	13	7	1.034	0.99	1.095	0.931	0.976	0.922	0.907	0.046495
O23404	Pyruvate, phosphate dikinase 1, chloroplastic OS=Arabidopsis thaliana OX=3702 GN=PPDK	PPDK	105.14	198.58	36.8	28	50	28	0.983	1.03	0.937	1.039	0.956	1.08	1.042	0.41586
O23406	UDP-glycosyltransferase 75D1 OS=Arabidopsis thaliana OX=3702 GN=UGT75D1	UGT75D1	53.866	16.361	15.6	6	6	6	0.962	1.065	0.97	0.885	1.108	1.023	1.006	0.96816
O23461	L-arabinokinase OS=Arabidopsis thaliana OX=3702 GN=ARA1	ARA1	114.26	111.48	24.3	19	25	19	0.96	0.985	0.944	1.053	1.039	1.028	1.08	0.005578
O23463	Calmodulin-binding transcription activator 5 OS=Arabidopsis thaliana OX=3702 GN=CAMTA5	CAMTA5	104.85	6.6915	3.6	3	3	3
O23512	Probable pheophorbidase OS=Arabidopsis thaliana OX=3702 GN=PPD	PPD	29.014	18.527	16.8	3	6	3	0.955	1.006	0.813	1.202	0.905	1.129	1.167	0.23258
O23515	60S ribosomal protein L15-1 OS=Arabidopsis thaliana OX=3702 GN=RPL15A	RPL15A	24.239	74.126	46.1	10	14	10	0.879	0.832	1.232	0.983	0.947	1.133	1.041	0.71582
O23523	RGG repeats nuclear RNA binding protein A OS=Arabidopsis thaliana OX=3702 GN=RGGA	RGGA	37.467	118.59	45.1	14	22	12	0.937	0.951	1.026	1.045	0.998	1.028	1.054	0.163641
O23547	Expansin-like B1 OS=Arabidopsis thaliana OX=3702 GN=EXLB1	EXLB1	27.933	6.8785	13.2	3	3	3	1.048	1.069	0.91	1.025	0.961	1.01	0.99	0.88806
O23550	Protein FIP2 OS=Arabidopsis thaliana OX=3702 GN=FIP2	FIP2	34.433	6.6902	7.1	2	2	2	0.664	0.812	1.014	1.122	1.288	1.062	1.394	0.063482
O23553	Beta-amylase 3, chloroplastic OS=Arabidopsis thaliana OX=3702 GN=BAM3	BAM3	61.352	184.27	54.9	27	37	27	1.177	1.076	1.181	0.918	0.899	0.808	0.764	0.0057166
O23569	L-lactate dehydrogenase OS=Arabidopsis thaliana OX=3702 GN=dl4665w	dl4665w	37.95	8.6437	9.1	4	4	4	0.957	1.011	0.991	0.973	1	1.043	1.019	0.50382
O23593	RGG repeats nuclear RNA binding protein B OS=Arabidopsis thaliana OX=3702 GN=RGGB	RGGB	38.905	128.46	45.8	15	34	13	1.01	0.985	1.036	0.985	0.993	1.028	0.992	0.69568
O23614	Carboxyl-terminal-processing peptidase 2, chloroplastic OS=Arabidopsis thaliana OX=3702 GN=CTPA2	CTPA2	55.762	48.507	25.4	11	12	11	1.019	0.938	1.014	1.045	0.976	0.979	1.01	0.79002
O23617	Alpha,alpha-trehalose-phosphate synthase [UDP-forming] 5 OS=Arabidopsis thaliana OX=3702 GN=TPS5	TPS5	97.453	4.5811	4.8	4	4	3	0.986	0.965	1.081	1.144	0.795	1.041	0.983	0.8212
O23627	Glycine--tRNA ligase, mitochondrial 1 OS=Arabidopsis thaliana OX=3702 GN=At1g29880	At1g29880	81.943	151.6	35.5	25	49	25	0.974	0.991	0.983	1.037	1.018	0.998	1.036	0.045299
O23647	1,4-alpha-glucan-branching enzyme 2-1, chloroplastic/amyloplastic OS=Arabidopsis thaliana OX=3702 GN=SBE2.1	SBE2.1	97.659	120.15	30.2	25	35	20	0.964	1.007	1	1.06	0.986	0.988	1.021	0.49366
O23653	Aspartokinase 2, chloroplastic OS=Arabidopsis thaliana OX=3702 GN=AK2	AK2	59.604	41.926	21.7	10	12	8	1.066	0.956	1.002	1.092	0.977	0.852	0.966	0.64676
O23654	V-type proton ATPase catalytic subunit A OS=Arabidopsis thaliana OX=3702 GN=VHA-A	VHA-A	68.812	323.31	63.4	37	115	37	0.999	0.997	1	0.992	0.998	1.024	1.006	0.6077
O23657	Ras-related protein RABC1 OS=Arabidopsis thaliana OX=3702 GN=RABC1	RABC1	23.53	17.895	23.6	4	15	4	0.997	0.99	0.983	0.994	1.009	1.04	1.025	0.158101
O23674	Type III polyketide synthase A OS=Arabidopsis thaliana OX=3702 GN=PKSA	PKSA	43.617	1.7935	2	1	1	1
O23676	Protein mago nashi homolog OS=Arabidopsis thaliana OX=3702 GN=MAGO	MAGO	17.458	45.127	31.3	3	6	3	1.015	0.969	0.955	1.03	1.003	1.014	1.037	0.141997
O23680	Translocase of chloroplast 33, chloroplastic OS=Arabidopsis thaliana OX=3702 GN=TOC33	TOC33	32.925	64.228	42.4	10	16	10	1.05	1.074	0.975	0.963	1.006	0.999	0.958	0.25704
O23684	At2g41950/T6D20.26 OS=Arabidopsis thaliana OX=3702 GN=At2g41950	At2g41950	30.021	8.1343	15.4	3	4	3	1.005	1.019	0.955	1.068	1.005	0.96	1.018	0.6597
O23710	Proteasome subunit beta type-7-A OS=Arabidopsis thaliana OX=3702 GN=PBB1	PBB1	29.555	18.387	14.7	6	11	6	0.977	0.936	1	1.013	1.008	1.03	1.047	0.08474
O23712	Proteasome subunit alpha type-1-B OS=Arabidopsis thaliana OX=3702 GN=PAF2	PAF2	30.41	17.233	50.9	11	23	2	1.053	1.02	0.904	0.974	1.034	1.034	1.022	0.6684
O23714	Proteasome subunit beta type-2-A OS=Arabidopsis thaliana OX=3702 GN=PBD1	PBD1	22.54	18.149	35.3	7	13	4	0.892	1.087	1.009	1.04	0.961	1.037	1.017	0.77608
O23717	Proteasome subunit beta type-5-A OS=Arabidopsis thaliana OX=3702 GN=PBE1	PBE1	29.667	93.275	40.5	8	17	3	0.994	0.97	0.981	1.035	0.956	1.076	1.041	0.32896
O23722	Diphosphomevalonate decarboxylase MVD1, peroxisomal OS=Arabidopsis thaliana OX=3702 GN=MVD1	MVD1	45.585	37.771	25	10	11	6	1.02	1	1.108	0.962	0.958	0.967	0.923	0.128619
O24412	26S proteasome non-ATPase regulatory subunit 7 homolog A OS=Arabidopsis thaliana OX=3702 GN=RPN8A	RPN8A	34.728	77.232	27.9	9	14	9	0.999	0.981	0.967	1.003	1.041	1.002	1.034	0.103699
O24454	Ubiquitin carboxyl-terminal hydrolase 3 OS=Arabidopsis thaliana OX=3702 GN=UBP3	UBP3	42.447	4.3639	5.1	2	3	2	0.956	1.094	0.982	0.967	1.028	0.986	0.983	0.74664
O24456	Receptor for activated C kinase 1A OS=Arabidopsis thaliana OX=3702 GN=RACK1A	RACK1A	35.747	192.33	66.7	21	49	16	1.03	0.966	0.954	1.04	1.01	0.962	1.021	0.56036
O24457	Pyruvate dehydrogenase E1 component subunit alpha-3, chloroplastic OS=Arabidopsis thaliana OX=3702 GN=PDH-E1 ALPHA	PDH-E1	47.173	98.001	33.9	15	25	15	1.027	1.012	0.966	1.012	1.011	0.981	1	0.99652
O24466	Ras-related protein RABE1a OS=Arabidopsis thaliana OX=3702 GN=RABE1A	RABE1A	23.939	25.804	47.2	10	17	3	1.07	1.057	1.064	0.988	0.94	1.004	0.919	0.0134593
O24496	Hydroxyacylglutathione hydrolase cytoplasmic OS=Arabidopsis thaliana OX=3702 GN=GLX2-2	GLX2-2	28.791	45.027	39.9	7	9	7	0.949	0.973	1.071	1.001	1.029	1.01	1.016	0.67776
O24520	Non-symbiotic hemoglobin 1 OS=Arabidopsis thaliana OX=3702 GN=AHB1	AHB1	18.034	2.1954	5	1	1	1
O24521	Non-symbiotic hemoglobin 2 OS=Arabidopsis thaliana OX=3702 GN=AHB2	AHB2	17.871	18.889	36.7	5	6	5	1.096	0.979	1.02	1.093	0.941	0.999	0.98	0.71958
O24603	Endochitinase CHI OS=Arabidopsis thaliana OX=3702 GN=CHI	CHI	29.775	44.777	29.6	6	8	6	0.784	0.68	0.555	1.339	1.283	1.305	1.945	0.021661
O24616	Proteasome subunit alpha type-7-B OS=Arabidopsis thaliana OX=3702 GN=PAD2	PAD2	27.324	62.822	43.2	10	18	3	1.037	0.973	0.844	1.132	1.027	1	1.107	0.22084
O24633	Proteasome subunit beta type-2-B OS=Arabidopsis thaliana OX=3702 GN=PBD2	PBD2	21.984	50.68	43.2	7	14	4	0.992	0.99	1	0.989	0.969	1.055	1.01	0.7434
O24653	Guanosine nucleotide diphosphate dissociation inhibitor 2 OS=Arabidopsis thaliana OX=3702 GN=GDI2	GDI2	49.538	77.076	45	17	37	12	0.971	0.973	1.033	0.993	0.987	1.036	1.013	0.63058
O24658	Endochitinase At2g43590 OS=Arabidopsis thaliana OX=3702 GN=At2g43590	At2g43590	28.353	11.529	17	3	4	3	0.922	1.075	0.997	1.03	1.028	0.956	1.007	0.88184
O48528	Outer envelope pore protein 16-3, chloroplastic/mitochondrial OS=Arabidopsis thaliana OX=3702 GN=OEP163	OEP163	16.999	23.651	30.8	4	10	4	1.042	1.028	1.023	0.896	0.994	1.025	0.942	0.27642
O48529	Rhodanese-like domain-containing protein 9, chloroplastic OS=Arabidopsis thaliana OX=3702 GN=STR9	STR9	25.51	51.994	59	10	16	10	1.047	1.078	0.997	0.962	1.046	0.918	0.937	0.21308
O48549	40S ribosomal protein S6-1 OS=Arabidopsis thaliana OX=3702 GN=RPS6A	RPS6A	28.367	14.889	30.4	10	26	4	0.935	0.958	1.042	1.073	0.927	1.03	1.032	0.5995
O48587	At5g44730 OS=Arabidopsis thaliana OX=3702 GN=T19K24.16	T19K24.16	28.809	10.166	19.6	5	6	5	1.058	0.996	0.975	0.985	0.992	1.032	0.993	0.83724
O48588	Molybdenum cofactor sulfurase family protein OS=Arabidopsis thaliana OX=3702 GN=T19K24.17	T19K24.17	34.798	50.818	33.4	8	12	8	0.945	1.028	1.011	0.97	1.055	0.992	1.011	0.7745
O48626	Centromere/kinetochore protein zw10 homolog OS=Arabidopsis thaliana OX=3702 GN=ZW10	ZW10	83.933	7.3812	4.3	2	2	2	1.015	1.072	0.922	1.127	0.85	1.035	1.001	0.96888
O48646	Probable phospholipid hydroperoxide glutathione peroxidase 6, mitochondrial OS=Arabidopsis thaliana OX=3702 GN=GPX6	GPX6	25.584	18.058	22	6	10	6	0.983	1.001	0.97	1.009	0.899	1.156	1.037	0.71026
O48661	Spermidine synthase 2 OS=Arabidopsis thaliana OX=3702 GN=SPDSYN2	SPDSYN2	37.14	68.834	38.5	10	16	7	1.042	1.052	1.036	0.964	0.995	0.933	0.924	0.0141809
O48670	Protein RER1A OS=Arabidopsis thaliana OX=3702 GN=RER1A	RER1A	21.976	1.5657	5.2	1	1	1
O48676	UDP-glycosyltransferase 74B1 OS=Arabidopsis thaliana OX=3702 GN=UGT74B1	UGT74B1	51.002	165.77	25.7	11	24	11	0.965	0.93	0.984	1.034	1.074	1.043	1.094	0.010919
O48683	F3I6.9 protein OS=Arabidopsis thaliana OX=3702 GN=At1g24160	At1g24160	59.547	7.187	6.7	4	4	4	0.965	0.934	1.032	1.053	1.061	1.016	1.068	0.108817
O48715	UDP-glycosyltransferase 76D1 OS=Arabidopsis thaliana OX=3702 GN=UGT76D1	UGT76D1	51.17	1.5845	2.2	1	1	1	1.084	1.014	0.968	1.046	0.959	0.95	0.964	0.45932
O48723	Patatin-like protein 2 OS=Arabidopsis thaliana OX=3702 GN=PLP2	PLP2	44.239	12.273	11.1	4	4	4	0.904	1.091	0.84	1.14	1.079	0.95	1.118	0.29286
O48724	Protein WEAK CHLOROPLAST MOVEMENT UNDER BLUE LIGHT 1 OS=Arabidopsis thaliana OX=3702 GN=WEB1	WEB1	89.293	39.544	19.6	14	14	14	1.035	1.035	0.903	1.095	0.877	1.034	1.011	0.91902
O48737	Thioredoxin M1, chloroplastic OS=Arabidopsis thaliana OX=3702 GN=At1g03680	At1g03680	19.664	59.302	43.6	7	23	7	1.113	0.993	1.005	0.929	0.979	0.973	0.926	0.129698
O48773	Protein disulfide-isomerase 2-3 OS=Arabidopsis thaliana OX=3702 GN=PDIL2-3	PDIL2-3	47.754	33.79	26.1	10	13	10	0.98	0.985	1.013	0.96	1.021	1.072	1.025	0.5145
O48779	Beta-glucosidase 33 OS=Arabidopsis thaliana OX=3702 GN=BGLU33	BGLU33	70.189	3.1182	2.4	1	1	1
O48782	Heme oxygenase 1, chloroplastic OS=Arabidopsis thaliana OX=3702 GN=HO1	HO1	32.691	46.025	40.1	11	17	11	1.074	1.009	1.039	1.013	0.941	0.947	0.929	0.068164
O48783	Expressed protein OS=Arabidopsis thaliana OX=3702 GN=At2g26680	At2g26680	35.194	9.1738	20.1	5	6	5	0.911	1.266	0.927	0.946	0.709	1.271	0.943	0.72446
O48788	Probable inactive receptor kinase At2g26730 OS=Arabidopsis thaliana OX=3702 GN=At2g26730	At2g26730	71.751	6.0532	4.6	4	4	4	1.009	0.902	1.029	1.048	0.968	1.052	1.044	0.42598
O48791	Stomatal closure-related actin-binding protein 1 OS=Arabidopsis thaliana OX=3702 GN=SCAB1	SCAB1	55.418	2.804	4.8	2	2	2
O48802	Protein CLMP1 OS=Arabidopsis thaliana OX=3702 GN=CLMP1	CLMP1	82.707	74.424	19.2	11	15	11	0.935	0.962	0.98	1.021	1.023	0.988	1.054	0.041438
O48814	Serine/threonine-protein kinase BIK1 OS=Arabidopsis thaliana OX=3702 GN=BIK1	BIK1	44.097	4.7456	7.3	3	3	2	1.111	1.006	0.91	1.002	0.969	1.027	0.99	0.91782
O48815	At2g39670/F17A14.4 OS=Arabidopsis thaliana OX=3702 GN=At2g39670	At2g39670	47.35	10.555	11.9	6	6	6	0.966	1.093	0.971	0.969	0.978	0.986	0.968	0.5264
O48818	Expansin-A4 OS=Arabidopsis thaliana OX=3702 GN=EXPA4	EXPA4	27.847	3.2523	4.7	1	2	1
O48844	26S proteasome non-ATPase regulatory subunit 1 homolog A OS=Arabidopsis thaliana OX=3702 GN=RPN2A	RPN2A	108.98	124.92	21.7	21	36	12	0.984	0.993	0.93	1.017	1.031	1.039	1.062	0.0478
O48847	Transcriptional corepressor LEUNIG_HOMOLOG OS=Arabidopsis thaliana OX=3702 GN=LUH	LUH	85.514	13.074	4.8	3	4	3	0.971	0.922	0.996	0.974	1.043	1.101	1.079	0.147301
O48917	UDP-sulfoquinovose synthase, chloroplastic OS=Arabidopsis thaliana OX=3702 GN=SQD1	SQD1	53.113	69.436	32.7	12	18	12	1.055	0.971	1.049	0.971	0.94	0.994	0.945	0.145545
O48946	Cellulose synthase A catalytic subunit 1 [UDP-forming] OS=Arabidopsis thaliana OX=3702 GN=CESA1	CESA1	122.24	20.367	12.1	11	11	8	0.994	0.99	1.022	0.997	1.101	0.902	0.998	0.93326
O48963	Phototropin-1 OS=Arabidopsis thaliana OX=3702 GN=PHOT1	PHOT1	111.69	98.563	24	22	28	21	0.965	0.867	0.955	1.106	1.061	1.032	1.148	0.024863
O49006	Pectinesterase/pectinesterase inhibitor 3 OS=Arabidopsis thaliana OX=3702 GN=PME3	PME3	64.255	308.17	36.5	21	64	20	0.927	0.985	0.962	1.105	1.006	1.01	1.086	0.081778
O49048	Vacuolar protein sorting-associated protein 45 homolog OS=Arabidopsis thaliana OX=3702 GN=VPS45	VPS45	64.941	22.358	13.7	7	7	7	1.062	1.061	1.062	0.971	0.98	0.92	0.901	0.033963
O49160	Eukaryotic translation initiation factor 3 subunit C OS=Arabidopsis thaliana OX=3702 GN=TIF3C1	TIF3C1	102.95	8.7748	5.2	4	4	4	1.091	0.998	0.969	1.048	0.984	0.988	0.988	0.79082
O49195	Vegetative storage protein 1 OS=Arabidopsis thaliana OX=3702 GN=VSP1	VSP1	30.261	69.947	27.8	8	20	4	0.604	0.642	0.989	0.969	1.748	0.993	1.66	0.11724
O49196	Adenylyl-sulfate kinase 2, chloroplastic OS=Arabidopsis thaliana OX=3702 GN=APK2	APK2	31.977	25.14	16	4	5	4	0.948	1.011	0.984	0.999	1.088	0.977	1.041	0.35362
O49203	Nucleoside diphosphate kinase III, chloroplastic/mitochondrial OS=Arabidopsis thaliana OX=3702 GN=NDPK3	NDPK3	25.734	17.595	24.8	6	8	2
O49213	GDP-L-fucose synthase 1 OS=Arabidopsis thaliana OX=3702 GN=GER1	GER1	35.569	2.5804	8.4	3	4	1	1.04	0.866	0.936	1.049	1.029	1.088	1.114	0.117355
O49285	ACT domain-containing protein ACR3 OS=Arabidopsis thaliana OX=3702 GN=ACR3	ACR3	50.402	4.3499	3.8	2	2	2	1.016	0.983	1.027	0.991	0.977	1.022	0.988	0.5571
O49289	Putative DEAD-box ATP-dependent RNA helicase 29 OS=Arabidopsis thaliana OX=3702 GN=RH29	RH29	93.502	3.562	3	2	2	2
O49290	Carboxyvinyl-carboxyphosphonate phosphorylmutase, chloroplastic OS=Arabidopsis thaliana OX=3702 GN=At1g77060	At1g77060	36.565	63.696	34.2	9	13	7	0.998	0.982	0.92	1.129	0.982	0.989	1.069	0.27596
O49292	PsbP domain-containing protein 4, chloroplastic OS=Arabidopsis thaliana OX=3702 GN=PPD4	PPD4	28.501	42.661	23.5	5	12	5	1.067	0.96	1.07	0.986	0.954	1.007	0.952	0.28058
O49299	Probable phosphoglucomutase, cytoplasmic 1 OS=Arabidopsis thaliana OX=3702 GN=At1g23190	At1g23190	63.17	169.74	52.5	26	52	14	0.928	0.975	1.022	0.991	0.986	1.093	1.05	0.33244
O49303	Protein C2-DOMAIN ABA-RELATED 8 OS=Arabidopsis thaliana OX=3702 GN=CAR8	CAR8	18.569	5.5575	8.5	1	1	1	1.024	1.085	1.007	0.891	1.025	0.988	0.932	0.20684
O49304	At1g23130/T26J12_10 OS=Arabidopsis thaliana OX=3702 GN=At1g23130	At1g23130	17.859	36.564	41.9	6	8	6	0.96	0.872	1.052	1.068	0.913	1.064	1.056	0.50594
O49339	PTI1-like tyrosine-protein kinase 2 OS=Arabidopsis thaliana OX=3702 GN=PTI12	PTI12	40.5	32.555	32.2	10	13	6	0.863	0.858	0.778	1.116	1.175	1.204	1.399	0.0011403
O49377	Vesicle-associated membrane protein 711 OS=Arabidopsis thaliana OX=3702 GN=VAMP711	VAMP711	25.039	49.306	39.3	9	12	8	1.01	1.042	0.99	0.983	0.949	0.977	0.956	0.072784
O49429	Multiple organellar RNA editing factor 1, mitochondrial OS=Arabidopsis thaliana OX=3702 GN=MORF1	MORF1	45.157	8.9746	7.6	2	4	2	1.068	1.212	1.025	0.782	0.961	0.986	0.826	0.094616
O49447	ADP,ATP carrier protein 3, mitochondrial OS=Arabidopsis thaliana OX=3702 GN=AAC3	AAC3	40.718	-2	11.1	4	16	1
O49453	Uncharacterized protein At4g28440 OS=Arabidopsis thaliana OX=3702 GN=At4g28440	At4g28440	16.459	26.601	24.2	4	7	3	0.987	0.965	0.975	1.02	0.995	1.02	1.037	0.026322
O49460	Prohibitin-1, mitochondrial OS=Arabidopsis thaliana OX=3702 GN=PHB1	PHB1	31.706	12.997	26	6	11	2	0.981	1.021	0.943	0.991	0.953	1.074	1.025	0.60176
O49485	D-3-phosphoglycerate dehydrogenase 1, chloroplastic OS=Arabidopsis thaliana OX=3702 GN=PGDH1	PGDH1	63.324	124.06	28	15	33	13	0.934	0.981	0.963	1.007	1.014	1.101	1.085	0.065321
O49513	Ras-related protein RABA1e OS=Arabidopsis thaliana OX=3702 GN=RABA1E	RABA1E	24.33	3.478	13.4	3	5	1	0.989	1.007	1.006	0.991	1.007	1.013	1.003	0.75126
O49532	Ankyrin repeat family protein OS=Arabidopsis thaliana OX=3702 GN=F6H11.40	F6H11.40	36.749	4.7051	6.1	2	2	2	0.967	1.057	0.969	0.971	0.932	1.121	1.01	0.90544
O49543	Cysteine desulfurase, mitochondrial OS=Arabidopsis thaliana OX=3702 GN=NIFS1	NIFS1	50.295	95.768	49	19	25	19	0.994	0.995	0.997	1.011	0.991	1.006	1.007	0.35202
O49545	Leucine-rich repeat receptor-like serine/threonine-protein kinase BAM1 OS=Arabidopsis thaliana OX=3702 GN=BAM1	BAM1	109.2	1.692	3.6	4	5	1
O49552	DNA damage-binding protein 1b OS=Arabidopsis thaliana OX=3702 GN=DDB1B	DDB1B	121.18	1.9849	8.2	7	8	1	0.965	0.959	0.851	1.24	1.053	0.933	1.163	0.189181
O49553	AT4g21110/F7J7_50 OS=Arabidopsis thaliana OX=3702 GN=At4g21110	At4g21110	17.187	18.749	35.9	5	5	5
O49562	Pyruvate, phosphate dikinase regulatory protein 1, chloroplastic OS=Arabidopsis thaliana OX=3702 GN=RP1	RP1	43.683	121.87	41.7	15	23	15	1.03	1.026	1.081	0.958	0.975	0.973	0.926	0.0125444
O49597	High mobility group B protein 5 OS=Arabidopsis thaliana OX=3702 GN=HMGB5	HMGB5	14.203	8.0499	20	2	5	2	0.991	0.965	1.035	0.951	0.955	1.096	1.004	0.97226
O49607	Subtilisin-like protease SBT1.6 OS=Arabidopsis thaliana OX=3702 GN=SBT1.6	SBT1.6	81.045	33.861	14.8	10	11	10	0.968	0.994	0.996	0.999	0.969	0.999	1.003	0.83638
O49613	Heavy metal-associated isoprenylated plant protein 25 OS=Arabidopsis thaliana OX=3702 GN=HIPP25	HIPP25	17.162	5.9517	28.8	3	3	3	1.256	1.144	0.868	0.887	0.895	1	0.851	0.26904
O49627	Iron-sulfur cluster assembly protein 1 OS=Arabidopsis thaliana OX=3702 GN=ISU1	ISU1	17.914	6.4504	16.8	2	2	2
O49629	Probable plastid-lipid-associated protein 2, chloroplastic OS=Arabidopsis thaliana OX=3702 GN=PAP2	PAP2	33.655	118.33	61.3	14	30	13	0.991	0.969	1.011	1.001	0.909	1.158	1.033	0.72184
O49636	Mitochondrial pyruvate carrier 4 OS=Arabidopsis thaliana OX=3702 GN=MPC4	MPC4	12.005	6.3315	22.2	2	2	2	0.934	0.999	0.965	1.058	1.005	1.046	1.073	0.047457
O49653	Probable tRNA N6-adenosine threonylcarbamoyltransferase OS=Arabidopsis thaliana OX=3702 GN=GCP2	GCP2	38.767	26.529	20.4	5	6	5	0.952	0.951	1.006	0.982	1.055	1.042	1.058	0.12136
O49675	Probable carotenoid cleavage dioxygenase 4, chloroplastic OS=Arabidopsis thaliana OX=3702 GN=CCD4	CCD4	65.601	69.958	27.9	16	26	16	0.991	0.95	1.053	1.02	0.925	1.051	1.001	0.9986
O49686	Abscisic acid receptor PYR1 OS=Arabidopsis thaliana OX=3702 GN=PYR1	PYR1	21.575	36.002	49.7	10	13	9	0.99	0.942	0.97	1.123	1	1.012	1.08	0.126898
O49707	Peptide methionine sulfoxide reductase B8 OS=Arabidopsis thaliana OX=3702 GN=MSRB8	MSRB8	15.429	4.8696	14	2	2	1	0.425	0.537	0.476	0.773	2.765	0.922	3.102	0.075262
O49841	Ras-related protein RABC2a OS=Arabidopsis thaliana OX=3702 GN=RABC2A	RABC2A	23.305	7.0032	16.2	3	3	3	1.019	1.071	0.96	0.936	0.958	1.077	0.974	0.63982
O50008	5-methyltetrahydropteroyltriglutamate--homocysteine methyltransferase 1 OS=Arabidopsis thaliana OX=3702 GN=MS1	MS1	84.356	114.38	44.3	33	124	15	1.022	1.006	1.015	0.976	1.016	0.952	0.967	0.161716
O50039	Ornithine carbamoyltransferase, chloroplastic OS=Arabidopsis thaliana OX=3702 GN=OTC	OTC	41.002	62.772	23.7	8	22	8	0.993	0.983	0.997	1.047	1.018	0.991	1.028	0.171664
O64471	Mitochondrial outer membrane import complex protein METAXIN OS=Arabidopsis thaliana OX=3702 GN=MTX1	MTX1	35.853	5.3738	6.3	2	2	2	0.849	1.08	0.751	0.987	1.125	1.211	1.24	0.142277
O64477	G-type lectin S-receptor-like serine/threonine-protein kinase At2g19130 OS=Arabidopsis thaliana OX=3702 GN=At2g19130	At2g19130	92.341	-2	2.2	2	2	1
O64481	Subtilisin-like protease SBT2.5 OS=Arabidopsis thaliana OX=3702 GN=SBT2.5	SBT2.5	87.666	11.246	9	5	5	3	1.025	1.006	0.884	1.008	1.071	1.021	1.063	0.27448
O64490	Eukaryotic translation initiation factor 2 gamma subunit OS=Arabidopsis thaliana OX=3702 GN=EIF2 GAMMA	EIF2	50.853	115.38	40.4	17	23	17	0.964	0.965	0.979	1.022	1.044	0.996	1.053	0.0238
O64495	Subtilisin-like protease SBT1.2 OS=Arabidopsis thaliana OX=3702 GN=SBT1.2	SBT1.2	83.775	2.5615	2.6	2	2	2
O64517	Metacaspase-4 OS=Arabidopsis thaliana OX=3702 GN=AMC4	AMC4	45.483	66.328	45	16	25	16	0.91	1.017	1	1.009	1.008	1.073	1.056	0.24438
O64530	Thiosulfate/3-mercaptopyruvate sulfurtransferase 1, mitochondrial OS=Arabidopsis thaliana OX=3702 GN=STR1	STR1	41.893	96.421	30.3	10	16	10	0.983	1.038	1.049	1.023	0.935	1.028	0.973	0.48528
O64624	Pentatricopeptide repeat-containing protein At2g18940, chloroplastic OS=Arabidopsis thaliana OX=3702 GN=At2g18940	At2g18940	92.237	3.2071	1.8	2	2	2	0.996	1.07	1.016	0.988	0.946	1.002	0.953	0.153325
O64640	Probable carboxylesterase 8 OS=Arabidopsis thaliana OX=3702 GN=CXE8	CXE8	36.424	5.6776	10.6	2	2	2	1.084	0.968	1.032	0.939	0.97	1.028	0.952	0.31406
O64642	UTP:RNA uridylyltransferase 1 OS=Arabidopsis thaliana OX=3702 GN=URT1	URT1	85.763	2.1767	1	1	1	1
O64644	Histone deacetylase complex subunit SAP18 OS=Arabidopsis thaliana OX=3702 GN=At2g45640	At2g45640	17.164	21.569	48	8	13	8	1.018	0.927	0.977	1.026	1.035	1.027	1.057	0.176202
O64650	40S ribosomal protein S27-1 OS=Arabidopsis thaliana OX=3702 GN=RPS27A	RPS27A	9.405	39.505	36.9	3	17	2	0.991	1.08	0.966	1.016	0.991	1.014	0.995	0.90948
O64685	Mitochondrial transcription termination factor family protein OS=Arabidopsis thaliana OX=3702 GN=At2g34620	At2g34620	34.253	2.0975	4.6	2	2	2
O64688	Pyruvate dehydrogenase E1 component subunit beta-3, chloroplastic OS=Arabidopsis thaliana OX=3702 GN=E1-BETA-2	E1-BETA-2	44.015	18.599	15	6	11	6	0.974	1.038	0.983	0.985	0.961	1.028	0.993	0.81394
O64691	AT2G34560 protein OS=Arabidopsis thaliana OX=3702 GN=CCP1	CCP1	42.872	51.239	26.6	7	9	7	0.99	1.028	1.09	0.881	0.977	1.053	0.937	0.31584
O64696	Uncharacterized protein At2g34510 OS=Arabidopsis thaliana OX=3702 GN=At2g34510	At2g34510	43.943	18.606	14.7	5	5	5	1.049	1.013	0.964	1.052	1.032	0.905	0.988	0.80696
O64725	NADH dehydrogenase [ubiquinone] 1 beta subcomplex subunit 3-A OS=Arabidopsis thaliana OX=3702 GN=At2g02510	At2g02510	8.0512	2.8917	16.7	1	1	1	1.036	0.992	1.005	0.921	1.021	1.044	0.985	0.69884
O64730	Probable protein phosphatase 2C 26 OS=Arabidopsis thaliana OX=3702 GN=At2g30170	At2g30170	32.284	26.572	23.5	7	12	7	1.054	1.072	1.086	0.955	0.908	0.954	0.877	0.0021845
O64733	UDP-glycosyltransferase 87A2 OS=Arabidopsis thaliana OX=3702 GN=UGT87A2	UGT87A2	51.728	22.555	12.7	5	5	5	0.917	1.036	0.805	1.092	1.093	1.011	1.159	0.120595
O64740	Protein transport protein SEC13 homolog B OS=Arabidopsis thaliana OX=3702 GN=SEC13B	SEC13B	32.642	36.297	33.1	9	12	8	0.976	0.949	1.015	1.03	1.056	1.026	1.059	0.056383
O64743	Berberine bridge enzyme-like 15 OS=Arabidopsis thaliana OX=3702 GN=MEE23	MEE23	59.646	9.7949	7.5	4	4	3	0.954	0.943	0.995	1.024	1.035	1.054	1.076	0.0158372
O64745	Berberine bridge enzyme-like 16 OS=Arabidopsis thaliana OX=3702 GN=At2g34810	At2g34810	61.306	30.216	17.2	9	12	9	0.838	0.833	1.105	0.97	1.376	0.884	1.164	0.4359
O64750	Protein PHOTOSYSTEM I ASSEMBLY 2, chloroplastic OS=Arabidopsis thaliana OX=3702 GN=PSA2	PSA2	19.942	43.908	26.3	3	3	3	1.007	1.002	1.058	0.993	1	0.976	0.968	0.161643
O64757	Disease resistance family protein / LRR family protein OS=Arabidopsis thaliana OX=3702 GN=At2g34930	At2g34930	100.28	8.1545	4	4	4	4
O64764	Thioredoxin O1, mitochondrial OS=Arabidopsis thaliana OX=3702 GN=At2g35010	At2g35010	21.191	28.878	33	6	13	6	1.06	1.056	1.052	0.943	0.93	0.987	0.903	0.029741
O64765	UDP-N-acetylglucosamine diphosphorylase 2 OS=Arabidopsis thaliana OX=3702 GN=GLCNAC1PUT2	GLCNAC1PUT2	55.759	2.1911	11	5	7	1
O64767	AICARFT/IMPCHase bienzyme family protein OS=Arabidopsis thaliana OX=3702 GN=At2g35040	At2g35040	59.471	92.846	36.1	18	38	18	1.028	1.015	0.991	1.017	1.009	0.981	0.991	0.59102
O64768	Kinase superfamily with octicosapeptide/Phox/Bem1p domain-containing protein OS=Arabidopsis thaliana OX=3702 GN=At2g35050	At2g35050	139.7	33.091	8.8	10	11	9	0.985	0.981	1.029	1.031	1.006	0.978	1.007	0.7732
O64810	Serine carboxypeptidase-like 10 OS=Arabidopsis thaliana OX=3702 GN=SCPL10	SCPL10	49.784	6.5527	8	4	4	2	0.848	0.916	1.02	0.929	1.192	1.087	1.152	0.197704
O64816	Casein kinase II subunit alpha-4, chloroplastic OS=Arabidopsis thaliana OX=3702 GN=CKA4	CKA4	50.236	41.686	30.6	11	15	8	0.949	0.993	1.013	1.039	1.002	1.04	1.043	0.140297
O64825	LysM domain receptor-like kinase 4 OS=Arabidopsis thaliana OX=3702 GN=LYK4	LYK4	66.618	2.8582	1.6	1	1	1
O64835	At2g23670/F26B6.32 OS=Arabidopsis thaliana OX=3702 GN=YCF37	YCF37	17.078	5.6099	15	3	4	3	1.096	0.941	0.955	1.143	0.867	1.064	1.027	0.82452
O64843	Polyadenylate-binding protein-interacting protein 7 OS=Arabidopsis thaliana OX=3702 GN=CID7	CID7	62.146	22.971	12.9	7	7	7	0.943	1.061	0.991	1.047	0.949	1.017	1.006	0.89492
O64856	At2g44210/F4I1.2 OS=Arabidopsis thaliana OX=3702 GN=At2g44210	At2g44210	46.527	30.721	11.8	5	6	5	1.118	1.038	1.083	0.934	0.962	0.952	0.879	0.0052165
O64858	At2g44230/F4I1.4 OS=Arabidopsis thaliana OX=3702 GN=At2g44230	At2g44230	59.894	14.501	8.5	3	3	3	1.147	1.052	1.262	0.809	0.931	0.83	0.743	0.0120394
O64865	At2g44300 OS=Arabidopsis thaliana OX=3702 GN=AtXYP10	AtXYP10	21.706	2.209	5.4	1	1	1	0.954	0.802	0.888	1.088	1.185	1.077	1.267	0.0154206
O64866	Calcium-binding EF-hand family protein OS=Arabidopsis thaliana OX=3702 GN=At2g44310	At2g44310	15.821	60.19	44.4	8	12	8	1.021	0.992	1.035	0.949	0.965	1.119	0.995	0.89506
O64883	Beta-glucosidase 26, peroxisomal OS=Arabidopsis thaliana OX=3702 GN=BGLU26	BGLU26	63.915	52.178	18.8	9	10	9	0.999	1.002	0.986	1.045	1.053	0.994	1.035	0.141744
O64903	Nucleoside diphosphate kinase II, chloroplastic OS=Arabidopsis thaliana OX=3702 GN=NDPK2	NDPK2	25.55	26.632	32.5	9	14	9	1.044	1.015	1.084	0.977	0.953	0.936	0.912	0.0155182
O64948	Lon protease homolog 2, peroxisomal OS=Arabidopsis thaliana OX=3702 GN=LON2	LON2	97.861	7.6219	2.7	2	2	2
O65041	NEDD8-activating enzyme E1 catalytic subunit OS=Arabidopsis thaliana OX=3702 GN=ECR1	ECR1	50.541	31.392	24.2	10	11	10	0.95	0.996	1.018	0.987	1.066	1.009	1.033	0.35008
O65154	RNA polymerase II transcriptional coactivator KIWI OS=Arabidopsis thaliana OX=3702 GN=KIWI	KIWI	12.083	6.3041	27.1	2	2	2
O65155	RNA polymerase II transcriptional coactivator KELP OS=Arabidopsis thaliana OX=3702 GN=KELP	KELP	19.177	12.689	26.1	3	3	3	0.971	0.969	1.026	1.035	1.086	0.991	1.049	0.21482
O65201	Acyl-coenzyme A oxidase 2, peroxisomal OS=Arabidopsis thaliana OX=3702 GN=ACX2	ACX2	77.479	8.4691	5.1	3	3	3	0.854	1.011	0.899	1.051	1.027	1.158	1.171	0.062616
O65202	Peroxisomal acyl-coenzyme A oxidase 1 OS=Arabidopsis thaliana OX=3702 GN=ACX1	ACX1	74.301	138.43	36.6	22	25	18	0.957	1.006	0.909	1.065	1.086	1.014	1.102	0.052178
O65251	Flap endonuclease 1 OS=Arabidopsis thaliana OX=3702 GN=FEN1	FEN1	42.797	5.5711	7.8	3	3	3	0.971	1.049	0.965	1.025	0.948	1.057	1.015	0.74528
O65258	Beta-amylase 2, chloroplastic OS=Arabidopsis thaliana OX=3702 GN=BAM2	BAM2	61.397	74.55	36.5	16	25	16	1.03	0.939	0.923	1.109	1.068	0.919	1.071	0.37812
O65271	Bifunctional protein FolD 4, chloroplastic OS=Arabidopsis thaliana OX=3702 GN=FOLD4	FOLD4	38.741	14.05	18.3	8	9	8	0.958	0.871	0.953	0.99	1.06	1.171	1.158	0.065803
O65282	20 kDa chaperonin, chloroplastic OS=Arabidopsis thaliana OX=3702 GN=CPN20	CPN20	26.802	89.897	57.7	14	31	14	1.042	0.988	1.053	0.976	0.979	0.98	0.952	0.132177
O65351	Subtilisin-like protease SBT1.7 OS=Arabidopsis thaliana OX=3702 GN=SBT1.7	SBT1.7	79.414	94.191	16.6	11	24	11	0.947	0.955	1.03	1.009	1.004	1.043	1.042	0.22464
O65370	At1g12080 OS=Arabidopsis thaliana OX=3702 GN=At1g12080	At1g12080	15.382	30.114	49.3	3	3	3	0.966	0.925	1.307	0.76	1.06	0.99	0.879	0.44078
O65378	1-aminocyclopropane-1-carboxylate oxidase 3 OS=Arabidopsis thaliana OX=3702 GN=At1g12010	At1g12010	36.531	6.2994	7.5	2	6	1	0.956	0.963	0.927	1.04	0.971	1.152	1.111	0.112956
O65386	Pyridoxal phosphate homeostasis protein OS=Arabidopsis thaliana OX=3702 GN=At1g11930	At1g11930	27.766	44.16	18.4	4	5	4	1.03	0.97	1.012	0.966	0.965	1.03	0.983	0.57114
O65398	Lactoylglutathione lyase GLX1 OS=Arabidopsis thaliana OX=3702 GN=GLX1	GLX1	31.928	61.049	41	12	32	11	0.934	0.942	1.019	0.954	1.013	1.137	1.072	0.31076
O65421	Vacuolar protein sorting-associated protein 28 homolog 1 OS=Arabidopsis thaliana OX=3702 GN=VPS28-1	VPS28-1	23.494	5.7276	6.2	1	1	1	0.984	1.07	0.854	1.044	0.934	1.132	1.069	0.47234
O65423	AT4g21580/F18E5_200 OS=Arabidopsis thaliana OX=3702 GN=F18E5.200	F18E5.200	34.465	39.054	27.7	8	12	8	0.988	0.958	0.92	1.059	0.988	1.079	1.091	0.062758
O65449	At4g22010 OS=Arabidopsis thaliana OX=3702 GN=sks4	sks4	60.455	74.677	25	10	18	9	1.079	1.079	1.054	0.932	0.93	0.958	0.878	0.00045827
O65468	Cysteine-rich receptor-like protein kinase 8 OS=Arabidopsis thaliana OX=3702 GN=CRK8	CRK8	75.411	1.9577	5	3	3	0
O65469	Putative cysteine-rich receptor-like protein kinase 9 OS=Arabidopsis thaliana OX=3702 GN=CRK9	CRK9	29.722	7.2627	11.3	3	3	1	1.103	0.92	0.775	1.143	1.061	1.014	1.15	0.23874
O65502	At4g35250/F23E12_190 OS=Arabidopsis thaliana OX=3702 GN=HCF244	HCF244	43.723	103.81	31.9	13	25	13	1.062	1.013	1.005	0.995	0.996	0.933	0.949	0.132242
O65513	Transmembrane/coiled-coil protein (DUF726) OS=Arabidopsis thaliana OX=3702 GN=At4g36210	At4g36210	56.251	16.192	9.5	5	7	4	0.995	1.018	0.987	1.031	0.986	0.996	1.004	0.80912
O65569	40S ribosomal protein S11-2 OS=Arabidopsis thaliana OX=3702 GN=RPS11B	RPS11B	17.931	8.1244	26.4	4	5	2	0.95	0.963	1.01	1.003	1.066	1.013	1.054	0.11608
O65570	Villin-4 OS=Arabidopsis thaliana OX=3702 GN=VLN4	VLN4	109.33	194.09	35.8	32	47	31	0.984	0.984	1.02	0.992	0.99	1.011	1.002	0.9035
O65572	Carotenoid 9,10(9',10')-cleavage dioxygenase 1 OS=Arabidopsis thaliana OX=3702 GN=CCD1	CCD1	60.907	144.63	49.1	23	29	23	1.037	1.021	0.988	0.975	0.983	1.011	0.975	0.22928
O65581	Fructose-bisphosphate aldolase 5, cytosolic OS=Arabidopsis thaliana OX=3702 GN=FBA5	FBA5	38.293	323.31	67	19	51	16	1.066	1.027	1.03	1.011	0.948	0.938	0.928	0.045375
O65583	Uridine kinase-like protein 4 OS=Arabidopsis thaliana OX=3702 GN=UKL4	UKL4	52.638	21.493	21.3	9	11	7	0.973	1.053	0.959	0.971	1	1.045	1.01	0.78086
O65628	Cytoplasmic tRNA 2-thiolation protein 2 OS=Arabidopsis thaliana OX=3702 GN=CTU2	CTU2	50.399	-2	2	1	1	1
O65639	Cold shock protein 1 OS=Arabidopsis thaliana OX=3702 GN=CSP1	CSP1	30.087	70.405	43.1	9	12	9	0.989	0.972	0.951	1.061	0.986	1.064	1.068	0.074621
O65655	SAP domain-containing protein OS=Arabidopsis thaliana OX=3702 GN=At4g39680	At4g39680	69.441	45.414	30.5	18	21	18	1.019	0.934	0.911	1.096	1.053	1.024	1.108	0.058261
O65660	PLAT domain-containing protein 1 OS=Arabidopsis thaliana OX=3702 GN=PLAT1	PLAT1	20.136	11.655	27.1	4	9	3	1.009	0.991	1.006	0.974	0.917	1.124	1.003	0.99222
O65679	Probable pinoresinol-lariciresinol reductase 3 OS=Arabidopsis thaliana OX=3702 GN=PLR3	PLR3	34.071	7.4013	15.4	3	3	3	0.906	1.049	0.834	1.083	1.09	1.043	1.153	0.098576
O65686	30S ribosomal protein S16-1, chloroplastic OS=Arabidopsis thaliana OX=3702 GN=RPS16-1	RPS16-1	12.699	35.206	36.3	4	8	4	1.089	1.063	1.053	0.978	0.963	0.948	0.901	0.00152063
O65693	Probable ribosome-binding factor A, chloroplastic OS=Arabidopsis thaliana OX=3702 GN=At4g34730	At4g34730	24.289	33.266	20	3	4	3	1.098	0.956	1.099	1.063	0.882	0.922	0.909	0.25748
O65719	Heat shock 70 kDa protein 3 OS=Arabidopsis thaliana OX=3702 GN=HSP70-3	HSP70-3	71.147	323.31	65.3	44	174	14	1.027	0.976	0.98	0.994	1.021	1.019	1.017	0.40592
O65782	Cytochrome P450 83B1 OS=Arabidopsis thaliana OX=3702 GN=CYP83B1	CYP83B1	56.846	70.101	33.9	16	22	16	0.929	0.967	0.914	1.063	1.154	1.024	1.153	0.022216
O65784	Cytochrome P450 71B5 OS=Arabidopsis thaliana OX=3702 GN=CYP71B5	CYP71B5	56.373	13.858	8.8	4	4	3	1.005	1.051	1.008	1.003	0.939	1.014	0.965	0.2654
O65785	Cytochrome P450 71B3 OS=Arabidopsis thaliana OX=3702 GN=CYP71B3	CYP71B3	57.663	3.0482	4.2	2	2	1
O65787	Cytochrome P450 71B6 OS=Arabidopsis thaliana OX=3702 GN=CYP71B6	CYP71B6	57.008	32.458	16.7	8	8	8	0.907	0.956	0.963	1.046	1.02	1.054	1.104	0.0096216
O65788	Cytochrome P450 71B2 OS=Arabidopsis thaliana OX=3702 GN=CYP71B2	CYP71B2	57.14	6.4421	5.6	3	3	3	0.909	0.931	0.993	1.053	1.098	1.013	1.117	0.034678
O65896	Cytidine deaminase 1 OS=Arabidopsis thaliana OX=3702 GN=CDA1	CDA1	32.581	16.461	16.9	3	4	3	0.957	0.997	0.972	1.003	0.988	0.942	1.002	0.92716
O78310	Superoxide dismutase [Cu-Zn] 2, chloroplastic OS=Arabidopsis thaliana OX=3702 GN=CSD2	CSD2	22.244	174	53.2	9	37	9	1.134	1.006	0.964	1.004	0.953	0.946	0.935	0.28078
O80365	Two-component response regulator ARR8 OS=Arabidopsis thaliana OX=3702 GN=ARR8	ARR8	25.471	1.5541	3.6	1	1	1
O80386	COP1-interacting protein 7 OS=Arabidopsis thaliana OX=3702 GN=CIP7	CIP7	118.42	47.863	13.8	12	12	12	1.015	0.908	1.028	1.01	0.988	1.092	1.047	0.40176
O80397	Mitogen-activated protein kinase kinase 4 OS=Arabidopsis thaliana OX=3702 GN=MKK4	MKK4	40.116	7.3877	14.5	5	6	3
O80439	30S ribosomal protein S31, chloroplastic OS=Arabidopsis thaliana OX=3702 GN=RPS31	RPS31	12.783	11.984	33.1	6	15	6	1.008	0.973	1.05	0.998	1.036	0.94	0.981	0.61904
O80448	Pyridoxal 5'-phosphate synthase subunit PDX1.1 OS=Arabidopsis thaliana OX=3702 GN=PDX11	PDX11	32.862	50.767	32.4	10	29	6	1.052	0.999	1.054	0.989	0.962	0.929	0.928	0.0406
O80452	AMP deaminase OS=Arabidopsis thaliana OX=3702 GN=AMPD	AMPD	95.128	26.522	10.5	9	10	9	0.93	1.022	0.961	1.042	1.018	1.045	1.066	0.089061
O80456	Acyl-CoA OS=Arabidopsis thaliana OX=3702 GN=At2g23390	At2g23390	54.309	37.202	15.4	6	6	6	0.966	0.998	1.033	1.1	1.046	0.935	1.028	0.64534
O80477	Methylesterase 3 OS=Arabidopsis thaliana OX=3702 GN=MES3	MES3	29.823	30.914	23.2	5	6	5	0.983	0.982	1.017	1.033	0.99	0.992	1.011	0.57608
O80480	Importin subunit alpha-4 OS=Arabidopsis thaliana OX=3702 GN=IMPA4	IMPA4	59.445	20.761	16.9	8	11	5	0.943	0.99	1.076	1.058	0.979	0.958	0.995	0.93742
O80492	Probable protein phosphatase 2C 5 OS=Arabidopsis thaliana OX=3702 GN=At1g09160	At1g09160	45.78	2.9776	3.5	2	3	2	1.002	1.019	1.015	0.926	1.034	1.019	0.981	0.62326
O80501	Ras-related protein RABH1b OS=Arabidopsis thaliana OX=3702 GN=RABH1B	RABH1B	23.13	36.311	51.9	11	19	11	0.985	0.986	0.97	0.996	1.003	1.004	1.021	0.023516
O80503	Expressed protein OS=Arabidopsis thaliana OX=3702 GN=At2g44640	At2g44640	49.83	70.254	30.6	11	20	11	1.044	1.019	0.982	1.016	1	0.957	0.976	0.39672
O80504	10 kDa chaperonin 2, chloroplastic OS=Arabidopsis thaliana OX=3702 GN=CPN10-2	CPN10-2	15.049	81.39	51.8	7	13	5	1.027	0.992	1.047	0.96	0.981	0.964	0.947	0.034902
O80512	Alcohol dehydrogenase transcription factor Myb/SANT-like family protein OS=Arabidopsis thaliana OX=3702 GN=At2g44730	At2g44730	40.781	2.3264	3.8	1	1	1
O80517	Uclacyanin-2 OS=Arabidopsis thaliana OX=3702 GN=At2g44790	At2g44790	20.354	2.1243	4	1	2	1	0.69	0.792	0.668	1.233	1.007	1.587	1.78	0.0165372
O80522	GDSL esterase/lipase At1g09390 OS=Arabidopsis thaliana OX=3702 GN=At1g09390	At1g09390	40.476	5.9837	5.9	2	3	2
O80526	ATP-citrate synthase alpha chain protein 3 OS=Arabidopsis thaliana OX=3702 GN=ACLA-3	ACLA-3	46.945	91.199	38.4	13	22	9	0.953	1.007	0.932	1.073	1.011	0.987	1.062	0.15116
O80532	At1g09490/F14J9_15 OS=Arabidopsis thaliana OX=3702 GN=At1g09490	At1g09490	35.622	15.107	19.3	6	8	6	0.99	1.061	1.033	0.959	0.992	1.024	0.965	0.26374
O80535	At1g09520/F14J9_18 OS=Arabidopsis thaliana OX=3702 GN=At1g09520	At1g09520	28.024	4.8445	7.7	2	2	2
O80543	Putative methyltransferase At1g22800, mitochondrial OS=Arabidopsis thaliana OX=3702 GN=At1g22800	At1g22800	39.365	3.0073	2.5	1	1	1	0.843	0.839	1.1	1.031	1.033	1.142	1.152	0.194482
O80548	MA3 domain-containing protein OS=Arabidopsis thaliana OX=3702 GN=At1g22730	At1g22730	77.243	13.012	7.5	5	6	5	0.919	0.966	0.97	1.153	0.959	1.036	1.103	0.165545
O80565	Outer envelope pore protein 37, chloroplastic OS=Arabidopsis thaliana OX=3702 GN=OEP37	OEP37	38.835	47.735	28.3	9	13	9	1.047	1.036	1.074	0.892	1.032	0.938	0.907	0.086195
O80567	La-related protein 6B OS=Arabidopsis thaliana OX=3702 GN=LARP6B	LARP6B	60.588	13.808	13.9	6	8	6	0.981	1.012	0.869	1.021	0.955	0.977	1.032	0.54814
O80568	Inositol 1,3,4-trisphosphate 5/6-kinase 4 OS=Arabidopsis thaliana OX=3702 GN=ITPK4	ITPK4	54.18	14.593	14.1	5	5	5	0.947	0.979	0.916	0.985	1.033	1.053	1.081	0.048536
O80574	4-hydroxy-tetrahydrodipicolinate reductase 1, chloroplastic OS=Arabidopsis thaliana OX=3702 GN=DAPB1	DAPB1	37.55	50.197	30.3	8	13	4	0.946	0.951	1.03	0.952	1.08	0.995	1.034	0.51366
O80575	6,7-dimethyl-8-ribityllumazine synthase, chloroplastic OS=Arabidopsis thaliana OX=3702 GN=At2g44050	At2g44050	24.024	43.637	17.2	4	9	4	0.95	0.973	0.893	1.041	1.089	1.046	1.128	0.0145793
O80576	At2g44060 OS=Arabidopsis thaliana OX=3702 GN=late embryogenesis abundant 26	late	36.036	75.689	46.8	15	35	15	1.017	1.003	1.047	0.915	0.993	1.04	0.961	0.36014
O80585	Methylenetetrahydrofolate reductase 2 OS=Arabidopsis thaliana OX=3702 GN=MTHFR2	MTHFR2	66.801	153.54	48.1	30	51	22	0.973	1.013	1.046	0.966	0.994	1.002	0.977	0.38582
O80634	Photosynthetic NDH subunit of lumenal location 1, chloroplastic OS=Arabidopsis thaliana OX=3702 GN=PNSL1	PNSL1	26.962	60.863	40.8	8	14	8	1.072	0.992	1.088	0.954	0.992	0.951	0.919	0.05748
O80653	SNW/SKI-interacting protein OS=Arabidopsis thaliana OX=3702 GN=SKIP	SKIP	69.422	74.375	20.6	10	13	10	0.889	0.966	1.052	1.019	1.003	1.037	1.052	0.3431
O80673	CDPK-related kinase 1 OS=Arabidopsis thaliana OX=3702 GN=CRK1	CRK1	64.314	2.0688	1.4	1	1	1
O80690	Beta-glucosidase 46 OS=Arabidopsis thaliana OX=3702 GN=BGLU46	BGLU46	59.112	9.5961	5.8	2	2	2	0.949	1.049	0.844	1.139	0.895	1.138	1.116	0.3508
O80699	Putative Tubby-like protein 4 OS=Arabidopsis thaliana OX=3702 GN=TULP4	TULP4	30.184	1.8418	3	1	1	1	0.966	1.143	1.009	1.024	0.992	0.88	0.929	0.34336
O80705	F8K4.20 protein OS=Arabidopsis thaliana OX=3702 GN=At1g62010	At1g62010	46.438	4.269	3.6	1	1	1
O80713	Short-chain dehydrogenase reductase 3a OS=Arabidopsis thaliana OX=3702 GN=SDR3a	SDR3a	26.9	37.924	15.2	3	3	3
O80731	Pectin acetylesterase 3 OS=Arabidopsis thaliana OX=3702 GN=PAE3	PAE3	45.944	50.329	24.5	8	9	8	0.938	1.04	1	0.97	1.043	0.983	1.006	0.87208
O80734	Expressed protein OS=Arabidopsis thaliana OX=3702 GN=At2g46900	At2g46900	71.421	8.1907	4.1	2	2	2	0.827	0.888	0.935	1.115	1.087	1.138	1.26	0.0036024
O80739	Putative potassium transporter 12 OS=Arabidopsis thaliana OX=3702 GN=POT12	POT12	92.087	2.1168	1.5	1	1	1
O80763	Probable nucleoredoxin 1 OS=Arabidopsis thaliana OX=3702 GN=At1g60420	At1g60420	65.169	116.28	39.6	19	24	19	0.952	0.96	1.017	1.017	1.026	1.072	1.064	0.079422
O80775	WD repeat-containing protein 55 OS=Arabidopsis thaliana OX=3702 GN=WDR55	WDR55	38.425	3.6812	4.5	2	2	2	0.82	1.051	0.915	1.109	1.103	0.996	1.151	0.143598
O80798	AT1G65270 protein OS=Arabidopsis thaliana OX=3702 GN=At1g65270	At1g65270	32.534	38.522	18.8	5	6	5	0.968	0.999	1.005	1.035	0.984	1.031	1.026	0.2664
O80800	Acyl carrier protein 2, mitochondrial OS=Arabidopsis thaliana OX=3702 GN=MTACP2	MTACP2	14.167	2.0505	23.8	2	2	2	1.041	0.948	1.099	0.971	0.934	1.023	0.948	0.36164
O80816	HXXXD-type acyl-transferase family protein OS=Arabidopsis thaliana OX=3702 GN=GLAUCE	GLAUCE	50.505	5.8691	4.7	2	2	2	0.994	0.992	0.968	0.913	0.931	1.22	1.037	0.7963
O80823	Cytochrome P450 86A8 OS=Arabidopsis thaliana OX=3702 GN=CYP86A8	CYP86A8	60.916	3.1488	6.3	4	5	2
O80833	At2g45860 OS=Arabidopsis thaliana OX=3702 GN=At2g45860	At2g45860	8.9636	1.9637	11.4	1	4	1
O80837	Remorin OS=Arabidopsis thaliana OX=3702 GN=DBP	DBP	20.968	73.839	47.4	13	21	12	1.028	1.006	1.034	0.933	0.95	1.051	0.956	0.29276
O80840	Phosphomannomutase OS=Arabidopsis thaliana OX=3702 GN=PMM	PMM	27.761	121.83	58.1	13	21	13	0.992	0.968	1.007	0.984	1.015	1.016	1.016	0.36074
O80842	Cell division protein FtsY homolog, chloroplastic OS=Arabidopsis thaliana OX=3702 GN=CPFTSY	CPFTSY	39.679	52.211	36.3	12	18	12	1.051	0.97	0.993	1.035	0.987	0.975	0.994	0.86532
O80845	Peroxisomal membrane protein 11D OS=Arabidopsis thaliana OX=3702 GN=PEX11D	PEX11D	25.943	14.477	19.9	4	10	3	1.072	1.062	0.97	0.974	1.008	0.968	0.95	0.21812
O80846	tRNA (adenine(58)-N(1))-methyltransferase non-catalytic subunit TRM6 OS=Arabidopsis thaliana OX=3702 GN=At2g45730	At2g45730	49.41	6.7532	5.2	2	2	2	1.152	0.969	0.909	1.281	0.86	0.85	0.987	0.869
O80852	Glutathione S-transferase F9 OS=Arabidopsis thaliana OX=3702 GN=GSTF9	GSTF9	24.146	54.261	47	10	44	9	0.881	0.921	0.931	1.065	1.083	1.115	1.194	0.00119563
O80858	Expressed protein OS=Arabidopsis thaliana OX=3702 GN=At2g30930	At2g30930	16.936	131.74	77.4	11	20	11	1.005	1	1.026	0.993	0.987	1.032	0.994	0.709
O80874	Internal alternative NAD(P)H-ubiquinone oxidoreductase A2, mitochondrial OS=Arabidopsis thaliana OX=3702 GN=NDA2	NDA2	56.502	2.3371	1.8	1	1	1
O80889	Alpha/beta-Hydrolases superfamily protein OS=Arabidopsis thaliana OX=3702 GN=At2g32520	At2g32520	25.921	83.008	33.9	6	13	6	0.971	0.96	0.966	1.056	1.02	1.045	1.077	0.0023193
O80891	Cellulose synthase-like protein B4 OS=Arabidopsis thaliana OX=3702 GN=CSLB4	CSLB4	84.985	6.4266	4.2	3	3	3
O80897	At2g32600/T26B15.16 OS=Arabidopsis thaliana OX=3702 GN=At2g32600	At2g32600	31.369	42.784	20.6	5	6	5	0.908	1.063	1.031	1.102	0.876	1.042	1.006	0.96808
O80910	TOM1-like protein 6 OS=Arabidopsis thaliana OX=3702 GN=TOL6	TOL6	72.317	1.5479	1.6	1	1	1
O80915	PRA1 family protein B4 OS=Arabidopsis thaliana OX=3702 GN=PRA1B4	PRA1B4	23.67	3.8574	6.8	1	1	1	1.054	1.031	0.955	0.943	1.091	0.943	0.979	0.71398
O80925	ADP-ribosylation factor GTPase-activating protein AGD7 OS=Arabidopsis thaliana OX=3702 GN=AGD7	AGD7	49.251	23.87	17.3	7	9	2	1.008	0.964	1.024	0.91	1.03	1.077	1.007	0.93284
O80929	60S ribosomal protein L36-1 OS=Arabidopsis thaliana OX=3702 GN=RPL36A	RPL36A	12.736	11.287	32.7	4	8	2	0.861	0.952	1.098	0.989	0.968	1.082	1.044	0.582
O80934	Uncharacterized protein At2g37660, chloroplastic OS=Arabidopsis thaliana OX=3702 GN=At2g37660	At2g37660	34.879	153.02	45.2	15	32	12	1.06	0.986	1.023	0.999	0.982	1.001	0.972	0.26244
O80939	L-type lectin-domain containing receptor kinase IV.1 OS=Arabidopsis thaliana OX=3702 GN=LECRK41	LECRK41	75.541	23.114	12.9	7	8	7	1.084	1.083	0.908	0.989	0.934	1.003	0.952	0.49808
O80944	Aldo-keto reductase family 4 member C8 OS=Arabidopsis thaliana OX=3702 GN=AKR4C8	AKR4C8	34.684	60.551	37.3	9	13	6	0.88	0.961	0.982	1.089	1.016	1.151	1.153	0.044443
O80950	Jacalin-related lectin 22 OS=Arabidopsis thaliana OX=3702 GN=JAL22	JAL22	50.462	93.92	41	15	21	13	0.885	0.97	1.094	0.98	1.137	0.933	1.034	0.71202
O80962	Protein kinase superfamily protein OS=Arabidopsis thaliana OX=3702 GN=ATATH8	ATATH8	91.169	7.3415	5.3	5	5	5
O80970	BTB/POZ domain-containing protein NPY2 OS=Arabidopsis thaliana OX=3702 GN=NPY2	NPY2	70.193	1.5846	1.3	1	1	1
O80977	Vacuolar-sorting receptor 3 OS=Arabidopsis thaliana OX=3702 GN=VSR3	VSR3	69.743	78.598	29.3	18	27	2	1.026	0.97	0.952	0.979	1.099	0.986	1.039	0.43662
O80983	ATP-dependent zinc metalloprotease FTSH 4, mitochondrial OS=Arabidopsis thaliana OX=3702 GN=FTSH4	FTSH4	77.274	63.664	19.1	13	16	12	0.953	0.95	0.915	0.975	1.083	1.105	1.122	0.049398
O80986	At2g26110 OS=Arabidopsis thaliana OX=3702 GN=At2g26110	At2g26110	35.371	1.7539	3.6	1	1	1	1.019	0.992	1.268	0.866	0.857	1.016	0.835	0.13698
O80988	Glycine dehydrogenase (decarboxylating) 2, mitochondrial OS=Arabidopsis thaliana OX=3702 GN=GLDP2	GLDP2	113.77	50.623	38	31	92	13	1.091	1.055	1.042	0.947	0.952	0.911	0.881	0.0029437
O80990	Protein CIA1 OS=Arabidopsis thaliana OX=3702 GN=CIA1	CIA1	39.131	15.83	17	6	7	6	0.985	1.019	0.955	1	1.008	1.045	1.032	0.24536
O81004	GTP-binding protein At2g22870 OS=Arabidopsis thaliana OX=3702 GN=EMB2001	EMB2001	33.692	4.0613	6.7	2	2	2
O81014	4-diphosphocytidyl-2-C-methyl-D-erythritol kinase, chloroplastic OS=Arabidopsis thaliana OX=3702 GN=ISPE	ISPE	42.042	30.004	13.8	6	6	6	1.043	0.973	1.041	0.99	1.002	1.022	0.986	0.60718
O81016	ABC transporter G family member 32 OS=Arabidopsis thaliana OX=3702 GN=ABCG32	ABCG32	161.26	4.8827	3.3	5	7	3
O81024	Probable ethanolamine kinase OS=Arabidopsis thaliana OX=3702 GN=EMB1187	EMB1187	42.859	25.671	19.3	6	7	6	0.984	1.051	1	0.976	0.999	0.978	0.973	0.27056
O81098	DNA-directed RNA polymerases II and IV subunit 5A OS=Arabidopsis thaliana OX=3702 GN=NRPB5A	NRPB5A	24.301	2.1339	3.9	1	1	1	0.997	0.971	1.001	0.995	1.094	0.951	1.024	0.63086
O81108	Calcium-transporting ATPase 2, plasma membrane-type OS=Arabidopsis thaliana OX=3702 GN=ACA2	ACA2	110.44	53.374	14.9	14	16	6	0.948	1.026	1.075	0.882	1.132	1.007	0.991	0.87952
O81126	Serine/arginine-rich splicing factor RSZ22 OS=Arabidopsis thaliana OX=3702 GN=RSZ22	RSZ22	22.458	2.3527	11.5	2	2	1
O81127	Serine/arginine-rich splicing factor RSZ21 OS=Arabidopsis thaliana OX=3702 GN=RSZ21	RSZ21	21.537	3.8991	9.1	2	2	1
O81146	Proteasome subunit alpha type-6-A OS=Arabidopsis thaliana OX=3702 GN=PAA1	PAA1	27.294	92.202	61.4	16	29	7	0.917	0.987	1.001	1.038	1.069	1.056	1.089	0.039536
O81147	Proteasome subunit alpha type-6-B OS=Arabidopsis thaliana OX=3702 GN=PAA2	PAA2	27.35	27.125	58.5	14	25	5	0.938	0.969	1.016	1.032	0.979	1.017	1.036	0.27284
O81148	Proteasome subunit alpha type-4-A OS=Arabidopsis thaliana OX=3702 GN=PAC1	PAC1	27.475	147.4	42.8	13	26	13	0.982	0.999	0.987	1.01	1.011	1.031	1.028	0.029538
O81149	Proteasome subunit alpha type-5-A OS=Arabidopsis thaliana OX=3702 GN=PAE1	PAE1	25.947	10.586	66.2	12	25	1	0.988	0.955	0.993	0.993	0.984	1.098	1.047	0.2915
O81283	Translocase of chloroplast 159, chloroplastic OS=Arabidopsis thaliana OX=3702 GN=TOC159	TOC159	160.82	66.104	10.5	11	14	11	1.003	0.997	0.924	1.012	1.106	0.976	1.058	0.28788
O81296	AT4g02370 protein OS=Arabidopsis thaliana OX=3702 GN=At4g02370	At4g02370	18.356	9.9131	14.4	2	4	2	1.052	0.993	0.918	1.047	1.072	0.9	1.019	0.81016
O81297	T14P8.17 OS=Arabidopsis thaliana OX=3702 GN=At4g02360	At4g02360	16.7	3.246	13.6	2	2	2
O81299	AT4g02340 protein OS=Arabidopsis thaliana OX=3702 GN=At4g02340	At4g02340	36.656	23.517	14.8	5	6	5	1.025	1.022	1.018	1.005	0.991	1.077	1.003	0.9468
O81304	Probable plastid-lipid-associated protein 11, chloroplastic OS=Arabidopsis thaliana OX=3702 GN=PAP11	PAP11	24.068	11.003	18.9	4	4	4	1.073	1.004	1.01	0.959	0.983	0.994	0.951	0.103743
O81439	Probable plastid-lipid-associated protein 1, chloroplastic OS=Arabidopsis thaliana OX=3702 GN=PAP1	PAP1	34.948	178.61	52.2	12	35	11	1.068	0.964	1.052	0.936	0.866	1.082	0.935	0.38776
O81488	PHD finger protein ALFIN-LIKE 4 OS=Arabidopsis thaliana OX=3702 GN=AL4	AL4	28.779	9.6767	8.2	2	2	2	0.704	0.978	1.006	1.158	1.048	1.087	1.225	0.143464
O81629	Protein KINESIN LIGHT CHAIN-RELATED 1 OS=Arabidopsis thaliana OX=3702 GN=KLCR1	KLCR1	66.28	88.083	29.9	18	23	18	0.982	1.003	1.002	0.993	1.009	1.049	1.021	0.30122
O81644	Villin-2 OS=Arabidopsis thaliana OX=3702 GN=VLN2	VLN2	107.84	274.43	45.2	38	63	32	0.936	1.014	1.027	0.976	1.032	1.02	1.017	0.62974
O81645	Villin-3 OS=Arabidopsis thaliana OX=3702 GN=VLN3	VLN3	106.35	260.33	43.4	35	55	29	0.972	1.032	1.019	0.987	0.984	0.991	0.98	0.38822
O81716	Probable protein phosphatase 2C 21 OS=Arabidopsis thaliana OX=3702 GN=PPC4-2	PPC4-2	39.354	30.402	36.9	13	15	10	0.997	1.006	1.014	0.945	1.022	0.994	0.981	0.458
O81742	Beta-adaptin-like protein C OS=Arabidopsis thaliana OX=3702 GN=BETAC-AD	BETAC-AD	99.096	10.72	24.9	21	29	3	0.955	1.058	0.985	1.067	0.97	1.019	1.019	0.66152
O81746	Pectin lyase-like superfamily protein OS=Arabidopsis thaliana OX=3702 GN=At4g23500	At4g23500	54.69	5.4637	3	1	1	1
O81769	Probable diphthine methyl ester synthase OS=Arabidopsis thaliana OX=3702 GN=At4g31790	At4g31790	30.79	10.426	19.1	4	4	4	1.129	1.132	0.979	0.909	0.98	0.904	0.862	0.054596
O81797	Expressed protein OS=Arabidopsis thaliana OX=3702 GN=At4g35660	At4g35660	32.182	-2	4.2	1	1	1	1.177	0.924	1	0.957	0.946	1.024	0.944	0.51926
O81815	Monooxygenase 1 OS=Arabidopsis thaliana OX=3702 GN=MO1	MO1	43.978	4.2385	6	2	2	2	1.057	1.069	0.898	1.088	0.94	0.969	0.991	0.91804
O81816	Monooxygenase 2 OS=Arabidopsis thaliana OX=3702 GN=MO2	MO2	45.505	8.1158	8.8	3	3	3
O81826	Probable histone H2A.3 OS=Arabidopsis thaliana OX=3702 GN=At4g27230	At4g27230	13.833	2.4029	26.7	4	4	2	1.126	0.802	0.968	1.119	0.965	1.033	1.076	0.49016
O81833	G-type lectin S-receptor-like serine/threonine-protein kinase SD1-1 OS=Arabidopsis thaliana OX=3702 GN=SD11	SD11	91.874	3.9677	1.6	1	1	1	0.877	1.119	0.938	1.096	0.898	1.081	1.048	0.64488
O81845	Mitochondrial uncoupling protein 1 OS=Arabidopsis thaliana OX=3702 GN=PUMP1	PUMP1	32.662	44.149	28.8	9	12	9	0.96	0.985	0.95	0.96	1.083	1.082	1.079	0.144717
O81852	Bifunctional aspartokinase/homoserine dehydrogenase 2, chloroplastic OS=Arabidopsis thaliana OX=3702 GN=AKHSDH2	AKHSDH2	100.25	61.739	23.7	18	21	15	0.989	1.06	1.005	0.998	0.994	0.961	0.967	0.23942
O81862	Class V chitinase OS=Arabidopsis thaliana OX=3702 GN=ChiC	ChiC	41.128	17.372	12.1	4	4	4	1.077	1.075	0.902	1.006	0.955	1.01	0.973	0.71084
O81865	Protein PHLOEM PROTEIN 2-LIKE A1 OS=Arabidopsis thaliana OX=3702 GN=PP2A1	PP2A1	28.101	7.0046	15	3	3	3
O81884	L-galactose dehydrogenase OS=Arabidopsis thaliana OX=3702 GN=LGALDH	LGALDH	34.531	63.421	23.8	6	7	6	1.086	0.943	1.014	0.961	0.983	1.042	0.981	0.72562
O81916	Uncharacterized calcium-binding protein At1g02270 OS=Arabidopsis thaliana OX=3702 GN=At1g02270	At1g02270	55.474	2.4238	1.9	1	1	1	1.05	0.904	1.175	0.998	0.938	0.947	0.921	0.38398
O82089	Copper transport protein CCH OS=Arabidopsis thaliana OX=3702 GN=CCH	CCH	12.971	90.888	76	10	28	10	0.862	0.898	1.112	1.01	0.988	1.154	1.097	0.35426
O82122	Vegetative storage protein 2 OS=Arabidopsis thaliana OX=3702 GN=VSP2	VSP2	29.842	7.7722	29.8	8	16	4	0.555	0.447	0.781	0.822	2.353	1.031	2.359	0.096043
O82167	At2g35260/T4C15.7 OS=Arabidopsis thaliana OX=3702 GN=At2g35260	At2g35260	41.709	10.505	3.9	1	1	1	1.13	0.938	0.775	1.216	0.965	0.995	1.117	0.42088
O82179	Glycine cleavage system H protein 2, mitochondrial OS=Arabidopsis thaliana OX=3702 GN=GDH2	GDH2	17.1	44.339	56.4	5	10	5	0.981	1.012	1.067	0.948	0.998	1.017	0.968	0.3771
O82197	Vacuolar protein sorting-associated protein 32 homolog 1 OS=Arabidopsis thaliana OX=3702 GN=VPS32.1	VPS32.1	24.014	10.999	22.5	4	4	2	0.966	1.062	1.056	1.041	0.952	0.936	0.95	0.31478
O82204	60S ribosomal protein L28-1 OS=Arabidopsis thaliana OX=3702 GN=RPL28A	RPL28A	15.895	45.026	30.1	4	15	3	0.867	1.027	1.025	1.027	1.085	0.981	1.06	0.39546
O82209	Copia-like retroelement pol polyprotein OS=Arabidopsis thaliana OX=3702 GN=At2g19680	At2g19680	13.847	11.384	33.6	5	6	3	1.021	0.994	0.959	0.974	1.056	1.006	1.021	0.52952
O82230	Nucleoid-associated protein At2g24020, chloroplastic OS=Arabidopsis thaliana OX=3702 GN=STIC2	STIC2	19.811	21.383	34.6	5	8	5	1.114	0.948	0.979	0.987	1.025	0.952	0.975	0.68266
O82233	Eukaryotic translation initiation factor isoform 4G-2 OS=Arabidopsis thaliana OX=3702 GN=EIF(ISO)4G2	EIF(ISO)4G2	82.889	35.913	18.1	14	16	14	1.026	1.077	0.988	0.985	0.966	0.998	0.954	0.156576
O82234	Translation initiation factor IF3-2, chloroplastic OS=Arabidopsis thaliana OX=3702 GN=IF3-2	IF3-2	35.141	88.963	33.7	12	18	8	1.058	0.954	1.07	0.98	1.018	0.964	0.961	0.38772
O82240	Adenine nucleotide alpha hydrolases-like superfamily protein OS=Arabidopsis thaliana OX=3702 GN=At2g47710	At2g47710	17.301	2.6751	5.6	1	3	1	0.879	1.022	0.922	1.093	0.965	1.123	1.127	0.138118
O82263	At2g47960/T9J23.10 OS=Arabidopsis thaliana OX=3702 GN=At2g47960	At2g47960	49.289	14.013	11.5	5	5	5	0.918	1.033	1.049	1.025	0.932	0.994	0.984	0.7747
O82264	NPL4-like protein 2 OS=Arabidopsis thaliana OX=3702 GN=At2g47970	At2g47970	46.169	19.021	19.1	6	8	5	0.995	0.986	0.959	1.089	0.98	1	1.044	0.28622
O82266	Protein SLOW WALKER 1 OS=Arabidopsis thaliana OX=3702 GN=SWA1	SWA1	58.902	7.7659	4.9	2	2	2	0.94	1.008	0.967	0.97	1.074	1.048	1.061	0.187439
O82279	ATP synthase protein I-like protein OS=Arabidopsis thaliana OX=3702 GN=AtCGL160	AtCGL160	38.61	2.1482	2.6	1	1	1
O82290	Probable inactive shikimate kinase like 2, chloroplastic OS=Arabidopsis thaliana OX=3702 GN=SKL2	SKL2	42.687	53.821	34.4	11	13	11	1.061	0.959	1.064	1.007	0.972	0.946	0.948	0.24906
O82291	Probable plastid-lipid-associated protein 3, chloroplastic OS=Arabidopsis thaliana OX=3702 GN=PAP3	PAP3	40.505	67.831	22.9	9	14	9	1.009	0.927	1.073	0.998	0.945	1.039	0.991	0.8822
O82299	Putative chloroplast RNA binding protein OS=Arabidopsis thaliana OX=3702 GN=At2g35410	At2g35410	33.785	32.18	31.5	10	16	10	1.222	0.935	1.026	0.905	1.014	0.979	0.91	0.35752
O82306	3'-5' exonuclease domain-containing protein / K homology domain-containing protein / KH domain-containing protein OS=Arabidopsis thaliana OX=3702 GN=At2g25910	At2g25910	38.387	7.5619	7.6	2	3	2	0.936	1.008	0.943	1.035	1.019	1.064	1.08	0.044377
O82314	Probable transcriptional regulatory protein At2g25830 OS=Arabidopsis thaliana OX=3702 GN=At2g25830	At2g25830	36.813	21.754	16.3	5	7	5	1.033	0.928	1.042	1.019	1.045	0.941	1.001	0.98392
O82325	RNA-binding (RRM/RBD/RNP motifs) family protein OS=Arabidopsis thaliana OX=3702 GN=At2g14870	At2g14870	11.66	4.9074	13.9	1	1	1
O82326	Expressed protein OS=Arabidopsis thaliana OX=3702 GN=At2g14880	At2g14880	15.902	68.893	47.5	8	12	4	1.008	0.928	1.055	0.962	1.013	1.026	1.003	0.92316
O82328	Gibberellin-regulated protein 7 OS=Arabidopsis thaliana OX=3702 GN=GASA7	GASA7	11.381	6.3303	25	3	3	3	0.933	0.837	0.839	1.096	1.094	1.198	1.299	0.0049795
O82355	Desiccation-related protein At2g46140 OS=Arabidopsis thaliana OX=3702 GN=At2g46140	At2g46140	17.846	4.5411	10.8	2	2	2	0.947	0.923	0.971	0.988	1.047	1.128	1.113	0.061023
O82357	3-methyl-2-oxobutanoate hydroxymethyltransferase 1, mitochondrial OS=Arabidopsis thaliana OX=3702 GN=KPHMT1	KPHMT1	36.693	31.624	20.5	5	5	4	0.942	1.065	1.005	1.07	0.909	1.061	1.009	0.90914
O82359	Sphingoid long-chain bases kinase 2, mitochondrial OS=Arabidopsis thaliana OX=3702 GN=LCKB2	LCKB2	39.655	17.005	12.1	3	5	3	1.025	0.972	0.987	1.011	0.986	1.066	1.026	0.40646
O82380	Pentatricopeptide repeat-containing protein At2g29760, chloroplastic OS=Arabidopsis thaliana OX=3702 GN=PCMP-H33	PCMP-H33	82.785	9.1297	4.1	2	2	2	1.211	0.86	1.026	1.197	0.7	1.035	0.947	0.73036
O82384	FAD/NAD(P)-binding oxidoreductase family protein OS=Arabidopsis thaliana OX=3702 GN=CTF2B	CTF2B	46.884	16.031	15.2	6	8	5	0.872	0.986	0.912	1.088	1.06	1.029	1.147	0.024658
O82392	Phosphomethylpyrimidine synthase, chloroplastic OS=Arabidopsis thaliana OX=3702 GN=THIC	THIC	71.986	124.99	38.4	21	29	21	1.06	1.038	1.065	0.946	0.959	0.913	0.891	0.0022563
O82399	Malate dehydrogenase 1, peroxisomal OS=Arabidopsis thaliana OX=3702 GN=PMDH1	PMDH1	37.465	22.72	13.8	4	9	3	1.011	1.189	0.905	1.047	0.966	0.904	0.939	0.5544
O82413	Histidine--tRNA ligase, chloroplastic/mitochondrial OS=Arabidopsis thaliana OX=3702 GN=At3g46100	At3g46100	54.558	48.498	17.9	9	11	9	0.991	1.019	0.939	1.068	0.984	1.011	1.039	0.32732
O82462	Glutamate--tRNA ligase, cytoplasmic OS=Arabidopsis thaliana OX=3702 GN=At5g26710	At5g26710	81.064	86.218	34.8	26	34	26	0.987	1.009	0.977	0.996	1.03	1.02	1.025	0.153224
O82486	N6-adenosine-methyltransferase MT-A70-like OS=Arabidopsis thaliana OX=3702 GN=MTA	MTA	76.644	8.5713	5.1	3	3	3
O82487	Phosphoenolpyruvate carboxylase family protein OS=Arabidopsis thaliana OX=3702 GN=T12H20.10	T12H20.10	38.404	5.6718	7.3	3	3	3	0.908	1.011	0.909	1.041	1.051	1.084	1.123	0.035841
O82499	Translation initiation factor IF-1, chloroplastic OS=Arabidopsis thaliana OX=3702 GN=At4g11175	At4g11175	15.733	12.459	18.4	2	7	2	1.03	0.886	1.134	1.066	0.947	0.945	0.97	0.7577
O82514	Adenylate kinase 4 OS=Arabidopsis thaliana OX=3702 GN=ADK1	ADK1	26.932	94.167	58.9	15	22	12	0.958	1.016	0.995	0.984	1.026	1.043	1.028	0.31708
O82533	Cell division protein FtsZ homolog 2-1, chloroplastic OS=Arabidopsis thaliana OX=3702 GN=FTSZ2-1	FTSZ2-1	50.721	142.43	37.4	13	25	9	1.05	1.013	1.027	0.93	0.969	1.024	0.946	0.132103
O82628	V-type proton ATPase subunit G1 OS=Arabidopsis thaliana OX=3702 GN=VHA-G1	VHA-G1	12.397	120.71	75.5	7	21	7	1.044	0.906	0.958	0.985	0.94	1.156	1.059	0.50018
O82629	V-type proton ATPase subunit G2 OS=Arabidopsis thaliana OX=3702 GN=VHA-G2	VHA-G2	11.742	17.96	47.2	5	6	5	1.015	0.9	0.932	0.899	1.024	1.185	1.092	0.39804
O82638	At4g32960 OS=Arabidopsis thaliana OX=3702 GN=At4g32960	At4g32960	29.423	1.7771	3	1	1	1	0.966	1.067	0.938	0.99	1	1.054	1.025	0.59068
O82659	Probable calcium-binding protein CML20 OS=Arabidopsis thaliana OX=3702 GN=CML20	CML20	19.409	34.361	40.8	7	14	7	1.002	0.96	1.033	0.972	0.959	1.031	0.989	0.73584
O82662	Succinate--CoA ligase [ADP-forming] subunit beta, mitochondrial OS=Arabidopsis thaliana OX=3702 GN=At2g20420	At2g20420	45.345	178.21	63.9	31	60	31	0.958	0.983	0.953	1.037	1.014	1.035	1.066	0.0058032
O82663	Succinate dehydrogenase [ubiquinone] flavoprotein subunit 1, mitochondrial OS=Arabidopsis thaliana OX=3702 GN=SDH1-1	SDH1-1	69.656	125.13	27.9	18	24	18	0.958	0.982	0.985	1.005	0.993	1.044	1.04	0.089037
O82762	F17H15.1/F17H15.1 OS=Arabidopsis thaliana OX=3702 GN=At2g25970	At2g25970	64.606	123.51	25.9	13	22	13	1.006	0.987	1.02	0.972	1.001	1.049	1.003	0.92012
O82772	Probable inactive beta-glucosidase 25 OS=Arabidopsis thaliana OX=3702 GN=BGLU25	BGLU25	59.807	6.8684	6.6	4	4	4	0.968	1.101	0.884	1.046	0.97	1.046	1.037	0.59316
O82775	ATG8-interacting protein 1 OS=Arabidopsis thaliana OX=3702 GN=ATI1	ATI1	28.843	3.2731	4.7	1	1	1	0.973	1.097	1.045	0.944	0.955	1.004	0.932	0.153777
O82782	1-(5-phosphoribosyl)-5-[(5-phosphoribosylamino)methylideneamino] imidazole-4-carboxamide isomerase, chloroplastic OS=Arabidopsis thaliana OX=3702 GN=HISN3	HISN3	33.365	18.909	19.4	5	5	5	0.998	0.929	1.004	1.005	1.017	1.053	1.049	0.165981
O82790	AT2G45990 protein OS=Arabidopsis thaliana OX=3702 GN=At2g45990	At2g45990	30.112	109.53	50.7	13	19	13	0.995	1.021	1.011	0.963	0.986	1.011	0.978	0.23024
O82796	Phosphoserine phosphatase, chloroplastic OS=Arabidopsis thaliana OX=3702 GN=PSP	PSP	32.318	25.233	26.4	7	12	7	1.062	1.049	1.013	1.001	0.958	0.97	0.938	0.028684
O82808	At2g25950 OS=Arabidopsis thaliana OX=3702 GN=At2g25950	At2g25950	22.689	15.555	20.1	3	4	3	0.934	1.022	1.082	0.998	0.991	0.961	0.971	0.5661
P04778	Chlorophyll a-b binding protein 1, chloroplastic OS=Arabidopsis thaliana OX=3702 GN=LHCB1.3	LHCB1.3	28.241	7.2002	37.1	8	71	1
P05466	3-phosphoshikimate 1-carboxyvinyltransferase, chloroplastic OS=Arabidopsis thaliana OX=3702 GN=At2g45300	At2g45300	55.733	79.606	30	15	25	4	0.946	1.001	0.963	1.066	1.014	1.018	1.065	0.053819
P06525	Alcohol dehydrogenase class-P OS=Arabidopsis thaliana OX=3702 GN=ADH1	ADH1	41.178	18.538	19.3	6	7	6	0.946	0.955	0.942	0.982	1.001	1.182	1.113	0.22062
P09468	ATP synthase epsilon chain, chloroplastic OS=Arabidopsis thaliana OX=3702 GN=atpE	atpE	14.499	64.947	55.3	7	20	7	1.083	1.036	0.917	0.98	0.999	0.999	0.981	0.7684
P0C895	LRR repeats and ubiquitin-like domain-containing protein At2g30105 OS=Arabidopsis thaliana OX=3702 GN=At2g30105	At2g30105	41.337	7.9501	10.7	4	4	4	0.997	1.038	0.986	0.931	0.985	1.081	0.992	0.84516
P0C896	Pentatricopeptide repeat-containing protein At3g02650, mitochondrial OS=Arabidopsis thaliana OX=3702 GN=At3g02650	At3g02650	63.837	7.3376	5.4	3	3	3	0.985	1.153	0.973	0.989	0.909	1.013	0.936	0.36912
P0CC33	NAD(P)H-quinone oxidoreductase subunit 2 B, chloroplastic OS=Arabidopsis thaliana OX=3702 GN=ndhB2	ndhB2	57.152	2.2892	1.8	1	1	1
P0CJ47	Actin-3 OS=Arabidopsis thaliana OX=3702 GN=ACT3	ACT3	41.797	79.487	49.3	15	48	4	0.942	1.017	1.072	0.975	1.007	0.996	0.983	0.69486
P0CZ23	Acyl-coenzyme A oxidase 3, peroxisomal OS=Arabidopsis thaliana OX=3702 GN=ACX3	ACX3	75.675	66.875	24.9	15	17	15	1.034	1.001	0.966	1.038	1.031	0.976	1.015	0.62662
P0DH85	B3 domain-containing protein REM10 OS=Arabidopsis thaliana OX=3702 GN=REM10	REM10	63.258	2.4546	2	1	2	1	1.038	0.997	0.975	1.046	0.994	0.964	0.998	0.94446
P0DI06	F-box/kelch-repeat protein At1g25211 OS=Arabidopsis thaliana OX=3702 GN=At1g25211	At1g25211	49.643	1.858	2.1	1	1	1
P0DI13	SUMO-activating enzyme subunit 1B-2 OS=Arabidopsis thaliana OX=3702 GN=SAE1B-2	SAE1B-2	35.654	9.8941	7.2	2	3	2	1.017	0.937	0.983	0.99	1.05	1.035	1.047	0.194295
P0DI79	UPF0496 protein At3g28300 OS=Arabidopsis thaliana OX=3702 GN=At3g28300	At3g28300	42.954	48.528	37.7	13	23	13	0.896	0.923	0.959	1.021	1.414	0.802	1.165	0.52556
P0DKC4	Phosphoglycolate phosphatase 1B, chloroplastic OS=Arabidopsis thaliana OX=3702 GN=PGLP1B	PGLP1B	39.761	236.93	57.7	19	66	18	1.029	1.01	1.064	0.996	0.966	0.949	0.938	0.037164
P0DKI3	Tropinone reductase homolog At1g07440 OS=Arabidopsis thaliana OX=3702 GN=At1g07440	At1g07440	28.332	17.877	27.1	5	7	5	1.153	1.183	1.036	0.864	0.801	1.007	0.792	0.040076
P0DKL6	Spliceosome-associated protein 130 B OS=Arabidopsis thaliana OX=3702 GN=SAP130B	SAP130B	134.97	43.748	12.4	13	15	13	1.023	0.973	0.956	1.082	0.972	1.044	1.049	0.2721
P10795	Ribulose bisphosphate carboxylase small chain 1A, chloroplastic OS=Arabidopsis thaliana OX=3702 GN=RBCS-1A	RBCS-1A	20.216	101.25	63.9	13	150	7	1.072	1.024	1.038	0.988	0.972	0.929	0.922	0.023515
P10796	Ribulose bisphosphate carboxylase small chain 1B, chloroplastic OS=Arabidopsis thaliana OX=3702 GN=RBCS-1B	RBCS-1B	20.286	52.282	71.3	13	174	2	1.094	1.052	1.042	0.971	0.919	0.904	0.876	0.0073163
P10797	Ribulose bisphosphate carboxylase small chain 2B, chloroplastic OS=Arabidopsis thaliana OX=3702 GN=RBCS-2B	RBCS-2B	20.35	162.85	71.8	14	191	3	1.072	1.006	1.068	0.973	0.987	0.954	0.926	0.028782
P10896	Ribulose bisphosphate carboxylase/oxygenase activase, chloroplastic OS=Arabidopsis thaliana OX=3702 GN=RCA	RCA	51.981	323.31	65.4	26	282	26	1.072	1.02	1.063	0.966	0.982	0.907	0.905	0.024979
P11035	Nitrate reductase [NADH] 2 OS=Arabidopsis thaliana OX=3702 GN=NIA2	NIA2	102.84	72.714	25	23	30	22	0.946	0.986	0.956	1.044	1.089	1.011	1.089	0.027144
P11139	Tubulin alpha-1 chain OS=Arabidopsis thaliana OX=3702 GN=TUBA1	TUBA1	49.8	13.016	29.8	12	25	4	0.766	0.925	1.054	1.004	1.142	1.004	1.148	0.23064
P11574	V-type proton ATPase subunit B1 OS=Arabidopsis thaliana OX=3702 GN=VHA-B1	VHA-B1	54.107	233.59	52.7	22	56	6	0.992	0.979	0.996	1.024	1.024	1.001	1.028	0.041361
P11829	Acyl carrier protein 1, chloroplastic OS=Arabidopsis thaliana OX=3702 GN=ACP1	ACP1	15.055	1.7858	6.6	1	1	1
P11832	Nitrate reductase [NADH] 1 OS=Arabidopsis thaliana OX=3702 GN=NIA1	NIA1	103.04	3.2526	2.6	2	2	1
P12411	Tubulin beta-1 chain OS=Arabidopsis thaliana OX=3702 GN=TUBB1	TUBB1	50.217	3.7232	39.8	14	27	2
P13114	Chalcone synthase OS=Arabidopsis thaliana OX=3702 GN=CHS	CHS	43.115	54.753	19.5	6	10	6	1.162	0.903	1.111	0.903	0.964	0.963	0.891	0.24442
P14671	Tryptophan synthase beta chain 1, chloroplastic OS=Arabidopsis thaliana OX=3702 GN=TSB1	TSB1	50.925	179.07	43.4	19	36	6	0.857	0.957	0.983	1.033	1.083	1.06	1.136	0.043505
P15460	2S seed storage protein 4 OS=Arabidopsis thaliana OX=3702 GN=AT2S4	AT2S4	19.169	4.9222	7.2	1	1	1	3.074	0.624	0.603	0.547	0.728	0.627	0.442	0.44642
P16127	Magnesium-chelatase subunit ChlI-1, chloroplastic OS=Arabidopsis thaliana OX=3702 GN=CHLI1	CHLI1	46.269	201.45	48.8	22	59	12	1.031	1.038	1.044	0.996	0.994	0.909	0.931	0.140743
P16180	30S ribosomal protein S17, chloroplastic OS=Arabidopsis thaliana OX=3702 GN=RPS17	RPS17	16.282	21.162	32.2	5	12	5	1.034	1.048	1.055	1.039	0.927	0.955	0.931	0.104735
P16181	40S ribosomal protein S11-1 OS=Arabidopsis thaliana OX=3702 GN=RPS11A	RPS11A	17.957	20.344	43.8	8	16	5	0.933	0.994	1	1.05	0.958	1.051	1.045	0.3134
P16972	Ferredoxin-2, chloroplastic OS=Arabidopsis thaliana OX=3702 GN=FD2	FD2	15.539	2.8676	6.8	1	4	1	1.182	0.877	0.781	1.347	0.991	0.788	1.101	0.68274
P17094	60S ribosomal protein L3-1 OS=Arabidopsis thaliana OX=3702 GN=ARP1	ARP1	44.559	89.873	60.7	26	49	18	1.031	0.95	1.039	1.049	0.821	1.097	0.982	0.80622
P17562	S-adenosylmethionine synthase 2 OS=Arabidopsis thaliana OX=3702 GN=SAM2	SAM2	43.255	174.1	67.4	21	42	7	0.915	0.941	1.045	0.933	1.096	1.027	1.053	0.45144
P17597	Acetolactate synthase, chloroplastic OS=Arabidopsis thaliana OX=3702 GN=ALS	ALS	72.584	90.097	29	17	30	17	1.034	1.037	0.988	0.982	0.989	0.989	0.968	0.17554
P17745	Elongation factor Tu, chloroplastic OS=Arabidopsis thaliana OX=3702 GN=TUFA	TUFA	51.63	141.81	48.7	19	73	17	1.063	1.006	1.027	0.964	0.995	0.963	0.944	0.040517
P18064	Guanine nucleotide-binding protein alpha-1 subunit OS=Arabidopsis thaliana OX=3702 GN=GPA1	GPA1	44.545	14.599	14.4	5	6	5	0.933	1.074	1.019	0.995	0.972	1.127	1.022	0.74172
P18616	DNA-directed RNA polymerase II subunit 1 OS=Arabidopsis thaliana OX=3702 GN=NRPB1	NRPB1	204.62	17.47	4.2	8	8	8	1.008	0.999	0.909	1.086	0.967	1.044	1.062	0.27394
P19171	Basic endochitinase B OS=Arabidopsis thaliana OX=3702 GN=CHI-B	CHI-B	36.183	32.806	22.4	6	8	6	0.709	1.236	0.862	1.033	0.89	1.383	1.178	0.4509
P19366	ATP synthase subunit beta, chloroplastic OS=Arabidopsis thaliana OX=3702 GN=atpB	atpB	53.933	323.31	65.5	27	320	26	1.077	1.019	1.031	0.97	0.944	0.956	0.918	0.010004
P19456	ATPase 2, plasma membrane-type OS=Arabidopsis thaliana OX=3702 GN=AHA2	AHA2	104.4	25.631	40.4	39	86	7	1.071	1.059	1.025	0.942	0.973	1.016	0.929	0.044399
P20115	Citrate synthase 4, mitochondrial OS=Arabidopsis thaliana OX=3702 GN=CSY4	CSY4	52.782	179.16	41.8	16	36	16	0.978	1.009	0.976	0.992	1.013	1.054	1.032	0.20198
P20431	ATPase 3, plasma membrane-type OS=Arabidopsis thaliana OX=3702 GN=AHA3	AHA3	104.45	97.893	30.7	28	56	10	0.99	1.023	1.05	1.004	0.965	0.999	0.969	0.21118
P20649	ATPase 1, plasma membrane-type OS=Arabidopsis thaliana OX=3702 GN=AHA1	AHA1	104.22	261.49	44.9	44	95	13	0.999	1.022	1.034	1.01	1.018	0.951	0.975	0.34276
P21216	Soluble inorganic pyrophosphatase 2 OS=Arabidopsis thaliana OX=3702 GN=PPA2	PPA2	24.671	54.24	52.8	9	15	6	1.028	0.987	1.043	1.016	0.936	1.075	0.99	0.80396
P21218	Protochlorophyllide reductase B, chloroplastic OS=Arabidopsis thaliana OX=3702 GN=PORB	PORB	43.359	160.03	46.6	20	52	10	1.058	1.075	1.031	0.951	0.971	0.918	0.898	0.0060968
P21238	Chaperonin 60 subunit alpha 1, chloroplastic OS=Arabidopsis thaliana OX=3702 GN=CPN60A1	CPN60A1	62.071	323.31	42.8	23	80	23	1.07	1.018	1.024	0.975	0.975	0.971	0.939	0.057222
P21240	Chaperonin 60 subunit beta 1, chloroplastic OS=Arabidopsis thaliana OX=3702 GN=CPN60B1	CPN60B1	63.808	323.31	59	38	127	10	1.051	1.03	1.013	0.976	0.972	0.937	0.932	0.0140013
P22738	60S ribosomal protein L3-2 OS=Arabidopsis thaliana OX=3702 GN=ARP2	ARP2	44.546	-2	20.5	9	18	1	0.968	0.925	0.995	1.087	0.811	1.226	1.082	0.63238
P22953	Probable mediator of RNA polymerase II transcription subunit 37e OS=Arabidopsis thaliana OX=3702 GN=MED37E	MED37E	71.357	278.92	65.1	43	189	7	0.941	0.989	1.016	0.992	1.099	0.989	1.045	0.34902
P22954	Probable mediator of RNA polymerase II transcription subunit 37c OS=Arabidopsis thaliana OX=3702 GN=MED37D	MED37D	71.386	28.816	50.7	37	147	7	1.024	0.961	0.96	0.98	0.994	1.081	1.037	0.3871
P23321	Oxygen-evolving enhancer protein 1-1, chloroplastic OS=Arabidopsis thaliana OX=3702 GN=PSBO1	PSBO1	35.142	320.8	54.2	18	136	8	1.105	1.002	1.053	0.974	0.959	0.922	0.903	0.036415
P23586	Sugar transport protein 1 OS=Arabidopsis thaliana OX=3702 GN=STP1	STP1	57.61	40.414	12.6	5	12	5	1.018	0.977	0.88	1.075	0.999	1.062	1.091	0.145696
P23686	S-adenosylmethionine synthase 1 OS=Arabidopsis thaliana OX=3702 GN=SAM1	SAM1	43.158	26.943	57.5	21	43	7	0.957	0.953	1.07	0.979	1.037	1.036	1.024	0.5878
P24100	Cyclin-dependent kinase A-1 OS=Arabidopsis thaliana OX=3702 GN=CDKA-1	CDKA-1	34.03	18.394	28.6	9	11	8	1.031	1.014	1.033	1	0.962	1.003	0.963	0.062736
P24101	Peroxidase 33 OS=Arabidopsis thaliana OX=3702 GN=PER33	PER33	38.941	48.878	25.4	8	22	5	0.718	1.115	0.897	1.185	0.964	1.09	1.186	0.26164
P24102	Peroxidase 22 OS=Arabidopsis thaliana OX=3702 GN=PER22	PER22	38.108	6.6292	10.9	5	6	0
P24636	Tubulin beta-4 chain OS=Arabidopsis thaliana OX=3702 GN=TUBB4	TUBB4	49.823	174.95	53.8	19	51	4	0.859	0.785	1.243	0.864	1.254	1.007	1.082	0.64622
P24704	Superoxide dismutase [Cu-Zn] 1 OS=Arabidopsis thaliana OX=3702 GN=CSD1	CSD1	15.098	60.729	25	4	13	3	1.055	1	1.017	1.034	0.955	0.945	0.955	0.22566
P24806	Xyloglucan endotransglucosylase/hydrolase protein 24 OS=Arabidopsis thaliana OX=3702 GN=XTH24	XTH24	30.755	58.335	45.4	10	23	10	0.95	1.104	1.008	0.963	0.938	1.047	0.963	0.53548
[truncated: 4,582 more rows]

## Sheet: Peptide_quant
ID	Sequence	Protein accession	Protein description	Charge	m/z	mass error [ppm]	PEP	Score	Unique [yes/no]	C_1	C_2	C_3	VPT1_1	VPT1_2	VPT1_3
0	AAAAAAAASGSNNA	Q9CAT3	Eukaryotic translation initiation factor 2A OS=Arabidopsis thaliana OX=3702 GN=At1g73180	2	559.265	-1.0739	0.030779	42.031	yes	1.109	0.889	1.112	1.092	1.011	0.787
1	AAAAAER	Q8L7S6	Beta-hexosaminidase 3 OS=Arabidopsis thaliana OX=3702 GN=HEXO3	2	330.177	-0.77087	0.011325	97.033	no	NA	NA	NA	NA	NA	NA
2	AAAAAPGLSPK	Q38868	Calcium-dependent protein kinase 9 OS=Arabidopsis thaliana OX=3702 GN=CPK9	3	318.519	-0.56032	0.0040013	50.353	yes	0.786	0.924	0.95	1.207	1.06	1.073
3	AAAAAPGLSPK	Q38868	Calcium-dependent protein kinase 9 OS=Arabidopsis thaliana OX=3702 GN=CPK9	2	477.274	-1.6083	0.00014297	114.86	yes	0.871	1.043	0.972	1.04	1.062	1.012
4	AAAAEATK	Q96262	Plasma membrane-associated cation-binding protein 1 OS=Arabidopsis thaliana OX=3702 GN=PCAP1	2	366.698	-0.48479	0.0025928	107.57	yes	1.085	0.986	0.89	1.2	0.91	0.93
5	AAAAGFEK	P56778	Photosystem II CP43 reaction center protein OS=Arabidopsis thaliana OX=3702 GN=psbC	2	382.701	4.5115	0.0037108	99.442	yes	1.012	1.054	0.993	0.975	1.006	0.96
6	AAAAGFEK	P56778	Photosystem II CP43 reaction center protein OS=Arabidopsis thaliana OX=3702 GN=psbC	3	255.469	5.3789	0.0054987	65.252	yes	1.081	0.898	1.028	1.036	1.028	0.929
7	AAAAGFEK	P56778	Photosystem II CP43 reaction center protein OS=Arabidopsis thaliana OX=3702 GN=psbC	2	382.701	-1.5474	0.0020049	111.95	yes	1.077	0.949	1.092	1.025	1.006	0.85
8	AAAAGFEK	P56778	Photosystem II CP43 reaction center protein OS=Arabidopsis thaliana OX=3702 GN=psbC	3	255.469	-1.0778	0.0017079	89.55	yes	0.974	1.031	1.092	1.023	1.103	0.779
9	AAAAGFEK	P56778	Photosystem II CP43 reaction center protein OS=Arabidopsis thaliana OX=3702 GN=psbC	2	382.701	-2.0771	0.0020049	111.95	yes	0.44	0.659	0.751	0.64	2.678	0.831
10	AAAAIASGK	Q570C8	3-ketoacyl-CoA thiolase 5, peroxisomal OS=Arabidopsis thaliana OX=3702 GN=KAT5	3	253.817	-2.1318	0.0029835	60.436	yes	NA	NA	NA	NA	NA	NA
11	AAAAISAAR	Q5EAH9	At3g55760 OS=Arabidopsis thaliana OX=3702 GN=At3g55760	2	401.233		0.048448	46.129	yes	NA	NA	NA	NA	NA	NA
12	AAAAPQK	Q9LDI9	At1g69250 OS=Arabidopsis thaliana OX=3702 GN=F23O10.17	2	328.69	-2.3657	0.022585	74.717	yes	1.214	0.786	0.894	1.202	1.087	0.817
13	AAAASSDVEEVK	F4I0K2	Fructokinase-like 2, chloroplastic OS=Arabidopsis thaliana OX=3702 GN=FLN2	2	588.791	-2.7911	1.2081e-05	99.5	yes	NA	NA	NA	NA	NA	NA
14	AAAASSDVEEVKTEK	F4I0K2	Fructokinase-like 2, chloroplastic OS=Arabidopsis thaliana OX=3702 GN=FLN2	3	512.258	-1.4985	5.3869e-10	112.17	yes	0.705	0.844	1.052	1.23	1.178	0.991
15	AAAASSWSDNSGTESSPR	Q9LQ55	Dynamin-2B OS=Arabidopsis thaliana OX=3702 GN=DRP2B	2	890.89	-2.6836	1.8061e-22	136.66	yes	0.851	0.943	1.061	1.076	0.956	1.113
16	AAAASSWSDNSGTESSPR	Q9LQ55	Dynamin-2B OS=Arabidopsis thaliana OX=3702 GN=DRP2B	3	594.263	-1.8833	5.1049e-23	136.63	yes	0.88	1.043	0.882	0.935	1.027	1.232
17	AAAASSWSDNSGTESSPR	Q9LQ55	Dynamin-2B OS=Arabidopsis thaliana OX=3702 GN=DRP2B	3	594.263	-1.3358	0.00038181	51.495	yes	NA	NA	NA	NA	NA	NA
18	AAAASSYSDNSGTESSPR	Q9SE83	Dynamin-2A OS=Arabidopsis thaliana OX=3702 GN=DRP2A	3	586.591	-0.18796	8.1699e-32	176.29	yes	0.878	0.932	1.012	1.067	1.099	1.011
19	AAAASSYSDNSGTESSPR	Q9SE83	Dynamin-2A OS=Arabidopsis thaliana OX=3702 GN=DRP2A	2	879.382	-0.91	3.3188e-23	143.46	yes	0.696	1.111	1.089	1.054	1.09	0.961
20	AAAATAAGK	Q56WD9	3-ketoacyl-CoA thiolase 2, peroxisomal OS=Arabidopsis thaliana OX=3702 GN=PED1	2	366.206	-1.6894	0.00081912	111.61	yes	0.938	0.858	0.879	1.304	0.98	1.04
21	AAAAVQPPK	Q9LVT8	RGG repeats nuclear RNA binding protein C OS=Arabidopsis thaliana OX=3702 GN=RGGC	2	426.751	-2.1904	0.00067464	116.73	yes	0.92	0.996	1.056	1.017	0.989	1.023
22	AAAAVQPPK	Q9LVT8	RGG repeats nuclear RNA binding protein C OS=Arabidopsis thaliana OX=3702 GN=RGGC	3	284.836	-0.91468	0.0082199	52.716	yes	1.01	0.949	1.139	0.93	1.127	0.845
23	AAADLLAK	Q9M314	AT3g61540/F2A19_140 OS=Arabidopsis thaliana OX=3702 GN=F2A19.140	2	386.732	-1.1581	0.014604	70.256	yes	NA	NA	NA	NA	NA	NA
24	AAADLLAK	Q9M314	AT3g61540/F2A19_140 OS=Arabidopsis thaliana OX=3702 GN=F2A19.140	2	386.732	-0.50298	0.0062738	88.819	yes	0.864	0.859	0.965	1.069	1.109	1.134
25	AAAEAEQLLTK	Q9ZRT5	Glutathione S-transferase T1 OS=Arabidopsis thaliana OX=3702 GN=GSTT1	2	572.814	-0.96399	0.00014369	112.44	yes	NA	NA	NA	NA	NA	NA
26	AAAEDFCEIVER	Q84TD7	At3g52390 OS=Arabidopsis thaliana OX=3702 GN=At3g52390	2	705.322	-1.5991	0.00088098	66.989	yes	0.92	0.955	1.079	1.087	0.963	0.996
27	AAAEEAVLNALPEATIMR	Q9SK66	NADH dehydrogenase [ubiquinone] 1 alpha subcomplex subunit 9, mitochondrial OS=Arabidopsis thaliana OX=3702 GN=At2g20360	3	623.996	-0.70181	6.7693e-05	60.062	yes	NA	NA	NA	NA	NA	NA
28	AAAEEAVLNALPEATIMRPATMIGTEDR	Q9SK66	NADH dehydrogenase [ubiquinone] 1 alpha subcomplex subunit 9, mitochondrial OS=Arabidopsis thaliana OX=3702 GN=At2g20360	4	736.124	-0.79215	1.2429e-08	68.074	yes	0.793	1.097	1.287	1.008	1.003	0.811
29	AAAEEAVLNALPEATIMRPATMIGTEDR	Q9SK66	NADH dehydrogenase [ubiquinone] 1 alpha subcomplex subunit 9, mitochondrial OS=Arabidopsis thaliana OX=3702 GN=At2g20360	3	981.163	-0.64503	2.0727e-23	102.97	yes	1.017	0.986	1.011	1.009	1.079	0.899
30	AAAEELLEK	Q93VC7	30S ribosomal protein S1, chloroplastic OS=Arabidopsis thaliana OX=3702 GN=RPS1	3	325.178	0.77084	0.00059828	85.676	yes	1.047	0.984	1.026	0.978	1.11	0.855
31	AAAEELLEK	Q93VC7	30S ribosomal protein S1, chloroplastic OS=Arabidopsis thaliana OX=3702 GN=RPS1	2	487.264	-0.55554	0.00071027	115.78	yes	0.926	0.983	1.046	1.062	1.043	0.94
32	AAAEELLEKEIPLK	Q93VC7	30S ribosomal protein S1, chloroplastic OS=Arabidopsis thaliana OX=3702 GN=RPS1	3	518.631		6.4503e-10	77.894	yes	NA	NA	NA	NA	NA	NA
33	AAAEGNTDFFEVDHR	Q9FKM4	At5g57460 OS=Arabidopsis thaliana OX=3702 GN=MUA2.4	3	560.253	-0.11642	2.7312e-07	86.498	yes	0.794	0.979	1.048	1.072	1.179	0.928
34	AAAEHIGLPVNNCVLVAGSQPGVSAAK	Q6NMA9	At5g45170 OS=Arabidopsis thaliana OX=3702 GN=At5g45170	4	658.348	-1.1747	1.5311e-23	107.65	yes	1.026	0.911	1.029	1.062	0.98	0.993
35	AAAEHIGLPVNNCVLVAGSQPGVSAAK	Q6NMA9	At5g45170 OS=Arabidopsis thaliana OX=3702 GN=At5g45170	3	877.462	-1.2187	3.0042e-38	131.04	yes	0.957	0.803	1.118	1.151	1.024	0.947
36	AAAEQGVK	A0A1P8BBC4	NAD(P)-binding Rossmann-fold superfamily protein OS=Arabidopsis thaliana OX=3702 GN=At5g15910	2	387.211	-2.6508	0.0028689	105.52	yes	0.983	0.954	1.04	1.102	0.954	0.967
37	AAAEVLALQK	Q8H103	Glucose-6-phosphate isomerase 1, chloroplastic OS=Arabidopsis thaliana OX=3702 GN=PGI1	3	338.538	-0.70868	0.00071665	71.451	yes	NA	NA	NA	NA	NA	NA
38	AAAEVLALQK	Q8H103	Glucose-6-phosphate isomerase 1, chloroplastic OS=Arabidopsis thaliana OX=3702 GN=PGI1	2	507.303	-1.8763	0.00011809	133.81	yes	1.022	1.051	0.996	1.073	0.923	0.935
39	AAAIAAILESR	Q9FJX0	Peptidyl-prolyl cis-trans isomerase CYP65 OS=Arabidopsis thaliana OX=3702 GN=CYP65	3	362.549	0.96344	5.5134e-05	91.549	yes	1.125	0.548	0.752	1.011	1.195	1.369
40	AAALAALTSAFNSSSGR	O81645	Villin-3 OS=Arabidopsis thaliana OX=3702 GN=VLN3	3	532.606	0.048907	1.8062e-05	71.354	yes	NA	NA	NA	NA	NA	NA
41	AAALALR	Q8RWN9	Dihydrolipoyllysine-residue acetyltransferase component 2 of pyruvate dehydrogenase complex, mitochondrial OS=Arabidopsis thaliana OX=3702 GN=At3g13930	2	343.221	-0.69572	0.016277	85.061	no	0.913	0.986	0.993	0.968	1.108	1.031
42	AAALALR	Q8RWN9	Dihydrolipoyllysine-residue acetyltransferase component 2 of pyruvate dehydrogenase complex, mitochondrial OS=Arabidopsis thaliana OX=3702 GN=At3g13930	2	343.221	0.051587	0.034284	66.994	no	1.018	1.013	1.016	1.017	0.952	0.984
43	AAALEVWEK	Q9LJ87	Protein CDC73 homolog OS=Arabidopsis thaliana OX=3702 GN=CDC73	2	508.774	-0.91598	0.00080803	105.98	yes	NA	NA	NA	NA	NA	NA
44	AAALNIVPTSTGAAK	P25857	Glyceraldehyde-3-phosphate dehydrogenase GAPB, chloroplastic OS=Arabidopsis thaliana OX=3702 GN=GAPB	3	462.265	-0.50827	0.00063051	53.3	no	1.104	0.882	1.185	0.86	0.963	1.007
45	AAALNIVPTSTGAAK	P25857	Glyceraldehyde-3-phosphate dehydrogenase GAPB, chloroplastic OS=Arabidopsis thaliana OX=3702 GN=GAPB	2	692.893	-1.5258	2.5385e-10	122.33	no	1.005	0.864	1.084	1.015	1.11	0.923
46	AAALNIVPTSTGAAK	P25857	Glyceraldehyde-3-phosphate dehydrogenase GAPB, chloroplastic OS=Arabidopsis thaliana OX=3702 GN=GAPB	4	346.95	1.0015	1.0329e-05	69.92	no	1.039	0.939	1.024	1.059	1.012	0.929
47	AAALNIVPTSTGAAK	P25857	Glyceraldehyde-3-phosphate dehydrogenase GAPB, chloroplastic OS=Arabidopsis thaliana OX=3702 GN=GAPB	3	462.265	0.32041	1.4797e-06	78.814	no	0.92	1.014	0.998	1.024	1.021	1.023
48	AAALNIVPTSTGAAK	P25857	Glyceraldehyde-3-phosphate dehydrogenase GAPB, chloroplastic OS=Arabidopsis thaliana OX=3702 GN=GAPB	2	692.893	-0.80287	2.2394e-08	100.11	no	1.006	0.794	1.082	1.098	1.07	0.951
49	AAALNIVPTSTGAAK	P25857	Glyceraldehyde-3-phosphate dehydrogenase GAPB, chloroplastic OS=Arabidopsis thaliana OX=3702 GN=GAPB	3	462.265	-0.35184	0.0005629	54.09	no	NA	NA	NA	NA	NA	NA
50	AAALNIVPTSTGAAK	P25857	Glyceraldehyde-3-phosphate dehydrogenase GAPB, chloroplastic OS=Arabidopsis thaliana OX=3702 GN=GAPB	3	462.593	-0.33389	2.2258e-05	69.92	no	0.863	0.938	1.085	1.073	1.003	1.037
51	AAALNIVPTSTGAAK	P25857	Glyceraldehyde-3-phosphate dehydrogenase GAPB, chloroplastic OS=Arabidopsis thaliana OX=3702 GN=GAPB	2	693.385	-1.5862	2.208e-10	135.02	no	0.929	0.937	1.017	1.033	1.094	0.989
52	AAALNIVPTSTGAAK	P25857	Glyceraldehyde-3-phosphate dehydrogenase GAPB, chloroplastic OS=Arabidopsis thaliana OX=3702 GN=GAPB	2	693.385	-0.74452	2.8371e-08	106.3	no	0.964	0.962	1.048	1.022	1.029	0.975
53	AAALNIVPTSTGAAK	P25857	Glyceraldehyde-3-phosphate dehydrogenase GAPB, chloroplastic OS=Arabidopsis thaliana OX=3702 GN=GAPB	3	462.593	0.23737	4.1735e-05	66.215	no	NA	NA	NA	NA	NA	NA
54	AAALQSALTK	Q38953	Probable pre-mRNA-splicing factor ATP-dependent RNA helicase DEAH5 OS=Arabidopsis thaliana OX=3702 GN=At3g26560	2	487.287	-0.92086	0.00034069	101.5	yes	NA	NA	NA	NA	NA	NA
55	AAALYTQAIK	Q8RXN1	Tetratricopeptide repeat (TPR)-like superfamily protein OS=Arabidopsis thaliana OX=3702 GN=TPR3	2	525.303	-0.62123	7.0895e-05	136.02	yes	0.948	0.984	1.099	1.01	0.967	0.994
56	AAALYTQAIK	Q8RXN1	Tetratricopeptide repeat (TPR)-like superfamily protein OS=Arabidopsis thaliana OX=3702 GN=TPR3	3	350.538	0.1476	0.028652	39.622	yes	NA	NA	NA	NA	NA	NA
57	AAANTYCQLLLSQSDNNVK	Q9SV20	Coatomer subunit beta-2 OS=Arabidopsis thaliana OX=3702 GN=At4g31490	3	704.669		5.7376e-05	54.964	no	NA	NA	NA	NA	NA	NA
58	AAANTYCQLLLSQSDNNVK	Q9SV20	Coatomer subunit beta-2 OS=Arabidopsis thaliana OX=3702 GN=At4g31490	4	528.507	0.091865	0.003036	43.326	no	NA	NA	NA	NA	NA	NA
59	AAANTYCQLLLSQSDNNVK	Q9SV20	Coatomer subunit beta-2 OS=Arabidopsis thaliana OX=3702 GN=At4g31490	3	704.341	-1.3892	1.799e-05	69.975	no	NA	NA	NA	NA	NA	NA
60	AAANTYCQLLLSQSDNNVK	Q9SV20	Coatomer subunit beta-2 OS=Arabidopsis thaliana OX=3702 GN=At4g31490	3	704.013	-0.20089	0.00027179	52.814	no	0.973	1.005	0.917	1.051	1.027	1.027
61	AAANTYCQLLLSQSDNNVK	Q9SV20	Coatomer subunit beta-2 OS=Arabidopsis thaliana OX=3702 GN=At4g31490	3	704.013	-1.3366	6.389e-19	112.82	no	0.856	0.993	0.962	1.189	1.045	0.955
62	AAANTYPYIQVK	Q9ZS97	UPF0051 protein ABCI8, chloroplastic OS=Arabidopsis thaliana OX=3702 GN=ABCI8	2	669.856	-1.6073	7.0797e-11	156.81	yes	0.986	0.938	1.011	1.037	1.128	0.9
63	AAAPPPTDPFTLTVEEK	Q93Y22	Coatomer subunit delta OS=Arabidopsis thaliana OX=3702 GN=At5g05010	3	595.309	-0.26349	2.5509e-07	79.346	yes	NA	NA	NA	NA	NA	NA
64	AAAPPPTDPFTLTVEEK	Q93Y22	Coatomer subunit delta OS=Arabidopsis thaliana OX=3702 GN=At5g05010	2	892.459	-0.5332	6.4489e-12	105.39	yes	0.956	0.894	0.924	1.069	1.123	1.034
65	AAAPVEK	P29402	Calnexin homolog 1 OS=Arabidopsis thaliana OX=3702 GN=CNX1	2	343.198	0.14834	0.014375	89.142	yes	0.75	0.809	1	1.209	1.247	0.985
66	AAAPYFGLK	F4K157	Nudix hydrolase homolog 24 OS=Arabidopsis thaliana OX=3702 GN=NUDT24	2	469.261	-0.7793	0.0002226	130.27	yes	NA	NA	NA	NA	NA	NA
67	AAAPYQK	Q9SJE1	Magnesium-chelatase subunit ChlD, chloroplastic OS=Arabidopsis thaliana OX=3702 GN=CHLD	2	374.703	-0.71029	0.014533	88.734	yes	NA	NA	NA	NA	NA	NA
68	AAASAETKPK	A0A1I9LSX2	Cytochrome c oxidase 17 OS=Arabidopsis thaliana OX=3702 GN=COX17	3	325.182	-2.3075	0.008997	50.353	yes	NA	NA	NA	NA	NA	NA
69	AAASDQLEIWAER	O80842	Cell division protein FtsY homolog, chloroplastic OS=Arabidopsis thaliana OX=3702 GN=CPFTSY	2	730.362	-1.3802	7.5707e-07	130.47	yes	0.954	0.961	1.012	1.035	1.062	0.976
70	AAASDQLEIWAER	O80842	Cell division protein FtsY homolog, chloroplastic OS=Arabidopsis thaliana OX=3702 GN=CPFTSY	3	487.244	-0.53055	0.0010157	54.898	yes	NA	NA	NA	NA	NA	NA
71	AAASESDSNEALANTTFHGLCYVLK	Q9ZW84	3-isopropylmalate dehydratase small subunit 1 OS=Arabidopsis thaliana OX=3702 GN=IPMI2	3	890.422	-1.0355	9.2925e-27	117.35	yes	0.639	0.901	0.919	1.13	1.232	1.179
72	AAASESDSNEALANTTFHGLCYVLK	Q9ZW84	3-isopropylmalate dehydratase small subunit 1 OS=Arabidopsis thaliana OX=3702 GN=IPMI2	3	890.422	-0.98641	3.4014e-35	129.2	yes	0.809	0.931	0.884	1.158	1.211	1.006
73	AAASESDSNEALANTTFHGLCYVLK	Q9ZW84	3-isopropylmalate dehydratase small subunit 1 OS=Arabidopsis thaliana OX=3702 GN=IPMI2	4	668.068	-1.0283	4.2288e-20	105.51	yes	NA	NA	NA	NA	NA	NA
74	AAASGVDGAEPESKEEPK	Q9LER7	50S ribosomal protein 5, chloroplastic OS=Arabidopsis thaliana OX=3702 GN=PSRP5	3	591.283	-2.5496	2.0129e-26	154.46	yes	0.926	0.834	1.374	1.012	0.983	0.871
75	AAASNALR	Q8RWV9	Zinc finger CCCH domain protein OS=Arabidopsis thaliana OX=3702 GN=HDC1	2	387.217	-0.33143	0.02951	58.917	yes	0.947	0.939	0.871	1.104	1.052	1.088
76	AAASPSGASLDECR	Q9SQG2	Apyrase 1 OS=Arabidopsis thaliana OX=3702 GN=APY1	2	696.315	-2.0279	2.7564e-09	112.42	yes	0.886	0.883	0.926	1.057	1.154	1.093
77	AAASPSGASLDECRR	Q9SQG2	Apyrase 1 OS=Arabidopsis thaliana OX=3702 GN=APY1	3	516.579	-1.0071	0.010241	39.815	yes	0.897	0.996	0.917	1.128	1.082	0.98
78	AAASSDNAETYNSNIIR	Q9FJU9	Glucan endo-1,3-beta-glucosidase 13 OS=Arabidopsis thaliana OX=3702 GN=At5g56590	3	599.619	0.69021	4.5114e-16	126.77	yes	0.986	0.907	0.948	1.04	1.062	1.056
79	AAASSDNAETYNSNIIR	Q9FJU9	Glucan endo-1,3-beta-glucosidase 13 OS=Arabidopsis thaliana OX=3702 GN=At5g56590	2	898.924	0.23827	7.4541e-17	139.88	yes	0.937	0.926	0.994	1.003	0.963	1.177
80	AAASSQMEAAIDALSR	Q6NQM0	At3g01800 OS=Arabidopsis thaliana OX=3702 GN=At3g01800	3	531.263	-0.15222	1.3076e-07	79.317	yes	NA	NA	NA	NA	NA	NA
81	AAASSQMEAAIDALSR	Q6NQM0	At3g01800 OS=Arabidopsis thaliana OX=3702 GN=At3g01800	2	796.391	-0.74908	4.9029e-07	78.95	yes	NA	NA	NA	NA	NA	NA
82	AAASSYSGIEGGVR	F4HSW8	GYF domain-containing protein OS=Arabidopsis thaliana OX=3702 GN=At1g27430	2	662.828	-2.8711	7.6227e-05	69.314	yes	NA	NA	NA	NA	NA	NA
83	AAATIQSQVK	F4JCF9	Myosin 1 OS=Arabidopsis thaliana OX=3702 GN=ATM1	2	508.79		0.0024229	72.2	yes	NA	NA	NA	NA	NA	NA
84	AAATNLGK	Q38950	Serine/threonine-protein phosphatase 2A 65 kDa regulatory subunit A beta isoform OS=Arabidopsis thaliana OX=3702 GN=PP2AA2	2	373.214	-1.167	0.0049491	94.309	no	1.034	0.878	0.873	1.223	0.991	1.001
85	AAATQFSK	Q9SK61	Expressed protein OS=Arabidopsis thaliana OX=3702 GN=At2g20410	2	412.219	-2.6013	0.007739	83.948	yes	NA	NA	NA	NA	NA	NA
86	AAATSAAATSASGTQR	Q8H0Z0	Protein kinase superfamily protein OS=Arabidopsis thaliana OX=3702 GN=At2g32850	3	474.571	-0.76483	8.5771e-12	100.4	yes	0.882	1.065	0.975	1.161	1.113	0.803
87	AAATSAAATSASGTQR	Q8H0Z0	Protein kinase superfamily protein OS=Arabidopsis thaliana OX=3702 GN=At2g32850	2	711.353		2.3724e-15	90.453	yes	NA	NA	NA	NA	NA	NA
88	AAAVAALSQVLTAEK	O81645	Villin-3 OS=Arabidopsis thaliana OX=3702 GN=VLN3	3	481.612	-0.53642	3.2388e-09	106.32	yes	0.79	0.991	1.085	1.042	1.1	0.992
89	AAAVAALSQVLTAEK	O81645	Villin-3 OS=Arabidopsis thaliana OX=3702 GN=VLN3	2	721.914	-1.1046	4.9567e-20	166.9	yes	NA	NA	NA	NA	NA	NA
90	AAAVAALSQVLVAENK	O81644	Villin-2 OS=Arabidopsis thaliana OX=3702 GN=VLN2	3	518.967	-0.0074466	9.5377e-10	93.478	yes	0.841	1.121	0.946	1.105	1.017	0.969
91	AAAVAALSQVLVAENK	O81644	Villin-2 OS=Arabidopsis thaliana OX=3702 GN=VLN2	2	777.946	-0.1636	0.0075412	45.614	yes	1.12	1.004	0.973	0.921	0.973	1.01
92	AAAVAMNAEIR	Q9SF29	Syntaxin-71 OS=Arabidopsis thaliana OX=3702 GN=SYP71	2	566.793	-0.73601	0.0028326	58.955	yes	1.1	1.044	1.029	0.96	0.884	0.983
93	AAAVETVEPTTDSSIVDK	F4JBY2	Transketolase OS=Arabidopsis thaliana OX=3702 GN=AtTKL1	3	611.642	-1.0017	5.5652e-09	86.367	yes	NA	NA	NA	NA	NA	NA
94	AAAVGANNQAAQSILK	O81148	Proteasome subunit alpha type-4-A OS=Arabidopsis thaliana OX=3702 GN=PAC1	3	509.614	-1.2481	1.208e-14	113.25	yes	0.978	1.023	1.079	0.856	0.921	1.143
95	AAAVGANNQAAQSILK	O81148	Proteasome subunit alpha type-4-A OS=Arabidopsis thaliana OX=3702 GN=PAC1	2	763.918	-2.1615	3.8737e-17	150.05	yes	0.931	0.93	1.114	0.927	1.072	1.025
96	AAAVGANNQAAQSILK	O81148	Proteasome subunit alpha type-4-A OS=Arabidopsis thaliana OX=3702 GN=PAC1	3	509.942	-1.8561	6.5366e-06	72.321	yes	0.956	0.968	0.998	1.075	1.038	0.966
97	AAAVLANEGGLAVK	Q93ZV7	La protein 1 OS=Arabidopsis thaliana OX=3702 GN=LA1	2	642.37	-1.787	0.0047658	50.088	yes	NA	NA	NA	NA	NA	NA
98	AAAVPIVIAINK	Q9SHI1	Translation initiation factor IF-2, chloroplastic OS=Arabidopsis thaliana OX=3702 GN=At1g17220	3	393.92		1.5109e-13	116.52	yes	NA	NA	NA	NA	NA	NA
99	AAAVSTFQSEGLRPTLVSR	Q38906	Translocase of chloroplast 34, chloroplastic OS=Arabidopsis thaliana OX=3702 GN=TOC34	3	664.029	-1.0719	1.107e-24	150.68	yes	0.941	0.927	0.918	1.062	1.071	1.081
100	AAAVSTLAK	Q0WW26	Coatomer subunit gamma OS=Arabidopsis thaliana OX=3702 GN=At4g34450	2	416.25	-0.34611	0.00094264	98.048	yes	NA	NA	NA	NA	NA	NA
101	AAAVSTLAK	Q0WW26	Coatomer subunit gamma OS=Arabidopsis thaliana OX=3702 GN=At4g34450	2	416.25	-1.0294	0.0035605	77.662	yes	NA	NA	NA	NA	NA	NA
102	AAAYVEEK	Q42512	Protein COLD-REGULATED 15A, chloroplastic OS=Arabidopsis thaliana OX=3702 GN=COR15A	2	440.724	1.2615	0.0043126	96.948	yes	NA	NA	NA	NA	NA	NA
103	AAAYVEEK	Q42512	Protein COLD-REGULATED 15A, chloroplastic OS=Arabidopsis thaliana OX=3702 GN=COR15A	3	294.152		0.033172	60.76	yes	NA	NA	NA	NA	NA	NA
104	AACELAAR	Q9FV52	Methionine aminopeptidase 1B, chloroplastic OS=Arabidopsis thaliana OX=3702 GN=MAP1B	2	431.216	-1.3287	0.0050258	93.992	yes	0.945	1.041	1.123	1.02	0.867	1.003
105	AACELAAR	Q9FV52	Methionine aminopeptidase 1B, chloroplastic OS=Arabidopsis thaliana OX=3702 GN=MAP1B	2	431.216	-1.4681	0.0062493	88.921	yes	NA	NA	NA	NA	NA	NA
106	AACSDLEK	Q8H0W4	AT3G11560 protein OS=Arabidopsis thaliana OX=3702 GN=At3g11560	2	447.205	-2.7513	0.044314	54.982	no	NA	NA	NA	NA	NA	NA
107	AACYEVPEVR	Q8H114	Appr-1-p processing enzyme family protein OS=Arabidopsis thaliana OX=3702 GN=At2g40600	2	597.285	-1.7758	0.0087914	58.592	yes	NA	NA	NA	NA	NA	NA
108	AACYEVPEVRPGVR	Q8H114	Appr-1-p processing enzyme family protein OS=Arabidopsis thaliana OX=3702 GN=At2g40600	3	534.94	-0.0020482	0.0060298	45.183	yes	NA	NA	NA	NA	NA	NA
109	AADAFVELADASGYGLAVMPSAK	Q9FFT4	Pyruvate decarboxylase 2 OS=Arabidopsis thaliana OX=3702 GN=PDC2	3	757.372	-0.48466	5.148e-05	51.469	yes	0.946	1.001	1.005	1.008	1.024	1.017
110	AADAFVELADASGYGLAVMPSAK	Q9FFT4	Pyruvate decarboxylase 2 OS=Arabidopsis thaliana OX=3702 GN=PDC2	3	752.04	-0.11398	5.0435e-10	75.064	yes	0.95	1.067	0.991	0.994	1.003	0.995
111	AADAFVELADASGYGLAVMPSAK	Q9FFT4	Pyruvate decarboxylase 2 OS=Arabidopsis thaliana OX=3702 GN=PDC2	4	564.282	-0.002173	0.00047206	44.848	yes	0.71	0.883	1.214	1.003	0.988	1.201
112	AADDSHFLTGSLDK	Q38884	Eukaryotic translation initiation factor 3 subunit I OS=Arabidopsis thaliana OX=3702 GN=TIF3I1	3	492.904	-1.9336	5.7108e-06	75.589	yes	0.88	1.101	0.947	1.086	0.982	1.004
113	AADDSHFLTGSLDK	Q38884	Eukaryotic translation initiation factor 3 subunit I OS=Arabidopsis thaliana OX=3702 GN=TIF3I1	2	738.852	-2.782	1.7374e-06	91.812	yes	0.885	0.955	1.059	1.058	1.086	0.957
114	AADEAGQK	P55034	26S proteasome non-ATPase regulatory subunit 4 homolog OS=Arabidopsis thaliana OX=3702 GN=RPN10	2	395.19	-1.383	0.0075027	84.615	yes	1.046	0.78	0.799	1.311	0.994	1.071
115	AADEAGQKDKDGDTASASQETVAR	P55034	26S proteasome non-ATPase regulatory subunit 4 homolog OS=Arabidopsis thaliana OX=3702 GN=RPN10	4	606.034	-0.95414	1.5018e-08	72.755	yes	0.927	0.905	1.038	1.029	1.084	1.017
116	AADETLFLCSTASAK	Q9C7F9	Probable methyltransferase At1g27930 OS=Arabidopsis thaliana OX=3702 GN=At1g27930	3	528.924	-1.0695	1.9587e-06	75.764	yes	NA	NA	NA	NA	NA	NA
117	AADGLGTCTYVK	Q9FE18	Peptidyl-prolyl cis-trans isomerase OS=Arabidopsis thaliana OX=3702 GN=At1g26550	2	628.303	-1.4023	1.0631e-10	152.47	yes	0.755	0.959	1.102	1.068	1.011	1.105
118	AADIYKK	A0A1P8BGJ0	Phosphoglucosamine mutase family protein OS=Arabidopsis thaliana OX=3702 GN=At5g17530	3	270.157	-1.0922	0.016258	58.917	yes	1.006	0.953	1.029	1.021	1.055	0.936
119	AADLALLGCFYNK	Q56YU0	Aldehyde dehydrogenase family 2 member C4 OS=Arabidopsis thaliana OX=3702 GN=ALDH2C4	2	728.369	-0.69533	1.0606e-06	118.87	yes	NA	NA	NA	NA	NA	NA
120	AADLDSQFACMLK	Q9M081	Protein transport protein Sec24-like At4g32640 OS=Arabidopsis thaliana OX=3702 GN=At4g32640	3	490.564	0.10757	2.18e-06	98.407	yes	0.863	1.023	1.07	1.031	1.048	0.964
121	AADLDSQFACMLK	Q9M081	Protein transport protein Sec24-like At4g32640 OS=Arabidopsis thaliana OX=3702 GN=At4g32640	2	735.342	-0.94741	7.8186e-05	83.204	yes	0.847	0.915	1.043	1.083	1.149	0.962
122	AADLEASKLEK	O64866	Calcium-binding EF-hand family protein OS=Arabidopsis thaliana OX=3702 GN=At2g44310	3	392.215	-0.94204	0.00024289	76.165	yes	NA	NA	NA	NA	NA	NA
123	AADLGVESIVIGMSHR	F4IWV2	2-oxoglutarate dehydrogenase, E1 component OS=Arabidopsis thaliana OX=3702 GN=At3g55410	3	552.291	0.18132	3.2629e-20	157.23	yes	0.88	1.062	1.011	1.013	1.072	0.962
124	AADLPPK	Q9STT2	Vacuolar protein sorting-associated protein 29 OS=Arabidopsis thaliana OX=3702 GN=VPS29	2	356.205	-0.45123	0.032597	67.981	yes	NA	NA	NA	NA	NA	NA
125	AADLTLVPSAAIGK	Q8S4F6	Sulfoquinovosyl transferase SQD2 OS=Arabidopsis thaliana OX=3702 GN=SQD2	3	442.926	0.38505	3.335e-05	66.004	yes	NA	NA	NA	NA	NA	NA
126	AADLTLVPSAAIGK	Q8S4F6	Sulfoquinovosyl transferase SQD2 OS=Arabidopsis thaliana OX=3702 GN=SQD2	2	663.885	-1.0209	6.1689e-05	70.438	yes	NA	NA	NA	NA	NA	NA
127	AADLTYWESAAR	Q9LIA8	UDP-glucose 6-dehydrogenase 2 OS=Arabidopsis thaliana OX=3702 GN=UGD2	2	677.325	-1.1665	1.757e-05	120.87	no	0.799	0.989	1.075	0.899	1.183	1.055
128	AADLVISYLESCSNDKKPNDSL	Q8S9J1	Protoporphyrinogen oxidase 2, chloroplastic/mitochondrial OS=Arabidopsis thaliana OX=3702 GN=PPOX2	4	610.548	-1.5667	3.461e-05	57.366	yes	0.834	1.037	1.081	1.145	0.906	0.998
129	AADLVQELVLR	Q9FG37	Gamma-tubulin complex component 3 OS=Arabidopsis thaliana OX=3702 GN=GCP3	2	613.859	-0.34666	0.00016974	92.856	yes	0.871	1.028	1.04	1.056	0.983	1.023
130	AADLVSR	P56797	30S ribosomal protein S2, chloroplastic OS=Arabidopsis thaliana OX=3702 GN=rps2	2	366.206	0.31687	0.061407	57.177	yes	NA	NA	NA	NA	NA	NA
131	AADNIAANLYAVK	A0A1P8BG37	Photosystem II stability/assembly factor, chloroplast (HCF136) OS=Arabidopsis thaliana OX=3702 GN=HCF136	3	445.57	-0.12907	0.0002301	65.043	yes	NA	NA	NA	NA	NA	NA
132	AADNIAANLYAVK	A0A1P8BG37	Photosystem II stability/assembly factor, chloroplast (HCF136) OS=Arabidopsis thaliana OX=3702 GN=HCF136	2	667.851	-1.377	5.7062e-06	106.32	yes	0.981	0.986	1.067	1.06	0.88	1.025
133	AADNIAANLYAVK	A0A1P8BG37	Photosystem II stability/assembly factor, chloroplast (HCF136) OS=Arabidopsis thaliana OX=3702 GN=HCF136	2	667.359	-1.9554	1.3948e-07	137.8	yes	1.028	0.941	1.1	1.044	0.926	0.962
134	AADNVSDK	Q8VZK2	Translation machinery-associated protein 22 OS=Arabidopsis thaliana OX=3702 GN=At5g11900	2	410.196	-1.4054	0.010966	74.841	yes	NA	NA	NA	NA	NA	NA
135	AADPAANR	Q9LN29	F14O10.3 protein OS=Arabidopsis thaliana OX=3702 GN=At1g20370	2	393.199	-0.31419	0.014957	69.905	yes	0.975	0.988	0.897	1.167	0.939	1.034
136	AADQGLVILQSPTVGYFR	Q8VZ68	Is a member of the PF|00364 Biotin-requiring enzymes family OS=Arabidopsis thaliana OX=3702 GN=At1g52670	2	968.02	-0.40879	4.6495e-23	139.9	yes	1.044	0.939	1.024	0.924	1.032	1.036
137	AADQGLVILQSPTVGYFR	Q8VZ68	Is a member of the PF|00364 Biotin-requiring enzymes family OS=Arabidopsis thaliana OX=3702 GN=At1g52670	3	645.683	-0.24856	9.0324e-11	87.676	yes	0.939	0.984	0.984	1.049	1.018	1.027
138	AADSAGVNIVPISFGSAGEDGQR	O80574	4-hydroxy-tetrahydrodipicolinate reductase 1, chloroplastic OS=Arabidopsis thaliana OX=3702 GN=DAPB1	3	740.029	-0.23202	6.1251e-20	111.35	yes	0.899	1.028	1.107	1.002	1.119	0.846
139	AADSAGVNIVPISFGSAGEDGQR	O80574	4-hydroxy-tetrahydrodipicolinate reductase 1, chloroplastic OS=Arabidopsis thaliana OX=3702 GN=DAPB1	2	1109.54	-0.23413	2.1625e-13	90.308	yes	0.75	0.864	1.014	0.987	1.09	1.294
140	AADSSDLELVQLHGNGSR	A0A1P8ATT5	Phosphoribosylanthranilate isomerase 1 OS=Arabidopsis thaliana OX=3702 GN=PAI1	3	623.969	-0.909	2.243e-23	140.46	yes	NA	NA	NA	NA	NA	NA
141	AADSTSSSPSVASGDR	Q2HIR7	Acclimation of photosynthesis to environment OS=Arabidopsis thaliana OX=3702 GN=APE1	2	747.837	-1.3728	3.1153e-16	138.91	yes	0.994	1.03	0.882	0.995	1.097	1.004
142	AADSTSSSPSVASGDR	Q2HIR7	Acclimation of photosynthesis to environment OS=Arabidopsis thaliana OX=3702 GN=APE1	2	747.837	-1.4633	3.6776e-74	233.78	yes	0.901	0.953	1.022	1.028	1.189	0.907
143	AADSTSSSPSVASGDR	Q2HIR7	Acclimation of photosynthesis to environment OS=Arabidopsis thaliana OX=3702 GN=APE1	3	498.894	-0.33133	6.8685e-15	119.45	yes	NA	NA	NA	NA	NA	NA
144	AADVDGDGQINYR	P30187	Calmodulin-like protein 10 OS=Arabidopsis thaliana OX=3702 GN=CML10	2	697.321	-1.9738	1.0176e-06	114.7	yes	1.06	0.972	0.855	1.187	0.998	0.927
145	AADVGADLVGK	P31414	Pyrophosphate-energized vacuolar membrane proton pump 1 OS=Arabidopsis thaliana OX=3702 GN=AVP1	2	508.275	-1.4027	0.00013342	119.39	yes	1.002	0.98	0.966	1.063	1.046	0.943
146	AADVGADLVGK	P31414	Pyrophosphate-energized vacuolar membrane proton pump 1 OS=Arabidopsis thaliana OX=3702 GN=AVP1	3	339.185	-0.018571	0.0021216	56.404	yes	0.873	1.088	0.95	1.157	0.908	1.024
147	AADVVSTIVQNNPR	Q84J81	Fes1A OS=Arabidopsis thaliana OX=3702 GN=Fes1A	2	742.397	-2.4928	5.7983e-10	129.77	yes	0.878	0.857	1.081	1.132	1.074	0.978
148	AADVVSTIVQNNPR	Q84J81	Fes1A OS=Arabidopsis thaliana OX=3702 GN=Fes1A	3	495.267	-1.0251	1.9888e-10	118.76	yes	0.945	0.971	0.929	0.988	1.076	1.09
149	AADWCASNGNIPYFETSAK	Q948K8	Ras-related protein RABG3a OS=Arabidopsis thaliana OX=3702 GN=RABG3A	3	701.642	-1.0397	0.00033458	55.536	yes	NA	NA	NA	NA	NA	NA
150	AAEAEKEEK	A8MQA1	60S ribosomal protein L13 OS=Arabidopsis thaliana OX=3702 GN=BBC1	3	335.501	0.0045541	0.037723	42.311	no	NA	NA	NA	NA	NA	NA
151	AAEAEKEEKK	A8MQA1	60S ribosomal protein L13 OS=Arabidopsis thaliana OX=3702 GN=BBC1	4	283.902	-0.72347	0.069097	29.551	no	NA	NA	NA	NA	NA	NA
152	AAEAETKPSQV	O82089	Copper transport protein CCH OS=Arabidopsis thaliana OX=3702 GN=CCH	2	565.788	-1.6572	0.00060559	95.417	yes	0.827	0.832	1.153	1.126	0.894	1.169
153	AAEAETKPSQV	O82089	Copper transport protein CCH OS=Arabidopsis thaliana OX=3702 GN=CCH	3	377.528	-0.29642	0.038118	37.995	yes	NA	NA	NA	NA	NA	NA
154	AAEAEVK	Q9XI82	F7A19.14 protein OS=Arabidopsis thaliana OX=3702 GN=F7A19.14	2	359.193	-0.81061	0.023595	73.248	yes	NA	NA	NA	NA	NA	NA
155	AAEAGFVDPK	Q9SPM5	Apyrase 2 OS=Arabidopsis thaliana OX=3702 GN=APY2	3	335.506	0.57292	0.069194	29.534	yes	NA	NA	NA	NA	NA	NA
156	AAEAGFVDPK	Q9SPM5	Apyrase 2 OS=Arabidopsis thaliana OX=3702 GN=APY2	2	502.756	-0.84098	0.00087263	85.355	yes	NA	NA	NA	NA	NA	NA
157	AAEALQAEANR	F4JXK3	Branched-chain amino acid aminotransferase 5 / branched-chain amino acid transaminase 5 (BCAT5) OS=Arabidopsis thaliana OX=3702 GN=LINC4	2	572.291	-1.0687	0.00058349	77.185	yes	0.852	1.076	0.869	1.14	0.922	1.14
158	AAEAVEEFGGILTSIK	Q9SX77	Succinate dehydrogenase subunit 5, mitochondrial OS=Arabidopsis thaliana OX=3702 GN=SDH5	3	545.626	-0.70093	7.5992e-16	132.08	yes	NA	NA	NA	NA	NA	NA
159	AAEAVEEFGGILTSIK	Q9SX77	Succinate dehydrogenase subunit 5, mitochondrial OS=Arabidopsis thaliana OX=3702 GN=SDH5	4	409.471	0.44171	1.7298e-05	67.136	yes	0.834	1.016	1.052	1.036	0.965	1.097
160	AAEDAFLDLIR	F4I313	Kinase family with ARM repeat domain-containing protein OS=Arabidopsis thaliana OX=3702 GN=At1g22870	2	617.327	-0.22572	0.00025322	88.83	no	NA	NA	NA	NA	NA	NA
161	AAEDAFLDLIR	F4I313	Kinase family with ARM repeat domain-containing protein OS=Arabidopsis thaliana OX=3702 GN=At1g22870	3	411.887	0.85519	0.052471	31.348	no	NA	NA	NA	NA	NA	NA
162	AAEDPAPASSSSK	Q9S831	Photosystem I reaction center subunit IV A, chloroplastic OS=Arabidopsis thaliana OX=3702 GN=PSAE1	3	406.526	0.060452	2.19e-05	83.204	yes	1.035	1.034	0.893	1.208	0.911	0.919
163	AAEDPAPASSSSK	Q9S831	Photosystem I reaction center subunit IV A, chloroplastic OS=Arabidopsis thaliana OX=3702 GN=PSAE1	2	609.286	-1.7148	2.8595e-06	103.76	yes	1.173	0.933	0.909	1.209	0.92	0.856
164	AAEDPAPASSSSK	Q9S831	Photosystem I reaction center subunit IV A, chloroplastic OS=Arabidopsis thaliana OX=3702 GN=PSAE1	2	609.286	-1.3779	1.0078e-06	113.76	yes	1.194	0.884	0.885	1.145	1.023	0.869
165	AAEDPAPASSSSK	Q9S831	Photosystem I reaction center subunit IV A, chloroplastic OS=Arabidopsis thaliana OX=3702 GN=PSAE1	3	406.526	0.2871	7.5105e-05	70.563	yes	1.012	0.91	0.915	1.137	1.013	1.014
166	AAEDPAPASSSSK	Q9S831	Photosystem I reaction center subunit IV A, chloroplastic OS=Arabidopsis thaliana OX=3702 GN=PSAE1	2	609.286	-1.829	0.0011679	59.227	yes	0.222	0.629	0.674	0.587	3.091	0.796
167	AAEDPAPASSSSK	Q9S831	Photosystem I reaction center subunit IV A, chloroplastic OS=Arabidopsis thaliana OX=3702 GN=PSAE1	2	609.286	-2.1134	3.7415e-05	89.231	yes	1.335	0.773	1.078	1.029	0.789	0.997
168	AAEDPAPASSSSK	Q9S831	Photosystem I reaction center subunit IV A, chloroplastic OS=Arabidopsis thaliana OX=3702 GN=PSAE1	3	406.526	-0.48133	5.4737e-05	72.705	yes	NA	NA	NA	NA	NA	NA
169	AAEDPEFETFYTK	P56761	Photosystem II D2 protein OS=Arabidopsis thaliana OX=3702 GN=psbD	2	774.349	-0.93563	0.00045558	65.043	yes	0.868	1.026	0.939	1.084	1.128	0.955
170	AAEDPEFETFYTK	P56761	Photosystem II D2 protein OS=Arabidopsis thaliana OX=3702 GN=psbD	2	774.349	-1.6123	4.9899e-17	170.95	yes	1.033	0.967	1.046	1.062	0.982	0.909
171	AAEDPEFETFYTK	P56761	Photosystem II D2 protein OS=Arabidopsis thaliana OX=3702 GN=psbD	3	516.568	-0.68526	3.5116e-05	78.324	yes	0.92	1.059	0.996	1.032	1.025	0.969
172	AAEDPEFETFYTK	P56761	Photosystem II D2 protein OS=Arabidopsis thaliana OX=3702 GN=psbD	2	774.349	-0.98535	2.0625e-06	107.65	yes	1.058	0.827	1.128	0.908	1.237	0.842
173	AAEDPEFETFYTK	P56761	Photosystem II D2 protein OS=Arabidopsis thaliana OX=3702 GN=psbD	3	516.568	-0.4409	8.9686e-05	69.03	yes	0.643	0.741	0.852	0.811	2.114	0.839
174	AAEDPEFETFYTK	P56761	Photosystem II D2 protein OS=Arabidopsis thaliana OX=3702 GN=psbD	2	774.349	-1.0314	0.063481	31.675	yes	0.435	0.653	0.753	0.634	2.749	0.776
175	AAEDPEFETFYTK	P56761	Photosystem II D2 protein OS=Arabidopsis thaliana OX=3702 GN=psbD	2	774.349	-1.1171	0.022918	44.511	yes	NA	NA	NA	NA	NA	NA
176	AAEDTPPATASSDSSSTTAAAAPAK	Q9S714	Photosystem I reaction center subunit IV B, chloroplastic OS=Arabidopsis thaliana OX=3702 GN=PSAE2	3	759.356	-1.4797	2.1939e-45	153.19	yes	1.013	0.988	1.017	1.147	0.84	0.995
177	AAEDTPPATASSDSSSTTAAAAPAK	Q9S714	Photosystem I reaction center subunit IV B, chloroplastic OS=Arabidopsis thaliana OX=3702 GN=PSAE2	4	569.769	-0.69806	5.1809e-08	67.563	yes	1.006	1.099	0.985	0.963	0.978	0.969
178	AAEDTPPATASSDSSSTTAAAAPAK	Q9S714	Photosystem I reaction center subunit IV B, chloroplastic OS=Arabidopsis thaliana OX=3702 GN=PSAE2	2	1138.53	-1.1796	0.0057398	37.373	yes	0.887	0.837	1.062	1.018	0.961	1.235
179	AAEDTPPATASSDSSSTTAAAAPAK	Q9S714	Photosystem I reaction center subunit IV B, chloroplastic OS=Arabidopsis thaliana OX=3702 GN=PSAE2	3	759.356	-1.2529	7.1188e-50	171.07	yes	1.014	0.957	1.056	1.041	1.009	0.924
180	AAEDTPPATASSDSSSTTAAAAPAK	Q9S714	Photosystem I reaction center subunit IV B, chloroplastic OS=Arabidopsis thaliana OX=3702 GN=PSAE2	4	569.769	-1.3063	5.0048e-08	67.76	yes	0.967	0.903	1.119	1.106	0.979	0.926
181	AAEDTPPATASSDSSSTTAAAAPAK	Q9S714	Photosystem I reaction center subunit IV B, chloroplastic OS=Arabidopsis thaliana OX=3702 GN=PSAE2	2	1138.53	-1.6779	0.0002044	48.597	yes	1.027	0.716	1.095	1.115	1.163	0.885
182	AAEDTPPATASSDSSSTTAAAAPAK	Q9S714	Photosystem I reaction center subunit IV B, chloroplastic OS=Arabidopsis thaliana OX=3702 GN=PSAE2	3	759.356	-1.5121	6.1909e-08	67.563	yes	NA	NA	NA	NA	NA	NA
183	AAEDTPPATASSDSSSTTAAAAPAKVPAAK	Q9S714	Photosystem I reaction center subunit IV B, chloroplastic OS=Arabidopsis thaliana OX=3702 GN=PSAE2	4	686.341	-2.2673	2.8638e-43	130.15	yes	0.955	0.869	1.182	1.094	1.029	0.872
184	AAEEAHK	F4J447	Alpha/beta-Hydrolases superfamily protein OS=Arabidopsis thaliana OX=3702 GN=At3g23600	3	252.461	-0.82749	0.010235	65.672	yes	1.093	0.743	0.833	1.36	0.813	1.158
185	AAEEGNSIPEYDYLPYFYSR	Q93WJ8	Monodehydroascorbate reductase 2 OS=Arabidopsis thaliana OX=3702 GN=MDAR2	3	795.362	-0.90652	6.241e-17	105.91	yes	0.842	0.978	1.009	0.935	1.16	1.075
186	AAEEGNSIPEYDYLPYFYSR	Q93WJ8	Monodehydroascorbate reductase 2 OS=Arabidopsis thaliana OX=3702 GN=MDAR2	2	1192.54	-0.70442	8.0677e-24	123.58	yes	0.788	0.925	1.025	1.02	1.155	1.088
187	AAEELSNR	Q9ZW36	Zinc finger CCCH domain-containing protein 25 OS=Arabidopsis thaliana OX=3702 GN=At2g29580	2	445.222	-0.53713	0.0034789	100.98	yes	0.854	0.967	0.985	1.081	1.067	1.046
188	AAEEMIR	O65570	Villin-4 OS=Arabidopsis thaliana OX=3702 GN=VLN4	2	410.205	-0.20962	0.029149	69.998	yes	NA	NA	NA	NA	NA	NA
189	AAEESPSDVKEIVEAFASTEDLK	Q9ZVH7	Protein FATTY ACID EXPORT 3, chloroplastic OS=Arabidopsis thaliana OX=3702 GN=FAX3	4	617.054	-1.0291	2.7739e-34	127.01	yes	0.807	0.959	0.966	1.043	1.049	1.176
190	AAEESPSDVKEIVEAFASTEDLK	Q9ZVH7	Protein FATTY ACID EXPORT 3, chloroplastic OS=Arabidopsis thaliana OX=3702 GN=FAX3	4	617.054	-0.9133	8.9177e-14	87.319	yes	0.814	0.976	1.058	1.036	1.2	0.916
191	AAEESPSDVKEIVEAFASTEDLK	Q9ZVH7	Protein FATTY ACID EXPORT 3, chloroplastic OS=Arabidopsis thaliana OX=3702 GN=FAX3	3	822.403	-0.91988	2.4117e-10	82.635	yes	0.716	0.842	1.041	1.184	1.092	1.126
192	AAEETIESLK	Q9LW85	MAR-binding filament-like protein 1 OS=Arabidopsis thaliana OX=3702 GN=MFP1	2	545.785	-0.91261	3.0999e-05	137.89	yes	0.974	0.969	0.998	1.055	1.027	0.977
193	AAEETIESLK	Q9LW85	MAR-binding filament-like protein 1 OS=Arabidopsis thaliana OX=3702 GN=MFP1	3	364.192	0.90095	8.599e-05	99.815	yes	0.951	0.961	1.046	1.014	1.009	1.019
194	AAEEVIYGSDTSK	O22993	Probable inactive ATP-dependent zinc metalloprotease FTSHI 1, chloroplastic OS=Arabidopsis thaliana OX=3702 GN=FTSHI1	2	685.328	-0.039993	3.7415e-05	89.231	yes	NA	NA	NA	NA	NA	NA
195	AAEEVIYGSDTSK	O22993	Probable inactive ATP-dependent zinc metalloprotease FTSHI 1, chloroplastic OS=Arabidopsis thaliana OX=3702 GN=FTSHI1	3	457.221	1.0095	0.00047144	58.32	yes	NA	NA	NA	NA	NA	NA
196	AAEFAEGK	Q42512	Protein COLD-REGULATED 15A, chloroplastic OS=Arabidopsis thaliana OX=3702 GN=COR15A	2	411.703	-1.7417	0.0028689	105.52	yes	NA	NA	NA	NA	NA	NA
197	AAEFFQNEEVTTSANQCNLK	Q9SPE6	Alpha-soluble NSF attachment protein 2 OS=Arabidopsis thaliana OX=3702 GN=ASNAP2	3	767.687	-1.5315	5.1619e-33	151.31	yes	0.907	0.855	1.058	0.994	1.091	1.094
198	AAEFFQNEEVTTSANQCNLK	Q9SPE6	Alpha-soluble NSF attachment protein 2 OS=Arabidopsis thaliana OX=3702 GN=ASNAP2	4	576.017	-1.0917	2.899e-08	81.51	yes	NA	NA	NA	NA	NA	NA
199	AAEFVEGK	Q9SIN5	Protein COLD-REGULATED 15B, chloroplastic OS=Arabidopsis thaliana OX=3702 GN=COR15B	2	425.719	-0.47159	0.0082006	82.645	yes	NA	NA	NA	NA	NA	NA
200	AAEFVEGK	Q9SIN5	Protein COLD-REGULATED 15B, chloroplastic OS=Arabidopsis thaliana OX=3702 GN=COR15B	2	425.719	-1.1944	0.0028689	105.52	yes	0.911	0.938	1.472	0.781	0.806	1.092
201	AAEFVEGK	Q9SIN5	Protein COLD-REGULATED 15B, chloroplastic OS=Arabidopsis thaliana OX=3702 GN=COR15B	3	284.148	0.089279	0.0057766	64.265	yes	NA	NA	NA	NA	NA	NA
202	AAEFVISK	Q42577	NADH dehydrogenase [ubiquinone] iron-sulfur protein 7, mitochondrial OS=Arabidopsis thaliana OX=3702 GN=At5g11770	2	432.745	-0.078548	0.0031344	103.55	yes	1.008	1.011	1.009	1.029	0.984	0.96
203	AAEGGAAVEEYDYLPFFYSR	Q9LFA3	Monodehydroascorbate reductase 1, peroxisomal OS=Arabidopsis thaliana OX=3702 GN=MDAR1	3	752.348	-0.061842	6.2792e-32	139.81	yes	0.909	0.958	1.104	1.052	1.006	0.971
204	AAEGGAAVEEYDYLPFFYSR	Q9LFA3	Monodehydroascorbate reductase 1, peroxisomal OS=Arabidopsis thaliana OX=3702 GN=MDAR1	2	1128.02	-0.035633	7.8187e-39	172.57	yes	0.935	1.006	1.056	0.915	0.925	1.163
205	AAEGLLSAIEAGR	F4IDB2	Nuclear receptor coactivator OS=Arabidopsis thaliana OX=3702 GN=PHL	2	629.344	-0.49263	0.00010195	80.746	yes	NA	NA	NA	NA	NA	NA
206	AAEHFVLSAK	F4I3Z6	Tetratricopeptide repeat (TPR)-like superfamily protein OS=Arabidopsis thaliana OX=3702 GN=At1g76630	3	358.198	-1.3934	0.020004	42.718	yes	NA	NA	NA	NA	NA	NA
207	AAEIFSNK	Q43127	Glutamine synthetase, chloroplastic/mitochondrial OS=Arabidopsis thaliana OX=3702 GN=GLN2	2	440.724		0.010511	90.906	yes	NA	NA	NA	NA	NA	NA
208	AAEIFSNK	Q43127	Glutamine synthetase, chloroplastic/mitochondrial OS=Arabidopsis thaliana OX=3702 GN=GLN2	2	440.232	-1.3105	0.00070982	137.13	yes	1.049	0.981	1.088	0.974	1.035	0.873
209	AAEIFSNK	Q43127	Glutamine synthetase, chloroplastic/mitochondrial OS=Arabidopsis thaliana OX=3702 GN=GLN2	3	293.824	0.12695	0.0010695	98.997	yes	1.048	1.026	1.036	0.932	0.984	0.975
210	AAEIFSNK	Q43127	Glutamine synthetase, chloroplastic/mitochondrial OS=Arabidopsis thaliana OX=3702 GN=GLN2	2	440.232	-0.60554	0.0075027	84.615	yes	NA	NA	NA	NA	NA	NA
211	AAEIFSNK	Q43127	Glutamine synthetase, chloroplastic/mitochondrial OS=Arabidopsis thaliana OX=3702 GN=GLN2	3	293.824	0.44915	0.0006721	109.01	yes	1.009	0.979	1.067	0.944	1.068	0.934
212	AAEIFSNKK	Q43127	Glutamine synthetase, chloroplastic/mitochondrial OS=Arabidopsis thaliana OX=3702 GN=GLN2	3	336.522	0.23764	0.0033068	60.398	yes	NA	NA	NA	NA	NA	NA
213	AAEIFSNKK	Q43127	Glutamine synthetase, chloroplastic/mitochondrial OS=Arabidopsis thaliana OX=3702 GN=GLN2	4	252.643	0.61997	0.00056445	84.615	yes	1.023	0.909	1.161	0.887	1.095	0.925
214	AAEIFSNKK	Q43127	Glutamine synthetase, chloroplastic/mitochondrial OS=Arabidopsis thaliana OX=3702 GN=GLN2	2	504.28	-1.4401	0.0036179	89.047	yes	0.989	0.822	1.045	1.094	1.045	1.006
215	AAEIFSNKK	Q43127	Glutamine synthetase, chloroplastic/mitochondrial OS=Arabidopsis thaliana OX=3702 GN=GLN2	2	504.28	-0.94972	0.0022583	96.342	yes	0.967	0.999	1.089	1.042	0.986	0.917
216	AAEIFSNKK	Q43127	Glutamine synthetase, chloroplastic/mitochondrial OS=Arabidopsis thaliana OX=3702 GN=GLN2	4	252.643	1.7133	0.00075422	80.219	yes	NA	NA	NA	NA	NA	NA
217	AAEIFSNKK	Q43127	Glutamine synthetase, chloroplastic/mitochondrial OS=Arabidopsis thaliana OX=3702 GN=GLN2	3	336.522	1.1667	0.066951	32.32	yes	0.938	0.9	1.017	1.107	0.942	1.096
218	AAEIFSNKK	Q43127	Glutamine synthetase, chloroplastic/mitochondrial OS=Arabidopsis thaliana OX=3702 GN=GLN2	3	336.85	-1.6381	0.045135	46.462	yes	0.922	1.036	0.886	1.073	1.042	1.04
219	AAEIFSNKK	Q43127	Glutamine synthetase, chloroplastic/mitochondrial OS=Arabidopsis thaliana OX=3702 GN=GLN2	3	336.85	-0.40149	0.033395	49.715	yes	NA	NA	NA	NA	NA	NA
220	AAEIFSNKK	Q43127	Glutamine synthetase, chloroplastic/mitochondrial OS=Arabidopsis thaliana OX=3702 GN=GLN2	3	336.85	-0.26381	0.0022435	83.783	yes	0.92	0.925	1.032	1.021	1.205	0.897
221	AAEIFSNKK	Q43127	Glutamine synthetase, chloroplastic/mitochondrial OS=Arabidopsis thaliana OX=3702 GN=GLN2	2	504.772	-2.1026	0.0064298	83.862	yes	NA	NA	NA	NA	NA	NA
222	AAEILGHK	Q9FI53	Fumarate hydratase 2, chloroplastic OS=Arabidopsis thaliana OX=3702 GN=FUM2	3	280.164	0.069049	0.0059734	63.565	yes	0.892	0.778	1.287	0.95	1.19	0.903
223	AAELAYFLR	P56788	Photosystem I assembly protein Ycf4 OS=Arabidopsis thaliana OX=3702 GN=ycf4	2	527.29	0.49819	0.0018362	88.181	yes	0.988	1.017	1.073	0.991	0.988	0.943
224	AAELAYFLR	P56788	Photosystem I assembly protein Ycf4 OS=Arabidopsis thaliana OX=3702 GN=ycf4	3	351.862	1.3843	0.00038121	93.429	yes	NA	NA	NA	NA	NA	NA
225	AAELLEK	A0A1R7T3A4	Zincin-like metalloproteases family protein OS=Arabidopsis thaliana OX=3702 GN=OOP	2	387.224	-0.34069	0.01662	84.498	yes	1.022	0.941	1.1	1.008	1.039	0.891
226	AAELLEK	A0A1R7T3A4	Zincin-like metalloproteases family protein OS=Arabidopsis thaliana OX=3702 GN=OOP	3	258.485	0.26016	0.0063777	74.415	yes	0.846	0.955	1.127	0.996	1.113	0.963
227	AAELLPEPALQR	A0A1I9LPZ9	DegP protease 7 OS=Arabidopsis thaliana OX=3702 GN=DEG7	3	436.582	0.059224	0.00028412	65.241	yes	NA	NA	NA	NA	NA	NA
228	AAELMFEK	Q84M92	Actin-related protein 4 OS=Arabidopsis thaliana OX=3702 GN=ARP4	2	469.736	-0.94977	0.0088939	80.688	yes	NA	NA	NA	NA	NA	NA
229	AAELMFEK	Q84M92	Actin-related protein 4 OS=Arabidopsis thaliana OX=3702 GN=ARP4	2	469.736		0.017675	103.55	yes	NA	NA	NA	NA	NA	NA
230	AAELTNLFESR	P92549	ATP synthase subunit alpha, mitochondrial OS=Arabidopsis thaliana OX=3702 GN=ATPA	2	625.822	-0.8304	1.8612e-06	139.78	no	0.962	0.933	1.01	1.131	0.99	0.973
231	AAELTNLFESR	P92549	ATP synthase subunit alpha, mitochondrial OS=Arabidopsis thaliana OX=3702 GN=ATPA	3	417.551	0.36636	2.3426e-05	130.01	no	1.07	0.893	1.135	0.981	0.946	0.975
232	AAELTNLFESR	P92549	ATP synthase subunit alpha, mitochondrial OS=Arabidopsis thaliana OX=3702 GN=ATPA	2	626.314	-0.74747	0.00072342	86.772	no	NA	NA	NA	NA	NA	NA
233	AAELTNLFESR	P92549	ATP synthase subunit alpha, mitochondrial OS=Arabidopsis thaliana OX=3702 GN=ATPA	2	626.314	-0.89439	0.00035132	112.44	no	0.926	1.012	1.007	1.073	0.963	1.02
234	AAENTLDSSAVTK	A0A1P8BDQ0	Kinesin like protein for actin based chloroplast movement 2 OS=Arabidopsis thaliana OX=3702 GN=KAC2	2	653.828	-1.6426	1.3383e-05	96.673	yes	0.934	0.977	1.093	0.959	0.967	1.069
235	AAENTLDSSAVTK	A0A1P8BDQ0	Kinesin like protein for actin based chloroplast movement 2 OS=Arabidopsis thaliana OX=3702 GN=KAC2	3	436.221	-0.68492	0.00032393	59.248	yes	0.935	1.006	1.049	1.05	1.025	0.935
236	AAEPFFLLAGPNVIESEEHILR	Q9AV97	2-dehydro-3-deoxyphosphooctonate aldolase 1 OS=Arabidopsis thaliana OX=3702 GN=KDSA1	3	818.101	-0.70125	1.3133e-17	105.06	yes	0.996	0.916	0.952	1.15	1.092	0.894
237	AAEQGSALAAAVEGVEK	Q9LF97	CBS domain-containing protein CBSCBSPB3 OS=Arabidopsis thaliana OX=3702 GN=CBSCBSPB3	3	534.277	0.082589	1.6838e-12	105.9	yes	1.032	0.928	0.908	1.093	1.034	1.005
238	AAEQVLIGK	Q84WU8	ATP-dependent zinc metalloprotease FTSH 3, mitochondrial OS=Arabidopsis thaliana OX=3702 GN=FTSH3	2	464.777	-1.4354	0.0024584	83.862	yes	NA	NA	NA	NA	NA	NA
239	AAETALLNLK	Q9M0V5	At4g05400 OS=Arabidopsis thaliana OX=3702 GN=At4g05400	2	522.308	-0.56745	0.00037226	103.08	yes	NA	NA	NA	NA	NA	NA
240	AAETALLNLK	Q9M0V5	At4g05400 OS=Arabidopsis thaliana OX=3702 GN=At4g05400	3	348.541	0.91049	0.0012957	64.841	yes	0.901	0.937	1.001	1.039	1.151	0.972
241	AAETELLTR	Q93VH5	AT5g10730/MAJ23_90 OS=Arabidopsis thaliana OX=3702 GN=MAJ23.90	2	502.275	-1.3004	0.0059407	70.056	yes	0.909	0.962	1.015	0.986	1.021	1.108
242	AAETISSLQVLLAEK	A0A1R7T391	Golgi-localized GRIP domain-containing protein OS=Arabidopsis thaliana OX=3702 GN=ATGRIP	3	524.966	-0.3592	2.5942e-07	87.083	yes	0.986	0.929	0.922	1.173	0.906	1.084
243	AAEVGQGFWNCPCVPMR	Q9SJ89	Ferredoxin-thioredoxin reductase catalytic chain, chloroplastic OS=Arabidopsis thaliana OX=3702 GN=FTRC	3	665.627	-1.169	0.00037802	51.76	yes	NA	NA	NA	NA	NA	NA
244	AAEVGQGFWNCPCVPMR	Q9SJ89	Ferredoxin-thioredoxin reductase catalytic chain, chloroplastic OS=Arabidopsis thaliana OX=3702 GN=FTRC	2	989.94	-0.82844	1.989e-09	90.348	yes	1.102	1.053	0.894	1.028	0.915	1.008
245	AAEVILSQFDLLR	F4KGM7	Exocyst subunit exo70 family protein A1 OS=Arabidopsis thaliana OX=3702 GN=EXO70A1	2	737.917	-0.5816	0.051031	39.73	yes	0.992	0.946	1.04	1.06	0.843	1.12
246	AAEVILSQFDLLR	F4KGM7	Exocyst subunit exo70 family protein A1 OS=Arabidopsis thaliana OX=3702 GN=EXO70A1	3	492.28	0.2676	8.9686e-05	69.03	yes	1.31	0.723	1.054	0.958	1.073	0.882
247	AAFAVAEK	A0A1P8AUN1	Dolichyl-diphosphooligosaccharide--protein glycosyltransferase subunit 1 OS=Arabidopsis thaliana OX=3702 GN=At1g76400	2	403.724	-0.93177	0.023318	61.582	yes	NA	NA	NA	NA	NA	NA
248	AAFCQLEVR	Q9LVY1	Tyrosine aminotransferase OS=Arabidopsis thaliana OX=3702 GN=TAT	2	547.277	-0.25729	0.0057731	70.399	yes	NA	NA	NA	NA	NA	NA
249	AAFDVFSK	P0C896	Pentatricopeptide repeat-containing protein At3g02650, mitochondrial OS=Arabidopsis thaliana OX=3702 GN=At3g02650	2	442.729	0.38688	0.0051085	93.649	yes	0.906	1.112	0.996	1.025	0.946	1.015
250	AAFEEWFVQHK	Q949Y3	Bifunctional purple acid phosphatase 26 OS=Arabidopsis thaliana OX=3702 GN=PAP26	3	464.563	0.031355	9.4195e-05	85.355	yes	1.776	1.873	1.779	0.287	0.086	0.198
251	AAFELFK	Q8L9Y0	Serine carboxypeptidase-like 25 OS=Arabidopsis thaliana OX=3702 GN=SCPL25	2	413.229	-0.22273	0.010108	100.19	yes	NA	NA	NA	NA	NA	NA
253	AAFGSACEK	Q42600	Cytochrome P450 84A1 OS=Arabidopsis thaliana OX=3702 GN=CYP84A1	2	470.713	3.9335	0.00063795	117.7	yes	0.863	1.001	0.943	1.122	1.011	1.06
254	AAFLAMK	F4J1Y2	Uncharacterized protein OS=Arabidopsis thaliana OX=3702 GN=CEF	2	384.21	-1.3998	0.072379	46.351	no	NA	NA	NA	NA	NA	NA
255	AAFNLYTETLGYK	Q9FKI4	N-terminal acetyltransferase A complex catalytic subunit NAA10 OS=Arabidopsis thaliana OX=3702 GN=NAA10	3	497.589	0.57518	8.9686e-05	69.03	yes	0.906	1.104	1.07	1.003	0.993	0.924
256	AAFNLYTETLGYK	Q9FKI4	N-terminal acetyltransferase A complex catalytic subunit NAA10 OS=Arabidopsis thaliana OX=3702 GN=NAA10	2	745.88	-0.18559	1.01e-05	97.69	yes	0.931	0.863	0.972	1.103	1.047	1.085
257	AAFNNPER	Q84L30	Ubiquitin receptor RAD23d OS=Arabidopsis thaliana OX=3702 GN=RAD23D	2	459.725	-0.67022	0.011383	73.665	no	0.845	0.934	1.144	1.047	1.064	0.966
258	AAFPSVSFK	Q93Y12	Alpha glucosidase-like protein OS=Arabidopsis thaliana OX=3702 GN=MDB19.14	3	318.508	0.61449	0.0091735	51.346	yes	0.964	0.916	0.889	1.103	1.114	1.013
259	AAFQFIDAGARPEYK	Q9M2L4	Putative calcium-transporting ATPase 11, plasma membrane-type OS=Arabidopsis thaliana OX=3702 GN=ACA11	3	561.954	0.15578	3.1962e-05	66.387	yes	NA	NA	NA	NA	NA	NA
260	AAFSEASNSCDR	Q8H151	Malonate--CoA ligase OS=Arabidopsis thaliana OX=3702 GN=AAE13	2	657.773	-1.5625	1.9256e-05	113.52	yes	0.84	0.976	1.14	0.964	1.089	0.991
261	AAFYVDK	O64767	AICARFT/IMPCHase bienzyme family protein OS=Arabidopsis thaliana OX=3702 GN=At2g35040	2	407.211	-3.3889	0.010108	100.19	yes	0.945	1.044	0.993	1.03	0.981	1.007
262	AAGAEPGSR	O22898	Long chain acyl-CoA synthetase 1 OS=Arabidopsis thaliana OX=3702 GN=LACS1	2	408.204		0.00034017	98.009	yes	NA	NA	NA	NA	NA	NA
263	AAGASWIQLDEPLFVMDLEGHK	Q9SRV5	5-methyltetrahydropteroyltriglutamate--homocysteine methyltransferase 2 OS=Arabidopsis thaliana OX=3702 GN=MS2	3	815.07	-0.57969	2.948e-06	60.325	yes	0.999	0.989	0.908	1.062	0.946	1.096
264	AAGATWIQLDEPVLVMDLEGQK	O50008	5-methyltetrahydropteroyltriglutamate--homocysteine methyltransferase 1 OS=Arabidopsis thaliana OX=3702 GN=MS1	3	800.742	-0.7429	0.0015076	40.723	yes	NA	NA	NA	NA	NA	NA
265	AAGATWIQLDEPVLVMDLEGQK	O50008	5-methyltetrahydropteroyltriglutamate--homocysteine methyltransferase 1 OS=Arabidopsis thaliana OX=3702 GN=MS1	4	600.808	-0.33869	1.4096e-06	67.396	yes	NA	NA	NA	NA	NA	NA
266	AAGATWIQLDEPVLVMDLEGQK	O50008	5-methyltetrahydropteroyltriglutamate--homocysteine methyltransferase 1 OS=Arabidopsis thaliana OX=3702 GN=MS1	3	795.41	-1.098	1.4857e-05	59.163	yes	1.373	0.929	1.209	1.075	0.537	0.877
267	AAGATWIQLDEPVLVMDLEGQK	O50008	5-methyltetrahydropteroyltriglutamate--homocysteine methyltransferase 1 OS=Arabidopsis thaliana OX=3702 GN=MS1	4	596.81	-0.63216	0.011411	31.917	yes	NA	NA	NA	NA	NA	NA
268	AAGAVAK	P56791	50S ribosomal protein L2, chloroplastic OS=Arabidopsis thaliana OX=3702 GN=rpl2-A	2	294.179	-1.2778	0.0076004	106.76	yes	1.124	0.84	0.967	1.181	0.989	0.899
269	AAGDAVEVSKK	Q9FNC9	Mitochondrial import receptor subunit TOM9-2 OS=Arabidopsis thaliana OX=3702 GN=TOM9-2	3	358.865	-1.649	0.00015429	80.014	yes	0.982	0.889	0.977	1.006	1.072	1.075
270	AAGFGPLK	A8MQZ8	PNAS-3-like protein OS=Arabidopsis thaliana OX=3702 GN=At2g25355	2	380.721	-1.3615	0.05803	51.335	yes	NA	NA	NA	NA	NA	NA
271	AAGGDIAPTTR	Q8H1F0	Basic-leucine zipper (BZIP) transcription factor family protein OS=Arabidopsis thaliana OX=3702 GN=basic leucine-zipper 29	2	515.27		3.6152e-05	81.525	yes	NA	NA	NA	NA	NA	NA
272	AAGGPTR	Q9LV21	T-complex protein 1 subunit delta OS=Arabidopsis thaliana OX=3702 GN=CCT4	2	315.172	-0.24805	0.036157	65.897	yes	0.793	0.966	0.84	1.173	1.092	1.135
273	AAGGSETGPR	Q8LD26	Dormancy-associated protein homolog 3 OS=Arabidopsis thaliana OX=3702 GN=At1g56220	2	451.72	-1.0962	0.00050793	109.88	yes	0.958	0.929	0.921	1.196	0.856	1.139
274	AAGGSETGPR	Q8LD26	Dormancy-associated protein homolog 3 OS=Arabidopsis thaliana OX=3702 GN=At1g56220	2	451.72	-1.5528	3.2862e-10	162.34	yes	0.858	0.856	0.981	1.228	0.985	1.093
275	AAGGSGVLVSPLTYIFDEDTPR	Q9S762	ATP phosphoribosyltransferase 1, chloroplastic OS=Arabidopsis thaliana OX=3702 GN=HISN1A	3	755.718	-0.6695	1.8953e-17	101.62	yes	1.018	1.248	0.859	1.096	0.757	1.022
276	AAGGSGVLVSPLTYIFDEDTPR	Q9S762	ATP phosphoribosyltransferase 1, chloroplastic OS=Arabidopsis thaliana OX=3702 GN=HISN1A	3	755.718	-0.7135	1.0196e-09	85.737	yes	0.795	1.104	1.278	0.929	0.857	1.037
277	AAGGSGVLVSPLTYIFDEDTPR	Q9S762	ATP phosphoribosyltransferase 1, chloroplastic OS=Arabidopsis thaliana OX=3702 GN=HISN1A	2	1133.07	-0.50032	0.0021996	45.237	yes	0.83	0.913	0.896	1.055	1.116	1.19
278	AAGILDNHAEGEK	Q42338	AT3G48140 protein OS=Arabidopsis thaliana OX=3702 GN=T24C20_20	3	442.549	4.4269	7.9619e-05	74.987	yes	NA	NA	NA	NA	NA	NA
279	AAGILDNHAEGEK	Q42338	AT3G48140 protein OS=Arabidopsis thaliana OX=3702 GN=T24C20_20	3	442.221	-2.1887	6.3285e-05	71.806	yes	0.949	0.948	0.932	1.015	1.133	1.023
280	AAGILDNHAEGEK	Q42338	AT3G48140 protein OS=Arabidopsis thaliana OX=3702 GN=T24C20_20	2	662.828		5.3869e-12	99.941	yes	NA	NA	NA	NA	NA	NA
281	AAGITSIGVR	O81147	Proteasome subunit alpha type-6-B OS=Arabidopsis thaliana OX=3702 GN=PAA2	2	472.78	-0.0011329	0.049827	44.882	yes	NA	NA	NA	NA	NA	NA
282	AAGLPSACK	Q9S7I3	Non-specific lipid-transfer protein 2 OS=Arabidopsis thaliana OX=3702 GN=LTP2	2	437.726	-1.52	0.0016578	90.15	yes	0.715	0.715	2.077	0.909	0.738	0.846
283	AAGMALAQHPVVNASCK	Q9SQI8	Dihydrolipoyllysine-residue acetyltransferase component 4 of pyruvate dehydrogenase complex, chloroplastic OS=Arabidopsis thaliana OX=3702 GN=LTA2	3	575.624	-2.2259	1.9159e-12	104.94	yes	0.814	1.028	1.013	1.046	1.165	0.934
284	AAGMALAQHPVVNASCK	Q9SQI8	Dihydrolipoyllysine-residue acetyltransferase component 4 of pyruvate dehydrogenase complex, chloroplastic OS=Arabidopsis thaliana OX=3702 GN=LTA2	3	575.952	-4.7592	3.448e-12	104.95	yes	NA	NA	NA	NA	NA	NA
285	AAGMALAQHPVVNASCK	Q9SQI8	Dihydrolipoyllysine-residue acetyltransferase component 4 of pyruvate dehydrogenase complex, chloroplastic OS=Arabidopsis thaliana OX=3702 GN=LTA2	3	580.956	-1.6999	2.6162e-10	94.487	yes	0.914	0.981	0.999	0.967	1.077	1.062
286	AAGMDGQK	O23654	V-type proton ATPase catalytic subunit A OS=Arabidopsis thaliana OX=3702 GN=VHA-A	2	397.179	-2.1031	0.022544	56.721	yes	1.019	0.916	0.988	1.093	0.949	1.036
287	AAGMDGQK	O23654	V-type proton ATPase catalytic subunit A OS=Arabidopsis thaliana OX=3702 GN=VHA-A	3	265.122	-0.93743	0.0037561	68.915	yes	NA	NA	NA	NA	NA	NA
288	AAGMDGQK	O23654	V-type proton ATPase catalytic subunit A OS=Arabidopsis thaliana OX=3702 GN=VHA-A	2	389.182	-1.6227	0.020623	64.265	yes	NA	NA	NA	NA	NA	NA
289	AAGMTCIVTK	Q94K71	CBBY-like protein OS=Arabidopsis thaliana OX=3702 GN=CBBY	2	534.265	0.42727	0.0011642	73.499	yes	0.887	0.977	1.116	1.015	1.053	0.951
290	AAGMTCIVTK	Q94K71	CBBY-like protein OS=Arabidopsis thaliana OX=3702 GN=CBBY	2	534.265	-2.449	0.014971	48.981	yes	0.92	1.016	1.005	0.982	1.148	0.929
291	AAGMTCIVTK	Q94K71	CBBY-like protein OS=Arabidopsis thaliana OX=3702 GN=CBBY	2	526.267	-1.8188	0.00035544	122.69	yes	1.002	0.947	1.051	1.021	1.068	0.911
292	AAGNEAFQSGR	F4K0Y5	Heat shock protein DnaJ with tetratricopeptide repeat-containing protein OS=Arabidopsis thaliana OX=3702 GN=TPR16	2	554.263	-0.9826	0.0021139	66.393	yes	0.858	1.008	0.992	1.076	1.094	0.972
293	AAGSLLSYDPNLR	Q9FLH8	Probable fructokinase-7 OS=Arabidopsis thaliana OX=3702 GN=At5g51830	2	688.862	-0.58126	0.00038511	67.118	yes	NA	NA	NA	NA	NA	NA
294	AAGVHVGENAVK	Q9SJ54	NDR1/HIN1-like protein 12 OS=Arabidopsis thaliana OX=3702 GN=NHL12	3	384.544	-0.086445	0.062838	28.624	yes	NA	NA	NA	NA	NA	NA
295	AAGVLVGDNAVK	Q9SVC8	Late embryogenesis abundant (LEA) hydroxyproline-rich glycoprotein family OS=Arabidopsis thaliana OX=3702 GN=F22O6_150	2	557.317	-0.8681	0.006966	52.391	yes	NA	NA	NA	NA	NA	NA
296	AAGVMHTVALR	Q9FLW9	Plastidial pyruvate kinase 2 OS=Arabidopsis thaliana OX=3702 GN=PKP2	3	375.878	1.5294	0.0018826	57.174	yes	NA	NA	NA	NA	NA	NA
297	AAGVSQR	Q6ZY51	Phosphoglucan, water dikinase, chloroplastic OS=Arabidopsis thaliana OX=3702 GN=GWD3	2	344.69	-0.077053	0.0194	79.939	yes	NA	NA	NA	NA	NA	NA
298	AAHESIQENWGK	P46312	Omega-6 fatty acid desaturase, chloroplastic OS=Arabidopsis thaliana OX=3702 GN=FAD6	3	457.221	-1.7635	5.0881e-06	118.28	yes	NA	NA	NA	NA	NA	NA
299	AAHFEESMK	P54609	Cell division control protein 48 homolog A OS=Arabidopsis thaliana OX=3702 GN=CDC48A	3	355.827	0.023436	0.0021184	63.816	no	0.829	0.989	1.017	0.973	1.21	0.982
300	AAHFEESMK	P54609	Cell division control protein 48 homolog A OS=Arabidopsis thaliana OX=3702 GN=CDC48A	3	355.827	-1.4889	0.0099019	47.603	no	0.789	1.002	0.979	1.104	1.055	1.069
301	AAHFEESMK	P54609	Cell division control protein 48 homolog A OS=Arabidopsis thaliana OX=3702 GN=CDC48A	2	533.237	-2.8567	0.047118	43.808	no	0.938	1.026	0.931	1.051	1.006	1.048
302	AAHFEESMK	P54609	Cell division control protein 48 homolog A OS=Arabidopsis thaliana OX=3702 GN=CDC48A	3	350.496	-0.83239	0.0002797	97.431	no	NA	NA	NA	NA	NA	NA
303	AAHFEESMK	P54609	Cell division control protein 48 homolog A OS=Arabidopsis thaliana OX=3702 GN=CDC48A	2	525.24	-2.7014	0.0011152	96.143	no	NA	NA	NA	NA	NA	NA
304	AAHGWLCNK	Q949W8	Xylulose kinase 2 OS=Arabidopsis thaliana OX=3702 GN=XK2	3	352.84	2.0943	0.0010415	76.774	yes	NA	NA	NA	NA	NA	NA
305	AAHLLQCR	O65202	Peroxisomal acyl-coenzyme A oxidase 1 OS=Arabidopsis thaliana OX=3702 GN=ACX1	3	323.508	-0.71457	0.0011998	97.068	yes	0.717	1.072	0.767	1.146	1.028	1.269
306	AAHLVDSTNQVGHFQK	P20649	ATPase 1, plasma membrane-type OS=Arabidopsis thaliana OX=3702 GN=AHA1	4	438.726	-0.39956	1.3051e-09	89.507	no	0.863	1.186	0.924	1.073	1.152	0.801
307	AAHLVDSTNQVGHFQK	P20649	ATPase 1, plasma membrane-type OS=Arabidopsis thaliana OX=3702 GN=AHA1	4	438.726	0.37855	4.2514e-06	71.879	no	0.86	0.995	1.015	1.067	1.061	1.002
308	AAHMLALPK	Q8VZC3	Delta-1-pyrroline-5-carboxylate dehydrogenase 12A1, mitochondrial OS=Arabidopsis thaliana OX=3702 GN=ALDH12A1	3	317.853	1.0584	0.0081714	52.786	yes	NA	NA	NA	NA	NA	NA
309	AAHNSFARPEPFVPEEQK	O04482	Ubiquitin carboxyl-terminal hydrolase 2 OS=Arabidopsis thaliana OX=3702 GN=UCH2	4	514.504	-1.1654	8.6981e-07	74.428	yes	NA	NA	NA	NA	NA	NA
310	AAHPEWSPSAIK	Q9ZUF6	Subtilisin-like protease SBT1.8 OS=Arabidopsis thaliana OX=3702 GN=SBT1.8	3	431.891	-2.2317	0.011931	42.475	yes	NA	NA	NA	NA	NA	NA
311	AAHVYSEAR	Q9SEE5	Galactokinase OS=Arabidopsis thaliana OX=3702 GN=GAL1	3	335.17	-0.23996	0.0029298	60.828	yes	1.04	0.848	1.223	1.03	1.095	0.764
312	AAHVYSEAR	Q9SEE5	Galactokinase OS=Arabidopsis thaliana OX=3702 GN=GAL1	2	502.251	-0.82446	0.0011862	95.358	yes	0.845	0.969	0.932	1.248	1.165	0.842
313	AAIAQVEER	Q9FUS9	Glutathione S-transferase U18 OS=Arabidopsis thaliana OX=3702 GN=GSTU18	2	493.767	-0.96508	0.0019523	86.898	yes	1.044	0.927	1.022	1.009	1.115	0.883
314	AAICENINHYIEK	Q9ZPY7	Exportin-2 OS=Arabidopsis thaliana OX=3702 GN=CAS	3	525.593	-0.35175	2.4973e-05	82.069	yes	NA	NA	NA	NA	NA	NA
315	AAIDDLK	Q9SFF6	Pectin acetylesterase 12 OS=Arabidopsis thaliana OX=3702 GN=PAE12	2	373.208	-0.53541	0.03726	65.252	yes	NA	NA	NA	NA	NA	NA
316	AAIDLTK	Q9LK88	NADPH:quinone oxidoreductase OS=Arabidopsis thaliana OX=3702 GN=NQR	2	366.219	-1.126	0.016577	84.568	yes	0.962	0.902	1.008	0.937	1.078	1.113
317	AAIDVVCNPLGK	Q39002	ADP,ATP carrier protein 1, chloroplastic OS=Arabidopsis thaliana OX=3702 GN=AATP1	2	628.837	-1.463	7.4214e-06	133.32	no	0.855	0.961	0.967	1.048	1.134	1.036
318	AAIEASK	A0A1P8B4Q3	Ubiquitin-like superfamily protein OS=Arabidopsis thaliana OX=3702 GN=SAY1	2	345.195	-0.60556	0.011906	95.531	no	NA	NA	NA	NA	NA	NA
319	AAIEDVQPEK	A0A1R7T3A4	Zincin-like metalloproteases family protein OS=Arabidopsis thaliana OX=3702 GN=OOP	2	550.285	-1.685	0.00041973	105.46	yes	0.965	0.939	1.051	1.026	1.048	0.97
320	AAIEDVQPEK	A0A1R7T3A4	Zincin-like metalloproteases family protein OS=Arabidopsis thaliana OX=3702 GN=OOP	3	367.193	0.07294	0.021421	42.21	yes	NA	NA	NA	NA	NA	NA
321	AAIEEVQPEK	Q949P2	Probable cytosolic oligopeptidase A OS=Arabidopsis thaliana OX=3702 GN=CYOP	3	371.864	-1.1609	0.0059359	51.276	yes	NA	NA	NA	NA	NA	NA
322	AAIEEVQPEK	Q949P2	Probable cytosolic oligopeptidase A OS=Arabidopsis thaliana OX=3702 GN=CYOP	2	557.293	-1.9072	0.00059838	91.313	yes	NA	NA	NA	NA	NA	NA
323	AAIEGGATIIQLR	Q5M731	Thiamine biosynthetic bifunctional enzyme TH1, chloroplastic OS=Arabidopsis thaliana OX=3702 GN=TH1	2	656.883	-1.4534	1.0013e-05	97.716	yes	NA	NA	NA	NA	NA	NA
324	AAIFESFVR	Q9LTB2	Methionine S-methyltransferase OS=Arabidopsis thaliana OX=3702 GN=MMT1	2	520.282	0.098352	0.00092593	98.233	yes	NA	NA	NA	NA	NA	NA
325	AAIGLSEHGFNTACITK	O82663	Succinate dehydrogenase [ubiquinone] flavoprotein subunit 1, mitochondrial OS=Arabidopsis thaliana OX=3702 GN=SDH1-1	3	597.302	-1.0082	3.2901e-16	130.29	yes	0.851	0.871	0.914	1.226	1.239	0.898
326	AAIINSQTIEEIAR	P43333	U2 small nuclear ribonucleoprotein A' OS=Arabidopsis thaliana OX=3702 GN=At1g09760	2	764.92	-0.49609	1.4765e-19	166.9	yes	0.919	1.011	0.967	1.006	1.087	1.01
327	AAIINSQTIEEIAR	P43333	U2 small nuclear ribonucleoprotein A' OS=Arabidopsis thaliana OX=3702 GN=At1g09760	3	510.283	0.49095	3.5196e-05	65.495	yes	0.926	0.906	0.934	1.089	1.249	0.897
328	AAILAEK	Q8LPK4	AP-2 complex subunit alpha-2 OS=Arabidopsis thaliana OX=3702 GN=ALPHAC-AD	2	358.221	-0.44004	0.035248	66.429	yes	NA	NA	NA	NA	NA	NA
329	AAILEAHR	Q9MAQ0	Granule-bound starch synthase 1, chloroplastic/amyloplastic OS=Arabidopsis thaliana OX=3702 GN=GBSS1	3	294.171	-0.96972	0.0028515	77.058	yes	NA	NA	NA	NA	NA	NA
330	AAILELETR	Q8VYI3	Enoyl-CoA hydratase 2, peroxisomal OS=Arabidopsis thaliana OX=3702 GN=ECH2	2	508.293	-0.38489	0.00080032	102.06	yes	0.954	1.075	0.99	1.035	0.988	0.958
331	AAILSTDAFLTNAR	Q8GWT4	Protein arginine N-methyltransferase 1.5 OS=Arabidopsis thaliana OX=3702 GN=PMRT15	2	732.396	-0.73297	3.0217e-06	86.413	yes	1.004	1.054	0.917	0.998	1.012	1.014
332	AAILSTDAFLTNAR	Q8GWT4	Protein arginine N-methyltransferase 1.5 OS=Arabidopsis thaliana OX=3702 GN=PMRT15	3	488.6	0.36193	2.385e-09	111.31	yes	0.912	0.986	1.13	1.138	0.848	0.986
333	AAILTPEDK	Q9LV10	Protein NRT1/ PTR FAMILY 2.11 OS=Arabidopsis thaliana OX=3702 GN=NPF2.11	2	479.266	-0.71564	0.0019523	86.898	yes	NA	NA	NA	NA	NA	NA
334	AAIMTPEEK	Q944G5	Protein NRT1/ PTR FAMILY 2.10 OS=Arabidopsis thaliana OX=3702 GN=NPF2.10	2	503.25	-1.4622	0.029688	46.462	yes	0.918	1.008	0.997	1.048	1.041	0.987
335	AAIMTPEEK	Q944G5	Protein NRT1/ PTR FAMILY 2.10 OS=Arabidopsis thaliana OX=3702 GN=NPF2.10	2	503.25	-2.2423	0.0061457	61.161	yes	0.878	0.938	0.985	1.007	1.088	1.104
336	AAIMTPEEK	Q944G5	Protein NRT1/ PTR FAMILY 2.10 OS=Arabidopsis thaliana OX=3702 GN=NPF2.10	2	495.252	-1.1643	0.0018077	88.495	yes	0.888	0.881	1.051	0.941	1.207	1.031
337	AAIPTIK	Q9LD57	Phosphoglycerate kinase 1, chloroplastic OS=Arabidopsis thaliana OX=3702 GN=PGK1	2	357.231	1.0469	0.014217	89.55	no	1.044	0.929	1.136	0.933	1.057	0.901
338	AAIPTIK	Q9LD57	Phosphoglycerate kinase 1, chloroplastic OS=Arabidopsis thaliana OX=3702 GN=PGK1	3	238.49	1.6794	0.0020238	107.74	no	0.999	0.936	1.112	1.002	1.075	0.877
339	AAIPTIK	Q9LD57	Phosphoglycerate kinase 1, chloroplastic OS=Arabidopsis thaliana OX=3702 GN=PGK1	2	357.231	2.0357	0.013309	91.9	no	1.004	0.912	1.055	1.051	1.007	0.972
340	AAIPTIK	Q9LD57	Phosphoglycerate kinase 1, chloroplastic OS=Arabidopsis thaliana OX=3702 GN=PGK1	3	238.49	2.0999	0.0034828	94.163	no	1.013	0.919	1.029	0.984	1.047	1.009
341	AAIQETVSATLNR	A0A1P8BG37	Photosystem II stability/assembly factor, chloroplast (HCF136) OS=Arabidopsis thaliana OX=3702 GN=HCF136	3	458.584	-2.1299	3.3932e-07	111.79	yes	0.908	1.14	1.011	0.975	0.988	0.978
342	AAIQETVSATLNR	A0A1P8BG37	Photosystem II stability/assembly factor, chloroplast (HCF136) OS=Arabidopsis thaliana OX=3702 GN=HCF136	2	687.373	-3.333	4.7772e-09	149.82	yes	1.008	0.905	1.116	0.967	0.988	1.016
343	AAIQEVK	P49599	Protein phosphatase 2C 57 OS=Arabidopsis thaliana OX=3702 GN=PPH1	2	379.724	-0.52907	0.0047883	133.12	yes	1.028	0.971	1.012	1.008	1.044	0.937
344	AAISNGIEVVSVSR	Q9FVR6	Uncharacterized protein At1g32220, chloroplastic OS=Arabidopsis thaliana OX=3702 GN=At1g32220	2	701.88	-1.0974	1.6671e-05	84.046	yes	1.009	0.982	1.037	1.008	0.923	1.041
345	AAISNGIEVVSVSR	Q9FVR6	Uncharacterized protein At1g32220, chloroplastic OS=Arabidopsis thaliana OX=3702 GN=At1g32220	2	701.88	-1.3279	1.7361e-09	127.57	yes	0.985	0.933	1.161	1.01	0.895	1.015
346	AAISSLNCPPVITEESCR	Q9FGF0	Phosphoglycerate mutase-like protein 1 OS=Arabidopsis thaliana OX=3702 GN=At5g64460	2	1002.48	-1.6171	3.6649e-26	157.54	yes	0.785	0.989	1.163	0.996	1.048	1.02
347	AAITEFLPK	Q94BY2	At1g65820/F1E22_4 OS=Arabidopsis thaliana OX=3702 GN=At1g65820	2	495.287	-0.81122	0.001341	93.649	yes	NA	NA	NA	NA	NA	NA
348	AAITEFLPK	Q94BY2	At1g65820/F1E22_4 OS=Arabidopsis thaliana OX=3702 GN=At1g65820	3	330.527	0.42719	0.0024584	64.265	yes	NA	NA	NA	NA	NA	NA
349	AAITVIDAAEVSR	Q9M086	DDB1- and CUL4-associated factor homolog 1 OS=Arabidopsis thaliana OX=3702 GN=DCAF1	2	658.364	-0.9369	1.0231e-06	115.24	yes	NA	NA	NA	NA	NA	NA
350	AAIYSPASANIPAPK	A0A1P8AQ08	Calcium-binding EF hand family protein OS=Arabidopsis thaliana OX=3702 GN=At1g21630	3	490.937	-0.37408	2.3759e-05	66.004	yes	NA	NA	NA	NA	NA	NA
351	AAIYSPASANIPAPK	A0A1P8AQ08	Calcium-binding EF hand family protein OS=Arabidopsis thaliana OX=3702 GN=At1g21630	3	490.937	-0.4307	1.4342e-07	92.856	yes	0.848	1.021	0.895	1.087	1.139	1.009
352	AAKEEAEDVAEANK	Q8L835	At1g18070 OS=Arabidopsis thaliana OX=3702 GN=At1g18070	3	492.239	-0.63837	1.1414e-06	86.497	yes	0.935	0.921	1.054	1.088	0.944	1.058
353	AAKEEAEDVAEANK	Q8L835	At1g18070 OS=Arabidopsis thaliana OX=3702 GN=At1g18070	4	369.431	0.91532	6.2851e-06	75.764	yes	NA	NA	NA	NA	NA	NA
354	AAKEEAEDVAEANKK	Q8L835	At1g18070 OS=Arabidopsis thaliana OX=3702 GN=At1g18070	4	401.455	-0.50196	0.0011035	47.774	yes	0.937	0.96	1.036	1.107	0.959	1.001
355	AALAHPYFDR	Q9S713	Serine/threonine-protein kinase STN7, chloroplastic OS=Arabidopsis thaliana OX=3702 GN=STN7	3	387.533	-0.10823	0.0026267	58.246	yes	0.926	0.934	0.761	1.347	1.005	1.027
356	AALASADR	F4ICH3	Regulator of Vps4 activity in the MVB pathway protein OS=Arabidopsis thaliana OX=3702 GN=At1g25420	2	387.709	0.0094622	0.0037839	99.139	yes	0.88	0.97	1.068	1.036	1.086	0.96
357	AALASGGNKDEEDSEGR	F4JN13	Ankyrin repeat-containing protein 2 OS=Arabidopsis thaliana OX=3702 GN=AKR2	2	853.385	-1.2074	9.1966e-20	161.91	no	0.967	0.925	1.038	0.998	1.066	1.006
358	AALASGGNKDEEDSEGR	F4JN13	Ankyrin repeat-containing protein 2 OS=Arabidopsis thaliana OX=3702 GN=AKR2	3	569.259	-1.3774	0.011355	37.366	no	NA	NA	NA	NA	NA	NA
359	AALASGGNKDEEDSEGR	F4JN13	Ankyrin repeat-containing protein 2 OS=Arabidopsis thaliana OX=3702 GN=AKR2	3	569.259	-1.4436	0.0068562	41.542	no	1.072	0.884	0.986	1.189	0.93	0.938
360	AALCQTK	Q9LP37	50S ribosomal protein L34, chloroplastic OS=Arabidopsis thaliana OX=3702 GN=RPL34	2	396.208	-2.8957	0.0074146	121.99	yes	0.891	0.751	1.187	1.186	1.009	0.976
361	AALCSTR	A0A1P8AT76	Gamma-adaptin 1 OS=Arabidopsis thaliana OX=3702 GN=GAMMA-ADAPTIN 1	2	389.697	0.1799	0.0081167	125.01	yes	NA	NA	NA	NA	NA	NA
362	AALDIFVNR	Q9FG38	Sorting nexin 1 OS=Arabidopsis thaliana OX=3702 GN=SNX1	2	509.788	0.27584	0.023088	55.235	yes	NA	NA	NA	NA	NA	NA
363	AALEADQAR	Q9M0N1	Plant UBX domain-containing protein 10 OS=Arabidopsis thaliana OX=3702 GN=PUX10	2	472.743	-0.40736	0.029909	52.49	yes	0.887	0.84	1.089	1.081	1.116	0.987
364	AALEAGAFGCTISGAGPTAVAVIDSEEK	Q8L7R2	Homoserine kinase OS=Arabidopsis thaliana OX=3702 GN=HSK	3	898.109	-0.9893	1.2921e-05	52.465	yes	1.017	0.92	1.042	0.815	1.169	1.038
365	AALEATATGLEEK	Q949W8	Xylulose kinase 2 OS=Arabidopsis thaliana OX=3702 GN=XK2	2	652.341	-2.0569	1.0078e-06	113.76	yes	NA	NA	NA	NA	NA	NA
366	AALECCHK	F4K7D6	S-(hydroxymethyl)glutathione dehydrogenase OS=Arabidopsis thaliana OX=3702 GN=HOT5	3	330.149	-0.57784	0.0028292	77.282	yes	0.755	0.979	1.097	1.002	1.089	1.078
367	AALECCHK	F4K7D6	S-(hydroxymethyl)glutathione dehydrogenase OS=Arabidopsis thaliana OX=3702 GN=HOT5	2	494.721	-1.8771	0.0005459	138.54	yes	0.793	0.882	1.021	1.025	1.08	1.199
368	AALECCHK	F4K7D6	S-(hydroxymethyl)glutathione dehydrogenase OS=Arabidopsis thaliana OX=3702 GN=HOT5	3	330.149	-0.61241	0.013281	54.157	yes	NA	NA	NA	NA	NA	NA
369	AALEEAR	Q94AI6	Exocyst complex component SEC6 OS=Arabidopsis thaliana OX=3702 GN=SEC6	2	380.203	-0.092283	0.022769	74.415	yes	NA	NA	NA	NA	NA	NA
370	AALEHEYFK	P24100	Cyclin-dependent kinase A-1 OS=Arabidopsis thaliana OX=3702 GN=CDKA-1	3	369.854	-1.0149	0.0017268	69.598	yes	0.943	0.894	1.104	1.087	1.029	0.942
371	AALESDTR	Q9SLA8	Enoyl-[acyl-carrier-protein] reductase [NADH], chloroplastic OS=Arabidopsis thaliana OX=3702 GN=MOD1	2	431.717	-0.1581	0.071522	47.749	yes	NA	NA	NA	NA	NA	NA
372	AALESMR	Q9SIV2	26S proteasome non-ATPase regulatory subunit 2 homolog A OS=Arabidopsis thaliana OX=3702 GN=RPN1A	2	389.2	1.4526	0.045024	60.709	yes	NA	NA	NA	NA	NA	NA
373	AALESPLPGTPTAMR	Q93ZY3	Dolichyl-diphosphooligosaccharide--protein glycosyltransferase subunit STT3A OS=Arabidopsis thaliana OX=3702 GN=STT3A	2	756.398	-1.3208	0.026135	41.542	yes	NA	NA	NA	NA	NA	NA
374	AALGVHVAAYEEDK	Q9LV77	Asparagine synthetase [glutamine-hydrolyzing] 2 OS=Arabidopsis thaliana OX=3702 GN=ASN2	3	491.584	0.96915	5.3655e-06	76.357	yes	NA	NA	NA	NA	NA	NA
375	AALGVHVAAYEEDKAAAAAK	Q9LV77	Asparagine synthetase [glutamine-hydrolyzing] 2 OS=Arabidopsis thaliana OX=3702 GN=ASN2	4	489.76	-0.98056	8.0279e-24	118.31	yes	NA	NA	NA	NA	NA	NA
376	AALHALTDTLR	Q944R2	AT5g10050/T31P16_40 OS=Arabidopsis thaliana OX=3702 GN=At5g65205	3	394.559	-0.02895	0.00022462	72.848	yes	0.782	1.129	1.013	0.982	1.151	0.942
377	AALHFIDAAARPEYK	O22218	Calcium-transporting ATPase 4, plasma membrane-type OS=Arabidopsis thaliana OX=3702 GN=ACA4	4	418.976	0.3355	2.0114e-06	76.759	yes	0.895	1.04	0.997	1.12	0.96	0.987
378	AALIADEIAK	O23404	Pyruvate, phosphate dikinase 1, chloroplastic OS=Arabidopsis thaliana OX=3702 GN=PPDK	2	507.795	-0.14794	0.00011809	133.81	yes	0.936	1	1.016	1.049	0.963	1.037
379	AALIYQK	Q6Q1P4	Structural maintenance of chromosomes protein 1 OS=Arabidopsis thaliana OX=3702 GN=SMC1	2	403.742	-0.98411	0.01021	99.919	yes	NA	NA	NA	NA	NA	NA
380	AALLEFR	Q9LXU5	Leucine-rich repeat (LRR) family protein OS=Arabidopsis thaliana OX=3702 GN=At5g12940	2	410.24	0.4792	0.040618	63.287	yes	NA	NA	NA	NA	NA	NA
381	AALLLGTHHVVEDQSSSGNQGPR	O81645	Villin-3 OS=Arabidopsis thaliana OX=3702 GN=VLN3	4	594.053	-0.99727	4.3059e-19	100.39	yes	NA	NA	NA	NA	NA	NA
382	AALLLSK	P38605	Cycloartenol synthase OS=Arabidopsis thaliana OX=3702 GN=CAS1	2	358.239	-0.24753	0.014217	89.55	yes	NA	NA	NA	NA	NA	NA
383	AALLNHAIPLYQQVEYFK	Q9LU14	GDSL esterase/lipase APG OS=Arabidopsis thaliana OX=3702 GN=APG	3	706.718	-2.0234	1.0477e-11	98.281	yes	0.917	0.962	1.048	0.945	1.117	1.011
384	AALLRPLAETK	Q8L6Z4	30S ribosomal protein S9, mitochondrial OS=Arabidopsis thaliana OX=3702 GN=RPS9M	3	394.912	1.9569	0.00067804	68.355	yes	NA	NA	NA	NA	NA	NA
385	AALLVAQDPK	A0A1I9LM40	Peptidase family M48 family protein OS=Arabidopsis thaliana OX=3702 GN=At3g27110	3	342.538	-0.24733	0.001504	62.463	yes	NA	NA	NA	NA	NA	NA
386	AALLVAQDPK	A0A1I9LM40	Peptidase family M48 family protein OS=Arabidopsis thaliana OX=3702 GN=At3g27110	2	513.303	-1.6092	0.004351	65.719	yes	NA	NA	NA	NA	NA	NA
387	AALNDDVAISELER	F4K465	Nucleoporin-like protein OS=Arabidopsis thaliana OX=3702 GN=At5g20200	2	758.386	-1.0684	9.2018e-07	95.662	yes	0.998	1.059	0.998	0.96	0.95	1.034
388	AALNDFDR	Q9SIM4	60S ribosomal protein L14-1 OS=Arabidopsis thaliana OX=3702 GN=RPL14A	2	461.717	-0.26865	0.023946	78.149	yes	NA	NA	NA	NA	NA	NA
389	AALNDFDR	Q9SIM4	60S ribosomal protein L14-1 OS=Arabidopsis thaliana OX=3702 GN=RPL14A	2	461.225	-0.65884	0.010315	76.679	yes	0.908	1.034	0.994	0.96	1.01	1.094
390	AALNLAYQNFSK	F4I116	Leucine--tRNA ligase, cytoplasmic OS=Arabidopsis thaliana OX=3702 GN=At1g09620	2	670.354	-1.7005	3.4722e-08	150.69	yes	0.933	1.005	1.062	0.981	1.063	0.956
391	AALNLQHGAMK	Q9LV03	Glutamate synthase 1 [NADH], chloroplastic OS=Arabidopsis thaliana OX=3702 GN=GLT1	3	390.541	-0.17464	0.0017462	56.548	yes	0.924	0.979	1.018	1.044	1.066	0.968
392	AALNQGAR	F4HXV6	Nuclear pore complex protein NUP155 OS=Arabidopsis thaliana OX=3702 GN=NUP155	2	400.722	-0.10721	0.006219	89.046	yes	0.892	0.939	0.957	1.051	1.079	1.081
393	AALPALER	Q9FWY7	Importin subunit alpha-6 OS=Arabidopsis thaliana OX=3702 GN=IMPA6	2	420.751	-0.31964	0.019637	65.246	yes	NA	NA	NA	NA	NA	NA
394	AALPVGTVSGAPK	F4K0T5	Anthranilate synthase alpha subunit 1 OS=Arabidopsis thaliana OX=3702 GN=ASA1	3	389.896	-0.33715	3.8533e-05	77.062	no	NA	NA	NA	NA	NA	NA
395	AALPVQSTK	Q9T0J6	tRNA-dihydrouridine(47) synthase [NAD(P)(+)]-like OS=Arabidopsis thaliana OX=3702 GN=At4g38890	2	457.769	-1.7948	0.00018098	132.01	yes	0.971	0.956	0.975	1.029	1.044	1.024
396	AALQAGIDK	P21238	Chaperonin 60 subunit alpha 1, chloroplastic OS=Arabidopsis thaliana OX=3702 GN=CPN60A1	3	296.171	-1.9056	0.00065111	84.615	yes	1.001	0.888	1.116	0.916	1.119	0.96
397	AALQAGIDK	P21238	Chaperonin 60 subunit alpha 1, chloroplastic OS=Arabidopsis thaliana OX=3702 GN=CPN60A1	2	443.753	-3.1498	3.8185e-05	137.98	yes	0.925	0.98	1.098	0.946	0.981	1.071
398	AALQETNK	Q94CC6	Prolyl carboxypeptidase like protein OS=Arabidopsis thaliana OX=3702 GN=At4g36195	2	437.735	-1.869	0.0018928	113.62	yes	0.964	0.78	0.798	1.278	1.073	1.107
399	AALSDEYFVK	Q9LXS6	Citrate synthase 2, peroxisomal OS=Arabidopsis thaliana OX=3702 GN=CSY2	2	571.79	-2.7773	0.00016047	131.82	no	0.886	0.915	1.016	1.053	1.131	0.999
400	AALSETLR	O23066	Cytochrome P450 86A2 OS=Arabidopsis thaliana OX=3702 GN=CYP86A2	2	430.745	-0.42392	0.010263	76.825	no	NA	NA	NA	NA	NA	NA
401	AALSLLK	Q8LE47	Pentatricopeptide repeat-containing protein At1g61870, mitochondrial OS=Arabidopsis thaliana OX=3702 GN=PPR336	2	358.239	0.24255	0.0054853	113.7	yes	NA	NA	NA	NA	NA	NA
402	AALSRPLDETQQSWLLGPTEQK	Q38890	Endoglucanase 25 OS=Arabidopsis thaliana OX=3702 GN=KOR	4	617.825	0.2828	0.00094829	44.341	yes	NA	NA	NA	NA	NA	NA
403	AALSTSDVIELPTQDQLK	Q8LDL0	Protein HHL1, chloroplastic OS=Arabidopsis thaliana OX=3702 GN=HHL1	3	643.677	-0.79288	3.7995e-24	148.7	yes	0.966	1.004	1.064	0.965	1.048	0.952
404	AALSTSDVIELPTQDQLK	Q8LDL0	Protein HHL1, chloroplastic OS=Arabidopsis thaliana OX=3702 GN=HHL1	4	483.01	0.036533	8.2944e-16	100.23	yes	0.948	0.988	1.111	1.011	0.979	0.963
405	AALSVEPVLPSFTEIDSGNLR	Q8VYF7	Single-stranded DNA-binding protein WHY2, mitochondrial OS=Arabidopsis thaliana OX=3702 GN=WHY2	3	739.058	-0.14949	3.7089e-17	105.79	yes	0.932	1.168	1.084	0.921	0.916	0.978
406	AALTDLSSR	O64757	Disease resistance family protein / LRR family protein OS=Arabidopsis thaliana OX=3702 GN=At2g34930	2	467.254	-1.4574	0.0019538	86.882	yes	NA	NA	NA	NA	NA	NA
407	AALTNTAIPK	Q9FPI0	3'-5'-exoribonuclease family protein OS=Arabidopsis thaliana OX=3702 GN=MLP3.20	3	333.866	0.20516	0.00032255	82.287	yes	NA	NA	NA	NA	NA	NA
408	AALTNTAIPK	Q9FPI0	3'-5'-exoribonuclease family protein OS=Arabidopsis thaliana OX=3702 GN=MLP3.20	2	500.295	-1.0619	0.0046323	64.82	yes	NA	NA	NA	NA	NA	NA
409	AALTSDAEEKENVAR	F4HXV6	Nuclear pore complex protein NUP155 OS=Arabidopsis thaliana OX=3702 GN=NUP155	3	535.269	-2.685	2.0506e-06	78.985	yes	0.846	0.933	0.963	1.15	1.027	1.08
410	AALTSLDMPLQGVSLPPPLADK	Q9ZU25	Probable mitochondrial-processing peptidase subunit alpha-1, mitochondrial OS=Arabidopsis thaliana OX=3702 GN=At1g51980	3	750.74	-0.51287	1.6805e-06	65.954	yes	1.127	0.926	0.814	1.066	0.985	1.082
411	AALTSLDMPLQGVSLPPPLADK	Q9ZU25	Probable mitochondrial-processing peptidase subunit alpha-1, mitochondrial OS=Arabidopsis thaliana OX=3702 GN=At1g51980	3	745.408		3.5996e-19	95.5	yes	NA	NA	NA	NA	NA	NA
412	AALTVDPR	Q9M9S3	Single-stranded DNA-binding protein WHY1, chloroplastic OS=Arabidopsis thaliana OX=3702 GN=WHY1	2	421.74	0.28519	0.015951	68.915	yes	NA	NA	NA	NA	NA	NA
413	AALVFDK	Q9XIE2	ABC transporter G family member 36 OS=Arabidopsis thaliana OX=3702 GN=ABCG36	2	382.221	0.22437	0.010108	100.19	yes	0.926	0.954	0.951	1.067	1.096	1.005
414	AALVFDK	Q9XIE2	ABC transporter G family member 36 OS=Arabidopsis thaliana OX=3702 GN=ABCG36	2	382.221	-1.2828	0.015078	87.323	yes	NA	NA	NA	NA	NA	NA
415	AALVTDSSTLTSFGK	Q9LYF0	At5g11810 OS=Arabidopsis thaliana OX=3702 GN=T22P22_200	3	499.931	-0.57188	4.9933e-09	102.73	yes	NA	NA	NA	NA	NA	NA
416	AALYDAAETWVDALK	Q9FHX0	Glutathione S-transferase family protein OS=Arabidopsis thaliana OX=3702 GN=MJC20.26	3	546.279	-0.19061	9.5193e-06	70.889	yes	0.806	1	1.203	1.005	0.997	0.988
417	AAMEHLR	Q2HIW6	At5g51840 OS=Arabidopsis thaliana OX=3702 GN=MIO24.2	3	281.81	-0.099345	0.041449	41.502	yes	NA	NA	NA	NA	NA	NA
418	AAMETAEELHR	Q0WRA3	ATPase E1 OS=Arabidopsis thaliana OX=3702 GN=ATE1	3	425.2	0.49986	0.00028006	70.942	yes	NA	NA	NA	NA	NA	NA
[truncated: 68,971 more rows]

## Sheet: Statistics
Peptide length	Number of peptides
7	4418
8	5011
9	4830
10	4536
11	4041
12	3595
13	2936
14	2474
15	2116
[truncated: 25 more rows]

[truncated: 1 more sheets: Repeatability]
