# Supplementary material for: The Proteome and Phosphoproteome Uncovers Candidate Proteins Associated With Vacuolar Phosphate Signal Multipled by Vacuolar Phosphate Transporter 1 (VPT1) in Arabidopsis
Source: Mol Cell Proteomics. 2023 Apr 18;22(6):100549. doi: 10.1016/j.mcpro.2023.100549 (PMC10209694; doi:10.1016/j.mcpro.2023.100549)
Supplement: Supplemental Table S3 — Primers used for RT-qPCR. [file mmc3.xlsx]

## Sheet: Sheet1
Primers used for qRT-PCR
Gene	Primers(5'->3')
SPX3	ACAAGCGAACAAGAGGAGGAT	CGCACATCTCTCGTATCCCT
SQD1	CGAGAGTGGAGGCAGAAGAA	ACGCCAATCTTCTTCCAGGA
PAP17	GTCGATCGTTAATGTCCGCC	ACTGATTGAAGGAGCCACGA
PHF1	GAAGCGAGTCGTGAAAGTGG	GTGTGTTGCCAAAGGAGAGG
MGD3	TTACCTGTCCGCCCATCTTT	CGGCCGCATATGACAATCAA
SUC1	CCAATCGTCGGTTTCCACAG	ATCCAGAACCCGAGAGCAAA
RD29A	AATCTGACGGCGGTTTAGGA	TCCGTCTTTGGGTCTCTTCC
BSL3	TCTGGCTGCACTGATTGAGA	GCAAAACTCCATGACACGGT
HIR1	ATGTCAAACGGGCCATGAAC	CCCAAAACACTGTCGCGTAA
BGAL9	CGAAGTGGGGTGGAAGTTTG	GCTCGCTCCTCAGACCATAT
PAP26	CGAGCAGCTTTTGAGGAGTG	ATCTGGCTGTGGTTCCGTAA
P5CDH	CAGCCATTTGTGGACAGCTT	CGCACCTGATCACCACAAAA
AHL10	GGGAGGTCTAAGCGTGTCAT	ACAGTCCCATTTGTCCCACA
KEG	TGGAGATGTGGGATGCAACT	GAACAGACCCAAAGCACCTG
NIT2	CACCGTAAACTCATGCCCAC	GCATCGACGATTGCCATTCT
ACTIN2	TGTGCCAATCTACGAGGGTTT	TTTCCCGCTCTGCTGTTGT
