# Supplementary material for: The Proteome and Phosphoproteome Uncovers Candidate Proteins Associated With Vacuolar Phosphate Signal Multipled by Vacuolar Phosphate Transporter 1 (VPT1) in Arabidopsis
Source: Mol Cell Proteomics. 2023 Apr 18;22(6):100549. doi: 10.1016/j.mcpro.2023.100549 (PMC10209694; doi:10.1016/j.mcpro.2023.100549)
Supplement: Supplemental Table S4 — All identified and quantified proteins in proteome. [file mmc4.xlsx]

## Sheet: Annotation_Combine
Protein accession	Protein description	Gene name	MW [kDa]	Score	Coverage [%]	Peptides	PSMs	Unique peptides	C_1	C_2	C_3	VPT1_1	VPT1_2	VPT1_3	VPT1/C Ratio	VPT1/C P value	Subcellular localization	Biological Process	Cellular Component	Molecular Function	KEGG KO No.	KEGG Gene	KEGG pathway	IPR ID	Domain description	KOG category	KOG NO.	KOG description
A0A178V7F9	Glucan synthase-like 10 OS=Arabidopsis thaliana OX=3702 GN=GSL10	GSL10	217.38	39.948	11.2	18	20	14	1.031	1.015	0.987	1.062	0.893	0.996	0.973	0.59864	plasma membrane	GO:0016051 carbohydrate biosynthetic process; GO:0006074 (1->3)-beta-D-glucan metabolic process; GO:0044711 single-organism biosynthetic process; GO:0006073 cellular glucan metabolic process; GO:0000271 polysaccharide biosynthetic process; GO:0044042 glucan metabolic process; GO:0044763 single-organism cellular process; GO:0044699 single-organism process; GO:0033692 cellular polysaccharide biosyn…	GO:0016020 membrane; GO:1902494 catalytic complex; GO:0044459 plasma membrane part; GO:0044464 cell part; GO:0071944 cell periphery; GO:0044425 membrane part; GO:0032991 macromolecular complex; GO:0031224 intrinsic component of membrane; GO:1990234 transferase complex; GO:0005623 cell; GO:0016021 integral component of membrane; GO:0000148 1,3-beta-D-glucan synthase complex; GO:0005886 plasma memb…	GO:0016758 transferase activity, transferring hexosyl groups; GO:0003824 catalytic activity; GO:0035251 UDP-glucosyltransferase activity; GO:0008194 UDP-glycosyltransferase activity; GO:0046527 glucosyltransferase activity; GO:0016757 transferase activity, transferring glycosyl groups; GO:0003843 1,3-beta-D-glucan synthase activity; GO:0016740 transferase activity;	K11000			IPR026899;	1,3-beta-glucan synthase subunit FKS1-like, domain-1;	M	KOG0916	1,3-beta-glucan synthase/callose synthase catalytic subunit
A0A178VA69	Protein arginine methyltransferase 6 OS=Arabidopsis thaliana OX=3702 GN=PRMT6	PRMT6	49.371	5.0576	5.9	3	3	3	0.972	1.035	1.05	0.986	0.946	1.025	0.967	0.37258	plasma membrane	GO:0044267 cellular protein metabolic process; GO:0044238 primary metabolic process; GO:0044237 cellular metabolic process; GO:0032259 methylation; GO:0071704 organic substance metabolic process; GO:0008152 metabolic process; GO:0008213 protein alkylation; GO:0006479 protein methylation; GO:0043414 macromolecule methylation; GO:0044260 cellular macromolecule metabolic process; GO:0006464 cellular…		GO:0016741 transferase activity, transferring one-carbon groups; GO:0008168 methyltransferase activity; GO:0003824 catalytic activity; GO:0016740 transferase activity;	K11437			IPR029063;	S-adenosyl-L-methionine-dependent methyltransferase;	OKT	KOG1499	Protein arginine N-methyltransferase PRMT1 and related enzymes
A0A178VC85	Dihydroflavonol 4-reductase/flavanone protein OS=Arabidopsis thaliana OX=3702 GN=At3g02420	At3g02420	31.76	31.249	22.4	5	5	5	1.01	0.877	0.949	0.934	1.062	1.021	1.064	0.32802	chloroplast		GO:0031224 intrinsic component of membrane; GO:0016020 membrane; GO:0016021 integral component of membrane; GO:0044425 membrane part;
A0A178VCD6	Protein kinase superfamily protein OS=Arabidopsis thaliana OX=3702 GN=At3g01490	At3g01490	40.037	1.5853	8.1	3	3	1									nucleus	GO:0016310 phosphorylation; GO:0044267 cellular protein metabolic process; GO:0044238 primary metabolic process; GO:0044237 cellular metabolic process; GO:0006796 phosphate-containing compound metabolic process; GO:0071704 organic substance metabolic process; GO:0008152 metabolic process; GO:0006468 protein phosphorylation; GO:0006793 phosphorus metabolic process; GO:0044260 cellular macromolecul…		GO:0005524 ATP binding; GO:1901265 nucleoside phosphate binding; GO:0016773 phosphotransferase activity, alcohol group as acceptor; GO:0001882 nucleoside binding; GO:0043167 ion binding; GO:0004672 protein kinase activity; GO:0000166 nucleotide binding; GO:0097159 organic cyclic compound binding; GO:1901363 heterocyclic compound binding; GO:0032549 ribonucleoside binding; GO:0097367 carbohydrate …				IPR000719; IPR001245; IPR011009;	Protein kinase domain; Serine-threonine/tyrosine-protein kinase catalytic domain; Protein kinase-like domain;	T	KOG0192	Tyrosine kinase specific for activated (GTP-bound) p21cdc42Hs
A0A178VDM0	Small nuclear ribonucleoprotein family protein OS=Arabidopsis thaliana OX=3702 GN=LSM1B	LSM1B	13.401	4.1829	21.2	2	2	2	1.078	1.031	0.981	0.989	0.87	1.078	0.95	0.47226	cytoplasm	GO:0006725 cellular aromatic compound metabolic process; GO:0060255 regulation of macromolecule metabolic process; GO:0048519 negative regulation of biological process; GO:0044237 cellular metabolic process; GO:0071704 organic substance metabolic process; GO:0044270 cellular nitrogen compound catabolic process; GO:0008152 metabolic process; GO:0046483 heterocycle metabolic process; GO:0006139 nuc…	GO:0019028 viral capsid; GO:0044464 cell part; GO:0005622 intracellular; GO:0019012 virion; GO:0032991 macromolecular complex; GO:0044424 intracellular part; GO:1990904 ribonucleoprotein complex; GO:0005623 cell; GO:0030529 intracellular ribonucleoprotein complex; GO:0044423 virion part; GO:0019013 viral nucleocapsid;		K12620	LSM1; U6 snRNA-associated Sm-like protein LSm1	ath03018 RNA degradation - Arabidopsis thaliana (thale cress);	IPR001163; IPR034104; IPR010920;	LSM domain, eukaryotic/archaea-type; Sm-like protein Lsm1; LSM domain;	A	KOG1782	Small Nuclear ribonucleoprotein splicing factor
A0A178VEB5	Pectin lyase-like superfamily protein OS=Arabidopsis thaliana OX=3702 GN=At3g06770	At3g06770	39.222	3.245	7	3	3	2	1.109	0.973	0.958	1.032	0.946	1.005	0.981	0.75946	nucleus	GO:0071554 cell wall organization or biogenesis; GO:0016043 cellular component organization; GO:0008152 metabolic process; GO:0044238 primary metabolic process; GO:0005975 carbohydrate metabolic process; GO:0071555 cell wall organization; GO:0045229 external encapsulating structure organization; GO:0009987 cellular process; GO:0071840 cellular component organization or biogenesis; GO:0071704 orga…	GO:0005576 extracellular region;	GO:0004553 hydrolase activity, hydrolyzing O-glycosyl compounds; GO:0016829 lyase activity; GO:0016787 hydrolase activity; GO:0003824 catalytic activity; GO:0004650 polygalacturonase activity; GO:0016798 hydrolase activity, acting on glycosyl bonds;				IPR011050; IPR012334;	Pectin lyase fold/virulence factor; Pectin lyase fold;
A0A178VEL3	Phosphoglycerate mutase-like family protein OS=Arabidopsis thaliana OX=3702 GN=AtVIP1	AtVIP1	115.86	86.003	16.4	14	17	14	0.982	1.015	0.995	1.028	0.995	0.99	1.007	0.67178	nucleus	GO:0008152 metabolic process; GO:0016311 dephosphorylation; GO:0044237 cellular metabolic process; GO:0006793 phosphorus metabolic process; GO:0009987 cellular process; GO:0006796 phosphate-containing compound metabolic process;		GO:0016787 hydrolase activity; GO:0003993 acid phosphatase activity; GO:0003824 catalytic activity; GO:0042578 phosphoric ester hydrolase activity; GO:0016791 phosphatase activity; GO:0016788 hydrolase activity, acting on ester bonds;	K13024	PPIP5K; inositol-hexakisphosphate/diphosphoinositol-pentakisphosphate 1-kinase [EC:2.7.4.24]	ath04070 Phosphatidylinositol signaling system - Arabidopsis thaliana (thale cress);			Z	KOG1057	Arp2/3 complex-interacting protein VIP1/Asp1, involved in regulation of actin cytoskeleton
A0A178VFU5	Nuclear transport factor 2 (NTF2) family protein OS=Arabidopsis thaliana OX=3702 GN=At3g09250	At3g09250	26.076	2.6443	8.3	2	2	2	1.084	0.879	0.911	1.163	1.097	0.875	1.091	0.4818	chloroplast			GO:0005515 protein binding; GO:0005488 binding;				IPR009959; IPR032710; IPR001943;	Polyketide cyclase SnoaL-like domain; NTF2-like domain; UVR domain;
A0A178VI02	Eukaryotic aspartyl protease family protein OS=Arabidopsis thaliana OX=3702 GN=At3g02740	At3g02740	44.659	17.711	8.2	2	2	2	0.87	0.933	0.964	1.113	1.045	1.071	1.167	0.0118792	nucleus	GO:0006508 proteolysis; GO:0008152 metabolic process; GO:0043170 macromolecule metabolic process; GO:0019538 protein metabolic process; GO:0044238 primary metabolic process; GO:0071704 organic substance metabolic process;		GO:0004175 endopeptidase activity; GO:0008233 peptidase activity; GO:0003824 catalytic activity; GO:0004190 aspartic-type endopeptidase activity; GO:0070011 peptidase activity, acting on L-amino acid peptides; GO:0016787 hydrolase activity; GO:0070001 aspartic-type peptidase activity;				IPR032799; IPR033121; IPR021109; IPR032861; IPR034161;	Xylanase inhibitor, C-terminal; Peptidase family A1 domain; Aspartic peptidase domain; Xylanase inhibitor, N-terminal; Pepsin-like domain, plant;	O	KOG1339	Aspartyl protease
A0A178VK06	RNA-binding (RRM/RBD/RNP motifs) family protein OS=Arabidopsis thaliana OX=3702 GN=At3g04500	At3g04500	20.242	1.7817	9.1	1	1	1	0.914	1.081	0.857	1.209	0.848	1.101	1.107	0.49152	nucleus									R	KOG0226	RNA-binding proteins
A0A178VNS0	2-oxoglutarate (2OG) and Fe(II)-dependent oxygenase superfamily protein OS=Arabidopsis thaliana OX=3702 GN=JMJD5	JMJD5	36.947	9.4951	10.4	3	3	3	1.013	1.065	1.036	1.002	0.934	0.968	0.933	0.048342	cytoplasm				K10277			IPR003347;	JmjC domain;	BT	KOG2132	Uncharacterized conserved protein, contains JmjC domain
A0A1I9LLA3	Nucleotidylyl transferase superfamily protein OS=Arabidopsis thaliana OX=3702 GN=At3g27610	At3g27610	31.001	1.8981	3.2	1	2	1	0.943	1.185	0.797	0.998	1.059	1.037	1.058	0.61218	chloroplast	GO:0009058 biosynthetic process; GO:0008152 metabolic process;		GO:0016740 transferase activity; GO:0003824 catalytic activity;				IPR014729; IPR004821;	Rossmann-like alpha/beta/alpha sandwich fold; Cytidyltransferase-like domain;
A0A1I9LLB4	Mediator of RNA polymerase II transcription subunit OS=Arabidopsis thaliana OX=3702 GN=At3g09180	At3g09180	39.833	2.3246	3.6	1	1	1									nucleus				K15170
A0A1I9LLC0	CTC-interacting domain 4 OS=Arabidopsis thaliana OX=3702 GN=CID4	CID4	66.568	59.004	13.6	8	10	7	0.934	1.069	0.992	1.041	0.996	0.997	1.013	0.74958	nucleus							IPR009604; IPR025852; IPR009818;	LsmAD domain; Ataxin 2, SM domain; Ataxin-2, C-terminal;	A	KOG2375	Protein interacting with poly(A)-binding protein
A0A1I9LLF7	S-adenosyl-L-methionine-dependent methyltransferases superfamily protein OS=Arabidopsis thaliana OX=3702 GN=At3g54150	At3g54150	29.359	-2	5.4	2	3	1	1.03	0.993	1.098	0.94	0.94	1.016	0.928	0.12944	cytoskeleton	GO:0008152 metabolic process; GO:0032259 methylation;		GO:0016741 transferase activity, transferring one-carbon groups; GO:0008168 methyltransferase activity; GO:0003824 catalytic activity; GO:0016740 transferase activity;				IPR029063; IPR013216;	S-adenosyl-L-methionine-dependent methyltransferase; Methyltransferase type 11;	R	KOG3010	Methyltransferase
A0A1I9LLG5	Basic helix-loop-helix (BHLH) DNA-binding superfamily protein OS=Arabidopsis thaliana OX=3702 GN=At3g20640	At3g20640	41.971	3.037	3.8	1	1	1									nucleus			GO:0097159 organic cyclic compound binding; GO:1901363 heterocyclic compound binding; GO:0003677 DNA binding; GO:0005488 binding; GO:0046983 protein dimerization activity; GO:0003676 nucleic acid binding; GO:0005515 protein binding;				IPR011598;	Myc-type, basic helix-loop-helix (bHLH) domain;
A0A1I9LLI6	RNA helicase family protein OS=Arabidopsis thaliana OX=3702 GN=At3g62310	At3g62310	60.83	7.5191	20.9	9	13	3	0.983	1.081	0.983	1.027	0.931	1.012	0.975	0.59332	cytoplasm			GO:0005524 ATP binding; GO:1901265 nucleoside phosphate binding; GO:0004386 helicase activity; GO:0001882 nucleoside binding; GO:0043167 ion binding; GO:0016817 hydrolase activity, acting on acid anhydrides; GO:0016787 hydrolase activity; GO:0000166 nucleotide binding; GO:0017111 nucleoside-triphosphatase activity; GO:0097159 organic cyclic compound binding; GO:1901363 heterocyclic compound bindi…	K12820	DHX15; pre-mRNA-splicing factor ATP-dependent RNA helicase DHX15/PRP43 [EC:3.6.4.13]	ath03040 Spliceosome - Arabidopsis thaliana (thale cress);	IPR007502; IPR011545; IPR014001; IPR027417; IPR001650;	Helicase-associated domain; DEAD/DEAH box helicase domain; Helicase superfamily 1/2, ATP-binding domain; P-loop containing nucleoside triphosphate hydrolase; Helicase, C-terminal;	A	KOG0925	mRNA splicing factor ATP-dependent RNA helicase
A0A1I9LLI9	Ubiquitin-conjugating enzyme 13 OS=Arabidopsis thaliana OX=3702 GN=UBC13	UBC13	14.158	13.032	29.8	2	2	2	0.931	1.079	0.949	1.069	1.02	0.959	1.03	0.6112	extracellular			GO:0005524 ATP binding; GO:1901265 nucleoside phosphate binding; GO:0001882 nucleoside binding; GO:0043167 ion binding; GO:0000166 nucleotide binding; GO:0097159 organic cyclic compound binding; GO:1901363 heterocyclic compound binding; GO:0032549 ribonucleoside binding; GO:0097367 carbohydrate derivative binding; GO:0032553 ribonucleotide binding; GO:0005488 binding; GO:0032550 purine ribonucleo…	K10575	UBE2G1; ubiquitin-conjugating enzyme E2 G1 [EC:2.3.2.23]	ath04141 Protein processing in endoplasmic reticulum - Arabidopsis thaliana (thale cress); ath04120 Ubiquitin mediated proteolysis - Arabidopsis thaliana (thale cress);	IPR016135; IPR000608;	Ubiquitin-conjugating enzyme/RWD-like; Ubiquitin-conjugating enzyme E2;	O	KOG0425	Ubiquitin-protein ligase
A0A1I9LLM3	Cytochrome P450, family 72, subfamily A, polypeptide 15 OS=Arabidopsis thaliana OX=3702 GN=CYP72A15	CYP72A15	62.303	16.514	10.6	5	6	2									chloroplast	GO:0044699 single-organism process; GO:0008152 metabolic process; GO:0055114 oxidation-reduction process; GO:0044710 single-organism metabolic process;		GO:0097159 organic cyclic compound binding; GO:1901363 heterocyclic compound binding; GO:0020037 heme binding; GO:0005506 iron ion binding; GO:0046914 transition metal ion binding; GO:0003824 catalytic activity; GO:0005488 binding; GO:0043167 ion binding; GO:0043169 cation binding; GO:0046872 metal ion binding; GO:0016705 oxidoreductase activity, acting on paired donors, with incorporation or red…						QI	KOG0157	Cytochrome P450 CYP4/CYP19/CYP26 subfamilies
A0A1I9LLV3	AAA-type ATPase family protein / ankyrin repeat family protein OS=Arabidopsis thaliana OX=3702 GN=At3g24530	At3g24530	43.526	1.6621	2.3	1	1	1	0.976	0.996	0.982	1.037	1.064	0.952	1.034	0.40342	cytoplasm			GO:0005524 ATP binding; GO:1901265 nucleoside phosphate binding; GO:0001882 nucleoside binding; GO:0043167 ion binding; GO:0005515 protein binding; GO:0000166 nucleotide binding; GO:0097159 organic cyclic compound binding; GO:1901363 heterocyclic compound binding; GO:0032549 ribonucleoside binding; GO:0097367 carbohydrate derivative binding; GO:0032553 ribonucleotide binding; GO:0005488 binding; …				IPR003593; IPR003959; IPR020683; IPR027417;	AAA+ ATPase domain; ATPase, AAA-type, core; Ankyrin repeat-containing domain; P-loop containing nucleoside triphosphate hydrolase;	M	KOG4177	Ankyrin
A0A1I9LLX0	DNA binding protein OS=Arabidopsis thaliana OX=3702 GN=At3g52170	At3g52170	51.11	1.7711	5.3	2	2	2									chloroplast
A0A1I9LLZ2	SIT4 phosphatase-associated family protein OS=Arabidopsis thaliana OX=3702 GN=At3g45190	At3g45190	83.314	7.4464	3.2	2	2	2									chloroplast			GO:0005488 binding;	K15501			IPR011989; IPR016024;	Armadillo-like helical; Armadillo-type fold;	D	KOG2073	SAP family cell cycle dependent phosphatase-associated protein
A0A1I9LLZ3	BED zinc finger and hAT dimerization domain-containing protein DAYSLEEPER OS=Arabidopsis thaliana OX=3702 GN=DAYSLEEPER	DAYSLEEPER	76.327	91.03	26.1	14	20	14	0.992	0.995	1.019	1.011	1.003	1.025	1.011	0.35982	nucleus			GO:0097159 organic cyclic compound binding; GO:1901363 heterocyclic compound binding; GO:0003677 DNA binding; GO:0005488 binding; GO:0046983 protein dimerization activity; GO:0003676 nucleic acid binding; GO:0005515 protein binding;				IPR008906; IPR025525; IPR012337; IPR003656;	HAT, C-terminal dimerisation domain; hAT-like transposase, RNase-H fold; Ribonuclease H-like domain; Zinc finger, BED-type;	L	KOG1121	Tam3-transposase (Ac family)
A0A1I9LLZ4	Rubisco methyltransferase family protein OS=Arabidopsis thaliana OX=3702 GN=At3g07670	At3g07670	42.657	6.7673	9.3	4	6	4	1.085	1.045	0.975	0.983	1.024	0.91	0.939	0.25042	chloroplast	GO:0008152 metabolic process; GO:0032259 methylation;		GO:0016741 transferase activity, transferring one-carbon groups; GO:0005515 protein binding; GO:0008168 methyltransferase activity; GO:0003824 catalytic activity; GO:0016740 transferase activity; GO:0005488 binding;				IPR001214; IPR015353;	SET domain; Rubisco LSMT, substrate-binding domain;	R	KOG1337	N-methyltransferase
A0A1I9LLZ7	Glucose-6-phosphate 1-dehydrogenase OS=Arabidopsis thaliana OX=3702 GN=G6PD5	G6PD5	65.603	18.732	19.5	13	17	6	0.964	0.919	1.002	1.006	1.021	1.084	1.078	0.089579	cytoplasm	GO:0006006 glucose metabolic process; GO:0044723 single-organism carbohydrate metabolic process; GO:0008152 metabolic process; GO:0055114 oxidation-reduction process; GO:0044710 single-organism metabolic process; GO:0044281 small molecule metabolic process; GO:0005996 monosaccharide metabolic process; GO:0044699 single-organism process; GO:0044238 primary metabolic process; GO:0005975 carbohydrat…		GO:0016614 oxidoreductase activity, acting on CH-OH group of donors; GO:0097159 organic cyclic compound binding; GO:1901363 heterocyclic compound binding; GO:0016616 oxidoreductase activity, acting on the CH-OH group of donors, NAD or NADP as acceptor; GO:1901265 nucleoside phosphate binding; GO:0003824 catalytic activity; GO:0005488 binding; GO:0004345 glucose-6-phosphate dehydrogenase activity;…	K00036	G6PD; glucose-6-phosphate 1-dehydrogenase [EC:1.1.1.49 1.1.1.363]	ath00480 Glutathione metabolism - Arabidopsis thaliana (thale cress); ath00030 Pentose phosphate pathway - Arabidopsis thaliana (thale cress); ath01200 Carbon metabolism - Arabidopsis thaliana (thale cress); ath01100 Metabolic pathways - Arabidopsis thaliana (thale cress); ath01110 Biosynthesis of secondary metabolites - Arabidopsis thaliana (thale cress);	IPR022675; IPR016040; IPR022674;	Glucose-6-phosphate dehydrogenase, C-terminal; NAD(P)-binding domain; Glucose-6-phosphate dehydrogenase, NAD-binding;	G	KOG0563	Glucose-6-phosphate 1-dehydrogenase
A0A1I9LM16	Zinc finger protein 1 OS=Arabidopsis thaliana OX=3702 GN=ZFN1	ZFN1	42.074	57.764	20.2	6	7	6	0.94	1.04	1.012	1.021	0.942	1.005	0.992	0.85204	nucleus			GO:0046872 metal ion binding; GO:0043169 cation binding; GO:0005488 binding; GO:0043167 ion binding;				IPR000571;	Zinc finger, CCCH-type;	R	KOG1677	CCCH-type Zn-finger protein
A0A1I9LM32	Coiled-coil protein OS=Arabidopsis thaliana OX=3702 GN=SCD2	SCD2	47.544	21.019	10.4	3	4	3	1.09	1.021	0.915	1.038	1.019	0.938	0.99	0.89172	chloroplast
A0A1I9LM40	Peptidase family M48 family protein OS=Arabidopsis thaliana OX=3702 GN=At3g27110	At3g27110	28.798	9.9955	13.8	4	5	4	1.024	1.011	0.954	0.963	1.072	0.99	1.012	0.78362	chloroplast	GO:0006508 proteolysis; GO:0008152 metabolic process; GO:0043170 macromolecule metabolic process; GO:0019538 protein metabolic process; GO:0044238 primary metabolic process; GO:0071704 organic substance metabolic process;		GO:0004175 endopeptidase activity; GO:0004222 metalloendopeptidase activity; GO:0008233 peptidase activity; GO:0003824 catalytic activity; GO:0070011 peptidase activity, acting on L-amino acid peptides; GO:0016787 hydrolase activity; GO:0008237 metallopeptidase activity;				IPR001915;	Peptidase M48;
A0A1I9LM53	Protein kinase superfamily protein OS=Arabidopsis thaliana OX=3702 GN=At3g59350	At3g59350	47.308	19.664	18.9	8	10	2	1.101	0.94	1.046	0.98	1.019	0.932	0.949	0.39774	chloroplast	GO:0016310 phosphorylation; GO:0044267 cellular protein metabolic process; GO:0018212 peptidyl-tyrosine modification; GO:0044238 primary metabolic process; GO:0044237 cellular metabolic process; GO:0006796 phosphate-containing compound metabolic process; GO:0018108 peptidyl-tyrosine phosphorylation; GO:0071704 organic substance metabolic process; GO:0018193 peptidyl-amino acid modification; GO:00…		GO:0005524 ATP binding; GO:1901265 nucleoside phosphate binding; GO:0016773 phosphotransferase activity, alcohol group as acceptor; GO:0001882 nucleoside binding; GO:0043167 ion binding; GO:0004713 protein tyrosine kinase activity; GO:0000166 nucleotide binding; GO:0004672 protein kinase activity; GO:0097159 organic cyclic compound binding; GO:1901363 heterocyclic compound binding; GO:0032549 rib…	K13436	PTI1; pto-interacting protein 1 [EC:2.7.11.1]	ath04626 Plant-pathogen interaction - Arabidopsis thaliana (thale cress);	IPR000719; IPR020635; IPR001245; IPR011009;	Protein kinase domain; Tyrosine-protein kinase, catalytic domain; Serine-threonine/tyrosine-protein kinase catalytic domain; Protein kinase-like domain;	T	KOG1187	Serine/threonine protein kinase
A0A1I9LM56	Beta-galactosidase OS=Arabidopsis thaliana OX=3702 GN=BGAL2	BGAL2	88.405	33.865	15.7	11	12	7	0.955	0.931	1.035	1.035	1.087	0.935	1.047	0.46036	chloroplast	GO:0008152 metabolic process; GO:0005975 carbohydrate metabolic process; GO:0044238 primary metabolic process; GO:0071704 organic substance metabolic process;		GO:0004553 hydrolase activity, hydrolyzing O-glycosyl compounds; GO:0016787 hydrolase activity; GO:0003824 catalytic activity; GO:0016798 hydrolase activity, acting on glycosyl bonds;	K12309	GLB1; beta-galactosidase [EC:3.2.1.23]	ath00604 Glycosphingolipid biosynthesis - ganglio series - Arabidopsis thaliana (thale cress); ath00511 Other glycan degradation - Arabidopsis thaliana (thale cress); ath00052 Galactose metabolism - Arabidopsis thaliana (thale cress); ath00531 Glycosaminoglycan degradation - Arabidopsis thaliana (thale cress); ath00600 Sphingolipid metabolism - Arabidopsis thaliana (thale cress); ath01100 Metabol…	IPR031330; IPR017853; IPR013781; IPR008979;	Glycoside hydrolase 35, catalytic domain; Glycoside hydrolase superfamily; Glycoside hydrolase, catalytic domain; Galactose-binding domain-like;	G	KOG0496	Beta-galactosidase
A0A1I9LM85	dUTP-PYROPHOSPHATASE-LIKE 1 OS=Arabidopsis thaliana OX=3702 GN=DUT1	DUT1	22.337	23.683	16.9	2	5	2	0.965	0.886	0.975	1.067	1.053	0.949	1.086	0.16186	chloroplast	GO:0006725 cellular aromatic compound metabolic process; GO:0046080 dUTP metabolic process; GO:0009147 pyrimidine nucleoside triphosphate metabolic process; GO:0009117 nucleotide metabolic process; GO:0044699 single-organism process; GO:0009200 deoxyribonucleoside triphosphate metabolic process; GO:0009394 2'-deoxyribonucleotide metabolic process; GO:0009262 deoxyribonucleotide metabolic process;…		GO:0047429 nucleoside-triphosphate diphosphatase activity; GO:0016817 hydrolase activity, acting on acid anhydrides; GO:0016787 hydrolase activity; GO:0016462 pyrophosphatase activity; GO:0016818 hydrolase activity, acting on acid anhydrides, in phosphorus-containing anhydrides; GO:0003824 catalytic activity; GO:0004170 dUTP diphosphatase activity;	K01520	dut; dUTP pyrophosphatase [EC:3.6.1.23]	ath00240 Pyrimidine metabolism - Arabidopsis thaliana (thale cress); ath01100 Metabolic pathways - Arabidopsis thaliana (thale cress);	IPR033704; IPR029054;	dUTPase, trimeric; dUTPase-like;	F	KOG3370	dUTPase
A0A1I9LM90	RNA-binding KH domain-containing protein OS=Arabidopsis thaliana OX=3702 GN=FLK	FLK	60.577	44.154	15.7	7	10	7	1.018	0.951	0.972	0.972	1.023	1.057	1.038	0.30812	cytoplasm			GO:0097159 organic cyclic compound binding; GO:1901363 heterocyclic compound binding; GO:0003723 RNA binding; GO:0005488 binding; GO:0003676 nucleic acid binding;	K21444			IPR004087; IPR004088;	K Homology domain; K Homology domain, type 1;	AR	KOG2190	PolyC-binding proteins alphaCP-1 and related KH domain proteins
A0A1I9LMG6	Beta-1,3-glucanase 2 OS=Arabidopsis thaliana OX=3702 GN=BGL2	BGL2	39.38	38.475	19.7	6	8	6	0.88	0.674	0.545	1.163	1.435	1.285	1.85	0.0140444	chloroplast	GO:0008152 metabolic process; GO:0005975 carbohydrate metabolic process; GO:0044238 primary metabolic process; GO:0071704 organic substance metabolic process;		GO:0004553 hydrolase activity, hydrolyzing O-glycosyl compounds; GO:0016787 hydrolase activity; GO:0003824 catalytic activity; GO:0016798 hydrolase activity, acting on glycosyl bonds;				IPR017853; IPR013781;	Glycoside hydrolase superfamily; Glycoside hydrolase, catalytic domain;
A0A1I9LMI6	Suppressor of abi3-5 OS=Arabidopsis thaliana OX=3702 GN=SUA	SUA	78.755	2.3047	1.1	1	1	1	0.912	0.983	0.999	1.025	0.99	1.095	1.075	0.152622	nucleus			GO:0097159 organic cyclic compound binding; GO:1901363 heterocyclic compound binding; GO:1901265 nucleoside phosphate binding; GO:0046914 transition metal ion binding; GO:0005488 binding; GO:0003676 nucleic acid binding; GO:0043167 ion binding; GO:0046872 metal ion binding; GO:0043169 cation binding; GO:0000166 nucleotide binding; GO:0008270 zinc ion binding; GO:0036094 small molecule binding;	K13094			IPR000504; IPR012677; IPR000467; IPR001876;	RNA recognition motif domain; Nucleotide-binding alpha-beta plait domain; G-patch domain; Zinc finger, RanBP2-type;	R	KOG0154	RNA-binding protein RBM5 and related proteins, contain G-patch and RRM domains
A0A1I9LMI8	Transmembrane protein OS=Arabidopsis thaliana OX=3702 GN=At3g23450	At3g23450	33.357	50.361	66	7	11	7	0.728	0.989	1.135	0.894	1.035	1.226	1.106	0.53156	extracellular		GO:0031224 intrinsic component of membrane; GO:0016020 membrane; GO:0016021 integral component of membrane; GO:0044425 membrane part;
A0A1I9LMJ4	RPM1 interacting protein 4 OS=Arabidopsis thaliana OX=3702 GN=RIN4	RIN4	24.904	48.987	56.7	9	10	9	0.967	1.002	0.969	1.034	0.976	0.993	1.022	0.35168	nucleus				K13456	RIN4; RPM1-interacting protein 4	ath04626 Plant-pathogen interaction - Arabidopsis thaliana (thale cress);	IPR008700;	RIN4, pathogenic type III effector avirulence factor Avr cleavage site;
A0A1I9LMQ7	Tic22-like family protein OS=Arabidopsis thaliana OX=3702 GN=Tic22-III	Tic22-III	27.473	21.032	28.4	7	7	7	1.012	1.002	0.982	0.954	0.997	1.018	0.991	0.68074	nucleus
A0A1I9LMR3	Plastidic type i signal peptidase 1 OS=Arabidopsis thaliana OX=3702 GN=PLSP1	PLSP1	34.872	31.815	21.6	5	8	5	1.046	1.094	1.028	0.97	1.005	0.926	0.916	0.042684	chloroplast	GO:0006508 proteolysis; GO:0008152 metabolic process; GO:0043170 macromolecule metabolic process; GO:0019538 protein metabolic process; GO:0044238 primary metabolic process; GO:0071704 organic substance metabolic process;	GO:0031224 intrinsic component of membrane; GO:0016020 membrane; GO:0016021 integral component of membrane; GO:0044425 membrane part;	GO:0070011 peptidase activity, acting on L-amino acid peptides; GO:0016787 hydrolase activity; GO:0008233 peptidase activity; GO:0003824 catalytic activity; GO:0017171 serine hydrolase activity; GO:0008236 serine-type peptidase activity;	K03100	lepB; signal peptidase I [EC:3.4.21.89]	ath03060 Protein export - Arabidopsis thaliana (thale cress);	IPR015927; IPR019533; IPR028360;	Peptidase S24/S26A/S26B/S26C; Peptidase S26; Peptidase S24/S26, beta-ribbon domain;	O	KOG0171	Mitochondrial inner membrane protease, subunit IMP1
A0A1I9LMT6	RNA binding (RRM/RBD/RNP motifs) family protein OS=Arabidopsis thaliana OX=3702 GN=At3g12640	At3g12640	69.58	9.8087	10.6	5	5	5	0.953	1.083	0.964	1.063	0.963	0.987	1.004	0.92404	nucleus	GO:0006396 RNA processing; GO:0006725 cellular aromatic compound metabolic process; GO:1901360 organic cyclic compound metabolic process; GO:0006807 nitrogen compound metabolic process; GO:0044238 primary metabolic process; GO:0044237 cellular metabolic process; GO:0071704 organic substance metabolic process; GO:0006397 mRNA processing; GO:0016070 RNA metabolic process; GO:0008152 metabolic proce…		GO:0097159 organic cyclic compound binding; GO:1901363 heterocyclic compound binding; GO:1901265 nucleoside phosphate binding; GO:0005488 binding; GO:0003676 nucleic acid binding; GO:0000166 nucleotide binding; GO:0036094 small molecule binding;				IPR000504; IPR012677; IPR002483;	RNA recognition motif domain; Nucleotide-binding alpha-beta plait domain; PWI domain;	A	KOG3702	Nuclear polyadenylated RNA binding protein
A0A1I9LMW1	Protein phosphatase 2C family protein OS=Arabidopsis thaliana OX=3702 GN=MDC8.3	MDC8.3	49.558	2.889	2.4	1	1	1									nucleus	GO:0044267 cellular protein metabolic process; GO:0044238 primary metabolic process; GO:0006470 protein dephosphorylation; GO:0016311 dephosphorylation; GO:0044237 cellular metabolic process; GO:0006796 phosphate-containing compound metabolic process; GO:0071704 organic substance metabolic process; GO:0008152 metabolic process; GO:0006793 phosphorus metabolic process; GO:0044260 cellular macromol…		GO:0016787 hydrolase activity; GO:0004721 phosphoprotein phosphatase activity; GO:0042578 phosphoric ester hydrolase activity; GO:0003824 catalytic activity; GO:0004722 protein serine/threonine phosphatase activity; GO:0016791 phosphatase activity; GO:0016788 hydrolase activity, acting on ester bonds;				IPR001932;	PPM-type phosphatase domain;	T	KOG0700	Protein phosphatase 2C/pyruvate dehydrogenase (lipoamide) phosphatase
A0A1I9LMY3	Subunits of heterodimeric actin filament capping protein Capz superfamily OS=Arabidopsis thaliana OX=3702 GN=CPA	CPA	38.241	3.8923	6	2	2	2									chloroplast	GO:0050794 regulation of cellular process; GO:0030833 regulation of actin filament polymerization; GO:0016043 cellular component organization; GO:0065008 regulation of biological quality; GO:0030835 negative regulation of actin filament depolymerization; GO:0032956 regulation of actin cytoskeleton organization; GO:0051129 negative regulation of cellular component organization; GO:0044699 single-o…	GO:0043229 intracellular organelle; GO:0043232 intracellular non-membrane-bounded organelle; GO:0044430 cytoskeletal part; GO:0044446 intracellular organelle part; GO:0008290 F-actin capping protein complex; GO:0032991 macromolecular complex; GO:0044424 intracellular part; GO:0005623 cell; GO:0015629 actin cytoskeleton; GO:0044422 organelle part; GO:0043228 non-membrane-bounded organelle; GO:0043…		K10364	CAPZA; capping protein (actin filament) muscle Z-line, alpha	ath04144 Endocytosis - Arabidopsis thaliana (thale cress);			Z	KOG0836	F-actin capping protein, alpha subunit
A0A1I9LN83	Rhamnose biosynthesis 3 OS=Arabidopsis thaliana OX=3702 GN=RHM3	RHM3	75.286	9.6827	24.7	15	20	2	1.031	1.055	1.045	0.916	0.98	0.993	0.923	0.035145	chloroplast				K12450	RHM; UDP-glucose 4,6-dehydratase [EC:4.2.1.76]	ath00520 Amino sugar and nucleotide sugar metabolism - Arabidopsis thaliana (thale cress);	IPR029903; IPR016040;	RmlD-like substrate binding domain; NAD(P)-binding domain;	G	KOG0747	Putative NAD+-dependent epimerases
A0A1I9LNA2	DUF399 family protein, putative (DUF399 and DUF3411) OS=Arabidopsis thaliana OX=3702 GN=At3g56140	At3g56140	58.043	7.7831	5.3	3	3	3	0.902	1.07	0.86	1.141	0.946	1.089	1.121	0.25342	cytoplasm							IPR007314;	Haem-binding uptake, Tiki superfamily, ChaN;
A0A1I9LNA9	UDP-Glycosyltransferase superfamily protein OS=Arabidopsis thaliana OX=3702 GN=SGT	SGT	61.06	15.204	15.7	7	8	7	0.991	1.116	0.971	0.982	0.957	1.025	0.963	0.49056	cytoskeleton	GO:0030259 lipid glycosylation; GO:0008152 metabolic process; GO:0030258 lipid modification; GO:0044710 single-organism metabolic process; GO:0044763 single-organism cellular process; GO:0044699 single-organism process; GO:0044255 cellular lipid metabolic process; GO:0005975 carbohydrate metabolic process; GO:0044238 primary metabolic process; GO:0009987 cellular process; GO:0044237 cellular meta…		GO:0016757 transferase activity, transferring glycosyl groups; GO:0016758 transferase activity, transferring hexosyl groups; GO:0003824 catalytic activity; GO:0016740 transferase activity;	K05841			IPR004276;	Glycosyltransferase family 28, N-terminal domain;	GC	KOG1192	UDP-glucuronosyl and UDP-glucosyl transferase
A0A1I9LNC7	DNAse I-like superfamily protein OS=Arabidopsis thaliana OX=3702 GN=At3g18500	At3g18500	49.984	16.065	9.9	4	4	4	0.92	1.012	0.99	1.129	0.888	1.068	1.056	0.5572	nucleus							IPR005135;	Endonuclease/exonuclease/phosphatase;	K	KOG2338	Transcriptional effector CCR4-related protein
A0A1I9LND6	Calcineurin-like metallo-phosphoesterase superfamily protein OS=Arabidopsis thaliana OX=3702 GN=At3g09970	At3g09970	29.636	38.937	20.5	4	5	4	1.029	0.976	1.037	0.973	0.958	1.043	0.978	0.51736	nucleus			GO:0016787 hydrolase activity; GO:0003824 catalytic activity;				IPR029052; IPR004843;	Metallo-dependent phosphatase-like; Calcineurin-like phosphoesterase domain, ApaH type;	TR	KOG0374	Serine/threonine specific protein phosphatase PP1, catalytic subunit
A0A1I9LNF9	Sulfate transporter 31 OS=Arabidopsis thaliana OX=3702 GN=SULTR3:1	SULTR3:1	77.937	1.7976	2.6	2	2	2	1.034	1.004	1.13	0.913	0.965	0.972	0.9	0.061363	plasma membrane	GO:0098661 inorganic anion transmembrane transport; GO:0072348 sulfur compound transport; GO:0034220 ion transmembrane transport; GO:0098660 inorganic ion transmembrane transport; GO:0044699 single-organism process; GO:1902358 sulfate transmembrane transport; GO:0098656 anion transmembrane transport; GO:0051234 establishment of localization; GO:0006810 transport; GO:0006820 anion transport; GO:00…	GO:0043226 organelle; GO:0043231 intracellular membrane-bounded organelle; GO:0043229 intracellular organelle; GO:0016020 membrane; GO:0044464 cell part; GO:0005622 intracellular; GO:0044425 membrane part; GO:0005737 cytoplasm; GO:0031224 intrinsic component of membrane; GO:0044424 intracellular part; GO:0005623 cell; GO:0043227 membrane-bounded organelle; GO:0016021 integral component of membran…	GO:0022804 active transmembrane transporter activity; GO:0015291 secondary active transmembrane transporter activity; GO:1901682 sulfur compound transmembrane transporter activity; GO:0015075 ion transmembrane transporter activity; GO:0022892 substrate-specific transporter activity; GO:0015116 sulfate transmembrane transporter activity; GO:0008271 secondary active sulfate transmembrane transporte…	K17471			IPR011547; IPR002645;	SLC26A/SulP transporter domain; STAS domain;	P	KOG0236	Sulfate/bicarbonate/oxalate exchanger SAT-1 and related transporters (SLC26 family)
A0A1I9LNL3	NAD(P)-binding Rossmann-fold superfamily protein OS=Arabidopsis thaliana OX=3702 GN=At3g01980	At3g01980	26.549	2.5538	5.8	1	1	1									cytoplasm							IPR016040;	NAD(P)-binding domain;	R	KOG0725	Reductases with broad range of substrate specificities
A0A1I9LNM9	Histone deacetylase OS=Arabidopsis thaliana OX=3702 GN=HDA15	HDA15	48.556	4.4208	4.4	2	3	2									cytoplasm			GO:0043169 cation binding; GO:0046872 metal ion binding; GO:0008270 zinc ion binding; GO:0046914 transition metal ion binding; GO:0005488 binding; GO:0043167 ion binding;	K11407			IPR023801; IPR001876;	Histone deacetylase domain; Zinc finger, RanBP2-type;	B	KOG1343	Histone deacetylase complex, catalytic component HDA1
A0A1I9LNN0	Transducin/WD40 repeat-like superfamily protein OS=Arabidopsis thaliana OX=3702 GN=At3g50590	At3g50590	174.99	58.267	11.6	16	18	16	0.936	0.993	1.022	0.974	1.012	1.067	1.035	0.41072	cytoplasm			GO:0005515 protein binding; GO:0005488 binding;				IPR017986; IPR015943;	WD40-repeat-containing domain; WD40/YVTN repeat-like-containing domain;
A0A1I9LNQ7	Regulator of chromosome condensation (RCC1) family protein OS=Arabidopsis thaliana OX=3702 GN=At3g02510	At3g02510	36.458	14.491	17.6	6	6	4	0.914	1.106	0.932	1.02	1.042	0.996	1.036	0.5647	chloroplast							IPR009091;	Regulator of chromosome condensation 1/beta-lactamase-inhibitor protein II;	S	KOG1426	FOG: RCC1 domain
A0A1I9LNS4	Class II aaRS and biotin synthetases superfamily protein OS=Arabidopsis thaliana OX=3702 GN=At3g62120	At3g62120	59.173	167.86	54.4	26	44	26	0.99	0.995	0.982	1.017	1.027	1.004	1.027	0.023961	cytoplasm	GO:0006518 peptide metabolic process; GO:0006725 cellular aromatic compound metabolic process; GO:0044267 cellular protein metabolic process; GO:0044699 single-organism process; GO:0009058 biosynthetic process; GO:1901566 organonitrogen compound biosynthetic process; GO:0043039 tRNA aminoacylation; GO:0044237 cellular metabolic process; GO:0071704 organic substance metabolic process; GO:0008152 m…	GO:0044424 intracellular part; GO:0005623 cell; GO:0044464 cell part; GO:0005622 intracellular; GO:0005737 cytoplasm;	GO:0016876 ligase activity, forming aminoacyl-tRNA and related compounds; GO:0005524 ATP binding; GO:1901265 nucleoside phosphate binding; GO:0016875 ligase activity, forming carbon-oxygen bonds; GO:0016874 ligase activity; GO:0001882 nucleoside binding; GO:0043167 ion binding; GO:0000166 nucleotide binding; GO:0004827 proline-tRNA ligase activity; GO:0097159 organic cyclic compound binding; GO:1…	K01881	PARS; prolyl-tRNA synthetase [EC:6.1.1.15]	ath00970 Aminoacyl-tRNA biosynthesis - Arabidopsis thaliana (thale cress);	IPR002314; IPR016061; IPR004154; IPR033721; IPR017449; IPR006195;	Aminoacyl-tRNA synthetase, class II (G/ P/ S/T); Proline-tRNA ligase, class II, C-terminal; Anticodon-binding; Prolyl-tRNA synthetase, catalytic domain; Prolyl-tRNA synthetase, class II; Aminoacyl-tRNA synthetase, class II;	J	KOG4163	Prolyl-tRNA synthetase
A0A1I9LNU8	F-box/FBD/LRR protein OS=Arabidopsis thaliana OX=3702 GN=At3g49045	At3g49045	13.729	1.709	10.2	1	1	1									cytoplasm							IPR006566;	FBD domain;
A0A1I9LNY9	Putative eukaryotic LigT OS=Arabidopsis thaliana OX=3702 GN=At3g16220	At3g16220	22.585	8.1031	19.6	4	4	4	1.044	1.005	0.955	1.042	1.007	0.963	1.003	0.93904	nucleus							IPR009097; IPR019510;	RNA ligase/cyclic nucleotide phosphodiesterase; Protein kinase A anchor protein, nuclear localisation signal domain;	K	KOG2814	Transcription coactivator complex, P50 component (LigT RNA ligase/phosphodiesterase family)
A0A1I9LNZ1	Uncharacterized protein OS=Arabidopsis thaliana OX=3702 GN=At3g07470	At3g07470	17.386	16.607	21.7	4	7	4	1.057	0.998	1.04	1.001	0.944	0.972	0.942	0.069542	endoplasmic reticulum
A0A1I9LNZ2	Uncharacterized protein OS=Arabidopsis thaliana OX=3702 GN=At3g22565	At3g22565	7.1184	-2	13.1	1	1	1	1.104	1.124	1.035	0.931	0.79	1.052	0.85	0.123117	cytoplasm
A0A1I9LP01	Calcium-dependent protein kinase 13 OS=Arabidopsis thaliana OX=3702 GN=CPK13	CPK13	46.901	8.794	9.6	3	3	2									cytoplasm	GO:0016310 phosphorylation; GO:0044267 cellular protein metabolic process; GO:0044238 primary metabolic process; GO:0044237 cellular metabolic process; GO:0006796 phosphate-containing compound metabolic process; GO:0071704 organic substance metabolic process; GO:0008152 metabolic process; GO:0006468 protein phosphorylation; GO:0006793 phosphorus metabolic process; GO:0044260 cellular macromolecul…		GO:0005524 ATP binding; GO:1901265 nucleoside phosphate binding; GO:0016773 phosphotransferase activity, alcohol group as acceptor; GO:0001882 nucleoside binding; GO:0043167 ion binding; GO:0004672 protein kinase activity; GO:0000166 nucleotide binding; GO:0097159 organic cyclic compound binding; GO:1901363 heterocyclic compound binding; GO:0032549 ribonucleoside binding; GO:0097367 carbohydrate …	K13412	CPK; calcium-dependent protein kinase [EC:2.7.11.1]	ath04626 Plant-pathogen interaction - Arabidopsis thaliana (thale cress);	IPR000719; IPR002048; IPR011992; IPR011009;	Protein kinase domain; EF-hand domain; EF-hand domain pair; Protein kinase-like domain;	T	KOG0032	Ca2+/calmodulin-dependent protein kinase, EF-Hand protein superfamily
A0A1I9LP19	Protein-L-isoaspartate O-methyltransferase OS=Arabidopsis thaliana OX=3702 GN=PIMT1	PIMT1	22.866	7.7311	16.3	3	3	3									cytoplasm	GO:0008213 protein alkylation; GO:0008152 metabolic process; GO:0006479 protein methylation; GO:0043414 macromolecule methylation; GO:0044260 cellular macromolecule metabolic process; GO:0044267 cellular protein metabolic process; GO:0006464 cellular protein modification process; GO:0043170 macromolecule metabolic process; GO:0019538 protein metabolic process; GO:0044238 primary metabolic process…		GO:0008757 S-adenosylmethionine-dependent methyltransferase activity; GO:0008168 methyltransferase activity; GO:0004719 protein-L-isoaspartate (D-aspartate) O-methyltransferase activity; GO:0008276 protein methyltransferase activity; GO:0010340 carboxyl-O-methyltransferase activity; GO:0003824 catalytic activity; GO:0051998 protein carboxyl O-methyltransferase activity; GO:0016741 transferase act…	K00573			IPR029063;	S-adenosyl-L-methionine-dependent methyltransferase;	O	KOG1661	Protein-L-isoaspartate(D-aspartate) O-methyltransferase
A0A1I9LP70	Plastid-lipid associated protein PAP / fibrillin family protein OS=Arabidopsis thaliana OX=3702 GN=At3g26080	At3g26080	29.717	17.896	17.1	4	5	2	0.946	1.134	0.94	1.036	0.881	1.081	0.993	0.93784	chloroplast							IPR006843;	Plastid lipid-associated protein/fibrillin conserved domain;
A0A1I9LPI4	Sodium Bile acid symporter family OS=Arabidopsis thaliana OX=3702 GN=At3g56160	At3g56160	33.793	15.813	4.1	1	1	1	1.116	0.987	0.97	1.036	1.022	0.889	0.959	0.55618	chloroplast				K14347					R	KOG4821	Predicted Na+-dependent cotransporter
A0A1I9LPN8	Alpha-L-arabinofuranosidase 1 OS=Arabidopsis thaliana OX=3702 GN=ASD1	ASD1	77.329	123.37	33.4	20	29	20	1.021	0.972	0.932	1.055	0.983	1.08	1.066	0.174245	cytoplasm	GO:0044723 single-organism carbohydrate metabolic process; GO:0008152 metabolic process; GO:0019566 arabinose metabolic process; GO:0044710 single-organism metabolic process; GO:0044281 small molecule metabolic process; GO:0005996 monosaccharide metabolic process; GO:0044699 single-organism process; GO:0046373 L-arabinose metabolic process; GO:0005975 carbohydrate metabolic process; GO:0044238 pr…		GO:0046556 alpha-L-arabinofuranosidase activity; GO:0004553 hydrolase activity, hydrolyzing O-glycosyl compounds; GO:0016787 hydrolase activity; GO:0003824 catalytic activity; GO:0016798 hydrolase activity, acting on glycosyl bonds;	K01209	abfA; alpha-N-arabinofuranosidase [EC:3.2.1.55]	ath00520 Amino sugar and nucleotide sugar metabolism - Arabidopsis thaliana (thale cress);	IPR010720; IPR017853; IPR008979;	Alpha-L-arabinofuranosidase, C-terminal; Glycoside hydrolase superfamily; Galactose-binding domain-like;
A0A1I9LPV3	Multidrug resistance-associated protein 6 OS=Arabidopsis thaliana OX=3702 GN=ABCC8	ABCC8	116.11	4.5787	3.2	3	3	2									plasma membrane	GO:0006810 transport; GO:0055085 transmembrane transport; GO:0051179 localization; GO:0051234 establishment of localization;	GO:0031224 intrinsic component of membrane; GO:0016020 membrane; GO:0016021 integral component of membrane; GO:0044425 membrane part;	GO:1901265 nucleoside phosphate binding; GO:0015399 primary active transmembrane transporter activity; GO:0016817 hydrolase activity, acting on acid anhydrides; GO:0016787 hydrolase activity; GO:0016887 ATPase activity; GO:0097159 organic cyclic compound binding; GO:1901363 heterocyclic compound binding; GO:0016462 pyrophosphatase activity; GO:0003824 catalytic activity; GO:0032553 ribonucleotide…				IPR003593; IPR003439; IPR027417; IPR011527;	AAA+ ATPase domain; ABC transporter-like; P-loop containing nucleoside triphosphate hydrolase; ABC transporter type 1, transmembrane domain;	Q	KOG0054	Multidrug resistance-associated protein/mitoxantrone resistance protein, ABC superfamily
A0A1I9LPZ9	DegP protease 7 OS=Arabidopsis thaliana OX=3702 GN=DEG7	DEG7	116.29	38.028	13.3	13	13	13	1.003	1.067	0.966	1.037	0.982	0.942	0.975	0.56832	cytoplasm	GO:0006508 proteolysis; GO:0008152 metabolic process; GO:0043170 macromolecule metabolic process; GO:0019538 protein metabolic process; GO:0044238 primary metabolic process; GO:0071704 organic substance metabolic process;		GO:0004252 serine-type endopeptidase activity; GO:0004175 endopeptidase activity; GO:0008233 peptidase activity; GO:0003824 catalytic activity; GO:0017171 serine hydrolase activity; GO:0005488 binding; GO:0008236 serine-type peptidase activity; GO:0070011 peptidase activity, acting on L-amino acid peptides; GO:0005515 protein binding; GO:0016787 hydrolase activity;	K22686			IPR009003; IPR025926; IPR001478;	Peptidase S1, PA clan; PDZ-like domain; PDZ domain;	R	KOG1421	Predicted signaling-associated protein (contains a PDZ domain)
A0A1I9LQ10	Transducin family protein / WD-40 repeat family protein OS=Arabidopsis thaliana OX=3702 GN=At3g33530	At3g33530	134.18	5.9887	3.3	3	3	3	0.901	0.997	0.996	1.063	1.046	0.998	1.074	0.136095	nucleus			GO:0005515 protein binding; GO:0005488 binding;				IPR017986; IPR015943; IPR011047;	WD40-repeat-containing domain; WD40/YVTN repeat-like-containing domain; Quinoprotein alcohol dehydrogenase-like superfamily;	R	KOG1912	WD40 repeat protein
A0A1I9LQ18	Zinc knuckle (CCHC-type) family protein OS=Arabidopsis thaliana OX=3702 GN=At3g62330	At3g62330	44.487	1.6668	3.7	1	1	1									nucleus			GO:0097159 organic cyclic compound binding; GO:1901363 heterocyclic compound binding; GO:0046914 transition metal ion binding; GO:0005488 binding; GO:0003676 nucleic acid binding; GO:0043167 ion binding; GO:0046872 metal ion binding; GO:0043169 cation binding; GO:0008270 zinc ion binding;				IPR001878;	Zinc finger, CCHC-type;
A0A1I9LQ19	Alpha/beta-Hydrolases superfamily protein OS=Arabidopsis thaliana OX=3702 GN=At3g05600	At3g05600	27.286	6.8398	14	3	3	3	0.974	1.063	1.043	0.925	0.984	1.028	0.954	0.30386	cytoplasm			GO:0016787 hydrolase activity; GO:0003824 catalytic activity;				IPR029058; IPR000073;	Alpha/Beta hydrolase fold; Alpha/beta hydrolase fold-1;	I	KOG4178	Soluble epoxide hydrolase
A0A1I9LQ21	Sulfatase and phosphatidylinositolglycan class N domain-containing protein OS=Arabidopsis thaliana OX=3702 GN=At3g01380	At3g01380	112.92	5.6258	2.9	2	2	2	0.963	1.07	0.983	0.999	1.069	0.927	0.993	0.89104	plasma membrane	GO:0006506 GPI anchor biosynthetic process; GO:0009247 glycolipid biosynthetic process; GO:1903509 liposaccharide metabolic process; GO:0046486 glycerolipid metabolic process; GO:0006661 phosphatidylinositol biosynthetic process; GO:0006643 membrane lipid metabolic process; GO:0008654 phospholipid biosynthetic process; GO:0044267 cellular protein metabolic process; GO:0044699 single-organism proc…	GO:0016020 membrane; GO:0043229 intracellular organelle; GO:0005783 endoplasmic reticulum; GO:0042175 nuclear outer membrane-endoplasmic reticulum membrane network; GO:0005737 cytoplasm; GO:0044446 intracellular organelle part; GO:0012505 endomembrane system; GO:0044424 intracellular part; GO:0005623 cell; GO:0044422 organelle part; GO:0043231 intracellular membrane-bounded organelle; GO:0043226 …	GO:0016740 transferase activity; GO:0003824 catalytic activity;	K05285	PIGN; phosphatidylinositol glycan, class N [EC:2.7.-.-]	ath00563 Glycosylphosphatidylinositol (GPI)-anchor biosynthesis - Arabidopsis thaliana (thale cress); ath01100 Metabolic pathways - Arabidopsis thaliana (thale cress);	IPR017852; IPR017849; IPR017850;	GPI ethanolamine phosphate transferase 1, C-terminal; Alkaline phosphatase-like, alpha/beta/alpha; Alkaline-phosphatase-like, core domain;	T	KOG2124	Glycosylphosphatidylinositol anchor synthesis protein
A0A1I9LQ33	FAD/NAD(P)-binding oxidoreductase family protein OS=Arabidopsis thaliana OX=3702 GN=At3g44190	At3g44190	34.213	4.7193	6.1	2	3	2	0.978	0.973	1	1.055	1.069	0.93	1.035	0.51254	cytoplasm	GO:0044699 single-organism process; GO:0008152 metabolic process; GO:0055114 oxidation-reduction process; GO:0044710 single-organism metabolic process;		GO:0003824 catalytic activity; GO:0016491 oxidoreductase activity;				IPR016040; IPR023753;	NAD(P)-binding domain; FAD/NAD(P)-binding domain;	C	KOG2495	NADH-dehydrogenase (ubiquinone)
A0A1I9LQ49	Time for coffee OS=Arabidopsis thaliana OX=3702 GN=TIC	TIC	164.58	9.6666	2.6	4	5	4	0.99	1.001	1.047	0.97	1.035	1.034	1	0.99546	nucleus
A0A1I9LQ83	AP2/B3-like transcriptional factor family protein OS=Arabidopsis thaliana OX=3702 GN=VRN1	VRN1	42.516	2.4863	5.1	2	3	1									chloroplast	GO:0050794 regulation of cellular process; GO:0006725 cellular aromatic compound metabolic process; GO:0097659 nucleic acid-templated transcription; GO:0060255 regulation of macromolecule metabolic process; GO:0019219 regulation of nucleobase-containing compound metabolic process; GO:0009058 biosynthetic process; GO:0044237 cellular metabolic process; GO:0071704 organic substance metabolic proces…	GO:0043226 organelle; GO:0043231 intracellular membrane-bounded organelle; GO:0043229 intracellular organelle; GO:0005634 nucleus; GO:0044464 cell part; GO:0005622 intracellular; GO:0044424 intracellular part; GO:0043227 membrane-bounded organelle; GO:0005623 cell;	GO:0097159 organic cyclic compound binding; GO:1901363 heterocyclic compound binding; GO:0003677 DNA binding; GO:0005488 binding; GO:0003676 nucleic acid binding;				IPR003340; IPR015300;	B3 DNA binding domain; DNA-binding pseudobarrel domain;
A0A1I9LQD0	GAST1 protein homolog 5 OS=Arabidopsis thaliana OX=3702 GN=GASA5	GASA5	9.8334	-2	7.8	1	1	1	0.911	1.022	0.965	1.016	0.982	1.11	1.072	0.23058	chloroplast
A0A1I9LQE5	DNA topoisomerase-like protein OS=Arabidopsis thaliana OX=3702 GN=NAI2	NAI2	63.185	24.585	12.4	5	6	5	1.08	1.063	0.911	1.073	1.005	0.895	0.973	0.742	nucleus			GO:0016853 isomerase activity; GO:0003824 catalytic activity;
A0A1I9LQG4	Sucrose-6F-phosphate phosphohydrolase 2 OS=Arabidopsis thaliana OX=3702 GN=SPP2	SPP2	50.015	9.5109	9	4	4	4	1.011	1.02	1.109	0.969	0.911	0.996	0.916	0.091041	cytoplasm	GO:0005986 sucrose biosynthetic process; GO:0016051 carbohydrate biosynthetic process; GO:0044711 single-organism biosynthetic process; GO:0044763 single-organism cellular process; GO:0044699 single-organism process; GO:0009058 biosynthetic process; GO:0005984 disaccharide metabolic process; GO:0005975 carbohydrate metabolic process; GO:0044238 primary metabolic process; GO:0009312 oligosaccharid…		GO:0000287 magnesium ion binding; GO:0050307 sucrose-phosphate phosphatase activity; GO:0019203 carbohydrate phosphatase activity; GO:0003824 catalytic activity; GO:0042578 phosphoric ester hydrolase activity; GO:0016791 phosphatase activity; GO:0005488 binding; GO:0016788 hydrolase activity, acting on ester bonds; GO:0043167 ion binding; GO:0046872 metal ion binding; GO:0043169 cation binding; G…	K07024	SPP; sucrose-6-phosphatase [EC:3.1.3.24]	ath00500 Starch and sucrose metabolism - Arabidopsis thaliana (thale cress);	IPR006380; IPR013679; IPR032710; IPR023214;	Sucrose-phosphatase, N-terminal; Sucrose-phosphatase, C-terminal; NTF2-like domain; HAD-like domain;
A0A1I9LQK7	Cystathionine beta-lyase OS=Arabidopsis thaliana OX=3702 GN=CBL	CBL	41.928	26.864	20.5	6	10	6	1.003	0.995	0.947	1.011	1.017	1.029	1.038	0.114558	cytoplasm	GO:0000097 sulfur amino acid biosynthetic process; GO:0016053 organic acid biosynthetic process; GO:0009066 aspartate family amino acid metabolic process; GO:0044699 single-organism process; GO:0009058 biosynthetic process; GO:1901566 organonitrogen compound biosynthetic process; GO:0044237 cellular metabolic process; GO:0044272 sulfur compound biosynthetic process; GO:0000096 sulfur amino acid m…		GO:0097159 organic cyclic compound binding; GO:1901363 heterocyclic compound binding; GO:0004121 cystathionine beta-lyase activity; GO:0003824 catalytic activity; GO:0005488 binding; GO:0043167 ion binding; GO:0016829 lyase activity; GO:0043168 anion binding; GO:0016846 carbon-sulfur lyase activity; GO:0048037 cofactor binding; GO:0030170 pyridoxal phosphate binding;	K01760	metC; cysteine-S-conjugate beta-lyase [EC:4.4.1.13]	ath01230 Biosynthesis of amino acids - Arabidopsis thaliana (thale cress); ath00270 Cysteine and methionine metabolism - Arabidopsis thaliana (thale cress); ath01100 Metabolic pathways - Arabidopsis thaliana (thale cress); ath00450 Selenocompound metabolism - Arabidopsis thaliana (thale cress); ath01110 Biosynthesis of secondary metabolites - Arabidopsis thaliana (thale cress);	IPR015424; IPR015421; IPR015422;	Pyridoxal phosphate-dependent transferase; Pyridoxal phosphate-dependent transferase, major region, subdomain 1; Pyridoxal phosphate-dependent transferase, major region, subdomain 2;	E	KOG0053	Cystathionine beta-lyases/cystathionine gamma-synthases
A0A1I9LQL1	GDSL-like lipase/acylhydrolase superfamily protein OS=Arabidopsis thaliana OX=3702 GN=ESM1	ESM1	30.308	1.7068	43.6	9	66	1									cytoplasm			GO:0016787 hydrolase activity; GO:0003824 catalytic activity; GO:0016788 hydrolase activity, acting on ester bonds;				IPR001087; IPR013830;	GDSL lipase/esterase; SGNH hydrolase-type esterase domain;
A0A1I9LQL6	Protein arginine methyltransferase NDUFAF7 OS=Arabidopsis thaliana OX=3702 GN=At3g28700	At3g28700	41.348	2.8882	5.1	2	2	2	1.206	0.951	1.002	1.016	0.912	0.944	0.909	0.31252	nucleus				K18164			IPR029063;	S-adenosyl-L-methionine-dependent methyltransferase;	S	KOG2901	Uncharacterized conserved protein
A0A1I9LQQ5	Tudor/PWWP/MBT superfamily protein OS=Arabidopsis thaliana OX=3702 GN=At3g05430	At3g05430	106.99	2.4246	1	1	1	1									nucleus				K17398	DNMT3A; DNA (cytosine-5)-methyltransferase 3A [EC:2.1.1.37]	ath00270 Cysteine and methionine metabolism - Arabidopsis thaliana (thale cress); ath01100 Metabolic pathways - Arabidopsis thaliana (thale cress);	IPR000313;	PWWP domain;
A0A1I9LQQ9	RING/U-box superfamily protein OS=Arabidopsis thaliana OX=3702 GN=At3g19950	At3g19950	42.101	23.462	11.7	3	3	3	0.982	0.989	1.025	0.972	1.006	1.038	1.007	0.7937	nucleus			GO:0043169 cation binding; GO:0046872 metal ion binding; GO:0005515 protein binding; GO:0008270 zinc ion binding; GO:0046914 transition metal ion binding; GO:0005488 binding; GO:0043167 ion binding;	K11982			IPR001841; IPR013083;	Zinc finger, RING-type; Zinc finger, RING/FYVE/PHD-type;	O	KOG0800	FOG: Predicted E3 ubiquitin ligase
A0A1I9LQR3	Haloacid dehalogenase (HAD) superfamily protein OS=Arabidopsis thaliana OX=3702 GN=At3g58830	At3g58830	37.179	5.5872	7.2	2	2	2									chloroplast				K01094	GEP4; phosphatidylglycerophosphatase GEP4 [EC:3.1.3.27]	ath00564 Glycerophospholipid metabolism - Arabidopsis thaliana (thale cress); ath01100 Metabolic pathways - Arabidopsis thaliana (thale cress);	IPR006549; IPR023214;	HAD-superfamily hydrolase,subfamily IIIA; HAD-like domain;	R	KOG2961	Predicted hydrolase (HAD superfamily)
A0A1I9LQU2	Pectin lyase-like superfamily protein OS=Arabidopsis thaliana OX=3702 GN=At3g09540	At3g09540	41.004	2.395	5.6	2	2	1									peroxisome			GO:0016829 lyase activity; GO:0003824 catalytic activity;	K01728	pel; pectate lyase [EC:4.2.2.2]	ath00040 Pentose and glucuronate interconversions - Arabidopsis thaliana (thale cress);	IPR011050; IPR002022; IPR012334;	Pectin lyase fold/virulence factor; Pectate lyase/Amb allergen; Pectin lyase fold;
A0A1I9LQZ4	Major facilitator superfamily protein OS=Arabidopsis thaliana OX=3702 GN=At3g01930	At3g01930	47.564	1.7425	7.1	3	4	1	0.984	0.992	0.975	0.929	1.083	1.048	1.037	0.54218	plasma membrane							IPR020846; IPR010658;	Major facilitator superfamily domain; Nodulin-like;
A0A1I9LR04	Nascent polypeptide-associated complex subunit alpha-like protein 2 OS=Arabidopsis thaliana OX=3702 GN=NACA2	NACA2	25.399	15.837	12.9	2	2	1	1.032	0.876	0.963	1.317	1.004	0.809	1.09	0.6684	cytoplasm				K03626			IPR002715;	Nascent polypeptide-associated complex NAC domain;	K	KOG2239	Transcription factor containing NAC and TS-N domains
A0A1I9LR17	Protein kinase superfamily protein OS=Arabidopsis thaliana OX=3702 GN=At3g61080	At3g61080	39.542	12.16	10.8	4	5	4	0.948	1.05	1.043	1.009	0.983	0.95	0.967	0.43542	chloroplast	GO:0016310 phosphorylation; GO:0008152 metabolic process; GO:0044237 cellular metabolic process; GO:0006793 phosphorus metabolic process; GO:0009987 cellular process; GO:0006796 phosphate-containing compound metabolic process;		GO:0016301 kinase activity; GO:0003824 catalytic activity; GO:0016740 transferase activity; GO:0016772 transferase activity, transferring phosphorus-containing groups;	K15523			IPR011009;	Protein kinase-like domain;	R	KOG3021	Predicted kinase
A0A1I9LR27	Thioredoxin superfamily protein OS=Arabidopsis thaliana OX=3702 GN=PRXQ	PRXQ	17.028	105.31	77.9	14	48	14	1.016	0.978	1.01	1.023	0.972	0.993	0.995	0.78934	mitochondria	GO:0050794 regulation of cellular process; GO:0065008 regulation of biological quality; GO:0055114 oxidation-reduction process; GO:0045454 cell redox homeostasis; GO:0009636 response to toxic substance; GO:0044763 single-organism cellular process; GO:0019725 cellular homeostasis; GO:0044699 single-organism process; GO:0050896 response to stimulus; GO:0042592 homeostatic process; GO:0008152 metabo…	GO:0005623 cell;	GO:0016209 antioxidant activity; GO:0003824 catalytic activity; GO:0016491 oxidoreductase activity;	K03564			IPR000866; IPR013766; IPR012336;	Alkyl hydroperoxide reductase subunit C/ Thiol specific antioxidant; Thioredoxin domain; Thioredoxin-like fold;	O	KOG0855	Alkyl hydroperoxide reductase, thiol specific antioxidant and related enzymes
A0A1I9LR72	Beta-galactosidase OS=Arabidopsis thaliana OX=3702 GN=At3g27930	At3g27930	44.848	4.9957	6.2	3	3	3	1.004	0.855	0.988	1.056	1.039	1.062	1.109	0.176117	chloroplast
A0A1I9LRA3	TRAF-like family protein OS=Arabidopsis thaliana OX=3702 GN=At3g20370	At3g20370	41.105	2.2088	5.3	2	2	2									chloroplast			GO:0005515 protein binding; GO:0005488 binding;				IPR008974; IPR002083;	TRAF-like; MATH/TRAF domain;	DR	KOG1987	Speckle-type POZ protein SPOP and related proteins with TRAF, MATH and BTB/POZ domains
A0A1I9LRG5	Biotin/lipoate A/B protein ligase family OS=Arabidopsis thaliana OX=3702 GN=At3g29010	At3g29010	22.297	2.0703	4.2	1	1	1									cytoplasm	GO:0008152 metabolic process; GO:0044260 cellular macromolecule metabolic process; GO:0044267 cellular protein metabolic process; GO:0006464 cellular protein modification process; GO:0043170 macromolecule metabolic process; GO:0019538 protein metabolic process; GO:0044238 primary metabolic process; GO:0043412 macromolecule modification; GO:0036211 protein modification process; GO:0044237 cellular…		GO:0003824 catalytic activity; GO:0016874 ligase activity;				IPR004143;	Biotinyl protein ligase (BPL) and lipoyl protein ligase (LPL), catalytic domain;	H	KOG3159	Lipoate-protein ligase A
A0A1I9LRI3	Cytochrome P450, family 71, subfamily B, polypeptide 26 OS=Arabidopsis thaliana OX=3702 GN=CYP71B26	CYP71B26	58.588	29.813	14.4	6	6	5	1.057	1.007	0.948	0.95	0.986	1.073	0.999	0.9794	chloroplast	GO:0044699 single-organism process; GO:0008152 metabolic process; GO:0055114 oxidation-reduction process; GO:0044710 single-organism metabolic process;		GO:0097159 organic cyclic compound binding; GO:1901363 heterocyclic compound binding; GO:0020037 heme binding; GO:0005506 iron ion binding; GO:0046914 transition metal ion binding; GO:0003824 catalytic activity; GO:0005488 binding; GO:0043167 ion binding; GO:0043169 cation binding; GO:0046872 metal ion binding; GO:0016705 oxidoreductase activity, acting on paired donors, with incorporation or red…						Q	KOG0156	Cytochrome P450 CYP2 subfamily
A0A1I9LRJ6	Peptidylprolyl isomerase OS=Arabidopsis thaliana OX=3702 GN=At3g60370	At3g60370	30.385	43.89	23.2	5	10	5	0.996	0.98	1.006	1.025	1.039	0.98	1.021	0.35042	chloroplast			GO:0016853 isomerase activity; GO:0003824 catalytic activity;				IPR001179;	FKBP-type peptidyl-prolyl cis-trans isomerase domain;	O	KOG0552	FKBP-type peptidyl-prolyl cis-trans isomerase
A0A1I9LRK4	Glucuronokinase G OS=Arabidopsis thaliana OX=3702 GN=GLCAK	GLCAK	42.093	10.66	9	3	4	3	0.977	1.024	0.957	1.082	0.909	1.002	1.012	0.86766	cytoplasm	GO:0016310 phosphorylation; GO:0008152 metabolic process; GO:0044237 cellular metabolic process; GO:0006793 phosphorus metabolic process; GO:0009987 cellular process; GO:0006796 phosphate-containing compound metabolic process;	GO:0044424 intracellular part; GO:0005623 cell; GO:0044464 cell part; GO:0005622 intracellular; GO:0005737 cytoplasm;	GO:0005524 ATP binding; GO:1901265 nucleoside phosphate binding; GO:0016773 phosphotransferase activity, alcohol group as acceptor; GO:0001882 nucleoside binding; GO:0043167 ion binding; GO:0000166 nucleotide binding; GO:0097159 organic cyclic compound binding; GO:1901363 heterocyclic compound binding; GO:0032549 ribonucleoside binding; GO:0097367 carbohydrate derivative binding; GO:0016301 kinas…	K16190	GLCAK; glucuronokinase [EC:2.7.1.43]	ath00053 Ascorbate and aldarate metabolism - Arabidopsis thaliana (thale cress); ath00040 Pentose and glucuronate interconversions - Arabidopsis thaliana (thale cress); ath01100 Metabolic pathways - Arabidopsis thaliana (thale cress); ath00520 Amino sugar and nucleotide sugar metabolism - Arabidopsis thaliana (thale cress);	IPR020568; IPR006204; IPR014721; IPR013750;	Ribosomal protein S5 domain 2-type fold; GHMP kinase N-terminal domain; Ribosomal protein S5 domain 2-type fold, subgroup; GHMP kinase, C-terminal domain;
A0A1I9LRK5	DnaJ (DUF3353) OS=Arabidopsis thaliana OX=3702 GN=At3g51140	At3g51140	26.099	1.6837	3.5	1	1	1	1.053	1.044	1.026	0.966	0.984	0.947	0.928	0.0050213	chloroplast
A0A1I9LRM5	LUC7 related protein OS=Arabidopsis thaliana OX=3702 GN=UNE6	UNE6	38.407	7.6	26.2	9	9	2	0.769	0.859	0.966	1.161	1.038	1.189	1.306	0.025922	Golgi apparatus	GO:0044085 cellular component biogenesis; GO:0006376 mRNA splice site selection; GO:0016043 cellular component organization; GO:0022613 ribonucleoprotein complex biogenesis; GO:0022618 ribonucleoprotein complex assembly; GO:0006725 cellular aromatic compound metabolic process; GO:0044237 cellular metabolic process; GO:0071704 organic substance metabolic process; GO:0000398 mRNA splicing, via spli…	GO:0005685 U1 snRNP; GO:0043229 intracellular organelle; GO:0044446 intracellular organelle part; GO:0032991 macromolecular complex; GO:0044424 intracellular part; GO:0005623 cell; GO:0044422 organelle part; GO:0097525 spliceosomal snRNP complex; GO:0043231 intracellular membrane-bounded organelle; GO:0043226 organelle; GO:0005634 nucleus; GO:0044464 cell part; GO:0005622 intracellular; GO:199090…	GO:0097159 organic cyclic compound binding; GO:1901363 heterocyclic compound binding; GO:0003729 mRNA binding; GO:0003723 RNA binding; GO:0005488 binding; GO:0003676 nucleic acid binding;						A	KOG0796	Spliceosome subunit
A0A1I9LRM8	Pectinesterase OS=Arabidopsis thaliana OX=3702 GN=At3g49220	At3g49220	70.663	2.8107	3	2	2	1									chloroplast	GO:0016043 cellular component organization; GO:0010393 galacturonan metabolic process; GO:0043086 negative regulation of catalytic activity; GO:0000272 polysaccharide catabolic process; GO:0044238 primary metabolic process; GO:0005975 carbohydrate metabolic process; GO:0071555 cell wall organization; GO:0042545 cell wall modification; GO:0071704 organic substance metabolic process; GO:0016052 car…	GO:0005618 cell wall; GO:0030312 external encapsulating structure; GO:0005623 cell; GO:0044464 cell part; GO:0071944 cell periphery;	GO:0045330 aspartyl esterase activity; GO:0052689 carboxylic ester hydrolase activity; GO:0030234 enzyme regulator activity; GO:0003824 catalytic activity; GO:0030599 pectinesterase activity; GO:0016788 hydrolase activity, acting on ester bonds; GO:0016787 hydrolase activity; GO:0098772 molecular function regulator; GO:0004857 enzyme inhibitor activity;				IPR011050; IPR000070; IPR006501; IPR012334;	Pectin lyase fold/virulence factor; Pectinesterase, catalytic; Pectinesterase inhibitor domain; Pectin lyase fold;
A0A1I9LRN5	ARM repeat superfamily protein OS=Arabidopsis thaliana OX=3702 GN=TTN1	TTN1	131.53	10.514	4.7	5	6	5									plasma membrane	GO:0044085 cellular component biogenesis; GO:0016043 cellular component organization; GO:0034622 cellular macromolecular complex assembly; GO:0071822 protein complex subunit organization; GO:0007021 tubulin complex assembly; GO:0043547 positive regulation of GTPase activity; GO:0043933 macromolecular complex subunit organization; GO:0043085 positive regulation of catalytic activity; GO:0006457 pr…		GO:0008092 cytoskeletal protein binding; GO:0030234 enzyme regulator activity; GO:0060589 nucleoside-triphosphatase regulator activity; GO:0005488 binding; GO:0030695 GTPase regulator activity; GO:0015631 tubulin binding; GO:0005515 protein binding; GO:0048487 beta-tubulin binding; GO:0098772 molecular function regulator; GO:0008047 enzyme activator activity; GO:0005096 GTPase activator activity;	K21767			IPR022577; IPR011989; IPR016024;	Tubulin-specific chaperone D, C-terminal; Armadillo-like helical; Armadillo-type fold;	O	KOG1943	Beta-tubulin folding cofactor D
A0A1I9LRV7	3'-5'-exoribonuclease family protein OS=Arabidopsis thaliana OX=3702 GN=CER7	CER7	41.319	9.9383	8.9	3	3	3	0.979	1.006	0.967	0.995	0.997	1.068	1.037	0.24422	cytoplasm	GO:0006396 RNA processing; GO:0006725 cellular aromatic compound metabolic process; GO:1901360 organic cyclic compound metabolic process; GO:0006807 nitrogen compound metabolic process; GO:0044238 primary metabolic process; GO:0044237 cellular metabolic process; GO:0071704 organic substance metabolic process; GO:0016070 RNA metabolic process; GO:0008152 metabolic process; GO:0090304 nucleic acid …	GO:0032991 macromolecular complex; GO:1905354 exoribonuclease complex; GO:0044424 intracellular part; GO:1902494 catalytic complex; GO:0005623 cell; GO:0044464 cell part; GO:0005622 intracellular; GO:0000178 exosome (RNase complex);		K03678	RRP45; exosome complex component RRP45	ath03018 RNA degradation - Arabidopsis thaliana (thale cress);	IPR015847; IPR001247; IPR020568; IPR027408;	Exoribonuclease, phosphorolytic domain 2; Exoribonuclease, phosphorolytic domain 1; Ribosomal protein S5 domain 2-type fold; PNPase/RNase PH domain;	J	KOG1614	Exosomal 3'-5' exoribonuclease complex, subunit Rrp45
A0A1I9LRW7	ARM repeat superfamily protein OS=Arabidopsis thaliana OX=3702 GN=HST	HST	133.25	7.6716	3	2	3	2	0.932	1.024	1.01	1	0.997	1.045	1.026	0.47676	nucleus			GO:0005488 binding;	K14289	XPO5; exportin-5	ath03013 RNA transport - Arabidopsis thaliana (thale cress);	IPR013598; IPR011989; IPR016024;	Exportin-1/Importin-beta-like; Armadillo-like helical; Armadillo-type fold;	YU	KOG2020	Nuclear transport receptor CRM1/MSN5 (importin beta superfamily)
A0A1I9LS84	AP-5 complex subunit zeta-1 OS=Arabidopsis thaliana OX=3702 GN=At3g15160	At3g15160	57.597	3.2128	4	2	2	2									plasma membrane		GO:0016020 membrane; GO:0030119 AP-type membrane coat adaptor complex; GO:0044464 cell part; GO:0005622 intracellular; GO:0098796 membrane protein complex; GO:0044425 membrane part; GO:0048475 coated membrane; GO:0005737 cytoplasm; GO:0032991 macromolecular complex; GO:0044424 intracellular part; GO:0030117 membrane coat; GO:0044599 AP-5 adaptor complex; GO:0005623 cell; GO:0043234 protein comple…	GO:0005488 binding;	K19025			IPR011989; IPR016024;	Armadillo-like helical; Armadillo-type fold;
A0A1I9LS90	Photosystem II subunit T OS=Arabidopsis thaliana OX=3702 GN=PSBTN	PSBTN	15.633	12.889	8.4	1	3	1	1.078	1.163	0.979	0.973	0.87	0.969	0.873	0.095595	chloroplast
A0A1I9LSF2	Senescence/dehydration-associated protein-like protein OS=Arabidopsis thaliana OX=3702 GN=At3g21600	At3g21600	29.733	5.1952	7.1	2	2	2	1.046	0.974	0.999	1.013	0.978	1.006	0.993	0.78068	nucleus							IPR009686;	Senescence/spartin-associated;
A0A1I9LSG7	tRNAse Z4 OS=Arabidopsis thaliana OX=3702 GN=TRZ4	TRZ4	89.282	7.0985	5.2	4	4	4	1.022	1.111	0.957	0.993	0.97	0.969	0.949	0.31266	nucleus	GO:0042780 tRNA 3'-end processing; GO:0006396 RNA processing; GO:0034470 ncRNA processing; GO:0031123 RNA 3'-end processing; GO:0006725 cellular aromatic compound metabolic process; GO:1901360 organic cyclic compound metabolic process; GO:0006807 nitrogen compound metabolic process; GO:0044238 primary metabolic process; GO:0044237 cellular metabolic process; GO:0071704 organic substance metabolic…		GO:0016893 endonuclease activity, active with either ribo- or deoxyribonucleic acids and producing 5'-phosphomonoesters; GO:0003824 catalytic activity; GO:0016788 hydrolase activity, acting on ester bonds; GO:0004518 nuclease activity; GO:0004521 endoribonuclease activity; GO:0016891 endoribonuclease activity, producing 5'-phosphomonoesters; GO:0016787 hydrolase activity; GO:0004519 endonuclease …	K00784	rnz; ribonuclease Z [EC:3.1.26.11]	ath03013 RNA transport - Arabidopsis thaliana (thale cress);	IPR027794; IPR001279;	tRNase Z endonuclease; Metallo-beta-lactamase;	R	KOG2121	Predicted metal-dependent hydrolase (beta-lactamase superfamily)
A0A1I9LSH0	Cysteine proteinases superfamily protein OS=Arabidopsis thaliana OX=3702 GN=CEP3	CEP3	33.573	1.6966	5.4	1	1	1									extracellular	GO:0006508 proteolysis; GO:0008152 metabolic process; GO:0043170 macromolecule metabolic process; GO:0019538 protein metabolic process; GO:0044238 primary metabolic process; GO:0071704 organic substance metabolic process;		GO:0070011 peptidase activity, acting on L-amino acid peptides; GO:0008234 cysteine-type peptidase activity; GO:0016787 hydrolase activity; GO:0008233 peptidase activity; GO:0003824 catalytic activity;	K16292			IPR013201; IPR000668;	Cathepsin propeptide inhibitor domain (I29); Peptidase C1A, papain C-terminal;	O	KOG1543	Cysteine proteinase Cathepsin L
A0A1I9LSH2	Carbohydrate-binding-like fold OS=Arabidopsis thaliana OX=3702 GN=At3g62360	At3g62360	129.47	116.73	22.7	24	33	24	0.992	0.982	0.984	0.978	1.038	1.051	1.037	0.25238	plasma membrane							IPR008969; IPR013783; IPR014766;	Carboxypeptidase-like, regulatory domain; Immunoglobulin-like fold; Carboxypeptidase, regulatory domain;	O	KOG1948	Metalloproteinase-related collagenase pM5
A0A1I9LSK4	Auxin transport protein (BIG) OS=Arabidopsis thaliana OX=3702 GN=BIG	BIG	565.6	12.448	1.1	5	7	5	1.032	0.959	0.981	0.985	1.021	1.036	1.024	0.42266	nucleus			GO:0043169 cation binding; GO:0046872 metal ion binding; GO:0005515 protein binding; GO:0008270 zinc ion binding; GO:0046914 transition metal ion binding; GO:0005488 binding; GO:0043167 ion binding;	K10691			IPR017986; IPR016024; IPR000433; IPR003126;	WD40-repeat-containing domain; Armadillo-type fold; Zinc finger, ZZ-type; Zinc finger, UBR-type;	T	KOG1776	Zn-binding protein Push
A0A1I9LSL6	Pectate lyase OS=Arabidopsis thaliana OX=3702 GN=At3g07010	At3g07010	42.802	15.642	11	4	4	4	1.088	0.973	1.031	0.999	0.98	0.949	0.947	0.20568	chloroplast			GO:0016829 lyase activity; GO:0003824 catalytic activity;	K01728	pel; pectate lyase [EC:4.2.2.2]	ath00040 Pentose and glucuronate interconversions - Arabidopsis thaliana (thale cress);	IPR011050; IPR002022; IPR012334;	Pectin lyase fold/virulence factor; Pectate lyase/Amb allergen; Pectin lyase fold;
A0A1I9LSR4	WPP domain interacting protein 3 OS=Arabidopsis thaliana OX=3702 GN=WIP3	WIP3	56.671	5.0958	5.4	3	3	3	0.907	1.022	0.997	1.053	1.011	1.014	1.052	0.2515	plasma membrane
A0A1I9LST8	ARM repeat superfamily protein OS=Arabidopsis thaliana OX=3702 GN=TPLATE	TPLATE	93.864	10.292	5.2	4	4	4	1.04	1.029	0.823	1.096	1.076	0.95	1.08	0.41618	nucleus			GO:0005488 binding;				IPR011989; IPR016024;	Armadillo-like helical; Armadillo-type fold;
A0A1I9LSX2	Cytochrome c oxidase 17 OS=Arabidopsis thaliana OX=3702 GN=COX17	COX17	8.1824	1.6279	13.3	1	1	1									nucleus	GO:0006810 transport; GO:0000041 transition metal ion transport; GO:0006812 cation transport; GO:0006811 ion transport; GO:0030001 metal ion transport; GO:0006825 copper ion transport; GO:0051179 localization; GO:0051234 establishment of localization;	GO:0043229 intracellular organelle; GO:0044429 mitochondrial part; GO:0044446 intracellular organelle part; GO:0031967 organelle envelope; GO:0005737 cytoplasm; GO:0044424 intracellular part; GO:0005623 cell; GO:0005739 mitochondrion; GO:0044422 organelle part; GO:0005740 mitochondrial envelope; GO:0043231 intracellular membrane-bounded organelle; GO:0043226 organelle; GO:0031974 membrane-enclose…	GO:0043169 cation binding; GO:0046872 metal ion binding; GO:0016530 metallochaperone activity; GO:0005507 copper ion binding; GO:0046914 transition metal ion binding; GO:0016531 copper chaperone activity; GO:0005488 binding; GO:0043167 ion binding;	K02260	COX17; cytochrome c oxidase assembly protein subunit 17	ath00190 Oxidative phosphorylation - Arabidopsis thaliana (thale cress); ath01100 Metabolic pathways - Arabidopsis thaliana (thale cress);	IPR009069;	Cysteine alpha-hairpin motif superfamily;	O	KOG3496	Cytochrome c oxidase assembly protein/Cu2+ chaperone COX17
A0A1I9LT21	Expansin-like A1 OS=Arabidopsis thaliana OX=3702 GN=EXLA1	EXLA1	25.925	17.52	32.8	7	9	7	0.985	1.063	1.015	0.986	0.903	1.018	0.949	0.2765	chloroplast		GO:0005576 extracellular region;					IPR009009; IPR007112; IPR007117;	RlpA-like protein, double-psi beta-barrel domain; Expansin/pollen allergen, DPBB domain; Expansin, cellulose-binding-like domain;
A0A1I9LT30	Biotin/lipoyl attachment domain-containing protein OS=Arabidopsis thaliana OX=3702 GN=At3g56130	At3g56130	26.037	55.373	18.6	5	9	5	0.972	0.861	0.984	1.012	1.081	1.04	1.112	0.082343	chloroplast							IPR008979;	Galactose-binding domain-like;
A0A1I9LT31	Nucleotidyltransferase OS=Arabidopsis thaliana OX=3702 GN=At3g61690	At3g61690	139.22	4.7508	1.4	2	2	2	1.024	0.909	0.875	1.053	1.056	1.093	1.14	0.052376	nucleus			GO:0016779 nucleotidyltransferase activity; GO:0003824 catalytic activity; GO:0016740 transferase activity; GO:0016772 transferase activity, transferring phosphorus-containing groups;				IPR002934;	Polymerase, nucleotidyl transferase domain;	L	KOG1906	DNA polymerase sigma
A0A1I9LT62	Cytidinediphosphate diacylglycerol synthase 5 OS=Arabidopsis thaliana OX=3702 GN=CDS5	CDS5	38.316	3.2678	5.7	2	3	2	1.177	0.973	0.823	1.001	1.048	1.006	1.028	0.75258	chloroplast				K00981	E2.7.7.41; phosphatidate cytidylyltransferase [EC:2.7.7.41]	ath04070 Phosphatidylinositol signaling system - Arabidopsis thaliana (thale cress); ath00564 Glycerophospholipid metabolism - Arabidopsis thaliana (thale cress); ath01100 Metabolic pathways - Arabidopsis thaliana (thale cress); ath01110 Biosynthesis of secondary metabolites - Arabidopsis thaliana (thale cress);			I	KOG1440	CDP-diacylglycerol synthase
A0A1I9LT68	AUTOPHAGY 6 OS=Arabidopsis thaliana OX=3702 GN=ATG6	ATG6	53.096	2.3703	3	1	1	1									cytoplasm	GO:0044248 cellular catabolic process; GO:0008152 metabolic process; GO:0006914 autophagy; GO:0009056 catabolic process; GO:0044237 cellular metabolic process; GO:0009987 cellular process;			K08334	BECN; beclin	ath04136 Autophagy - other - Arabidopsis thaliana (thale cress);			T	KOG2751	Beclin-like protein
A0A1I9LT69	DEAD box RNA helicase family protein OS=Arabidopsis thaliana OX=3702 GN=At3g06480	At3g06480	86.491	-2	5	4	5	1									nucleus			GO:0005524 ATP binding; GO:1901265 nucleoside phosphate binding; GO:0004386 helicase activity; GO:0001882 nucleoside binding; GO:0043167 ion binding; GO:0016817 hydrolase activity, acting on acid anhydrides; GO:0016787 hydrolase activity; GO:0005515 protein binding; GO:0000166 nucleotide binding; GO:0017111 nucleoside-triphosphatase activity; GO:0097159 organic cyclic compound binding; GO:1901363…	K12823	DDX5; ATP-dependent RNA helicase DDX5/DBP2 [EC:3.6.4.13]	ath03040 Spliceosome - Arabidopsis thaliana (thale cress);	IPR014014; IPR011545; IPR001202; IPR014001; IPR027417; IPR001650;	RNA helicase, DEAD-box type, Q motif; DEAD/DEAH box helicase domain; WW domain; Helicase superfamily 1/2, ATP-binding domain; P-loop containing nucleoside triphosphate hydrolase; Helicase, C-terminal;	A	KOG0331	ATP-dependent RNA helicase
A0A1I9LT70	Ras-related small GTP-binding family protein OS=Arabidopsis thaliana OX=3702 GN=ARA6	ARA6	18.477	13.484	35.7	5	8	4	0.972	0.981	0.969	1.06	1.062	0.996	1.067	0.039416	cytoplasm	GO:0050794 regulation of cellular process; GO:0044700 single organism signaling; GO:0051716 cellular response to stimulus; GO:0007165 signal transduction; GO:0050789 regulation of biological process; GO:0007154 cell communication; GO:0035556 intracellular signal transduction; GO:0044699 single-organism process; GO:0007264 small GTPase mediated signal transduction; GO:0023052 signaling; GO:0050896…	GO:0005623 cell; GO:0005622 intracellular; GO:0044464 cell part;	GO:1901265 nucleoside phosphate binding; GO:0001882 nucleoside binding; GO:0043167 ion binding; GO:0000166 nucleotide binding; GO:0097159 organic cyclic compound binding; GO:1901363 heterocyclic compound binding; GO:0032549 ribonucleoside binding; GO:0097367 carbohydrate derivative binding; GO:0032553 ribonucleotide binding; GO:0005488 binding; GO:0032550 purine ribonucleoside binding; GO:0043168…				IPR005225; IPR027417;	Small GTP-binding protein domain; P-loop containing nucleoside triphosphate hydrolase;	U	KOG0092	GTPase Rab5/YPT51 and related small G protein superfamily GTPases
A0A1I9LTK3	Coatomer subunit beta' OS=Arabidopsis thaliana OX=3702 GN=At3g15980	At3g15980	103.11	61.511	12.5	9	10	2	1.005	0.955	0.913	0.997	1.135	1.003	1.091	0.16314	nucleus	GO:0045184 establishment of protein localization; GO:0006810 transport; GO:0046907 intracellular transport; GO:0070727 cellular macromolecule localization; GO:0051649 establishment of localization in cell; GO:0016192 vesicle-mediated transport; GO:0006886 intracellular protein transport; GO:0071702 organic substance transport; GO:0008104 protein localization; GO:0033036 macromolecule localization…	GO:0043229 intracellular organelle; GO:0016020 membrane; GO:0098588 bounding membrane of organelle; GO:0031090 organelle membrane; GO:0098796 membrane protein complex; GO:0048475 coated membrane; GO:0044446 intracellular organelle part; GO:0005737 cytoplasm; GO:0000139 Golgi membrane; GO:0012505 endomembrane system; GO:0032991 macromolecular complex; GO:0044424 intracellular part; GO:0005623 cell…	GO:0005515 protein binding; GO:0005198 structural molecule activity; GO:0005488 binding;	K17302			IPR006692; IPR011990; IPR017986; IPR015943;	Coatomer, WD associated region; Tetratricopeptide-like helical domain; WD40-repeat-containing domain; WD40/YVTN repeat-like-containing domain;	U	KOG0276	Vesicle coat complex COPI, beta' subunit
A0A1I9LTL9	Evolutionarily conserved C-terminal region 5 OS=Arabidopsis thaliana OX=3702 GN=ECT5	ECT5	67.136	31.283	18.8	9	9	8	1.028	1.015	0.959	1.024	0.995	0.97	0.996	0.88356	nucleus			GO:0097159 organic cyclic compound binding; GO:1901363 heterocyclic compound binding; GO:0003723 RNA binding; GO:0005488 binding; GO:0003676 nucleic acid binding;				IPR007275;	YTH domain;	R	KOG1901	Uncharacterized high-glucose-regulated protein
A0A1I9LTQ0	RmlC-type cupin OS=Arabidopsis thaliana OX=3702 GN=At3g56820	At3g56820	18.145	3.5249	6.7	1	1	1									mitochondria
A0A1I9LTQ6	DNA gyrase subunit B OS=Arabidopsis thaliana OX=3702 GN=GYRB1	GYRB1	82.082	5.0143	10.1	7	8	3	0.993	0.97	1.036	1.022	1.011	0.977	1.004	0.87814	chloroplast	GO:0016043 cellular component organization; GO:0006725 cellular aromatic compound metabolic process; GO:0006259 DNA metabolic process; GO:1901360 organic cyclic compound metabolic process; GO:0006807 nitrogen compound metabolic process; GO:0044238 primary metabolic process; GO:0044237 cellular metabolic process; GO:0006265 DNA topological change; GO:0071704 organic substance metabolic process; GO…	GO:0043226 organelle; GO:0043229 intracellular organelle; GO:0043232 intracellular non-membrane-bounded organelle; GO:0044464 cell part; GO:0005622 intracellular; GO:0005694 chromosome; GO:0044424 intracellular part; GO:0005623 cell; GO:0043228 non-membrane-bounded organelle;	GO:0003677 DNA binding; GO:0005524 ATP binding; GO:1901265 nucleoside phosphate binding; GO:0001882 nucleoside binding; GO:0043167 ion binding; GO:0016817 hydrolase activity, acting on acid anhydrides; GO:0016787 hydrolase activity; GO:0000166 nucleotide binding; GO:0017111 nucleoside-triphosphatase activity; GO:0016887 ATPase activity; GO:1901363 heterocyclic compound binding; GO:0097159 organic…	K02470			IPR013506; IPR003594; IPR002288; IPR013759; IPR034160; IPR020568; IPR006171; IPR014721; IPR013760;	DNA topoisomerase, type IIA, subunit B, domain 2; Histidine kinase-like ATPase, C-terminal domain; DNA gyrase B subunit, C-terminal; DNA topoisomerase, type IIA, central domain; DNA gyrase subunit B, TOPRIM domain; Ribosomal protein S5 domain 2-type fold; TOPRIM domain; Ribosomal protein S5 domain 2-type fold, subgroup; DNA topoisomerase, type IIA-like domain;	B	KOG0355	DNA topoisomerase type II
A0A1I9LTR7	Protein Transporter, Pam16 OS=Arabidopsis thaliana OX=3702 GN=TXR1	TXR1	12.577	3.1291	7	1	1	1	1.1	1.006	0.834	0.974	1.077	1.033	1.049	0.5702	chloroplast	GO:0046907 intracellular transport; GO:0016043 cellular component organization; GO:0072594 establishment of protein localization to organelle; GO:0017038 protein import; GO:0006839 mitochondrial transport; GO:0044699 single-organism process; GO:0015031 protein transport; GO:0051234 establishment of localization; GO:0006605 protein targeting; GO:0051649 establishment of localization in cell; GO:19…	GO:0016020 membrane; GO:0043229 intracellular organelle; GO:0044429 mitochondrial part; GO:0098800 inner mitochondrial membrane protein complex; GO:0031090 organelle membrane; GO:0098796 membrane protein complex; GO:0005737 cytoplasm; GO:0044446 intracellular organelle part; GO:0031967 organelle envelope; GO:0032991 macromolecular complex; GO:0044424 intracellular part; GO:0098798 mitochondrial p…		K17805					S	KOG3442	Uncharacterized conserved protein
A0A1I9LTS0	Armadillo repeat only 4 OS=Arabidopsis thaliana OX=3702 GN=ARO4	ARO4	58.918	4.7825	6.7	3	3	3									cytoplasm			GO:0005515 protein binding; GO:0005488 binding;				IPR011989; IPR016024;	Armadillo-like helical; Armadillo-type fold;
A0A1I9LTU2	Multidrug resistance-associated protein 3 OS=Arabidopsis thaliana OX=3702 GN=ABCC3	ABCC3	168.73	2.5186	2	3	3	2	0.979	1.035	0.885	1.084	1.003	1.026	1.074	0.22902	plasma membrane	GO:0006810 transport; GO:0055085 transmembrane transport; GO:0051179 localization; GO:0051234 establishment of localization;	GO:0031224 intrinsic component of membrane; GO:0016020 membrane; GO:0016021 integral component of membrane; GO:0044425 membrane part;	GO:1901265 nucleoside phosphate binding; GO:0015399 primary active transmembrane transporter activity; GO:0016817 hydrolase activity, acting on acid anhydrides; GO:0016787 hydrolase activity; GO:0016887 ATPase activity; GO:0097159 organic cyclic compound binding; GO:1901363 heterocyclic compound binding; GO:0016462 pyrophosphatase activity; GO:0003824 catalytic activity; GO:0032553 ribonucleotide…				IPR003593; IPR003439; IPR027417; IPR011527;	AAA+ ATPase domain; ABC transporter-like; P-loop containing nucleoside triphosphate hydrolase; ABC transporter type 1, transmembrane domain;	Q	KOG0054	Multidrug resistance-associated protein/mitoxantrone resistance protein, ABC superfamily
A0A1I9LTV8	Beta glucosidase 8 OS=Arabidopsis thaliana OX=3702 GN=BGLU8	BGLU8	41.725	5.6683	3.5	1	3	1	1.051	1.1	1.049	1.047	0.864	0.912	0.882	0.096141	extracellular	GO:0008152 metabolic process; GO:0005975 carbohydrate metabolic process; GO:0044238 primary metabolic process; GO:0071704 organic substance metabolic process;		GO:0004553 hydrolase activity, hydrolyzing O-glycosyl compounds; GO:0016787 hydrolase activity; GO:0003824 catalytic activity; GO:0016798 hydrolase activity, acting on glycosyl bonds;	K01188	E3.2.1.21; beta-glucosidase [EC:3.2.1.21]	ath01100 Metabolic pathways - Arabidopsis thaliana (thale cress); ath00460 Cyanoamino acid metabolism - Arabidopsis thaliana (thale cress); ath00940 Phenylpropanoid biosynthesis - Arabidopsis thaliana (thale cress); ath00500 Starch and sucrose metabolism - Arabidopsis thaliana (thale cress); ath01110 Biosynthesis of secondary metabolites - Arabidopsis thaliana (thale cress);	IPR017853; IPR013781;	Glycoside hydrolase superfamily; Glycoside hydrolase, catalytic domain;	G	KOG0626	Beta-glucosidase, lactase phlorizinhydrolase, and related proteins
A0A1P8AM12	Rho termination factor OS=Arabidopsis thaliana OX=3702 GN=RHON1	RHON1	44.998	28.272	15.6	7	7	7	1.119	0.953	0.904	1.075	0.922	1.058	1.027	0.74536	chloroplast	GO:0018130 heterocycle biosynthetic process; GO:0006725 cellular aromatic compound metabolic process; GO:0097659 nucleic acid-templated transcription; GO:0034654 nucleobase-containing compound biosynthetic process; GO:1901360 organic cyclic compound metabolic process; GO:0006807 nitrogen compound metabolic process; GO:0032774 RNA biosynthetic process; GO:0009058 biosynthetic process; GO:0044238 p…						IPR011112;	Rho termination factor, N-terminal;
A0A1P8AM79	alpha-1,2-Mannosidase OS=Arabidopsis thaliana OX=3702 GN=MNS3	MNS3	71.07	27.355	15.7	7	7	7	1.127	1.029	0.94	0.981	0.933	1.019	0.947	0.42264	plasma membrane		GO:0016020 membrane;	GO:0015923 mannosidase activity; GO:0015924 mannosyl-oligosaccharide mannosidase activity; GO:0003824 catalytic activity; GO:0005488 binding; GO:0043167 ion binding; GO:0016798 hydrolase activity, acting on glycosyl bonds; GO:0004559 alpha-mannosidase activity; GO:0043169 cation binding; GO:0046872 metal ion binding; GO:0004553 hydrolase activity, hydrolyzing O-glycosyl compounds; GO:0016787 hydr…	K01230	MAN1; mannosyl-oligosaccharide alpha-1,2-mannosidase [EC:3.2.1.113]	ath00510 N-Glycan biosynthesis - Arabidopsis thaliana (thale cress); ath04141 Protein processing in endoplasmic reticulum - Arabidopsis thaliana (thale cress); ath01100 Metabolic pathways - Arabidopsis thaliana (thale cress);			G	KOG2431	1, 2-alpha-mannosidase
A0A1P8AME4	S-adenosyl-L-methionine-dependent methyltransferases superfamily protein OS=Arabidopsis thaliana OX=3702 GN=At1g08125	At1g08125	23.54	4.4312	11.4	2	2	2	0.967	0.997	0.894	1.023	0.988	1.143	1.104	0.148455	chloroplast				K21806			IPR029063;	S-adenosyl-L-methionine-dependent methyltransferase;	A	KOG2793	Putative N2,N2-dimethylguanosine tRNA methyltransferase
A0A1P8AMJ7	MLO-like protein OS=Arabidopsis thaliana OX=3702 GN=MLO2	MLO2	58.392	5.0495	4.7	2	2	2	0.851	1.028	0.999	1.058	1.053	1.009	1.084	0.23908	plasma membrane	GO:0006952 defense response; GO:0050896 response to stimulus; GO:0006950 response to stress;	GO:0031224 intrinsic component of membrane; GO:0016020 membrane; GO:0016021 integral component of membrane; GO:0044425 membrane part;		K08472
A0A1P8AMM4	Secretory 1A OS=Arabidopsis thaliana OX=3702 GN=SEC1A	SEC1A	59.277	3.0102	3.4	2	2	2									cytoplasm	GO:0006904 vesicle docking involved in exocytosis; GO:0016192 vesicle-mediated transport; GO:0044763 single-organism cellular process; GO:0044699 single-organism process; GO:0048278 vesicle docking; GO:0022406 membrane docking; GO:0051234 establishment of localization; GO:0006810 transport; GO:1902578 single-organism localization; GO:0032940 secretion by cell; GO:0051179 localization; GO:0009987 …			K15292			IPR027482;	Sec1-like, domain 2;	U	KOG1300	Vesicle trafficking protein Sec1
A0A1P8AMN6	Pathogenesis-related thaumatin superfamily protein OS=Arabidopsis thaliana OX=3702 GN=At1g77700	At1g77700	34.279	2.1169	6	1	1	1									chloroplast
A0A1P8AMQ8	Calcium-dependent lipid-binding family protein OS=Arabidopsis thaliana OX=3702 GN=At1g48090	At1g48090	457.42	28.451	3.1	12	12	12	1.009	1.032	0.986	1.044	0.945	0.982	0.981	0.57648	nucleus			GO:0005515 protein binding; GO:0005488 binding;	K19525			IPR031642; IPR009543; IPR011993; IPR031646; IPR000008; IPR026854;	VPS13, repeated coiled region; Vacuolar protein sorting-associated protein 13, SHR-binding domain; PH domain-like; Vacuolar protein sorting-associated protein 13, second N-terminal domain; C2 domain; Vacuolar protein sorting-associated protein 13, N-terminal domain;	U	KOG1809	Vacuolar protein sorting-associated protein
A0A1P8AMS6	Thiamin diphosphate-binding fold (THDP-binding) superfamily protein OS=Arabidopsis thaliana OX=3702 GN=At1g21400	At1g21400	43.132	15.74	13.7	4	5	4	0.914	1.021	0.949	1.07	0.994	1.04	1.076	0.129763	cytoplasm	GO:0008152 metabolic process;		GO:0003824 catalytic activity; GO:0016624 oxidoreductase activity, acting on the aldehyde or oxo group of donors, disulfide as acceptor; GO:0016491 oxidoreductase activity; GO:0016903 oxidoreductase activity, acting on the aldehyde or oxo group of donors;	K00166	BCKDHA; 2-oxoisovalerate dehydrogenase E1 component alpha subunit [EC:1.2.4.4]	ath00640 Propanoate metabolism - Arabidopsis thaliana (thale cress); ath01100 Metabolic pathways - Arabidopsis thaliana (thale cress); ath00280 Valine, leucine and isoleucine degradation - Arabidopsis thaliana (thale cress); ath01110 Biosynthesis of secondary metabolites - Arabidopsis thaliana (thale cress);	IPR001017; IPR029061;	Dehydrogenase, E1 component; Thiamin diphosphate-binding fold;	C	KOG1182	Branched chain alpha-keto acid dehydrogenase complex, alpha subunit
A0A1P8AMS8	HAD-superfamily hydrolase, subfamily IG, 5'-nucleotidase OS=Arabidopsis thaliana OX=3702 GN=At1g75210	At1g75210	62.534	35.452	8.7	4	6	4	1.005	0.955	1.088	1.006	1	0.955	0.971	0.5384	cytoplasm							IPR023214;	HAD-like domain;	F	KOG2469	IMP-GMP specific 5'-nucleotidase
A0A1P8AMT1	RNA polymerase I subunit 43 OS=Arabidopsis thaliana OX=3702 GN=RPAC43	RPAC43	36.099	2.5391	4.1	1	2	1									cytoplasm	GO:0018130 heterocycle biosynthetic process; GO:0006725 cellular aromatic compound metabolic process; GO:0097659 nucleic acid-templated transcription; GO:0034654 nucleobase-containing compound biosynthetic process; GO:1901360 organic cyclic compound metabolic process; GO:0006807 nitrogen compound metabolic process; GO:0032774 RNA biosynthetic process; GO:0009058 biosynthetic process; GO:0044238 p…		GO:0097159 organic cyclic compound binding; GO:1901363 heterocyclic compound binding; GO:0003677 DNA binding; GO:0016779 nucleotidyltransferase activity; GO:0034062 5'-3' RNA polymerase activity; GO:0003824 catalytic activity; GO:0097747 RNA polymerase activity; GO:0005488 binding; GO:0046983 protein dimerization activity; GO:0003676 nucleic acid binding; GO:0003899 DNA-directed 5'-3' RNA polymer…	K03027	RPC40; DNA-directed RNA polymerases I and III subunit RPAC1	ath00240 Pyrimidine metabolism - Arabidopsis thaliana (thale cress); ath03020 RNA polymerase - Arabidopsis thaliana (thale cress); ath00230 Purine metabolism - Arabidopsis thaliana (thale cress); ath01100 Metabolic pathways - Arabidopsis thaliana (thale cress);	IPR011262; IPR011263; IPR009025;	DNA-directed RNA polymerase, insert domain; DNA-directed RNA polymerase, RpoA/D/Rpb3-type; DNA-directed RNA polymerase, RBP11-like dimerisation domain;	K	KOG1521	RNA polymerase I and III, subunit RPA40/RPC40
A0A1P8AMT5	Glutathione S-transferase F4 OS=Arabidopsis thaliana OX=3702 GN=GSTF4	GSTF4	30.028	3.1743	6.7	2	2	2									cytoplasm			GO:0005515 protein binding; GO:0005488 binding;	K00799	GST; glutathione S-transferase [EC:2.5.1.18]	ath00480 Glutathione metabolism - Arabidopsis thaliana (thale cress);	IPR010987; IPR004046; IPR004045; IPR012336; IPR034347;	Glutathione S-transferase, C-terminal-like; Glutathione S-transferase, C-terminal; Glutathione S-transferase, N-terminal; Thioredoxin-like fold; Glutathione S-transferases Phi, C-terminal;	O	KOG0867	Glutathione S-transferase
A0A1P8AMU9	Pectin lyase-like superfamily protein OS=Arabidopsis thaliana OX=3702 GN=At1g23460	At1g23460	47.049	3.1373	3.4	1	1	1									nucleus	GO:0008152 metabolic process; GO:0005975 carbohydrate metabolic process; GO:0044238 primary metabolic process; GO:0071704 organic substance metabolic process;		GO:0004553 hydrolase activity, hydrolyzing O-glycosyl compounds; GO:0016787 hydrolase activity; GO:0003824 catalytic activity; GO:0004650 polygalacturonase activity; GO:0016798 hydrolase activity, acting on glycosyl bonds;				IPR011050; IPR012334;	Pectin lyase fold/virulence factor; Pectin lyase fold;
A0A1P8AMY9	Beta-galactosidase OS=Arabidopsis thaliana OX=3702 GN=BGAL5	BGAL5	72.705	3.9821	1.7	1	1	1									nucleus	GO:0008152 metabolic process; GO:0005975 carbohydrate metabolic process; GO:0044238 primary metabolic process; GO:0071704 organic substance metabolic process;		GO:0004553 hydrolase activity, hydrolyzing O-glycosyl compounds; GO:0016787 hydrolase activity; GO:0003824 catalytic activity; GO:0016798 hydrolase activity, acting on glycosyl bonds;				IPR031330; IPR017853; IPR013781; IPR008979;	Glycoside hydrolase 35, catalytic domain; Glycoside hydrolase superfamily; Glycoside hydrolase, catalytic domain; Galactose-binding domain-like;	G	KOG0496	Beta-galactosidase
A0A1P8AN47	ARID/BRIGHT DNA-binding domain-containing protein OS=Arabidopsis thaliana OX=3702 GN=At1g20910	At1g20910	43.681	2.0464	4.3	2	2	1									cytoplasm			GO:0097159 organic cyclic compound binding; GO:1901363 heterocyclic compound binding; GO:0003677 DNA binding; GO:0005488 binding; GO:0003676 nucleic acid binding;				IPR001606;	ARID DNA-binding domain;	K	KOG2744	DNA-binding proteins Bright/BRCAA1/RBP1 and related proteins containing BRIGHT domain
A0A1P8AN76	PAS domain-containing protein tyrosine kinase family protein OS=Arabidopsis thaliana OX=3702 GN=RAF11	RAF11	67.955	9.6502	4.8	2	2	2	1.019	1.055	0.973	1.088	0.939	0.942	0.974	0.63362	nucleus	GO:0016310 phosphorylation; GO:0044267 cellular protein metabolic process; GO:0044238 primary metabolic process; GO:0044237 cellular metabolic process; GO:0006796 phosphate-containing compound metabolic process; GO:0071704 organic substance metabolic process; GO:0008152 metabolic process; GO:0006468 protein phosphorylation; GO:0006793 phosphorus metabolic process; GO:0044260 cellular macromolecul…		GO:0005524 ATP binding; GO:1901265 nucleoside phosphate binding; GO:0016773 phosphotransferase activity, alcohol group as acceptor; GO:0001882 nucleoside binding; GO:0043167 ion binding; GO:0005515 protein binding; GO:0004672 protein kinase activity; GO:0000166 nucleotide binding; GO:0097159 organic cyclic compound binding; GO:1901363 heterocyclic compound binding; GO:0032549 ribonucleoside bindi…				IPR013655; IPR000719; IPR000014; IPR001245; IPR011009;	PAS fold-3; Protein kinase domain; PAS domain; Serine-threonine/tyrosine-protein kinase catalytic domain; Protein kinase-like domain;	T	KOG0192	Tyrosine kinase specific for activated (GTP-bound) p21cdc42Hs
A0A1P8AN81	E3 Ubiquitin ligase family protein OS=Arabidopsis thaliana OX=3702 GN=SPL2	SPL2	34.193	2.1251	4.2	1	1	1									chloroplast	GO:0016043 cellular component organization; GO:0016567 protein ubiquitination; GO:0044267 cellular protein metabolic process; GO:0070647 protein modification by small protein conjugation or removal; GO:0044238 primary metabolic process; GO:0044237 cellular metabolic process; GO:0071704 organic substance metabolic process; GO:0008152 metabolic process; GO:0032446 protein modification by small prot…		GO:0019787 ubiquitin-like protein transferase activity; GO:0003824 catalytic activity; GO:0016740 transferase activity; GO:0004842 ubiquitin-protein transferase activity;	K15688					O	KOG1571	Predicted E3 ubiquitin ligase
A0A1P8AN85	Fatty acid hydroxylase superfamily OS=Arabidopsis thaliana OX=3702 GN=CER1	CER1	72.749	7.0308	6.4	4	4	4	0.864	1.014	1.137	0.781	0.998	1.213	0.992	0.91336	chloroplast	GO:0044711 single-organism biosynthetic process; GO:0016053 organic acid biosynthetic process; GO:0055114 oxidation-reduction process; GO:0044281 small molecule metabolic process; GO:0044763 single-organism cellular process; GO:0044699 single-organism process; GO:0009058 biosynthetic process; GO:0044255 cellular lipid metabolic process; GO:0006631 fatty acid metabolic process; GO:0044238 primary …		GO:0005506 iron ion binding; GO:0046914 transition metal ion binding; GO:0003824 catalytic activity; GO:0005488 binding; GO:0043167 ion binding; GO:0046872 metal ion binding; GO:0043169 cation binding; GO:0016491 oxidoreductase activity;	K15404	CER1; aldehyde decarbonylase [EC:4.1.99.5]	ath00073 Cutin, suberine and wax biosynthesis - Arabidopsis thaliana (thale cress); ath01110 Biosynthesis of secondary metabolites - Arabidopsis thaliana (thale cress);	IPR006694; IPR021940;	Fatty acid hydroxylase; Uncharacterised domain Wax2, C-terminal;
A0A1P8ANB4	SKP1/ASK-interacting protein 16 OS=Arabidopsis thaliana OX=3702 GN=SKIP16	SKIP16	42.323	4.7988	7.7	2	2	2									cytoplasm			GO:0005515 protein binding; GO:0005488 binding;	K10290			IPR001810; IPR007474; IPR018958;	F-box domain; ApaG domain; SMI1/KNR4-like domain;	P	KOG4408	Putative Mg2+ and Co2+ transporter CorD
A0A1P8ANE5	Leucine-rich repeat transmembrane protein kinase OS=Arabidopsis thaliana OX=3702 GN=At1g56145	At1g56145	100.34	2.0152	1.9	2	3	1									nucleus	GO:0016310 phosphorylation; GO:0044267 cellular protein metabolic process; GO:0044238 primary metabolic process; GO:0044237 cellular metabolic process; GO:0006796 phosphate-containing compound metabolic process; GO:0071704 organic substance metabolic process; GO:0008152 metabolic process; GO:0006468 protein phosphorylation; GO:0006793 phosphorus metabolic process; GO:0044260 cellular macromolecul…		GO:0005524 ATP binding; GO:1901265 nucleoside phosphate binding; GO:0016773 phosphotransferase activity, alcohol group as acceptor; GO:0001882 nucleoside binding; GO:0043167 ion binding; GO:0004672 protein kinase activity; GO:0000166 nucleotide binding; GO:0097159 organic cyclic compound binding; GO:1901363 heterocyclic compound binding; GO:0032549 ribonucleoside binding; GO:0097367 carbohydrate …				IPR021720; IPR000719; IPR001245; IPR032675; IPR013320; IPR011009;	Malectin; Protein kinase domain; Serine-threonine/tyrosine-protein kinase catalytic domain; Leucine-rich repeat domain, L domain-like; Concanavalin A-like lectin/glucanase domain; Protein kinase-like domain;	R	KOG0619	FOG: Leucine rich repeat
A0A1P8ANH8	Protein kinase superfamily protein OS=Arabidopsis thaliana OX=3702 GN=At1g66880	At1g66880	102.11	4.1528	2.9	2	2	2	1.142	0.947	0.77	1.027	1.18	0.954	1.106	0.4468	plasma membrane	GO:0016310 phosphorylation; GO:0044267 cellular protein metabolic process; GO:0044238 primary metabolic process; GO:0044237 cellular metabolic process; GO:0006796 phosphate-containing compound metabolic process; GO:0071704 organic substance metabolic process; GO:0008152 metabolic process; GO:0006468 protein phosphorylation; GO:0006793 phosphorus metabolic process; GO:0044260 cellular macromolecul…		GO:0005524 ATP binding; GO:1901265 nucleoside phosphate binding; GO:0016773 phosphotransferase activity, alcohol group as acceptor; GO:0001882 nucleoside binding; GO:0043167 ion binding; GO:0004672 protein kinase activity; GO:0000166 nucleotide binding; GO:0097159 organic cyclic compound binding; GO:1901363 heterocyclic compound binding; GO:0032549 ribonucleoside binding; GO:0097367 carbohydrate …				IPR000719; IPR032872; IPR001245; IPR013320; IPR011009;	Protein kinase domain; Wall-associated receptor kinase, C-terminal; Serine-threonine/tyrosine-protein kinase catalytic domain; Concanavalin A-like lectin/glucanase domain; Protein kinase-like domain;	T	KOG1187	Serine/threonine protein kinase
A0A1P8ANQ3	Cyclophilin-like peptidyl-prolyl cis-trans isomerase family protein OS=Arabidopsis thaliana OX=3702 GN=At1g26940	At1g26940	22.298	6.968	16.9	4	4	4	1.039	0.994	0.987	0.971	0.99	1.036	0.992	0.7722	nucleus	GO:0044267 cellular protein metabolic process; GO:0044238 primary metabolic process; GO:0018208 peptidyl-proline modification; GO:0000413 protein peptidyl-prolyl isomerization; GO:0044237 cellular metabolic process; GO:0071704 organic substance metabolic process; GO:0006457 protein folding; GO:0018193 peptidyl-amino acid modification; GO:0008152 metabolic process; GO:0044260 cellular macromolecul…		GO:0003755 peptidyl-prolyl cis-trans isomerase activity; GO:0016853 isomerase activity; GO:0003824 catalytic activity; GO:0016859 cis-trans isomerase activity;				IPR002130; IPR029000;	Cyclophilin-type peptidyl-prolyl cis-trans isomerase domain; Cyclophilin-like domain;	O	KOG0884	Similar to cyclophilin-type peptidyl-prolyl cis-trans isomerase
A0A1P8ANQ4	Phospholipid-transporting ATPase OS=Arabidopsis thaliana OX=3702 GN=At1g68710	At1g68710	138.94	1.9439	2.5	2	2	1	1.064	1.026	0.989	0.959	1.043	0.936	0.954	0.28998	plasma membrane	GO:0006869 lipid transport; GO:0044699 single-organism process; GO:0071702 organic substance transport; GO:0010876 lipid localization; GO:0015914 phospholipid transport; GO:0051234 establishment of localization; GO:0006820 anion transport; GO:0006810 transport; GO:0015748 organophosphate ester transport; GO:0015711 organic anion transport; GO:1902578 single-organism localization; GO:0006811 ion t…	GO:0031224 intrinsic component of membrane; GO:0016020 membrane; GO:0016021 integral component of membrane; GO:0044425 membrane part;	GO:1901265 nucleoside phosphate binding; GO:0005319 lipid transporter activity; GO:0016817 hydrolase activity, acting on acid anhydrides; GO:0022892 substrate-specific transporter activity; GO:0016787 hydrolase activity; GO:0016887 ATPase activity; GO:0097159 organic cyclic compound binding; GO:1901363 heterocyclic compound binding; GO:0016462 pyrophosphatase activity; GO:0003824 catalytic activi…	K01530			IPR032630; IPR023299; IPR008250; IPR032631; IPR023214;	P-type ATPase, C-terminal; P-type ATPase, cytoplasmic domain N; P-type ATPase, A domain; P-type ATPase, N-terminal; HAD-like domain;	R	KOG0206	P-type ATPase
A0A1P8ANR5	ARF GAP-like zinc finger-containing protein ZIGA4 OS=Arabidopsis thaliana OX=3702 GN=ZIGA4	ZIGA4	64.506	30.849	16.6	6	8	6	0.969	1.006	1.074	0.947	0.993	1.051	0.981	0.67514	nucleus			GO:0098772 molecular function regulator; GO:0030234 enzyme regulator activity; GO:0008047 enzyme activator activity; GO:0060589 nucleoside-triphosphatase regulator activity; GO:0005096 GTPase activator activity; GO:0030695 GTPase regulator activity;						T	KOG0702	Predicted GTPase-activating protein
A0A1P8ANX8	Vacuolar H+-ATPase subunit E isoform 3 OS=Arabidopsis thaliana OX=3702 GN=VHA-E3	VHA-E3	27.181	6.4214	28.3	9	24	2									cytoplasm	GO:0098655 cation transmembrane transport; GO:0034220 ion transmembrane transport; GO:0098660 inorganic ion transmembrane transport; GO:0090662 ATP hydrolysis coupled transmembrane transport; GO:0015988 energy coupled proton transmembrane transport, against electrochemical gradient; GO:0044699 single-organism process; GO:0006818 hydrogen transport; GO:0015992 proton transport; GO:0051234 establis…	GO:0032991 macromolecular complex; GO:0016020 membrane; GO:0033178 proton-transporting two-sector ATPase complex, catalytic domain; GO:0043234 protein complex; GO:0098796 membrane protein complex; GO:0044425 membrane part; GO:0016469 proton-transporting two-sector ATPase complex;	GO:0022804 active transmembrane transporter activity; GO:0042625 ATPase coupled ion transmembrane transporter activity; GO:0015075 ion transmembrane transporter activity; GO:0022853 active ion transmembrane transporter activity; GO:0015399 primary active transmembrane transporter activity; GO:0022892 substrate-specific transporter activity; GO:0044769 ATPase activity, coupled to transmembrane mov…	K02150	ATPeV1E; V-type H+-transporting ATPase subunit E	ath00190 Oxidative phosphorylation - Arabidopsis thaliana (thale cress); ath01100 Metabolic pathways - Arabidopsis thaliana (thale cress); ath04145 Phagosome - Arabidopsis thaliana (thale cress);			C	KOG1664	Vacuolar H+-ATPase V1 sector, subunit E
A0A1P8AP05	Early-responsive to dehydration stress protein (ERD4) OS=Arabidopsis thaliana OX=3702 GN=At1g69450	At1g69450	85.088	1.6793	2	1	1	1									chloroplast		GO:0016020 membrane;		K21989			IPR027815; IPR003864; IPR032880;	10TM putative phosphate transporter, cytosolic domain; Calcium-dependent channel, 7TM region, putative phosphate; Calcium permeable stress-gated cation channel 1, N-terminal transmembrane domain;	R	KOG1134	Uncharacterized conserved protein
A0A1P8AP33	RHO guanyl-nucleotide exchange factor 14 OS=Arabidopsis thaliana OX=3702 GN=ROPGEF14	ROPGEF14	60.952	-2	1.5	1	1	1	1.151	1.146	0.992	0.892	1.004	0.849	0.835	0.060337	nucleus			GO:0005088 Ras guanyl-nucleotide exchange factor activity; GO:0098772 molecular function regulator; GO:0005085 guanyl-nucleotide exchange factor activity; GO:0005089 Rho guanyl-nucleotide exchange factor activity;				IPR005512;	PRONE domain;
A0A1P8AP63	Sterile alpha motif (SAM) domain-containing protein OS=Arabidopsis thaliana OX=3702 GN=At1g70180	At1g70180	44.838	9.8099	7.1	3	3	3	0.928	1.008	1.06	0.978	0.97	1.064	1.005	0.90892	mitochondria									A	KOG4374	RNA-binding protein Bicaudal-C
A0A1P8AP70	Glycosyltransferase OS=Arabidopsis thaliana OX=3702 GN=UGT75B1	UGT75B1	58.584	17.234	9.8	5	7	5	0.982	1.026	1.032	1.014	1.001	0.983	0.986	0.48926	chloroplast	GO:0008152 metabolic process;		GO:0016757 transferase activity, transferring glycosyl groups; GO:0016758 transferase activity, transferring hexosyl groups; GO:0003824 catalytic activity; GO:0016740 transferase activity;	K13692					GC	KOG1192	UDP-glucuronosyl and UDP-glucosyl transferase
A0A1P8APF2	Flavin-containing monooxygenase OS=Arabidopsis thaliana OX=3702 GN=FMO GS-OX2	FMO	50.304	3.2648	9.1	4	4	1									cytoplasm	GO:0044699 single-organism process; GO:0008152 metabolic process; GO:0055114 oxidation-reduction process; GO:0044710 single-organism metabolic process;		GO:0016709 oxidoreductase activity, acting on paired donors, with incorporation or reduction of molecular oxygen, NAD(P)H as one donor, and incorporation of one atom of oxygen; GO:1901265 nucleoside phosphate binding; GO:0050660 flavin adenine dinucleotide binding; GO:0043167 ion binding; GO:0016705 oxidoreductase activity, acting on paired donors, with incorporation or reduction of molecular oxy…	K22324			IPR023753;	FAD/NAD(P)-binding domain;	Q	KOG1399	Flavin-containing monooxygenase
A0A1P8APG3	Expansin 11 OS=Arabidopsis thaliana OX=3702 GN=EXPA11	EXPA11	21.011	7.2476	16.1	3	4	3	0.974	1.064	1.148	1.01	0.928	0.888	0.887	0.121204	chloroplast	GO:0071554 cell wall organization or biogenesis; GO:0009664 plant-type cell wall organization; GO:0016043 cellular component organization; GO:0071555 cell wall organization; GO:0045229 external encapsulating structure organization; GO:0009987 cellular process; GO:0071669 plant-type cell wall organization or biogenesis; GO:0071840 cellular component organization or biogenesis;	GO:0005576 extracellular region;					IPR009009; IPR007112; IPR007117;	RlpA-like protein, double-psi beta-barrel domain; Expansin/pollen allergen, DPBB domain; Expansin, cellulose-binding-like domain;
A0A1P8APH1	L-fucokinase/GDP-L-fucose pyrophosphorylase OS=Arabidopsis thaliana OX=3702 GN=FKGP	FKGP	95.47	8.4774	6.1	5	6	5	0.915	1.016	0.94	1.066	1.083	0.968	1.086	0.156537	cytoplasm	GO:0008152 metabolic process;	GO:0044424 intracellular part; GO:0005623 cell; GO:0044464 cell part; GO:0005622 intracellular; GO:0005737 cytoplasm;	GO:0005524 ATP binding; GO:1901265 nucleoside phosphate binding; GO:0016773 phosphotransferase activity, alcohol group as acceptor; GO:0001882 nucleoside binding; GO:0043167 ion binding; GO:0000166 nucleotide binding; GO:0097159 organic cyclic compound binding; GO:1901363 heterocyclic compound binding; GO:0032549 ribonucleoside binding; GO:0097367 carbohydrate derivative binding; GO:0016301 kinas…	K05305	FUK; fucokinase [EC:2.7.1.52]	ath00051 Fructose and mannose metabolism - Arabidopsis thaliana (thale cress); ath01100 Metabolic pathways - Arabidopsis thaliana (thale cress); ath00520 Amino sugar and nucleotide sugar metabolism - Arabidopsis thaliana (thale cress);	IPR020568; IPR006204; IPR012887; IPR014721; IPR013750;	Ribosomal protein S5 domain 2-type fold; GHMP kinase N-terminal domain; L-fucokinase; Ribosomal protein S5 domain 2-type fold, subgroup; GHMP kinase, C-terminal domain;	G	KOG4644	L-fucose kinase
A0A1P8API2	Serine protease inhibitor (SERPIN) family protein OS=Arabidopsis thaliana OX=3702 GN=SERPIN1	SERPIN1	45.814	81.841	31.1	12	17	12	0.989	0.942	0.943	0.992	0.996	1.148	1.091	0.167923	mitochondria				K13963			IPR023796;	Serpin domain;	V	KOG2392	Serpin
A0A1P8APN5	Cyclophilin-like peptidyl-prolyl cis-trans isomerase family protein OS=Arabidopsis thaliana OX=3702 GN=At1g74070	At1g74070	30.374	14.427	20	5	8	5	1.003	1.038	1.051	1.029	0.899	0.961	0.934	0.169938	chloroplast	GO:0044267 cellular protein metabolic process; GO:0044238 primary metabolic process; GO:0018208 peptidyl-proline modification; GO:0000413 protein peptidyl-prolyl isomerization; GO:0044237 cellular metabolic process; GO:0071704 organic substance metabolic process; GO:0006457 protein folding; GO:0018193 peptidyl-amino acid modification; GO:0008152 metabolic process; GO:0044260 cellular macromolecul…		GO:0003755 peptidyl-prolyl cis-trans isomerase activity; GO:0016853 isomerase activity; GO:0003824 catalytic activity; GO:0016859 cis-trans isomerase activity;	K03768			IPR002130; IPR029000;	Cyclophilin-type peptidyl-prolyl cis-trans isomerase domain; Cyclophilin-like domain;	O	KOG0865	Cyclophilin type peptidyl-prolyl cis-trans isomerase
A0A1P8APR1	tRNA-processing ribonuclease BN OS=Arabidopsis thaliana OX=3702 GN=At1g48460	At1g48460	34.081	14.376	5.9	1	1	1	0.871	1.037	0.937	1.137	1.139	0.873	1.107	0.3968	chloroplast
A0A1P8APR2	Plastocyanin OS=Arabidopsis thaliana OX=3702 GN=PETE1	PETE1	21.872	55.362	13.5	2	10	2	1.024	0.991	0.985	1.042	0.975	1.057	1.025	0.43614	chloroplast			GO:0009055 electron carrier activity; GO:0043169 cation binding; GO:0046872 metal ion binding; GO:0005507 copper ion binding; GO:0046914 transition metal ion binding; GO:0005488 binding; GO:0043167 ion binding;	K02638	petE; plastocyanin	ath00195 Photosynthesis - Arabidopsis thaliana (thale cress);	IPR008972; IPR000923;	Cupredoxin; Blue (type 1) copper domain;
A0A1P8APR6	Glyceraldehyde-3-phosphate dehydrogenase OS=Arabidopsis thaliana OX=3702 GN=GAPA-2	GAPA-2	47.604	90.723	41	19	130	5	1.058	0.991	1.085	0.977	0.964	0.87	0.897	0.074116	chloroplast	GO:0006006 glucose metabolic process; GO:0044723 single-organism carbohydrate metabolic process; GO:0008152 metabolic process; GO:0055114 oxidation-reduction process; GO:0044710 single-organism metabolic process; GO:0044281 small molecule metabolic process; GO:0005996 monosaccharide metabolic process; GO:0044699 single-organism process; GO:0044238 primary metabolic process; GO:0005975 carbohydrat…		GO:0097159 organic cyclic compound binding; GO:1901363 heterocyclic compound binding; GO:0016620 oxidoreductase activity, acting on the aldehyde or oxo group of donors, NAD or NADP as acceptor; GO:1901265 nucleoside phosphate binding; GO:0051287 NAD binding; GO:0003824 catalytic activity; GO:0005488 binding; GO:0016903 oxidoreductase activity, acting on the aldehyde or oxo group of donors; GO:005…	K05298	GAPA; glyceraldehyde-3-phosphate dehydrogenase (NADP+) (phosphorylating) [EC:1.2.1.13]	ath01200 Carbon metabolism - Arabidopsis thaliana (thale cress); ath01100 Metabolic pathways - Arabidopsis thaliana (thale cress); ath00710 Carbon fixation in photosynthetic organisms - Arabidopsis thaliana (thale cress);	IPR020829; IPR016040; IPR020828;	Glyceraldehyde 3-phosphate dehydrogenase, catalytic domain; NAD(P)-binding domain; Glyceraldehyde 3-phosphate dehydrogenase, NAD(P) binding domain;	G	KOG0657	Glyceraldehyde 3-phosphate dehydrogenase
A0A1P8APU0	Thylakoidal ascorbate peroxidase OS=Arabidopsis thaliana OX=3702 GN=TAPX	TAPX	45.643	113.8	46.1	19	34	15	1.04	1.066	0.996	0.958	0.966	0.968	0.932	0.074021	chloroplast	GO:0008152 metabolic process; GO:0006950 response to stress; GO:0055114 oxidation-reduction process; GO:0044710 single-organism metabolic process; GO:0006979 response to oxidative stress; GO:0044699 single-organism process; GO:0050896 response to stimulus;		GO:0097159 organic cyclic compound binding; GO:1901363 heterocyclic compound binding; GO:0020037 heme binding; GO:0003824 catalytic activity; GO:0005488 binding; GO:0016209 antioxidant activity; GO:0004601 peroxidase activity; GO:0046906 tetrapyrrole binding; GO:0016491 oxidoreductase activity; GO:0016684 oxidoreductase activity, acting on peroxide as acceptor;	K00434	E1.11.1.11; L-ascorbate peroxidase [EC:1.11.1.11]	ath00053 Ascorbate and aldarate metabolism - Arabidopsis thaliana (thale cress); ath00480 Glutathione metabolism - Arabidopsis thaliana (thale cress);	IPR002016;	Haem peroxidase, plant/fungal/bacterial;
A0A1P8APV5	TATA binding protein 2 OS=Arabidopsis thaliana OX=3702 GN=TBP2	TBP2	20.363	2.8694	9.2	2	2	2	0.963	1.011	0.977	0.982	1.053	1.024	1.037	0.22434	nucleus	GO:0018130 heterocycle biosynthetic process; GO:0006725 cellular aromatic compound metabolic process; GO:0097659 nucleic acid-templated transcription; GO:0006352 DNA-templated transcription, initiation; GO:0034654 nucleobase-containing compound biosynthetic process; GO:1901360 organic cyclic compound metabolic process; GO:0006807 nitrogen compound metabolic process; GO:0009058 biosynthetic proces…		GO:0097159 organic cyclic compound binding; GO:1901363 heterocyclic compound binding; GO:0003677 DNA binding; GO:0005488 binding; GO:0003676 nucleic acid binding;	K03120	TBP; transcription initiation factor TFIID TATA-box-binding protein	ath03022 Basal transcription factors - Arabidopsis thaliana (thale cress);	IPR012295;	Beta2-adaptin/TBP, C-terminal domain;	K	KOG3302	TATA-box binding protein (TBP), component of TFIID and TFIIIB
A0A1P8APW2	Histone mono-ubiquitination 2 OS=Arabidopsis thaliana OX=3702 GN=HUB2	HUB2	101.04	2.7067	2.2	2	2	2									nucleus			GO:0043169 cation binding; GO:0046872 metal ion binding; GO:0005515 protein binding; GO:0008270 zinc ion binding; GO:0046914 transition metal ion binding; GO:0005488 binding; GO:0043167 ion binding;	K10696			IPR001841; IPR013083;	Zinc finger, RING-type; Zinc finger, RING/FYVE/PHD-type;	O	KOG0978	E3 ubiquitin ligase involved in syntaxin degradation
A0A1P8APX5	Thioesterase superfamily protein OS=Arabidopsis thaliana OX=3702 GN=At1g04290	At1g04290	13.835	-2	5.5	1	1	1									cytoplasm				K17362			IPR006683; IPR029069;	Thioesterase domain; HotDog domain;	R	KOG3328	HGG motif-containing thioesterase
A0A1P8AQ03	Mediator of RNA polymerase II transcription subunit 15a-like protein OS=Arabidopsis thaliana OX=3702 GN=NRB4	NRB4	149.01	2.4778	0.8	1	1	1	0.953	0.99	0.907	1.046	1.05	1.06	1.107	0.057199	nucleus	GO:0050794 regulation of cellular process; GO:0010468 regulation of gene expression; GO:0006355 regulation of transcription, DNA-templated; GO:0031326 regulation of cellular biosynthetic process; GO:0080090 regulation of primary metabolic process; GO:0060255 regulation of macromolecule metabolic process; GO:0019219 regulation of nucleobase-containing compound metabolic process; GO:0010556 regulat…		GO:0000989 transcription factor activity, transcription factor binding; GO:0003712 transcription cofactor activity; GO:0000988 transcription factor activity, protein binding;	K14972			IPR003101;	Coactivator CBP, KIX domain;
A0A1P8AQ08	Calcium-binding EF hand family protein OS=Arabidopsis thaliana OX=3702 GN=At1g21630	At1g21630	129.45	60.273	19	20	22	20	0.963	0.991	1.01	0.985	1.012	1.026	1.02	0.34132	nucleus			GO:0043169 cation binding; GO:0046872 metal ion binding; GO:0005515 protein binding; GO:0005509 calcium ion binding; GO:0005488 binding; GO:0043167 ion binding;				IPR000261; IPR002048; IPR011992;	EH domain; EF-hand domain; EF-hand domain pair;	TU	KOG0998	Synaptic vesicle protein EHS-1 and related EH domain proteins
A0A1P8AQC9	Exostosin family protein OS=Arabidopsis thaliana OX=3702 GN=At1g67410	At1g67410	35.647	2.68	2.9	1	1	1	0.926	1.141	1.02	0.949	1.009	0.969	0.948	0.47234	vacuolar membrane									GMW	KOG1021	Acetylglucosaminyltransferase EXT1/exostosin 1
A0A1P8AQD4	Multiple chloroplast division site 1 OS=Arabidopsis thaliana OX=3702 GN=MCD1	MCD1	28.4	2.9607	6	2	2	2	0.932	1.065	0.99	0.889	1.082	1.054	1.013	0.89296	chloroplast
A0A1P8AQE2	Aluminum activated malate transporter family protein OS=Arabidopsis thaliana OX=3702 GN=At1g18420	At1g18420	55.394	-2	1.4	1	1	1									plasma membrane	GO:0044699 single-organism process; GO:0071702 organic substance transport; GO:0046942 carboxylic acid transport; GO:0015849 organic acid transport; GO:0051234 establishment of localization; GO:0006810 transport; GO:0006820 anion transport; GO:0015711 organic anion transport; GO:0015740 C4-dicarboxylate transport; GO:1902578 single-organism localization; GO:0015743 malate transport; GO:0006811 io…								R	KOG4711	Predicted membrane protein
A0A1P8AQH0	Phospholipid/glycerol acyltransferase family protein OS=Arabidopsis thaliana OX=3702 GN=At1g80950	At1g80950	43.678	2.5535	2.3	1	2	1	0.838	1.034	1.014	1.056	0.971	1.087	1.079	0.35058	cytoplasm	GO:0008152 metabolic process;		GO:0016746 transferase activity, transferring acyl groups; GO:0003824 catalytic activity; GO:0016740 transferase activity;	K13510	LPCAT1_2; lysophosphatidylcholine acyltransferase / lyso-PAF acetyltransferase [EC:2.3.1.23 2.3.1.67]	ath00565 Ether lipid metabolism - Arabidopsis thaliana (thale cress); ath00564 Glycerophospholipid metabolism - Arabidopsis thaliana (thale cress); ath01100 Metabolic pathways - Arabidopsis thaliana (thale cress);	IPR002123;	Phospholipid/glycerol acyltransferase;	I	KOG4666	Predicted phosphate acyltransferase, contains PlsC domain
A0A1P8AQI3	Target of Myb protein 1 OS=Arabidopsis thaliana OX=3702 GN=At1g76970	At1g76970	39.623	1.8589	4.2	1	1	1									nucleus	GO:0045184 establishment of protein localization; GO:0006810 transport; GO:0046907 intracellular transport; GO:0070727 cellular macromolecule localization; GO:0051649 establishment of localization in cell; GO:0006886 intracellular protein transport; GO:0071702 organic substance transport; GO:0008104 protein localization; GO:0033036 macromolecule localization; GO:0034613 cellular protein localizat…	GO:0005623 cell; GO:0005622 intracellular; GO:0044464 cell part;					IPR002014; IPR004152; IPR008942;	VHS domain; GAT domain; ENTH/VHS;	U	KOG1087	Cytosolic sorting protein GGA2/TOM1
A0A1P8AQN8	Cyclophilin 59 OS=Arabidopsis thaliana OX=3702 GN=CYP59	CYP59	40.014	15.525	7.1	2	2	2	0.948	1.062	1.032	1.054	0.94	0.974	0.976	0.63514	cytoskeleton	GO:0044267 cellular protein metabolic process; GO:0044238 primary metabolic process; GO:0018208 peptidyl-proline modification; GO:0000413 protein peptidyl-prolyl isomerization; GO:0044237 cellular metabolic process; GO:0071704 organic substance metabolic process; GO:0006457 protein folding; GO:0018193 peptidyl-amino acid modification; GO:0008152 metabolic process; GO:0044260 cellular macromolecul…		GO:0097159 organic cyclic compound binding; GO:1901363 heterocyclic compound binding; GO:0003755 peptidyl-prolyl cis-trans isomerase activity; GO:1901265 nucleoside phosphate binding; GO:0016853 isomerase activity; GO:0003824 catalytic activity; GO:0005488 binding; GO:0003676 nucleic acid binding; GO:0000166 nucleotide binding; GO:0016859 cis-trans isomerase activity; GO:0036094 small molecule bi…	K12735			IPR002130; IPR000504; IPR029000; IPR012677;	Cyclophilin-type peptidyl-prolyl cis-trans isomerase domain; RNA recognition motif domain; Cyclophilin-like domain; Nucleotide-binding alpha-beta plait domain;	O	KOG0415	Predicted peptidyl prolyl cis-trans isomerase
A0A1P8AQP0	V-type proton ATPase proteolipid subunit OS=Arabidopsis thaliana OX=3702 GN=AVA-P2	AVA-P2	12.103	14.55	14.8	1	3	1	0.989	0.877	0.895	1.094	1.146	1	1.173	0.042925	vacuolar membrane	GO:0098655 cation transmembrane transport; GO:0034220 ion transmembrane transport; GO:0098660 inorganic ion transmembrane transport; GO:0090662 ATP hydrolysis coupled transmembrane transport; GO:0015988 energy coupled proton transmembrane transport, against electrochemical gradient; GO:0044699 single-organism process; GO:0006818 hydrogen transport; GO:0015992 proton transport; GO:0051234 establis…	GO:0033179 proton-transporting V-type ATPase, V0 domain; GO:0016020 membrane; GO:0098796 membrane protein complex; GO:0044425 membrane part; GO:0016469 proton-transporting two-sector ATPase complex; GO:0032991 macromolecular complex; GO:0033176 proton-transporting V-type ATPase complex; GO:0043234 protein complex; GO:0033177 proton-transporting two-sector ATPase complex, proton-transporting domai…	GO:0015075 ion transmembrane transporter activity; GO:0022892 substrate-specific transporter activity; GO:0015077 monovalent inorganic cation transmembrane transporter activity; GO:0022890 inorganic cation transmembrane transporter activity; GO:0015078 hydrogen ion transmembrane transporter activity; GO:0008324 cation transmembrane transporter activity; GO:0022891 substrate-specific transmembrane…	K02155	ATPeV0C; V-type H+-transporting ATPase 16kDa proteolipid subunit	ath00190 Oxidative phosphorylation - Arabidopsis thaliana (thale cress); ath01100 Metabolic pathways - Arabidopsis thaliana (thale cress); ath04145 Phagosome - Arabidopsis thaliana (thale cress);	IPR002379;	V-ATPase proteolipid subunit C-like domain;	C	KOG0232	Vacuolar H+-ATPase V0 sector, subunits c/c'
A0A1P8AQQ1	RNA-binding (RRM/RBD/RNP motifs) family protein OS=Arabidopsis thaliana OX=3702 GN=At1g06960	At1g06960	15.366	1.9397	6	1	1	1	1.127	1.005	0.977	1.093	0.879	0.945	0.938	0.44284	chloroplast			GO:0097159 organic cyclic compound binding; GO:1901363 heterocyclic compound binding; GO:1901265 nucleoside phosphate binding; GO:0005488 binding; GO:0003676 nucleic acid binding; GO:0000166 nucleotide binding; GO:0036094 small molecule binding;	K11094	SNRPB2; U2 small nuclear ribonucleoprotein B''	ath03040 Spliceosome - Arabidopsis thaliana (thale cress);	IPR000504; IPR012677;	RNA recognition motif domain; Nucleotide-binding alpha-beta plait domain;	A	KOG4206	Spliceosomal protein snRNP-U1A/U2B
A0A1P8AQR8	5'-3' exoribonuclease OS=Arabidopsis thaliana OX=3702 GN=XRN4	XRN4	101.18	11.902	5.5	5	5	4									cytoplasm			GO:0097159 organic cyclic compound binding; GO:1901363 heterocyclic compound binding; GO:0046914 transition metal ion binding; GO:0003824 catalytic activity; GO:0005488 binding; GO:0003676 nucleic acid binding; GO:0043167 ion binding; GO:0016788 hydrolase activity, acting on ester bonds; GO:0004518 nuclease activity; GO:0004527 exonuclease activity; GO:0046872 metal ion binding; GO:0043169 cation…	K20553	XRN4; 5'-3' exoribonuclease 4 [EC:3.1.13.-]	ath04016 MAPK signaling pathway - plant - Arabidopsis thaliana (thale cress);	IPR001878; IPR004859;	Zinc finger, CCHC-type; Putative 5-3 exonuclease;	LA	KOG2044	5'-3' exonuclease HKE1/RAT1
A0A1P8AQW1	RING/U-box superfamily protein OS=Arabidopsis thaliana OX=3702 GN=At1g01660	At1g01660	66.193	-2	1.8	1	1	1	0.965	0.922	0.861	1.252	1.013	0.988	1.184	0.116416	nucleus	GO:0008152 metabolic process; GO:0032446 protein modification by small protein conjugation; GO:0016567 protein ubiquitination; GO:0044260 cellular macromolecule metabolic process; GO:0044267 cellular protein metabolic process; GO:0006464 cellular protein modification process; GO:0043170 macromolecule metabolic process; GO:0019538 protein metabolic process; GO:0070647 protein modification by small…		GO:0019787 ubiquitin-like protein transferase activity; GO:0003824 catalytic activity; GO:0016740 transferase activity; GO:0004842 ubiquitin-protein transferase activity;				IPR014729; IPR003613; IPR013083;	Rossmann-like alpha/beta/alpha sandwich fold; U box domain; Zinc finger, RING/FYVE/PHD-type;	S	KOG0167	FOG: Armadillo/beta-catenin-like repeats
A0A1P8AQW5	2-oxoglutarate (2OG) and Fe(II)-dependent oxygenase superfamily protein OS=Arabidopsis thaliana OX=3702 GN=At1g03400	At1g03400	42.447	15.658	9.2	3	4	3	0.991	1.042	0.901	1.053	1.057	0.968	1.049	0.3953	cytoplasm	GO:0044699 single-organism process; GO:0008152 metabolic process; GO:0055114 oxidation-reduction process; GO:0044710 single-organism metabolic process;		GO:0003824 catalytic activity; GO:0016491 oxidoreductase activity;				IPR027443; IPR005123; IPR026992;	Isopenicillin N synthase-like; Oxoglutarate/iron-dependent dioxygenase; Non-haem dioxygenase N-terminal domain;	QR	KOG0143	Iron/ascorbate family oxidoreductases
A0A1P8AQY1	Pentatricopeptide repeat (PPR) superfamily protein OS=Arabidopsis thaliana OX=3702 GN=At1g64430	At1g64430	53.038	15.28	17.6	7	7	7	0.991	1.167	1.021	1.014	0.895	0.935	0.895	0.151119	chloroplast
A0A1P8AQY7	Golgin Putative 5 OS=Arabidopsis thaliana OX=3702 GN=GC5	GC5	109.76	59.428	18.9	16	16	16	0.993	1.043	1.006	0.997	0.983	0.987	0.975	0.180498	nucleus				K20286					K	KOG4673	Transcription factor TMF, TATA element modulatory factor
A0A1P8AR51	Calcium-transporting ATPase OS=Arabidopsis thaliana OX=3702 GN=ACA1	ACA1	103.85	28.334	11.1	10	13	8	0.972	1.001	0.905	1.045	1.06	1.064	1.101	0.033118	plasma membrane	GO:0070588 calcium ion transmembrane transport; GO:0072511 divalent inorganic cation transport; GO:0098655 cation transmembrane transport; GO:0034220 ion transmembrane transport; GO:0098660 inorganic ion transmembrane transport; GO:0030001 metal ion transport; GO:0051234 establishment of localization; GO:0006810 transport; GO:0055085 transmembrane transport; GO:0006812 cation transport; GO:000681…	GO:0031224 intrinsic component of membrane; GO:0016020 membrane; GO:0016021 integral component of membrane; GO:0044425 membrane part;	GO:0042625 ATPase coupled ion transmembrane transporter activity; GO:1901265 nucleoside phosphate binding; GO:0015399 primary active transmembrane transporter activity; GO:0022892 substrate-specific transporter activity; GO:0016817 hydrolase activity, acting on acid anhydrides; GO:0016787 hydrolase activity; GO:0022891 substrate-specific transmembrane transporter activity; GO:0016887 ATPase activ…	K01537			IPR023298; IPR004014; IPR023299; IPR008250; IPR006068; IPR023214;	P-type ATPase, transmembrane domain; Cation-transporting P-type ATPase, N-terminal; P-type ATPase, cytoplasmic domain N; P-type ATPase, A domain; Cation-transporting P-type ATPase, C-terminal; HAD-like domain;	P	KOG0204	Calcium transporting ATPase
A0A1P8AR99	Endonuclease/exonuclease/phosphatase family protein OS=Arabidopsis thaliana OX=3702 GN=FRA3	FRA3	92.507	2.131	1.1	1	1	1									cytoplasm	GO:0046486 glycerolipid metabolic process; GO:0044763 single-organism cellular process; GO:0044699 single-organism process; GO:0046839 phospholipid dephosphorylation; GO:0044255 cellular lipid metabolic process; GO:0044238 primary metabolic process; GO:0016311 dephosphorylation; GO:0044237 cellular metabolic process; GO:0006796 phosphate-containing compound metabolic process; GO:0071704 organic s…		GO:0005515 protein binding; GO:0005488 binding;				IPR000300; IPR008962; IPR015943; IPR005135; IPR011047;	Inositol polyphosphate-related phosphatase; PapD-like; WD40/YVTN repeat-like-containing domain; Endonuclease/exonuclease/phosphatase; Quinoprotein alcohol dehydrogenase-like superfamily;	U	KOG0565	Inositol polyphosphate 5-phosphatase and related proteins
A0A1P8ARA0	Thiamine pyrophosphokinase OS=Arabidopsis thaliana OX=3702 GN=TPK1	TPK1	30.581	8.6364	11	3	3	3	1.008	1.037	1.051	0.973	0.96	0.987	0.943	0.0164206	cytoplasm	GO:0051188 cofactor biosynthetic process; GO:0006725 cellular aromatic compound metabolic process; GO:0044699 single-organism process; GO:0009058 biosynthetic process; GO:0006772 thiamine metabolic process; GO:1901566 organonitrogen compound biosynthetic process; GO:0009229 thiamine diphosphate biosynthetic process; GO:0044237 cellular metabolic process; GO:0044272 sulfur compound biosynthetic pr…		GO:0030975 thiamine binding; GO:0005524 ATP binding; GO:1901265 nucleoside phosphate binding; GO:0019842 vitamin binding; GO:0001882 nucleoside binding; GO:0043167 ion binding; GO:0000166 nucleotide binding; GO:1901681 sulfur compound binding; GO:1901363 heterocyclic compound binding; GO:0097159 organic cyclic compound binding; GO:0032549 ribonucleoside binding; GO:0097367 carbohydrate derivative…	K00949	thiN; thiamine pyrophosphokinase [EC:2.7.6.2]	ath00730 Thiamine metabolism - Arabidopsis thaliana (thale cress); ath01100 Metabolic pathways - Arabidopsis thaliana (thale cress);	IPR007373; IPR007371;	Thiamin pyrophosphokinase, vitamin B1-binding domain; Thiamin pyrophosphokinase, catalytic domain;	H	KOG3153	Thiamine pyrophosphokinase
A0A1P8ARI0	Ubiquitin-conjugating enzyme 35 OS=Arabidopsis thaliana OX=3702 GN=UBC35	UBC35	13.617	3.4821	42.5	6	11	1	1.078	0.969	1.124	0.817	1.076	0.955	0.898	0.28722	chloroplast				K10580	UBE2N; ubiquitin-conjugating enzyme E2 N [EC:2.3.2.23]	ath04120 Ubiquitin mediated proteolysis - Arabidopsis thaliana (thale cress);	IPR016135; IPR000608;	Ubiquitin-conjugating enzyme/RWD-like; Ubiquitin-conjugating enzyme E2;	O	KOG0417	Ubiquitin-protein ligase
A0A1P8ARN1	Splicing factor PWI domain-containing protein / RNA recognition motif (RRM)-containing protein OS=Arabidopsis thaliana OX=3702 GN=At1g60200	At1g60200	85.987	19.672	8.4	5	5	5	1	1.003	0.942	1.005	1.038	1.02	1.04	0.15264	chloroplast	GO:0006396 RNA processing; GO:0006725 cellular aromatic compound metabolic process; GO:1901360 organic cyclic compound metabolic process; GO:0006807 nitrogen compound metabolic process; GO:0044238 primary metabolic process; GO:0044237 cellular metabolic process; GO:0071704 organic substance metabolic process; GO:0006397 mRNA processing; GO:0016070 RNA metabolic process; GO:0008152 metabolic proce…		GO:0097159 organic cyclic compound binding; GO:1901363 heterocyclic compound binding; GO:1901265 nucleoside phosphate binding; GO:0005488 binding; GO:0003676 nucleic acid binding; GO:0000166 nucleotide binding; GO:0036094 small molecule binding;	K12822	RBM25; RNA-binding protein 25	ath03040 Spliceosome - Arabidopsis thaliana (thale cress);	IPR034268; IPR000504; IPR012677; IPR002483;	RBM25, RNA recognition motif; RNA recognition motif domain; Nucleotide-binding alpha-beta plait domain; PWI domain;	A	KOG2253	U1 snRNP complex, subunit SNU71 and related PWI-motif proteins
A0A1P8ARR2	Pheophorbide a oxygenase family protein with Rieske 2Fe-2S domain-containing protein OS=Arabidopsis thaliana OX=3702 GN=CH1	CH1	48.72	16.758	14.1	6	7	6	1.015	1.036	0.984	1.004	1.036	0.942	0.983	0.59754	cytoplasm	GO:0044699 single-organism process; GO:0008152 metabolic process; GO:0055114 oxidation-reduction process; GO:0044710 single-organism metabolic process;		GO:0051537 2 iron, 2 sulfur cluster binding; GO:0005506 iron ion binding; GO:0010277 chlorophyllide a oxygenase [overall] activity; GO:0016703 oxidoreductase activity, acting on single donors with incorporation of molecular oxygen, incorporation of one atom of oxygen (internal monooxygenases or internal mixed function oxidases); GO:0043167 ion binding; GO:0016705 oxidoreductase activity, acting o…	K13600	CAO; chlorophyllide a oxygenase [EC:1.14.13.122]	ath00860 Porphyrin and chlorophyll metabolism - Arabidopsis thaliana (thale cress); ath01100 Metabolic pathways - Arabidopsis thaliana (thale cress); ath01110 Biosynthesis of secondary metabolites - Arabidopsis thaliana (thale cress);	IPR017941; IPR013626;	Rieske [2Fe-2S] iron-sulphur domain; Pheophorbide a oxygenase;
A0A1P8ARR3	Syntaxin of plants 52 OS=Arabidopsis thaliana OX=3702 GN=SYP52	SYP52	29.739	17.694	14.4	3	5	3	1.04	1.033	0.989	1.008	0.909	1.038	0.965	0.44108	Golgi apparatus	GO:0045184 establishment of protein localization; GO:0006810 transport; GO:0046907 intracellular transport; GO:0070727 cellular macromolecule localization; GO:0051649 establishment of localization in cell; GO:0006886 intracellular protein transport; GO:0071702 organic substance transport; GO:0008104 protein localization; GO:0033036 macromolecule localization; GO:0034613 cellular protein localizat…	GO:0016020 membrane;	GO:0005484 SNAP receptor activity; GO:0005515 protein binding; GO:0005488 binding;	K08503	SYP5; syntaxin of plants SYP5	ath04130 SNARE interactions in vesicular transport - Arabidopsis thaliana (thale cress);	IPR000727;	Target SNARE coiled-coil homology domain;	U	KOG3202	SNARE protein TLG1/Syntaxin 6
A0A1P8ARR6	Leucine-rich repeat protein kinase family protein OS=Arabidopsis thaliana OX=3702 GN=SUB	SUB	75.963	7.647	3.6	2	2	2									nucleus	GO:0016310 phosphorylation; GO:0044267 cellular protein metabolic process; GO:0044238 primary metabolic process; GO:0044237 cellular metabolic process; GO:0006796 phosphate-containing compound metabolic process; GO:0071704 organic substance metabolic process; GO:0008152 metabolic process; GO:0006468 protein phosphorylation; GO:0006793 phosphorus metabolic process; GO:0044260 cellular macromolecul…		GO:0005524 ATP binding; GO:1901265 nucleoside phosphate binding; GO:0016773 phosphotransferase activity, alcohol group as acceptor; GO:0001882 nucleoside binding; GO:0043167 ion binding; GO:0005515 protein binding; GO:0004672 protein kinase activity; GO:0000166 nucleotide binding; GO:0097159 organic cyclic compound binding; GO:1901363 heterocyclic compound binding; GO:0032549 ribonucleoside bindi…				IPR000719; IPR032675; IPR011009;	Protein kinase domain; Leucine-rich repeat domain, L domain-like; Protein kinase-like domain;	R	KOG0619	FOG: Leucine rich repeat
A0A1P8ARX2	TBP-associated factor 15 OS=Arabidopsis thaliana OX=3702 GN=TAF15	TAF15	31.28	4.6885	5	1	1	1									mitochondria			GO:0043169 cation binding; GO:0046872 metal ion binding; GO:0008270 zinc ion binding; GO:0046914 transition metal ion binding; GO:0005488 binding; GO:0043167 ion binding;				IPR001876;	Zinc finger, RanBP2-type;	R	KOG1995	Conserved Zn-finger protein
A0A1P8ARX5	Pectinesterase OS=Arabidopsis thaliana OX=3702 GN=PMEPCRA	PMEPCRA	64.065	75.615	21.3	11	22	10	0.758	0.927	1.015	0.955	1.219	1.045	1.192	0.186882	chloroplast	GO:0071554 cell wall organization or biogenesis; GO:0016043 cellular component organization; GO:0071555 cell wall organization; GO:0045229 external encapsulating structure organization; GO:0009987 cellular process; GO:0071840 cellular component organization or biogenesis; GO:0042545 cell wall modification;	GO:0005618 cell wall; GO:0030312 external encapsulating structure; GO:0005623 cell; GO:0044464 cell part; GO:0071944 cell periphery;	GO:0016787 hydrolase activity; GO:0052689 carboxylic ester hydrolase activity; GO:0004857 enzyme inhibitor activity; GO:0098772 molecular function regulator; GO:0030234 enzyme regulator activity; GO:0003824 catalytic activity; GO:0030599 pectinesterase activity; GO:0016788 hydrolase activity, acting on ester bonds;	K01051	E3.1.1.11; pectinesterase [EC:3.1.1.11]	ath00040 Pentose and glucuronate interconversions - Arabidopsis thaliana (thale cress); ath01100 Metabolic pathways - Arabidopsis thaliana (thale cress);	IPR011050; IPR000070; IPR006501; IPR012334;	Pectin lyase fold/virulence factor; Pectinesterase, catalytic; Pectinesterase inhibitor domain; Pectin lyase fold;
A0A1P8ARX7	Nucleic acid-binding proteins superfamily OS=Arabidopsis thaliana OX=3702 GN=PDE338	PDE338	48.141	59.412	29.8	9	10	9	1.133	1.016	0.987	1.003	0.912	0.998	0.929	0.2345	chloroplast			GO:0097159 organic cyclic compound binding; GO:1901363 heterocyclic compound binding; GO:0005488 binding; GO:0003676 nucleic acid binding;	K02945	RP-S1; small subunit ribosomal protein S1	ath03010 Ribosome - Arabidopsis thaliana (thale cress);	IPR012340; IPR003029; IPR022967;	Nucleic acid-binding, OB-fold; S1 domain; RNA-binding domain, S1;
A0A1P8ARZ0	THO2 OS=Arabidopsis thaliana OX=3702 GN=THO2	THO2	184.34	11.41	3.6	6	6	6									nucleus				K12879	THOC2; THO complex subunit 2	ath03040 Spliceosome - Arabidopsis thaliana (thale cress); ath03013 RNA transport - Arabidopsis thaliana (thale cress);	IPR021418; IPR032302; IPR021726;	THO complex, subunitTHOC2, C-terminal; THO complex subunit 2, N-terminal domain; THO complex, subunitTHOC2, N-terminal;	K	KOG1874	KEKE-like motif-containing transcription regulator (Rlr1)/suppressor of sin4
A0A1P8AS42	Glyoxylate reductase 2 OS=Arabidopsis thaliana OX=3702 GN=GLYR2	GLYR2	31.282	38.125	37.1	9	18	9	1.002	0.996	1.013	0.985	0.984	1.006	0.988	0.24012	cytoplasm	GO:0044699 single-organism process; GO:0008152 metabolic process; GO:0055114 oxidation-reduction process; GO:0044710 single-organism metabolic process;		GO:0097159 organic cyclic compound binding; GO:1901363 heterocyclic compound binding; GO:0016614 oxidoreductase activity, acting on CH-OH group of donors; GO:0016616 oxidoreductase activity, acting on the CH-OH group of donors, NAD or NADP as acceptor; GO:0004616 phosphogluconate dehydrogenase (decarboxylating) activity; GO:1901265 nucleoside phosphate binding; GO:0051287 NAD binding; GO:0003824 …	K18121	GLYR; glyoxylate/succinic semialdehyde reductase [EC:1.1.1.79 1.1.1.-]	ath00650 Butanoate metabolism - Arabidopsis thaliana (thale cress); ath01200 Carbon metabolism - Arabidopsis thaliana (thale cress); ath01100 Metabolic pathways - Arabidopsis thaliana (thale cress); ath00630 Glyoxylate and dicarboxylate metabolism - Arabidopsis thaliana (thale cress);	IPR006115; IPR008927; IPR013328; IPR016040; IPR029154;	6-phosphogluconate dehydrogenase, NADP-binding; 6-phosphogluconate dehydrogenase C-terminal domain-like; 6-phosphogluconate dehydrogenase, domain 2; NAD(P)-binding domain; 3-hydroxyisobutyrate dehydrogenase, NAD-binding domain;	R	KOG0409	Predicted dehydrogenase
A0A1P8AS55	Beta-carotene isomerase D27 OS=Arabidopsis thaliana OX=3702 GN=At1g64680	At1g64680	23.173	7.9748	11.8	2	6	2	0.946	1.055	1.014	0.995	0.951	1.011	0.981	0.6369	chloroplast							IPR025114;	Domain of unknown function DUF4033;
A0A1P8AS98	NDH dependent flow 6 OS=Arabidopsis thaliana OX=3702 GN=PnsB4	PnsB4	14.963	10.743	14.1	2	3	2	1.094	0.993	1.003	0.989	0.992	0.949	0.948	0.197099	cytoplasm
A0A1P8ASG0	Transporter associated with antigen processing protein 1 OS=Arabidopsis thaliana OX=3702 GN=ABCB26	ABCB26	58.045	6.4304	6.7	4	4	4	0.986	0.896	0.984	0.958	1.17	1.01	1.095	0.26294	plasma membrane	GO:0006810 transport; GO:0055085 transmembrane transport; GO:0051179 localization; GO:0051234 establishment of localization;	GO:0031224 intrinsic component of membrane; GO:0016020 membrane; GO:0016021 integral component of membrane; GO:0044425 membrane part;	GO:1901265 nucleoside phosphate binding; GO:0015399 primary active transmembrane transporter activity; GO:0016817 hydrolase activity, acting on acid anhydrides; GO:0016787 hydrolase activity; GO:0016887 ATPase activity; GO:0097159 organic cyclic compound binding; GO:1901363 heterocyclic compound binding; GO:0016462 pyrophosphatase activity; GO:0003824 catalytic activity; GO:0032553 ribonucleotide…				IPR003593; IPR003439; IPR027417; IPR011527;	AAA+ ATPase domain; ABC transporter-like; P-loop containing nucleoside triphosphate hydrolase; ABC transporter type 1, transmembrane domain;	U	KOG0058	Peptide exporter, ABC superfamily
A0A1P8ASH4	Seryl-tRNA synthetase OS=Arabidopsis thaliana OX=3702 GN=SRS	SRS	42.16	49.203	32.6	10	17	10	1.041	1.036	0.974	1.01	1.028	0.917	0.969	0.47372	cytoplasm	GO:0006518 peptide metabolic process; GO:0006725 cellular aromatic compound metabolic process; GO:0044267 cellular protein metabolic process; GO:0044699 single-organism process; GO:0009058 biosynthetic process; GO:1901566 organonitrogen compound biosynthetic process; GO:0043039 tRNA aminoacylation; GO:0044237 cellular metabolic process; GO:0071704 organic substance metabolic process; GO:0008152 m…	GO:0044424 intracellular part; GO:0005623 cell; GO:0044464 cell part; GO:0005622 intracellular; GO:0005737 cytoplasm;	GO:0016876 ligase activity, forming aminoacyl-tRNA and related compounds; GO:0005524 ATP binding; GO:0004828 serine-tRNA ligase activity; GO:1901265 nucleoside phosphate binding; GO:0016875 ligase activity, forming carbon-oxygen bonds; GO:0001882 nucleoside binding; GO:0043167 ion binding; GO:0016874 ligase activity; GO:0000166 nucleotide binding; GO:0097159 organic cyclic compound binding; GO:19…	K01875	SARS; seryl-tRNA synthetase [EC:6.1.1.11]	ath00970 Aminoacyl-tRNA biosynthesis - Arabidopsis thaliana (thale cress);	IPR010978; IPR002314; IPR006195; IPR033729;	tRNA-binding arm; Aminoacyl-tRNA synthetase, class II (G/ P/ S/T); Aminoacyl-tRNA synthetase, class II; Serine-tRNA ligase catalytic core domain;	J	KOG2509	Seryl-tRNA synthetase
A0A1P8ASH5	Subtilase family protein OS=Arabidopsis thaliana OX=3702 GN=SBT3.5	SBT3.5	77.077	4.077	2.1	1	2	1	0.994	1.107	0.682	1.216	0.956	1.063	1.162	0.36412	plasma membrane	GO:0006508 proteolysis; GO:0008152 metabolic process; GO:0043170 macromolecule metabolic process; GO:0019538 protein metabolic process; GO:0044238 primary metabolic process; GO:0071704 organic substance metabolic process;		GO:0004252 serine-type endopeptidase activity; GO:0004175 endopeptidase activity; GO:0008233 peptidase activity; GO:0003824 catalytic activity; GO:0017171 serine hydrolase activity; GO:0008236 serine-type peptidase activity; GO:0070011 peptidase activity, acting on L-amino acid peptides; GO:0016787 hydrolase activity;				IPR003137; IPR034197; IPR000209; IPR010259;	PA domain; Cucumisin-like catalytic domain; Peptidase S8/S53 domain; Peptidase S8 propeptide/proteinase inhibitor I9;
A0A1P8ASJ4	FAD/NAD(P)-binding oxidoreductase family protein OS=Arabidopsis thaliana OX=3702 GN=At1g55980	At1g55980	30.332	18.894	16.1	4	5	4	0.995	0.974	1.054	0.995	0.987	0.961	0.974	0.36466	nucleus				K06955
A0A1P8ASL8	GDSL-like Lipase/Acylhydrolase superfamily protein OS=Arabidopsis thaliana OX=3702 GN=At1g29670	At1g29670	47.73	189.56	39.4	11	37	11	0.971	1.005	1.068	0.988	1.013	0.985	0.981	0.56024	chloroplast			GO:0016787 hydrolase activity; GO:0003824 catalytic activity; GO:0016788 hydrolase activity, acting on ester bonds;				IPR001087; IPR013830;	GDSL lipase/esterase; SGNH hydrolase-type esterase domain;
A0A1P8ASP8	Nuclear DEIH-boxhelicase OS=Arabidopsis thaliana OX=3702 GN=NIH	NIH	171.55	4.0208	1.2	2	2	2	0.94	1.257	0.852	0.948	0.961	1.067	0.976	0.92872	plasma membrane			GO:0005524 ATP binding; GO:1901265 nucleoside phosphate binding; GO:0004386 helicase activity; GO:0001882 nucleoside binding; GO:0043167 ion binding; GO:0016817 hydrolase activity, acting on acid anhydrides; GO:0016787 hydrolase activity; GO:0000166 nucleotide binding; GO:0017111 nucleoside-triphosphatase activity; GO:0097159 organic cyclic compound binding; GO:1901363 heterocyclic compound bindi…	K14442	DHX36; ATP-dependent RNA helicase DHX36 [EC:3.6.4.13]	ath03018 RNA degradation - Arabidopsis thaliana (thale cress);	IPR007502; IPR011545; IPR011709; IPR027417; IPR001374; IPR034083; IPR020683; IPR014001; IPR001650;	Helicase-associated domain; DEAD/DEAH box helicase domain; Domain of unknown function DUF1605; P-loop containing nucleoside triphosphate hydrolase; R3H domain; DExH-box ATP-dependent RNA helicase, R3H domain; Ankyrin repeat-containing domain; Helicase superfamily 1/2, ATP-binding domain; Helicase, C-terminal;	A	KOG0920	ATP-dependent RNA helicase A
A0A1P8ASQ6	Kinase superfamily with octicosapeptide/Phox/Bem1p domain-containing protein OS=Arabidopsis thaliana OX=3702 GN=At1g79570	At1g79570	113.27	7.0132	5	4	4	4	0.97	1.159	1.008	0.933	1.004	0.944	0.918	0.23156	nucleus	GO:0016310 phosphorylation; GO:0044267 cellular protein metabolic process; GO:0044238 primary metabolic process; GO:0044237 cellular metabolic process; GO:0006796 phosphate-containing compound metabolic process; GO:0071704 organic substance metabolic process; GO:0008152 metabolic process; GO:0006468 protein phosphorylation; GO:0006793 phosphorus metabolic process; GO:0044260 cellular macromolecul…		GO:0005524 ATP binding; GO:1901265 nucleoside phosphate binding; GO:0016773 phosphotransferase activity, alcohol group as acceptor; GO:0001882 nucleoside binding; GO:0043167 ion binding; GO:0005515 protein binding; GO:0004672 protein kinase activity; GO:0000166 nucleotide binding; GO:0097159 organic cyclic compound binding; GO:1901363 heterocyclic compound binding; GO:0032549 ribonucleoside bindi…				IPR000270; IPR000719; IPR001245; IPR011009;	PB1 domain; Protein kinase domain; Serine-threonine/tyrosine-protein kinase catalytic domain; Protein kinase-like domain;	T	KOG0192	Tyrosine kinase specific for activated (GTP-bound) p21cdc42Hs
A0A1P8ASQ8	Phosphotransferase OS=Arabidopsis thaliana OX=3702 GN=HKL1	HKL1	46.7	2.7355	2.4	1	1	1									chloroplast	GO:0016310 phosphorylation; GO:0065008 regulation of biological quality; GO:0042593 glucose homeostasis; GO:0044763 single-organism cellular process; GO:0019725 cellular homeostasis; GO:0044699 single-organism process; GO:0005975 carbohydrate metabolic process; GO:0044238 primary metabolic process; GO:0044237 cellular metabolic process; GO:0055082 cellular chemical homeostasis; GO:0006796 phospha…		GO:0005524 ATP binding; GO:1901265 nucleoside phosphate binding; GO:0016773 phosphotransferase activity, alcohol group as acceptor; GO:0005536 glucose binding; GO:0001882 nucleoside binding; GO:0043167 ion binding; GO:0048029 monosaccharide binding; GO:0000166 nucleotide binding; GO:0097159 organic cyclic compound binding; GO:1901363 heterocyclic compound binding; GO:0032549 ribonucleoside bindin…	K00844	HK; hexokinase [EC:2.7.1.1]	ath00052 Galactose metabolism - Arabidopsis thaliana (thale cress); ath00051 Fructose and mannose metabolism - Arabidopsis thaliana (thale cress); ath01200 Carbon metabolism - Arabidopsis thaliana (thale cress); ath01100 Metabolic pathways - Arabidopsis thaliana (thale cress); ath00520 Amino sugar and nucleotide sugar metabolism - Arabidopsis thaliana (thale cress); ath00500 Starch and sucrose me…	IPR022672; IPR022673;	Hexokinase, N-terminal; Hexokinase, C-terminal;	G	KOG1369	Hexokinase
A0A1P8ASR1	Cofactor assembly of complex C OS=Arabidopsis thaliana OX=3702 GN=CCB4	CCB4	30.67	4.5783	6.4	2	2	2	1.095	1.009	0.935	0.981	1.062	0.937	0.981	0.76306	chloroplast
A0A1P8AST0	3-ketoacyl-CoA synthase OS=Arabidopsis thaliana OX=3702 GN=KCS3	KCS3	59.17	4.2551	3.8	2	2	2									chloroplast	GO:0044711 single-organism biosynthetic process; GO:0016053 organic acid biosynthetic process; GO:0044281 small molecule metabolic process; GO:0044763 single-organism cellular process; GO:0044699 single-organism process; GO:0044255 cellular lipid metabolic process; GO:0009058 biosynthetic process; GO:0006631 fatty acid metabolic process; GO:0044238 primary metabolic process; GO:0044237 cellular m…	GO:0016020 membrane;	GO:0016746 transferase activity, transferring acyl groups; GO:0016747 transferase activity, transferring acyl groups other than amino-acyl groups; GO:0016740 transferase activity; GO:0003824 catalytic activity;	K15397	KCS; 3-ketoacyl-CoA synthase [EC:2.3.1.199]	ath01100 Metabolic pathways - Arabidopsis thaliana (thale cress); ath00062 Fatty acid elongation - Arabidopsis thaliana (thale cress); ath04626 Plant-pathogen interaction - Arabidopsis thaliana (thale cress); ath01110 Biosynthesis of secondary metabolites - Arabidopsis thaliana (thale cress);	IPR016039; IPR013747; IPR013601;	Thiolase-like; 3-Oxoacyl-[acyl-carrier-protein (ACP)] synthase III, C-terminal; FAE1/Type III polyketide synthase-like protein;
A0A1P8ASY3	Photosystem II 11 kDa protein-like protein OS=Arabidopsis thaliana OX=3702 GN=LPA19	LPA19	16.203	4.3371	8.3	1	2	1	1.17	0.964	1.028	1.018	0.913	0.935	0.906	0.21812	nucleus	GO:0044085 cellular component biogenesis; GO:0016043 cellular component organization; GO:0034622 cellular macromolecular complex assembly; GO:0071822 protein complex subunit organization; GO:0019684 photosynthesis, light reaction; GO:0010207 photosystem II assembly; GO:0044237 cellular metabolic process; GO:0043933 macromolecular complex subunit organization; GO:0008152 metabolic process; GO:0006…
A0A1P8ASZ4	Mitogen-activated protein kinase OS=Arabidopsis thaliana OX=3702 GN=MPK11	MPK11	39.653	3.7998	15	4	6	1									cytoplasm	GO:0016310 phosphorylation; GO:0044267 cellular protein metabolic process; GO:0044238 primary metabolic process; GO:0044237 cellular metabolic process; GO:0006796 phosphate-containing compound metabolic process; GO:0071704 organic substance metabolic process; GO:0008152 metabolic process; GO:0006468 protein phosphorylation; GO:0006793 phosphorus metabolic process; GO:0044260 cellular macromolecul…		GO:0005524 ATP binding; GO:1901265 nucleoside phosphate binding; GO:0016773 phosphotransferase activity, alcohol group as acceptor; GO:0001882 nucleoside binding; GO:0043167 ion binding; GO:0004672 protein kinase activity; GO:0000166 nucleotide binding; GO:0004702 signal transducer, downstream of receptor, with serine/threonine kinase activity; GO:0004871 signal transducer activity; GO:0004707 MA…	K04464			IPR000719; IPR011009;	Protein kinase domain; Protein kinase-like domain;	T	KOG0660	Mitogen-activated protein kinase
A0A1P8AT01	Heat shock protein 70 (Hsp 70) family protein OS=Arabidopsis thaliana OX=3702 GN=At1g11660	At1g11660	81.262	78.448	19.4	12	14	12	0.982	1.019	0.96	1.017	1.03	0.991	1.026	0.28116	chloroplast				K09489			IPR029048; IPR029047;	Heat shock protein 70kD, C-terminal domain; Heat shock protein 70kD, peptide-binding domain;	O	KOG0103	Molecular chaperones HSP105/HSP110/SSE1, HSP70 superfamily
A0A1P8AT14	ATP-dependent DNA helicase 2 subunit KU80 OS=Arabidopsis thaliana OX=3702 GN=KU80	KU80	71.705	2.9098	1.7	1	1	1									chloroplast	GO:0016043 cellular component organization; GO:0033554 cellular response to stress; GO:0065008 regulation of biological quality; GO:0006725 cellular aromatic compound metabolic process; GO:0006259 DNA metabolic process; GO:0006302 double-strand break repair; GO:0050896 response to stimulus; GO:0044237 cellular metabolic process; GO:0060249 anatomical structure homeostasis; GO:0071704 organic subs…	GO:0043564 Ku70:Ku80 complex; GO:0043226 organelle; GO:0043229 intracellular organelle; GO:0043231 intracellular membrane-bounded organelle; GO:0005634 nucleus; GO:0044464 cell part; GO:0005622 intracellular; GO:0044446 intracellular organelle part; GO:0032991 macromolecular complex; GO:0044424 intracellular part; GO:0043234 protein complex; GO:0005623 cell; GO:0043227 membrane-bounded organelle;…	GO:0003677 DNA binding; GO:0070035 purine NTP-dependent helicase activity; GO:0004386 helicase activity; GO:0008026 ATP-dependent helicase activity; GO:0042162 telomeric DNA binding; GO:0016817 hydrolase activity, acting on acid anhydrides; GO:0016787 hydrolase activity; GO:0043565 sequence-specific DNA binding; GO:0017111 nucleoside-triphosphatase activity; GO:0016887 ATPase activity; GO:1901363…	K10885	XRCC5; ATP-dependent DNA helicase 2 subunit 2	ath03450 Non-homologous end-joining - Arabidopsis thaliana (thale cress);	IPR006164; IPR016194; IPR005160; IPR014893; IPR002035;	Ku70/Ku80 beta-barrel domain; SPOC-like, C-terminal domain; Ku70/Ku80 C-terminal arm; Ku, C-terminal; von Willebrand factor, type A;	L	KOG2326	DNA-binding subunit of a DNA-dependent protein kinase (Ku80 autoantigen)
A0A1P8AT76	Gamma-adaptin 1 OS=Arabidopsis thaliana OX=3702 GN=GAMMA-ADAPTIN 1	GAMMA-ADAPTIN	95.105	30.67	10.1	6	6	6	0.989	0.937	0.858	1.139	1.002	0.999	1.128	0.11518	chloroplast	GO:0046907 intracellular transport; GO:0016192 vesicle-mediated transport; GO:0071702 organic substance transport; GO:0015031 protein transport; GO:0051641 cellular localization; GO:0051234 establishment of localization; GO:0006810 transport; GO:0045184 establishment of protein localization; GO:0070727 cellular macromolecule localization; GO:0051649 establishment of localization in cell; GO:00068…	GO:0043229 intracellular organelle; GO:0016020 membrane; GO:0030119 AP-type membrane coat adaptor complex; GO:0098796 membrane protein complex; GO:0048475 coated membrane; GO:0005737 cytoplasm; GO:0012505 endomembrane system; GO:0032991 macromolecular complex; GO:0044424 intracellular part; GO:0005623 cell; GO:0043226 organelle; GO:0043231 intracellular membrane-bounded organelle; GO:0044464 cell…	GO:0022892 substrate-specific transporter activity; GO:0008565 protein transporter activity; GO:0005488 binding; GO:0005215 transporter activity;	K12391			IPR008152; IPR011989; IPR016024; IPR008153; IPR013041; IPR002553;	Clathrin adaptor, alpha/beta/gamma-adaptin, appendage, Ig-like subdomain; Armadillo-like helical; Armadillo-type fold; Clathrin adaptor, gamma-adaptin, appendage; Coatomer/clathrin adaptor appendage, Ig-like subdomain; Clathrin/coatomer adaptor, adaptin-like, N-terminal;	U	KOG1062	Vesicle coat complex AP-1, gamma subunit
A0A1P8AT84	HXXXD-type acyl-transferase family protein OS=Arabidopsis thaliana OX=3702 GN=At1g28680	At1g28680	43.588	5.1375	8.4	3	3	3	0.904	0.974	1.03	0.975	1.101	1.017	1.064	0.29976	chloroplast			GO:0016746 transferase activity, transferring acyl groups; GO:0016747 transferase activity, transferring acyl groups other than amino-acyl groups; GO:0003824 catalytic activity; GO:0016740 transferase activity;				IPR023213;	Chloramphenicol acetyltransferase-like domain;
A0A1P8AT92	Nucleic acid-binding, OB-fold-like protein OS=Arabidopsis thaliana OX=3702 GN=At1g23750	At1g23750	11.22	2.0907	18	2	2	1	0.945	1.065	1.039	0.924	1.014	1.025	0.972	0.59442	cytoplasm				K07466	RFA1; replication factor A1	ath03430 Mismatch repair - Arabidopsis thaliana (thale cress); ath03420 Nucleotide excision repair - Arabidopsis thaliana (thale cress); ath03440 Homologous recombination - Arabidopsis thaliana (thale cress); ath03030 DNA replication - Arabidopsis thaliana (thale cress);	IPR012340;	Nucleic acid-binding, OB-fold;
A0A1P8AT97	ILITYHIA OS=Arabidopsis thaliana OX=3702 GN=ILA	ILA	293.15	43.162	5.5	13	15	13	1.152	1.085	0.861	1.027	0.902	1.057	0.964	0.77138	chloroplast			GO:0005488 binding;				IPR034085; IPR011989; IPR016024;	TOG domain; Armadillo-like helical; Armadillo-type fold;	J	KOG1242	Protein containing adaptin N-terminal region
A0A1P8ATA4	TCP-1/cpn60 chaperonin family protein OS=Arabidopsis thaliana OX=3702 GN=Cpn60beta4	Cpn60beta4	60.39	10.2	12.3	7	11	5	1.017	0.972	1.116	0.952	0.978	0.979	0.937	0.20162	cytoplasm	GO:0006457 protein folding; GO:0009987 cellular process; GO:0042026 protein refolding;	GO:0044424 intracellular part; GO:0005623 cell; GO:0044464 cell part; GO:0005622 intracellular; GO:0005737 cytoplasm;	GO:0005524 ATP binding; GO:1901265 nucleoside phosphate binding; GO:0001882 nucleoside binding; GO:0043167 ion binding; GO:0000166 nucleotide binding; GO:0097159 organic cyclic compound binding; GO:1901363 heterocyclic compound binding; GO:0032549 ribonucleoside binding; GO:0097367 carbohydrate derivative binding; GO:0032553 ribonucleotide binding; GO:0005488 binding; GO:0032550 purine ribonucleo…	K04077	groEL; chaperonin GroEL	ath03018 RNA degradation - Arabidopsis thaliana (thale cress);	IPR027409; IPR027413;	GroEL-like apical domain; GroEL-like equatorial domain;	O	KOG0356	Mitochondrial chaperonin, Cpn60/Hsp60p
A0A1P8ATA9	SIT4 phosphatase-associated family protein OS=Arabidopsis thaliana OX=3702 GN=At1g07990	At1g07990	66.064	3.7894	3.4	2	2	2	0.817	0.912	0.836	1.224	1.165	1.031	1.333	0.0093647	nucleus			GO:0005488 binding;	K15501			IPR011989; IPR016024;	Armadillo-like helical; Armadillo-type fold;	D	KOG2073	SAP family cell cycle dependent phosphatase-associated protein
A0A1P8ATB0	ZIP metal ion transporter family OS=Arabidopsis thaliana OX=3702 GN=IAR1	IAR1	46.896	5.1045	7.2	2	2	2	0.974	1.071	0.933	0.981	1.024	1.032	1.02	0.6552	plasma membrane	GO:0006810 transport; GO:0055085 transmembrane transport; GO:0006812 cation transport; GO:0030001 metal ion transport; GO:0006811 ion transport; GO:0051179 localization; GO:0051234 establishment of localization;	GO:0016020 membrane;	GO:0046873 metal ion transmembrane transporter activity; GO:0015075 ion transmembrane transporter activity; GO:0022892 substrate-specific transporter activity; GO:0022890 inorganic cation transmembrane transporter activity; GO:0008324 cation transmembrane transporter activity; GO:0022891 substrate-specific transmembrane transporter activity; GO:0005215 transporter activity; GO:0022857 transmembra…	K14713					P	KOG2693	Putative zinc transporter
A0A1P8ATD2	Microtubule-associated proteins 70-2 OS=Arabidopsis thaliana OX=3702 GN=MAP70-2	MAP70-2	53.285	4.614	16	8	10	1	0.857	1.053	1.094	1.013	0.949	1.037	0.998	0.96972	chloroplast	GO:0016043 cellular component organization; GO:0007010 cytoskeleton organization; GO:0009987 cellular process; GO:0006996 organelle organization; GO:0071840 cellular component organization or biogenesis;		GO:0015631 tubulin binding; GO:0005515 protein binding; GO:0008092 cytoskeletal protein binding; GO:0008017 microtubule binding; GO:0005488 binding;
A0A1P8ATK2	Uncharacterized protein OS=Arabidopsis thaliana OX=3702 GN=At1g56423	At1g56423	27.923	2.3737	4	1	1	1									extracellular
A0A1P8ATL2	Chloroplast RNA binding protein OS=Arabidopsis thaliana OX=3702 GN=CRB	CRB	43.266	165.63	52.5	19	73	19	1.063	0.994	1.046	0.996	0.984	0.933	0.939	0.090879	nucleus			GO:0048037 cofactor binding; GO:0003824 catalytic activity; GO:0005488 binding; GO:0050662 coenzyme binding;				IPR001509; IPR016040;	NAD-dependent epimerase/dehydratase; NAD(P)-binding domain;
A0A1P8ATS2	Plastid transcriptionally active 4 OS=Arabidopsis thaliana OX=3702 GN=PTAC4	PTAC4	28.912	203.61	69.9	17	44	17	1.048	0.997	1.04	0.982	0.944	0.984	0.943	0.047036	chloroplast				K03969
A0A1P8ATT3	RNA-binding (RRM/RBD/RNP motifs) family protein with retrovirus zinc finger-like domain-containing protein OS=Arabidopsis thaliana OX=3702 GN=AtRZ-1b	AtRZ-1b	29.378	4.3882	8.8	3	3	3	0.939	0.945	0.972	1.029	1.052	1.066	1.102	0.0027967	nucleus			GO:0097159 organic cyclic compound binding; GO:1901363 heterocyclic compound binding; GO:1901265 nucleoside phosphate binding; GO:0046914 transition metal ion binding; GO:0005488 binding; GO:0003676 nucleic acid binding; GO:0043167 ion binding; GO:0046872 metal ion binding; GO:0043169 cation binding; GO:0000166 nucleotide binding; GO:0008270 zinc ion binding; GO:0036094 small molecule binding;	K12885	RBMX; heterogeneous nuclear ribonucleoprotein G	ath03040 Spliceosome - Arabidopsis thaliana (thale cress);	IPR000504; IPR012677; IPR001878;	RNA recognition motif domain; Nucleotide-binding alpha-beta plait domain; Zinc finger, CCHC-type;	R	KOG0118	FOG: RRM domain
A0A1P8ATT5	Phosphoribosylanthranilate isomerase 1 OS=Arabidopsis thaliana OX=3702 GN=PAI1	PAI1	22.047	27.684	18.4	3	5	3	0.857	0.989	1.06	0.992	1.07	1.028	1.063	0.38384	cytoplasm	GO:0044106 cellular amine metabolic process; GO:0009072 aromatic amino acid family metabolic process; GO:0006725 cellular aromatic compound metabolic process; GO:0044281 small molecule metabolic process; GO:0044763 single-organism cellular process; GO:0006807 nitrogen compound metabolic process; GO:1901360 organic cyclic compound metabolic process; GO:0044699 single-organism process; GO:0044238 p…		GO:0004640 phosphoribosylanthranilate isomerase activity; GO:0016853 isomerase activity; GO:0016860 intramolecular oxidoreductase activity; GO:0003824 catalytic activity; GO:0016861 intramolecular oxidoreductase activity, interconverting aldoses and ketoses;	K01817	trpF; phosphoribosylanthranilate isomerase [EC:5.3.1.24]	ath01230 Biosynthesis of amino acids - Arabidopsis thaliana (thale cress); ath00400 Phenylalanine, tyrosine and tryptophan biosynthesis - Arabidopsis thaliana (thale cress); ath01100 Metabolic pathways - Arabidopsis thaliana (thale cress); ath01110 Biosynthesis of secondary metabolites - Arabidopsis thaliana (thale cress);	IPR001240; IPR013785; IPR011060;	N-(5'phosphoribosyl) anthranilate isomerase (PRAI); Aldolase-type TIM barrel; Ribulose-phosphate binding barrel;	E	KOG4202	Phosphoribosylanthranilate isomerase
A0A1P8ATW8	RNA-binding S4 domain-containing protein OS=Arabidopsis thaliana OX=3702 GN=At1g53120	At1g53120	34.468	11.155	13.2	4	5	4	1.068	1.01	1.068	0.979	0.996	0.911	0.917	0.05872	chloroplast			GO:0097159 organic cyclic compound binding; GO:1901363 heterocyclic compound binding; GO:0003723 RNA binding; GO:0005488 binding; GO:0003676 nucleic acid binding;				IPR002942;	RNA-binding S4 domain;	S	KOG4837	Uncharacterized conserved protein
A0A1P8ATX7	Tetratricopeptide repeat (TPR)-like superfamily protein OS=Arabidopsis thaliana OX=3702 GN=At1g15290	At1g15290	147.95	58.852	15.9	18	20	14	1.018	1.024	0.908	1.047	1.07	1.03	1.067	0.179681	nucleus			GO:0005515 protein binding; GO:0005488 binding;	K03255			IPR011990; IPR033646; IPR013026;	Tetratricopeptide-like helical domain; CLU central domain; Tetratricopeptide repeat-containing domain;	R	KOG1839	Uncharacterized protein CLU1/cluA/TIF31 involved in mitochondrial morphology/distribution, also found associated with eIF-3
A0A1P8ATZ2	RNA helicase family protein OS=Arabidopsis thaliana OX=3702 GN=At1g27900	At1g27900	60.286	3.4677	2	1	1	1									cytoplasm			GO:1901265 nucleoside phosphate binding; GO:0008026 ATP-dependent helicase activity; GO:0016817 hydrolase activity, acting on acid anhydrides; GO:0016787 hydrolase activity; GO:0016887 ATPase activity; GO:0097159 organic cyclic compound binding; GO:1901363 heterocyclic compound binding; GO:0016462 pyrophosphatase activity; GO:0003824 catalytic activity; GO:0032553 ribonucleotide binding; GO:00054…	K12818	DHX8; ATP-dependent RNA helicase DHX8/PRP22 [EC:3.6.4.13]	ath03040 Spliceosome - Arabidopsis thaliana (thale cress);	IPR007502; IPR003593; IPR027417; IPR014001; IPR001650;	Helicase-associated domain; AAA+ ATPase domain; P-loop containing nucleoside triphosphate hydrolase; Helicase superfamily 1/2, ATP-binding domain; Helicase, C-terminal;	A	KOG0922	DEAH-box RNA helicase
A0A1P8ATZ4	GT-2-like 1 OS=Arabidopsis thaliana OX=3702 GN=GTL1	GTL1	65.442	10.158	4.9	1	1	1									nucleus							IPR001005; IPR017877;	SANT/Myb domain; Myb-like domain;	K	KOG4282	Transcription factor GT-2 and related proteins, contains trihelix DNA-binding/SANT domain
A0A1P8AU10	Plasmodesmata callose-binding protein 4 OS=Arabidopsis thaliana OX=3702 GN=PDCB4	PDCB4	21.691	10.335	18.8	2	6	2	0.942	1.009	0.992	0.967	0.999	1.114	1.047	0.40614	chloroplast							IPR012946;	X8 domain;
A0A1P8AU30	Cationic amino acid transporter 9 OS=Arabidopsis thaliana OX=3702 GN=CAT9	CAT9	52.591	5.8313	4.4	2	3	2	1.108	1.088	0.874	1.045	0.948	0.966	0.964	0.71522	chloroplast	GO:0034220 ion transmembrane transport; GO:0044699 single-organism process; GO:0071702 organic substance transport; GO:0003333 amino acid transmembrane transport; GO:0046942 carboxylic acid transport; GO:0015849 organic acid transport; GO:0098656 anion transmembrane transport; GO:0051234 establishment of localization; GO:0006810 transport; GO:0006820 anion transport; GO:0055085 transmembrane tran…	GO:0016020 membrane;	GO:0005342 organic acid transmembrane transporter activity; GO:0015075 ion transmembrane transporter activity; GO:0022892 substrate-specific transporter activity; GO:0008514 organic anion transmembrane transporter activity; GO:0008509 anion transmembrane transporter activity; GO:0046943 carboxylic acid transmembrane transporter activity; GO:0022891 substrate-specific transmembrane transporter act…						E	KOG1286	Amino acid transporters
A0A1P8AU33	Class I peptide chain release factor OS=Arabidopsis thaliana OX=3702 GN=At1g62850	At1g62850	22.71	13.958	15.5	2	2	2	1.06	1.074	1.052	0.99	0.85	1.001	0.892	0.157818	chloroplast	GO:0016043 cellular component organization; GO:0006518 peptide metabolic process; GO:0044267 cellular protein metabolic process; GO:0044699 single-organism process; GO:0009058 biosynthetic process; GO:1901566 organonitrogen compound biosynthetic process; GO:0044237 cellular metabolic process; GO:0071704 organic substance metabolic process; GO:0043241 protein complex disassembly; GO:0008152 metabo…		GO:0097159 organic cyclic compound binding; GO:0008079 translation termination factor activity; GO:1901363 heterocyclic compound binding; GO:0003723 RNA binding; GO:0008135 translation factor activity, RNA binding; GO:0005488 binding; GO:0003676 nucleic acid binding; GO:0003747 translation release factor activity;	K15033			IPR000352;	Peptide chain release factor class I/class II;	J	KOG3429	Predicted peptidyl-tRNA hydrolase
A0A1P8AU48	Zinc finger C-x8-C-x5-C-x3-H type family protein OS=Arabidopsis thaliana OX=3702 GN=At1g75340	At1g75340	41.077	6.6502	5	1	1	1	0.961	1.017	0.866	1.074	1.251	0.832	1.11	0.50872	chloroplast			GO:0046872 metal ion binding; GO:0043169 cation binding; GO:0005488 binding; GO:0043167 ion binding;	K14321	NUPL2; nucleoporin-like protein 2	ath03013 RNA transport - Arabidopsis thaliana (thale cress);	IPR000571;	Zinc finger, CCCH-type;
A0A1P8AU92	Polynucleotide adenylyltransferase family protein OS=Arabidopsis thaliana OX=3702 GN=At1g22660	At1g22660	61.374	7.1965	5	3	3	3	0.985	1.017	0.913	1.08	1.039	0.975	1.061	0.24376	chloroplast	GO:0006396 RNA processing; GO:0006725 cellular aromatic compound metabolic process; GO:1901360 organic cyclic compound metabolic process; GO:0006807 nitrogen compound metabolic process; GO:0044238 primary metabolic process; GO:0044237 cellular metabolic process; GO:0071704 organic substance metabolic process; GO:0016070 RNA metabolic process; GO:0008152 metabolic process; GO:0090304 nucleic acid …		GO:0097159 organic cyclic compound binding; GO:1901363 heterocyclic compound binding; GO:0003723 RNA binding; GO:0016779 nucleotidyltransferase activity; GO:0003824 catalytic activity; GO:0005488 binding; GO:0003676 nucleic acid binding; GO:0016740 transferase activity; GO:0016772 transferase activity, transferring phosphorus-containing groups;				IPR002646;	Poly A polymerase, head domain;	J	KOG2159	tRNA nucleotidyltransferase/poly(A) polymerase
A0A1P8AU99	Rhodanese homologue 2 OS=Arabidopsis thaliana OX=3702 GN=RDH2	RDH2	29.451	68.978	55.3	10	16	10	0.93	0.983	1.001	1.016	1.017	1.05	1.058	0.082563	cytoplasm			GO:0004792 thiosulfate sulfurtransferase activity; GO:0016782 transferase activity, transferring sulfur-containing groups; GO:0016783 sulfurtransferase activity; GO:0003824 catalytic activity; GO:0016740 transferase activity;	K01011	TST; thiosulfate/3-mercaptopyruvate sulfurtransferase [EC:2.8.1.1 2.8.1.2]	ath04122 Sulfur relay system - Arabidopsis thaliana (thale cress); ath00270 Cysteine and methionine metabolism - Arabidopsis thaliana (thale cress); ath01100 Metabolic pathways - Arabidopsis thaliana (thale cress); ath00920 Sulfur metabolism - Arabidopsis thaliana (thale cress);	IPR001763;	Rhodanese-like domain;	V	KOG1529	Mercaptopyruvate sulfurtransferase/thiosulfate sulfurtransferase
A0A1P8AUD8	Glycosyltransferase OS=Arabidopsis thaliana OX=3702 GN=UGT72B3	UGT72B3	53.171	4.3037	6	3	3	1	0.977	1.124	0.883	0.977	0.905	1.157	1.018	0.86806	cytoplasm	GO:0008152 metabolic process;		GO:0016757 transferase activity, transferring glycosyl groups; GO:0016758 transferase activity, transferring hexosyl groups; GO:0003824 catalytic activity; GO:0016740 transferase activity;	K08237					GC	KOG1192	UDP-glucuronosyl and UDP-glucosyl transferase
A0A1P8AUF5	Histidine biosynthesis bifunctional protein (HISIE) OS=Arabidopsis thaliana OX=3702 GN=AT-IE	AT-IE	22.883	12.654	20.4	4	6	4	1.114	0.989	1.088	0.939	0.972	0.945	0.895	0.044338	chloroplast	GO:0006725 cellular aromatic compound metabolic process; GO:0016053 organic acid biosynthetic process; GO:0052803 imidazole-containing compound metabolic process; GO:0044699 single-organism process; GO:0009058 biosynthetic process; GO:0000105 histidine biosynthetic process; GO:1901566 organonitrogen compound biosynthetic process; GO:0044237 cellular metabolic process; GO:0071704 organic substance…		GO:0016814 hydrolase activity, acting on carbon-nitrogen (but not peptide) bonds, in cyclic amidines; GO:0016462 pyrophosphatase activity; GO:0003824 catalytic activity; GO:0004635 phosphoribosyl-AMP cyclohydrolase activity; GO:0004636 phosphoribosyl-ATP diphosphatase activity; GO:0016817 hydrolase activity, acting on acid anhydrides; GO:0016787 hydrolase activity; GO:0019238 cyclohydrolase activ…	K11755	hisIE; phosphoribosyl-ATP pyrophosphohydrolase / phosphoribosyl-AMP cyclohydrolase [EC:3.6.1.31 3.5.4.19]	ath01230 Biosynthesis of amino acids - Arabidopsis thaliana (thale cress); ath01100 Metabolic pathways - Arabidopsis thaliana (thale cress); ath00340 Histidine metabolism - Arabidopsis thaliana (thale cress); ath01110 Biosynthesis of secondary metabolites - Arabidopsis thaliana (thale cress);	IPR002496;	Phosphoribosyl-AMP cyclohydrolase domain;	E	KOG4311	Histidinol dehydrogenase
A0A1P8AUF8	ARM repeat superfamily protein OS=Arabidopsis thaliana OX=3702 GN=At1g23180	At1g23180	68.961	42.307	13.2	8	8	8	0.975	1.018	0.947	1.049	1.046	1.03	1.063	0.047636	chloroplast			GO:0005515 protein binding; GO:0005488 binding;				IPR011989; IPR016024;	Armadillo-like helical; Armadillo-type fold;	S	KOG0167	FOG: Armadillo/beta-catenin-like repeats
A0A1P8AUG4	Mediator of RNA polymerase II transcription subunit OS=Arabidopsis thaliana OX=3702 GN=At1g23230	At1g23230	178.08	3.0174	1.1	1	1	1									chloroplast				K15166					K	KOG1883	Cofactor required for Sp1 transcriptional activation, subunit 3
A0A1P8AUL4	FZO-like protein OS=Arabidopsis thaliana OX=3702 GN=FZL	FZL	97.083	46.508	18	14	15	14	1.048	0.996	1.03	0.977	1.026	0.932	0.955	0.21148	chloroplast			GO:1901265 nucleoside phosphate binding; GO:0001882 nucleoside binding; GO:0043167 ion binding; GO:0000166 nucleotide binding; GO:0097159 organic cyclic compound binding; GO:1901363 heterocyclic compound binding; GO:0032549 ribonucleoside binding; GO:0097367 carbohydrate derivative binding; GO:0003824 catalytic activity; GO:0032553 ribonucleotide binding; GO:0005488 binding; GO:0032550 purine rib…				IPR022998; IPR013785; IPR006073; IPR027417;	Thiamin phosphate synthase superfamily; Aldolase-type TIM barrel; GTP binding domain; P-loop containing nucleoside triphosphate hydrolase;	O	KOG0448	Mitofusin 1 GTPase, involved in mitochondrila biogenesis
A0A1P8AUM8	3-isopropylmalate dehydrogenase OS=Arabidopsis thaliana OX=3702 GN=IMD3	IMD3	45.77	27.011	25.1	10	22	4	1.006	1.02	1.053	0.967	0.998	0.982	0.957	0.055136	cytoplasm	GO:0008652 cellular amino acid biosynthetic process; GO:0016053 organic acid biosynthetic process; GO:0044711 single-organism biosynthetic process; GO:0055114 oxidation-reduction process; GO:0044281 small molecule metabolic process; GO:0009082 branched-chain amino acid biosynthetic process; GO:0044763 single-organism cellular process; GO:0009098 leucine biosynthetic process; GO:0044699 single-org…	GO:0044424 intracellular part; GO:0005623 cell; GO:0044464 cell part; GO:0005622 intracellular; GO:0005737 cytoplasm;	GO:0000287 magnesium ion binding; GO:1901265 nucleoside phosphate binding; GO:0043167 ion binding; GO:0000166 nucleotide binding; GO:0048037 cofactor binding; GO:0016491 oxidoreductase activity; GO:0016614 oxidoreductase activity, acting on CH-OH group of donors; GO:1901363 heterocyclic compound binding; GO:0097159 organic cyclic compound binding; GO:0016616 oxidoreductase activity, acting on the…	K00052	leuB; 3-isopropylmalate dehydrogenase [EC:1.1.1.85]	ath01230 Biosynthesis of amino acids - Arabidopsis thaliana (thale cress); ath01100 Metabolic pathways - Arabidopsis thaliana (thale cress); ath00660 C5-Branched dibasic acid metabolism - Arabidopsis thaliana (thale cress); ath00290 Valine, leucine and isoleucine biosynthesis - Arabidopsis thaliana (thale cress); ath01210 2-Oxocarboxylic acid metabolism - Arabidopsis thaliana (thale cress); ath01…	IPR024084;	Isopropylmalate dehydrogenase-like domain;	E	KOG0786	3-isopropylmalate dehydrogenase
A0A1P8AUN1	Dolichyl-diphosphooligosaccharide--protein glycosyltransferase subunit 1 OS=Arabidopsis thaliana OX=3702 GN=At1g76400	At1g76400	62.327	36.532	21.1	12	13	12	0.999	0.927	0.965	0.971	1.11	1.017	1.072	0.20316	plasma membrane	GO:0006486 protein glycosylation; GO:0043413 macromolecule glycosylation; GO:0009101 glycoprotein biosynthetic process; GO:0044763 single-organism cellular process; GO:0044267 cellular protein metabolic process; GO:0009100 glycoprotein metabolic process; GO:0044699 single-organism process; GO:0009058 biosynthetic process; GO:0044238 primary metabolic process; GO:0044237 cellular metabolic process…	GO:0016020 membrane; GO:0043229 intracellular organelle; GO:0005783 endoplasmic reticulum; GO:0005737 cytoplasm; GO:0031224 intrinsic component of membrane; GO:0012505 endomembrane system; GO:0044424 intracellular part; GO:0005623 cell; GO:0016021 integral component of membrane; GO:0043231 intracellular membrane-bounded organelle; GO:0043226 organelle; GO:0005622 intracellular; GO:0044464 cell pa…	GO:0004579 dolichyl-diphosphooligosaccharide-protein glycotransferase activity; GO:0016757 transferase activity, transferring glycosyl groups; GO:0016758 transferase activity, transferring hexosyl groups; GO:0003824 catalytic activity; GO:0016740 transferase activity; GO:0004576 oligosaccharyl transferase activity;	K12666	OST1; oligosaccharyltransferase complex subunit alpha (ribophorin I)	ath00510 N-Glycan biosynthesis - Arabidopsis thaliana (thale cress); ath04141 Protein processing in endoplasmic reticulum - Arabidopsis thaliana (thale cress); ath01100 Metabolic pathways - Arabidopsis thaliana (thale cress);			O	KOG2291	Oligosaccharyltransferase, alpha subunit (ribophorin I)
A0A1P8AUU9	Subtilisin-like serine endopeptidase family protein OS=Arabidopsis thaliana OX=3702 GN=ATSBT5.2	ATSBT5.2	59.072	2.6119	2	1	1	1	0.821	1.008	1.038	0.876	1.106	1.148	1.092	0.48578	extracellular	GO:0006508 proteolysis; GO:0008152 metabolic process; GO:0043170 macromolecule metabolic process; GO:0019538 protein metabolic process; GO:0044238 primary metabolic process; GO:0071704 organic substance metabolic process;		GO:0004252 serine-type endopeptidase activity; GO:0004175 endopeptidase activity; GO:0008233 peptidase activity; GO:0003824 catalytic activity; GO:0017171 serine hydrolase activity; GO:0008236 serine-type peptidase activity; GO:0070011 peptidase activity, acting on L-amino acid peptides; GO:0016787 hydrolase activity;				IPR034197; IPR000209; IPR010259;	Cucumisin-like catalytic domain; Peptidase S8/S53 domain; Peptidase S8 propeptide/proteinase inhibitor I9;
A0A1P8AUV2	Homeodomain GLABROUS 2 OS=Arabidopsis thaliana OX=3702 GN=HDG2	HDG2	68.178	5.519	1.8	1	1	1									nucleus	GO:0050794 regulation of cellular process; GO:0010468 regulation of gene expression; GO:0006355 regulation of transcription, DNA-templated; GO:0031326 regulation of cellular biosynthetic process; GO:0080090 regulation of primary metabolic process; GO:0060255 regulation of macromolecule metabolic process; GO:0019219 regulation of nucleobase-containing compound metabolic process; GO:0010556 regulat…		GO:0097159 organic cyclic compound binding; GO:1901363 heterocyclic compound binding; GO:0008289 lipid binding; GO:0003677 DNA binding; GO:0043565 sequence-specific DNA binding; GO:0005488 binding; GO:0003676 nucleic acid binding;				IPR001356; IPR009057; IPR002913; IPR023393;	Homeobox domain; Homeobox domain-like; START domain; START-like domain;
A0A1P8AV08	Aspartic proteinase A1 OS=Arabidopsis thaliana OX=3702 GN=APA1	APA1	56.036	92.754	30.9	13	34	13	0.975	0.969	0.956	1.018	0.988	1.114	1.076	0.120683	cytoplasm	GO:0008152 metabolic process; GO:0044710 single-organism metabolic process; GO:0044699 single-organism process; GO:0006508 proteolysis; GO:0019538 protein metabolic process; GO:0043170 macromolecule metabolic process; GO:0044238 primary metabolic process; GO:0006629 lipid metabolic process; GO:0071704 organic substance metabolic process;		GO:0004175 endopeptidase activity; GO:0008233 peptidase activity; GO:0003824 catalytic activity; GO:0004190 aspartic-type endopeptidase activity; GO:0070011 peptidase activity, acting on L-amino acid peptides; GO:0016787 hydrolase activity; GO:0070001 aspartic-type peptidase activity;	K08245			IPR033869; IPR008139; IPR011001; IPR033121; IPR021109; IPR007856; IPR008138;	Phytepsin; Saposin B type domain; Saposin-like; Peptidase family A1 domain; Aspartic peptidase domain; Saposin-like type B, region 1; Saposin B type, region 2;	O	KOG1339	Aspartyl protease
A0A1P8AV09	Glycosyltransferase OS=Arabidopsis thaliana OX=3702 GN=At1g01390	At1g01390	54.727	2.9776	2	1	1	1	1.083	0.92	0.994	0.991	0.938	1.094	1.009	0.89886	nucleus	GO:0008152 metabolic process;		GO:0016757 transferase activity, transferring glycosyl groups; GO:0016758 transferase activity, transferring hexosyl groups; GO:0003824 catalytic activity; GO:0016740 transferase activity;	K08237					GC	KOG1192	UDP-glucuronosyl and UDP-glucosyl transferase
A0A1P8AV66	Translation elongation factor EF1B/ribosomal protein S6 family protein OS=Arabidopsis thaliana OX=3702 GN=At1g64510	At1g64510	25.46	6.6079	7.4	1	4	1	1.088	1.038	1.014	1.042	0.917	0.919	0.917	0.133076	chloroplast	GO:0006518 peptide metabolic process; GO:0043043 peptide biosynthetic process; GO:0044267 cellular protein metabolic process; GO:0006807 nitrogen compound metabolic process; GO:0009058 biosynthetic process; GO:0043603 cellular amide metabolic process; GO:0044238 primary metabolic process; GO:1901566 organonitrogen compound biosynthetic process; GO:1901576 organic substance biosynthetic process; G…	GO:0005840 ribosome; GO:0043226 organelle; GO:0043229 intracellular organelle; GO:0043232 intracellular non-membrane-bounded organelle; GO:0044464 cell part; GO:0005622 intracellular; GO:0005737 cytoplasm; GO:0032991 macromolecular complex; GO:0044424 intracellular part; GO:1990904 ribonucleoprotein complex; GO:0005623 cell; GO:0030529 intracellular ribonucleoprotein complex; GO:0044444 cytoplasm…	GO:0097159 organic cyclic compound binding; GO:1901363 heterocyclic compound binding; GO:0003723 RNA binding; GO:0005488 binding; GO:0003676 nucleic acid binding; GO:0005198 structural molecule activity; GO:0003735 structural constituent of ribosome; GO:0019843 rRNA binding;	K02990	RP-S6; small subunit ribosomal protein S6	ath03010 Ribosome - Arabidopsis thaliana (thale cress);	IPR014717;	Translation elongation factor EF1B/ribosomal protein S6;
A0A1P8AV73	Coatomer subunit beta' OS=Arabidopsis thaliana OX=3702 GN=At1g52360	At1g52360	104.22	1.7353	11	8	9	1									nucleus	GO:0045184 establishment of protein localization; GO:0006810 transport; GO:0046907 intracellular transport; GO:0070727 cellular macromolecule localization; GO:0051649 establishment of localization in cell; GO:0016192 vesicle-mediated transport; GO:0006886 intracellular protein transport; GO:0071702 organic substance transport; GO:0008104 protein localization; GO:0033036 macromolecule localization…	GO:0016020 membrane; GO:0044464 cell part; GO:0005622 intracellular; GO:0098796 membrane protein complex; GO:0044425 membrane part; GO:0048475 coated membrane; GO:0005737 cytoplasm; GO:0032991 macromolecular complex; GO:0044424 intracellular part; GO:0030117 membrane coat; GO:0005623 cell; GO:0043234 protein complex; GO:0044444 cytoplasmic part;	GO:0005515 protein binding; GO:0005198 structural molecule activity; GO:0005488 binding;	K17302			IPR006692; IPR017986; IPR015943;	Coatomer, WD associated region; WD40-repeat-containing domain; WD40/YVTN repeat-like-containing domain;	U	KOG0276	Vesicle coat complex COPI, beta' subunit
A0A1P8AV84	Nucleolar GTP-binding protein 1 OS=Arabidopsis thaliana OX=3702 GN=At1g10300	At1g10300	75.091	-2	1.1	1	1	1	0.99	0.941	1.029	1.048	0.97	1.031	1.03	0.44312	chloroplast		GO:0043229 intracellular organelle; GO:0043232 intracellular non-membrane-bounded organelle; GO:0044446 intracellular organelle part; GO:0031981 nuclear lumen; GO:0044424 intracellular part; GO:0005730 nucleolus; GO:0005623 cell; GO:0044422 organelle part; GO:0043228 non-membrane-bounded organelle; GO:0043226 organelle; GO:0043231 intracellular membrane-bounded organelle; GO:0031974 membrane-encl…	GO:1901265 nucleoside phosphate binding; GO:0001882 nucleoside binding; GO:0043167 ion binding; GO:0000166 nucleotide binding; GO:0097159 organic cyclic compound binding; GO:1901363 heterocyclic compound binding; GO:0032549 ribonucleoside binding; GO:0097367 carbohydrate derivative binding; GO:0032553 ribonucleotide binding; GO:0005488 binding; GO:0032550 purine ribonucleoside binding; GO:0043168…	K06943	NOG1; nucleolar GTP-binding protein	ath03008 Ribosome biogenesis in eukaryotes - Arabidopsis thaliana (thale cress);	IPR006073; IPR031167; IPR027417; IPR010674; IPR012973;	GTP binding domain; OBG-type guanine nucleotide-binding (G) domain; P-loop containing nucleoside triphosphate hydrolase; Nucleolar GTP-binding protein 1, Rossman-fold domain; NOG, C-terminal;	R	KOG1490	GTP-binding protein CRFG/NOG1 (ODN superfamily)
A0A1P8AV86	LisH and RanBPM domains containing protein OS=Arabidopsis thaliana OX=3702 GN=At1g06060	At1g06060	24.575	3.7436	8.5	2	2	2	0.999	0.975	1.062	1.063	0.873	1.042	0.981	0.75606	cytoplasm			GO:0005515 protein binding; GO:0005488 binding;				IPR024964; IPR006595; IPR006594; IPR013144;	CTLH/CRA C-terminal to LisH motif domain; CTLH, C-terminal LisH motif; LIS1 homology motif; CRA domain;	Z	KOG2659	LisH motif-containing protein
A0A1P8AVI3	Nucleotide-diphospho-sugar transferases superfamily protein OS=Arabidopsis thaliana OX=3702 GN=CKS	CKS	34.922	81.37	38.7	8	11	8	0.993	1.085	0.965	0.94	0.995	1.061	0.985	0.77014	chloroplast		GO:0044424 intracellular part; GO:0005623 cell; GO:0044464 cell part; GO:0005622 intracellular; GO:0005737 cytoplasm;	GO:0008690 3-deoxy-manno-octulosonate cytidylyltransferase activity; GO:0070567 cytidylyltransferase activity; GO:0016779 nucleotidyltransferase activity; GO:0003824 catalytic activity; GO:0016740 transferase activity; GO:0016772 transferase activity, transferring phosphorus-containing groups;	K00979	kdsB; 3-deoxy-manno-octulosonate cytidylyltransferase (CMP-KDO synthetase) [EC:2.7.7.38]	ath01100 Metabolic pathways - Arabidopsis thaliana (thale cress);	IPR029044;	Nucleotide-diphospho-sugar transferases;
A0A1P8AVI9	Cystathionine beta-synthase (CBS) protein OS=Arabidopsis thaliana OX=3702 GN=At1g69800	At1g69800	39.947	10.59	8.8	3	4	3	0.907	0.977	0.999	0.974	1.108	1.037	1.082	0.173935	cytoplasm							IPR000644;	CBS domain;	C	KOG1764	5'-AMP-activated protein kinase, gamma subunit
A0A1P8AVM3	Wound-responsive family protein OS=Arabidopsis thaliana OX=3702 GN=AtBBD2	AtBBD2	36.767	3.2125	5.5	2	2	1									chloroplast			GO:0016787 hydrolase activity; GO:0003824 catalytic activity; GO:0004518 nuclease activity; GO:0016788 hydrolase activity, acting on ester bonds;				IPR003729;	Bifunctional nuclease domain;
A0A1P8AVP8	Flavin-containing monooxygenase OS=Arabidopsis thaliana OX=3702 GN=At1g62600	At1g62600	44.257	5.4025	4.6	2	2	2	1.064	1.049	0.896	1.029	0.976	1.009	1.002	0.94238	chloroplast	GO:0044699 single-organism process; GO:0008152 metabolic process; GO:0055114 oxidation-reduction process; GO:0044710 single-organism metabolic process;		GO:0016709 oxidoreductase activity, acting on paired donors, with incorporation or reduction of molecular oxygen, NAD(P)H as one donor, and incorporation of one atom of oxygen; GO:1901265 nucleoside phosphate binding; GO:0050660 flavin adenine dinucleotide binding; GO:0043167 ion binding; GO:0016705 oxidoreductase activity, acting on paired donors, with incorporation or reduction of molecular oxy…				IPR023753;	FAD/NAD(P)-binding domain;	Q	KOG1399	Flavin-containing monooxygenase
A0A1P8AVR0	Flavin-containing monooxygenase OS=Arabidopsis thaliana OX=3702 GN=FMO	FMO	42.979	1.7203	4.5	2	2	1	0.922	0.955	1.048	1.127	0.931	1.018	1.052	0.50786	cytoplasm	GO:0044699 single-organism process; GO:0008152 metabolic process; GO:0055114 oxidation-reduction process; GO:0044710 single-organism metabolic process;		GO:0016709 oxidoreductase activity, acting on paired donors, with incorporation or reduction of molecular oxygen, NAD(P)H as one donor, and incorporation of one atom of oxygen; GO:1901265 nucleoside phosphate binding; GO:0050660 flavin adenine dinucleotide binding; GO:0043167 ion binding; GO:0016705 oxidoreductase activity, acting on paired donors, with incorporation or reduction of molecular oxy…				IPR023753;	FAD/NAD(P)-binding domain;	Q	KOG1399	Flavin-containing monooxygenase
A0A1P8AVX3	EMS-MUTAGENIZED BRI1 SUPPRESSOR 1 OS=Arabidopsis thaliana OX=3702 GN=EBS1	EBS1	186.41	114.44	17.1	25	31	25	1.005	0.978	0.949	1.029	1.043	1.009	1.051	0.060179	chloroplast	GO:0006486 protein glycosylation; GO:0043413 macromolecule glycosylation; GO:0009101 glycoprotein biosynthetic process; GO:0044763 single-organism cellular process; GO:0044267 cellular protein metabolic process; GO:0009100 glycoprotein metabolic process; GO:0044699 single-organism process; GO:0009058 biosynthetic process; GO:0044238 primary metabolic process; GO:0044237 cellular metabolic process…		GO:0016758 transferase activity, transferring hexosyl groups; GO:0003824 catalytic activity; GO:0003980 UDP-glucose:glycoprotein glucosyltransferase activity; GO:0035251 UDP-glucosyltransferase activity; GO:0008194 UDP-glycosyltransferase activity; GO:0046527 glucosyltransferase activity; GO:0016757 transferase activity, transferring glycosyl groups; GO:0016740 transferase activity;	K11718	HUGT; UDP-glucose:glycoprotein glucosyltransferase [EC:2.4.1.-]	ath04141 Protein processing in endoplasmic reticulum - Arabidopsis thaliana (thale cress);	IPR029044;	Nucleotide-diphospho-sugar transferases;	G	KOG1879	UDP-glucose:glycoprotein glucosyltransferase
A0A1P8AVY5	Alpha/beta-Hydrolases superfamily protein OS=Arabidopsis thaliana OX=3702 GN=At1g35420	At1g35420	30.586	23.02	24.1	6	13	6	1.034	1.003	1.009	1.027	0.96	0.981	0.974	0.29796	cytoplasm			GO:0016787 hydrolase activity; GO:0003824 catalytic activity;				IPR029058; IPR002925;	Alpha/Beta hydrolase fold; Dienelactone hydrolase;	R	KOG3043	Predicted hydrolase related to dienelactone hydrolase
A0A1P8AVZ2	NF-X-like 1 OS=Arabidopsis thaliana OX=3702 GN=NFXL1	NFXL1	133.1	13.8	4.5	4	4	4	1.041	0.946	0.924	1.136	0.924	0.985	1.046	0.5816	nucleus	GO:0050794 regulation of cellular process; GO:0010468 regulation of gene expression; GO:0006355 regulation of transcription, DNA-templated; GO:0031326 regulation of cellular biosynthetic process; GO:0080090 regulation of primary metabolic process; GO:0060255 regulation of macromolecule metabolic process; GO:0019219 regulation of nucleobase-containing compound metabolic process; GO:0010556 regulat…	GO:0043226 organelle; GO:0043231 intracellular membrane-bounded organelle; GO:0043229 intracellular organelle; GO:0005634 nucleus; GO:0044464 cell part; GO:0005622 intracellular; GO:0044424 intracellular part; GO:0043227 membrane-bounded organelle; GO:0005623 cell;	GO:0046914 transition metal ion binding; GO:0005488 binding; GO:0001071 nucleic acid binding transcription factor activity; GO:0043167 ion binding; GO:0046872 metal ion binding; GO:0043169 cation binding; GO:0005515 protein binding; GO:0008270 zinc ion binding; GO:0003700 transcription factor activity, sequence-specific DNA binding;	K12236			IPR000967; IPR001841; IPR019787;	Zinc finger, NF-X1-type; Zinc finger, RING-type; Zinc finger, PHD-finger;	K	KOG1952	Transcription factor NF-X1, contains NFX-type Zn2+-binding and R3H domains
A0A1P8AW26	Zinc finger C-x8-C-x5-C-x3-H type family protein OS=Arabidopsis thaliana OX=3702 GN=At1g19860	At1g19860	45.117	1.8491	2.4	1	1	1									nucleus			GO:0046872 metal ion binding; GO:0043169 cation binding; GO:0005488 binding; GO:0043167 ion binding;				IPR000571;	Zinc finger, CCCH-type;
A0A1P8AW51	Transmembrane protein (DUF616) OS=Arabidopsis thaliana OX=3702 GN=EMB2756	EMB2756	73.508	2.1703	2.7	2	2	2	0.892	0.952	0.947	1.121	1.059	1.026	1.149	0.0141576	chloroplast									S	KOG4774	Uncharacterized conserved protein
A0A1P8AW75	Transmembrane 9 superfamily member OS=Arabidopsis thaliana OX=3702 GN=At1g08350	At1g08350	61.715	1.8671	1.3	1	1	1									plasma membrane		GO:0031224 intrinsic component of membrane; GO:0016020 membrane; GO:0016021 integral component of membrane; GO:0044425 membrane part;							U	KOG1277	Endosomal membrane proteins, EMP70
A0A1P8AW90	Scarecrow-like 5 OS=Arabidopsis thaliana OX=3702 GN=SCL5	SCL5	67.169	3.3748	4.2	3	3	3	1.077	1.049	0.977	0.992	0.909	1.022	0.942	0.258	chloroplast							IPR005202;	Transcription factor GRAS;
A0A1P8AWA3	Phosphatidylinositol 3-and 4-kinase family protein OS=Arabidopsis thaliana OX=3702 GN=ATPI4K ALPHA	ATPI4K	223.34	7.8535	3.3	6	6	6	0.992	1.053	0.893	1.124	0.984	0.966	1.046	0.54114	chloroplast			GO:0016301 kinase activity; GO:0003824 catalytic activity; GO:0016740 transferase activity; GO:0005488 binding; GO:0016772 transferase activity, transferring phosphorus-containing groups;	K00888	PI4KA; phosphatidylinositol 4-kinase A [EC:2.7.1.67]	ath04070 Phosphatidylinositol signaling system - Arabidopsis thaliana (thale cress); ath01100 Metabolic pathways - Arabidopsis thaliana (thale cress); ath00562 Inositol phosphate metabolism - Arabidopsis thaliana (thale cress);	IPR000403; IPR001263; IPR016024; IPR011009;	Phosphatidylinositol 3-/4-kinase, catalytic domain; Phosphoinositide 3-kinase, accessory (PIK) domain; Armadillo-type fold; Protein kinase-like domain;	T	KOG0902	Phosphatidylinositol 4-kinase
A0A1P8AWE5	Protein phosphatase 2C family protein OS=Arabidopsis thaliana OX=3702 GN=At1g78200	At1g78200	26.16	3.246	6.7	2	2	2	1.062	0.997	0.83	1.151	0.96	1.018	1.083	0.4181	cytoplasm			GO:0003824 catalytic activity;				IPR001932;	PPM-type phosphatase domain;	T	KOG0698	Serine/threonine protein phosphatase
A0A1P8AWE7	Chromosome-partitioning protein, putative (DUF639) OS=Arabidopsis thaliana OX=3702 GN=At1g71240	At1g71240	73.211	2.8127	2.5	2	3	2	0.953	0.908	1.114	1.009	1.015	1.004	1.018	0.76092	chloroplast
A0A1P8AWF0	Phosphate transporter 18 OS=Arabidopsis thaliana OX=3702 GN=PHT1;8	PHT1;8	65.316	-2	1.5	1	1	1	1.022	1.146	1.002	0.97	0.97	0.913	0.9	0.088839	plasma membrane	GO:0006810 transport; GO:0055085 transmembrane transport; GO:0051179 localization; GO:0051234 establishment of localization;	GO:0031224 intrinsic component of membrane; GO:0016020 membrane; GO:0016021 integral component of membrane; GO:0044425 membrane part;	GO:0022857 transmembrane transporter activity; GO:0005215 transporter activity;	K08176			IPR020846;	Major facilitator superfamily domain;	P	KOG0252	Inorganic phosphate transporter
A0A1P8AWF8	Mannose-binding lectin superfamily protein OS=Arabidopsis thaliana OX=3702 GN=At1g52100	At1g52100	40.217	4.2447	6	2	2	2									cytoskeleton			GO:0030246 carbohydrate binding; GO:0005488 binding;				IPR001229; IPR033734;	Jacalin-like lectin domain; Jacalin-like lectin domain, plant;
A0A1P8AWG1	Syntaxin of plants 81 OS=Arabidopsis thaliana OX=3702 GN=SYP81	SYP81	28.231	3.5393	7.7	2	2	2									nucleus	GO:0006810 transport; GO:0051179 localization; GO:0016192 vesicle-mediated transport; GO:0051234 establishment of localization;	GO:0016020 membrane;		K08492	STX18; syntaxin 18	ath04130 SNARE interactions in vesicular transport - Arabidopsis thaliana (thale cress); ath04145 Phagosome - Arabidopsis thaliana (thale cress);	IPR010989;	SNARE;	U	KOG3894	SNARE protein Syntaxin 18/UFE1
A0A1P8AWK9	p-loop containing nucleoside triphosphate hydrolases superfamily protein OS=Arabidopsis thaliana OX=3702 GN=At1g73170	At1g73170	43.481	3.9391	5.4	2	2	2	0.956	0.954	0.96	1.078	1.021	1.037	1.093	0.032217	cytoplasm							IPR034081;	AAA domain-containing protein, R3H domain;
A0A1P8AWL5	E3 ubiquitin-protein ligase RNF170-like protein (DUF 1232) OS=Arabidopsis thaliana OX=3702 GN=At1g72175	At1g72175	17.169	3.0296	7.3	1	1	1									plasma membrane				K15707					S	KOG4604	Uncharacterized conserved protein
A0A1P8AWN7	Wall-associated kinase family protein OS=Arabidopsis thaliana OX=3702 GN=At1g16260	At1g16260	80.133	3.5714	3.8	3	3	2	1.157	0.942	1.04	0.985	0.932	0.97	0.92	0.26172	chloroplast	GO:0016310 phosphorylation; GO:0044267 cellular protein metabolic process; GO:0044238 primary metabolic process; GO:0044237 cellular metabolic process; GO:0006796 phosphate-containing compound metabolic process; GO:0071704 organic substance metabolic process; GO:0008152 metabolic process; GO:0006468 protein phosphorylation; GO:0006793 phosphorus metabolic process; GO:0044260 cellular macromolecul…	GO:0031224 intrinsic component of membrane; GO:0016020 membrane; GO:0016021 integral component of membrane; GO:0044425 membrane part;	GO:1901265 nucleoside phosphate binding; GO:0016773 phosphotransferase activity, alcohol group as acceptor; GO:0004672 protein kinase activity; GO:0097159 organic cyclic compound binding; GO:1901363 heterocyclic compound binding; GO:0030247 polysaccharide binding; GO:0016301 kinase activity; GO:0003824 catalytic activity; GO:0032553 ribonucleotide binding; GO:0005488 binding; GO:0032550 purine ri…				IPR013695; IPR000719; IPR025287; IPR001245; IPR011009;	Wall-associated receptor kinase; Protein kinase domain; Wall-associated receptor kinase, galacturonan-binding domain; Serine-threonine/tyrosine-protein kinase catalytic domain; Protein kinase-like domain;	T	KOG1187	Serine/threonine protein kinase
A0A1P8AWP9	DNAse I-like superfamily protein OS=Arabidopsis thaliana OX=3702 GN=At1g31500	At1g31500	32.698	4.606	8.7	3	3	3	1.017	1.037	0.971	1.005	1.044	0.94	0.988	0.74766	chloroplast				K12603	CNOT6; CCR4-NOT transcription complex subunit 6 [EC:3.1.13.4]	ath03018 RNA degradation - Arabidopsis thaliana (thale cress);	IPR005135;	Endonuclease/exonuclease/phosphatase;	K	KOG0620	Glucose-repressible alcohol dehydrogenase transcriptional effector CCR4 and related proteins
A0A1P8AWT9	Protein kinase superfamily protein OS=Arabidopsis thaliana OX=3702 GN=At1g69790	At1g69790	41.584	2.0396	5.9	3	4	2	0.928	0.864	1.065	0.975	1.117	1.049	1.099	0.25384	mitochondria	GO:0016310 phosphorylation; GO:0044267 cellular protein metabolic process; GO:0044238 primary metabolic process; GO:0044237 cellular metabolic process; GO:0006796 phosphate-containing compound metabolic process; GO:0071704 organic substance metabolic process; GO:0008152 metabolic process; GO:0006468 protein phosphorylation; GO:0006793 phosphorus metabolic process; GO:0044260 cellular macromolecul…		GO:0005524 ATP binding; GO:1901265 nucleoside phosphate binding; GO:0016773 phosphotransferase activity, alcohol group as acceptor; GO:0001882 nucleoside binding; GO:0043167 ion binding; GO:0004672 protein kinase activity; GO:0000166 nucleotide binding; GO:0097159 organic cyclic compound binding; GO:1901363 heterocyclic compound binding; GO:0032549 ribonucleoside binding; GO:0097367 carbohydrate …				IPR000719; IPR001245; IPR011009;	Protein kinase domain; Serine-threonine/tyrosine-protein kinase catalytic domain; Protein kinase-like domain;	T	KOG1187	Serine/threonine protein kinase
A0A1P8AWV1	Nitrobindin heme-binding domain protein OS=Arabidopsis thaliana OX=3702 GN=YUP8H12R.14	YUP8H12R.14	20.073	5.0866	10.6	2	2	2	0.861	0.935	1.046	1.029	1.044	1.081	1.11	0.139803	nucleus							IPR014878; IPR011038;	Domain of unknown function DUF1794; Calycin-like;	S	KOG3371	Uncharacterized conserved protein
A0A1P8AWX1	Transcriptional coactivator/pterin dehydratase OS=Arabidopsis thaliana OX=3702 GN=CELLULOSE SYNTHASE LIKE B5	CELLULOSE	16.38	4.5549	8.1	1	1	1	1.234	1.232	1.247	0.909	0.797	0.629	0.629	0.047801	chloroplast	GO:0051188 cofactor biosynthetic process; GO:0042559 pteridine-containing compound biosynthetic process; GO:0018130 heterocycle biosynthetic process; GO:0006725 cellular aromatic compound metabolic process; GO:0006807 nitrogen compound metabolic process; GO:1901360 organic cyclic compound metabolic process; GO:0009058 biosynthetic process; GO:0006732 coenzyme metabolic process; GO:1901566 organon…		GO:0016829 lyase activity; GO:0016836 hydro-lyase activity; GO:0008124 4-alpha-hydroxytetrahydrobiopterin dehydratase activity; GO:0003824 catalytic activity; GO:0016835 carbon-oxygen lyase activity;						K	KOG4073	Pterin carbinolamine dehydratase PCBD/dimerization cofactor of HNF1
A0A1P8AWY5	Sirohydrochlorin ferrochelatase B OS=Arabidopsis thaliana OX=3702 GN=SIRB	SIRB	24.103	31.231	31.9	4	4	4	1.02	0.964	0.928	1.032	1.06	1.007	1.064	0.114523	chloroplast	GO:0009110 vitamin biosynthetic process; GO:0006725 cellular aromatic compound metabolic process; GO:0044699 single-organism process; GO:0009058 biosynthetic process; GO:1901566 organonitrogen compound biosynthetic process; GO:0044237 cellular metabolic process; GO:0071704 organic substance metabolic process; GO:0008152 metabolic process; GO:0006766 vitamin metabolic process; GO:0046483 heterocyc…		GO:0016829 lyase activity; GO:0003824 catalytic activity; GO:0016852 sirohydrochlorin cobaltochelatase activity;	K03794	sirB; sirohydrochlorin ferrochelatase [EC:4.99.1.4]	ath00860 Porphyrin and chlorophyll metabolism - Arabidopsis thaliana (thale cress); ath01100 Metabolic pathways - Arabidopsis thaliana (thale cress); ath01110 Biosynthesis of secondary metabolites - Arabidopsis thaliana (thale cress);	IPR002762;	Cobalamin (vitamin B12) biosynthesis CbiX;
A0A1P8AX15	2-oxoglutarate (2OG) and Fe(II)-dependent oxygenase superfamily protein OS=Arabidopsis thaliana OX=3702 GN=At1g20270	At1g20270	23.351	4.1335	7.5	1	1	1									mitochondria	GO:0044699 single-organism process; GO:0008152 metabolic process; GO:0055114 oxidation-reduction process; GO:0044710 single-organism metabolic process;		GO:0019842 vitamin binding; GO:0005506 iron ion binding; GO:0031418 L-ascorbic acid binding; GO:0043167 ion binding; GO:0043177 organic acid binding; GO:0016705 oxidoreductase activity, acting on paired donors, with incorporation or reduction of molecular oxygen; GO:0048029 monosaccharide binding; GO:0016491 oxidoreductase activity; GO:0031406 carboxylic acid binding; GO:0046914 transition metal …	K00472	P4HA; prolyl 4-hydroxylase [EC:1.14.11.2]	ath01100 Metabolic pathways - Arabidopsis thaliana (thale cress); ath00330 Arginine and proline metabolism - Arabidopsis thaliana (thale cress);	IPR006620; IPR005123;	Prolyl 4-hydroxylase, alpha subunit; Oxoglutarate/iron-dependent dioxygenase;	E	KOG1591	Prolyl 4-hydroxylase alpha subunit
A0A1P8AX49	Cytochrome B5 isoform B OS=Arabidopsis thaliana OX=3702 GN=CB5-B	CB5-B	15.065	14.97	13.4	1	1	1	0.936	1.026	0.993	0.921	1.021	1.114	1.034	0.63582	Golgi apparatus			GO:0097159 organic cyclic compound binding; GO:1901363 heterocyclic compound binding; GO:0020037 heme binding; GO:0046906 tetrapyrrole binding; GO:0005488 binding;				IPR001199;	Cytochrome b5-like heme/steroid binding domain;	C	KOG0537	Cytochrome b5
A0A1P8AX55	Proteasome endopeptidase complex OS=Arabidopsis thaliana OX=3702 GN=PAG1	PAG1	39.331	44.044	36.2	13	28	13	0.961	0.976	1.014	0.975	1.004	1.039	1.023	0.40996	cytoskeleton	GO:0043632 modification-dependent macromolecule catabolic process; GO:0044265 cellular macromolecule catabolic process; GO:0051603 proteolysis involved in cellular protein catabolic process; GO:0044257 cellular protein catabolic process; GO:0019941 modification-dependent protein catabolic process; GO:0044267 cellular protein metabolic process; GO:0006511 ubiquitin-dependent protein catabolic proc…	GO:0019773 proteasome core complex, alpha-subunit complex; GO:1902494 catalytic complex; GO:0000502 proteasome complex; GO:0044464 cell part; GO:0005622 intracellular; GO:0005839 proteasome core complex; GO:0032991 macromolecular complex; GO:0044424 intracellular part; GO:1905368 peptidase complex; GO:0005623 cell; GO:0043234 protein complex; GO:1905369 endopeptidase complex;	GO:0004175 endopeptidase activity; GO:0004298 threonine-type endopeptidase activity; GO:0008233 peptidase activity; GO:0070003 threonine-type peptidase activity; GO:0003824 catalytic activity; GO:0070011 peptidase activity, acting on L-amino acid peptides; GO:0016787 hydrolase activity;	K02727	PSMA3; 20S proteasome subunit alpha 7 [EC:3.4.25.1]	ath03050 Proteasome - Arabidopsis thaliana (thale cress);	IPR029055; IPR000426;	Nucleophile aminohydrolases, N-terminal; Proteasome alpha-subunit, N-terminal domain;	O	KOG0184	20S proteasome, regulatory subunit alpha type PSMA3/PRE10
A0A1P8AX74	Hexosyltransferase OS=Arabidopsis thaliana OX=3702 GN=GAUT7	GAUT7	60.12	15.718	5.8	3	3	3	0.942	1.089	0.962	1.02	1.013	0.984	1.008	0.8414	plasma membrane			GO:0016757 transferase activity, transferring glycosyl groups; GO:0003824 catalytic activity; GO:0016740 transferase activity;	K13648	GAUT; alpha-1,4-galacturonosyltransferase [EC:2.4.1.43]	ath00520 Amino sugar and nucleotide sugar metabolism - Arabidopsis thaliana (thale cress);	IPR029044;	Nucleotide-diphospho-sugar transferases;
A0A1P8AX98	ARM repeat superfamily protein OS=Arabidopsis thaliana OX=3702 GN=At2g26780	At2g26780	199.7	49.313	6.8	10	12	10	0.95	1.001	0.964	1.052	0.986	1.007	1.045	0.152076	nucleus	GO:0044085 cellular component biogenesis; GO:0043248 proteasome assembly; GO:0016043 cellular component organization; GO:0034622 cellular macromolecular complex assembly; GO:0071822 protein complex subunit organization; GO:0022607 cellular component assembly; GO:0065003 macromolecular complex assembly; GO:0070271 protein complex biogenesis; GO:0009987 cellular process; GO:0006461 protein complex …		GO:0032947 protein complex scaffold; GO:0005515 protein binding; GO:0005198 structural molecule activity; GO:0005488 binding;	K11886			IPR011989; IPR016024;	Armadillo-like helical; Armadillo-type fold;	S	KOG0915	Uncharacterized conserved protein
A0A1P8AXC1	FtsH extracellular protease family OS=Arabidopsis thaliana OX=3702 GN=VAR2	VAR2	74.677	282.95	45.4	28	80	12	1.084	0.989	1.062	0.964	0.985	0.952	0.925	0.059722	chloroplast	GO:0006508 proteolysis; GO:0008152 metabolic process; GO:0043170 macromolecule metabolic process; GO:0019538 protein metabolic process; GO:0044238 primary metabolic process; GO:0071704 organic substance metabolic process;	GO:0016020 membrane;	GO:0005524 ATP binding; GO:0004222 metalloendopeptidase activity; GO:0008233 peptidase activity; GO:1901265 nucleoside phosphate binding; GO:0001882 nucleoside binding; GO:0043167 ion binding; GO:0016787 hydrolase activity; GO:0008237 metallopeptidase activity; GO:0000166 nucleotide binding; GO:0004175 endopeptidase activity; GO:0097159 organic cyclic compound binding; GO:1901363 heterocyclic com…	K03798			IPR003593; IPR003959; IPR000642; IPR027417;	AAA+ ATPase domain; ATPase, AAA-type, core; Peptidase M41; P-loop containing nucleoside triphosphate hydrolase;	O	KOG0731	AAA+-type ATPase containing the peptidase M41 domain
A0A1P8AXC2	Phosphorylcholine cytidylyltransferase OS=Arabidopsis thaliana OX=3702 GN=CCT1	CCT1	33.508	3.3315	6	2	2	2	1.001	1.068	0.963	1.037	0.96	0.987	0.984	0.701	peroxisome	GO:0009058 biosynthetic process; GO:0008152 metabolic process;		GO:0003824 catalytic activity;	K00968	PCYT1; choline-phosphate cytidylyltransferase [EC:2.7.7.15]	ath00564 Glycerophospholipid metabolism - Arabidopsis thaliana (thale cress); ath01100 Metabolic pathways - Arabidopsis thaliana (thale cress); ath00440 Phosphonate and phosphinate metabolism - Arabidopsis thaliana (thale cress);	IPR014729; IPR004821;	Rossmann-like alpha/beta/alpha sandwich fold; Cytidyltransferase-like domain;	I	KOG2804	Phosphorylcholine transferase/cholinephosphate cytidylyltransferase
A0A1P8AXC4	Jacalin-related lectin 23 OS=Arabidopsis thaliana OX=3702 GN=JAL23	JAL23	56.342	190.45	40.4	19	29	17	0.625	0.803	1.038	0.922	1.587	0.976	1.413	0.21136	cytoplasm			GO:0030246 carbohydrate binding; GO:0005488 binding;				IPR001229; IPR033734;	Jacalin-like lectin domain; Jacalin-like lectin domain, plant;
A0A1P8AXC6	Serine carboxypeptidase-like 11 OS=Arabidopsis thaliana OX=3702 GN=SCPL11	SCPL11	46.933	9.5622	8.9	5	5	4	0.908	0.997	1.049	0.97	0.957	1.127	1.034	0.65668	chloroplast	GO:0006508 proteolysis; GO:0008152 metabolic process; GO:0043170 macromolecule metabolic process; GO:0019538 protein metabolic process; GO:0044238 primary metabolic process; GO:0071704 organic substance metabolic process;		GO:0004180 carboxypeptidase activity; GO:0008233 peptidase activity; GO:0008238 exopeptidase activity; GO:0003824 catalytic activity; GO:0017171 serine hydrolase activity; GO:0008236 serine-type peptidase activity; GO:0070011 peptidase activity, acting on L-amino acid peptides; GO:0016787 hydrolase activity; GO:0004185 serine-type carboxypeptidase activity; GO:0070008 serine-type exopeptidase act…	K16296			IPR029058;	Alpha/Beta hydrolase fold;	OE	KOG1282	Serine carboxypeptidases (lysosomal cathepsin A)
A0A1P8AXG2	RNA binding protein OS=Arabidopsis thaliana OX=3702 GN=FPA	FPA	83.788	4.2252	2.9	2	2	2									nucleus			GO:0097159 organic cyclic compound binding; GO:1901363 heterocyclic compound binding; GO:1901265 nucleoside phosphate binding; GO:0005488 binding; GO:0003676 nucleic acid binding; GO:0000166 nucleotide binding; GO:0036094 small molecule binding;				IPR012921; IPR000504; IPR012677;	Spen paralogue and orthologue SPOC, C-terminal; RNA recognition motif domain; Nucleotide-binding alpha-beta plait domain;	R	KOG0118	FOG: RRM domain
A0A1P8AXQ5	Acetone-cyanohydrin lyase OS=Arabidopsis thaliana OX=3702 GN=ACL	ACL	31.4	38.254	24.1	6	9	6	0.968	0.96	0.93	1.132	1.07	0.924	1.094	0.23524	cytoplasm							IPR029058; IPR000073;	Alpha/Beta hydrolase fold; Alpha/beta hydrolase fold-1;
A0A1P8AXR3	Guanylate-binding family protein OS=Arabidopsis thaliana OX=3702 GN=At2g38840	At2g38840	51.708	13.519	12.4	5	5	5									plasma membrane			GO:1901265 nucleoside phosphate binding; GO:0001882 nucleoside binding; GO:0043167 ion binding; GO:0016817 hydrolase activity, acting on acid anhydrides; GO:0016787 hydrolase activity; GO:0000166 nucleotide binding; GO:0017111 nucleoside-triphosphatase activity; GO:0097159 organic cyclic compound binding; GO:1901363 heterocyclic compound binding; GO:0032549 ribonucleoside binding; GO:0097367 carb…				IPR027417; IPR003191;	P-loop containing nucleoside triphosphate hydrolase; Guanylate-binding protein, C-terminal;	R	KOG2037	Guanylate-binding protein
A0A1P8AXT2	RNA helicase family protein OS=Arabidopsis thaliana OX=3702 GN=At2g35920	At2g35920	104.95	10.834	6.3	5	5	5	0.981	0.991	0.851	1.076	1.061	0.988	1.107	0.137796	nucleus			GO:1901265 nucleoside phosphate binding; GO:0008026 ATP-dependent helicase activity; GO:0016817 hydrolase activity, acting on acid anhydrides; GO:0016787 hydrolase activity; GO:0016887 ATPase activity; GO:0097159 organic cyclic compound binding; GO:1901363 heterocyclic compound binding; GO:0016462 pyrophosphatase activity; GO:0003824 catalytic activity; GO:0032553 ribonucleotide binding; GO:00054…	K14442	DHX36; ATP-dependent RNA helicase DHX36 [EC:3.6.4.13]	ath03018 RNA degradation - Arabidopsis thaliana (thale cress);	IPR007502; IPR011545; IPR011709; IPR027417; IPR014001; IPR001650;	Helicase-associated domain; DEAD/DEAH box helicase domain; Domain of unknown function DUF1605; P-loop containing nucleoside triphosphate hydrolase; Helicase superfamily 1/2, ATP-binding domain; Helicase, C-terminal;	A	KOG0920	ATP-dependent RNA helicase A
A0A1P8AXV3	Pseudouridine synthase family protein OS=Arabidopsis thaliana OX=3702 GN=SVR1	SVR1	42.947	10.452	10	4	4	4	0.997	1.025	0.912	1.01	0.999	1.072	1.05	0.2977	chloroplast	GO:0006725 cellular aromatic compound metabolic process; GO:0001522 pseudouridine synthesis; GO:1901360 organic cyclic compound metabolic process; GO:0006807 nitrogen compound metabolic process; GO:0044238 primary metabolic process; GO:0009451 RNA modification; GO:0044237 cellular metabolic process; GO:0071704 organic substance metabolic process; GO:0016070 RNA metabolic process; GO:0008152 metab…		GO:0097159 organic cyclic compound binding; GO:1901363 heterocyclic compound binding; GO:0003723 RNA binding; GO:0016853 isomerase activity; GO:0003824 catalytic activity; GO:0005488 binding; GO:0003676 nucleic acid binding; GO:0016866 intramolecular transferase activity; GO:0009982 pseudouridine synthase activity;				IPR020103; IPR006145; IPR002942;	Pseudouridine synthase, catalytic domain; Pseudouridine synthase, RsuA/RluB/C/D/E/F; RNA-binding S4 domain;
A0A1P8AXW4	Nicotinate phosphoribosyltransferase 2 OS=Arabidopsis thaliana OX=3702 GN=NAPRT2	NAPRT2	60.982	21.156	16.9	9	10	5	0.907	1.035	1.077	1.039	1.075	0.868	0.988	0.87622	cytoplasm	GO:0051188 cofactor biosynthetic process; GO:0043173 nucleotide salvage; GO:0009165 nucleotide biosynthetic process; GO:0019362 pyridine nucleotide metabolic process; GO:0006725 cellular aromatic compound metabolic process; GO:0046496 nicotinamide nucleotide metabolic process; GO:0009117 nucleotide metabolic process; GO:0044699 single-organism process; GO:0009058 biosynthetic process; GO:0019363 …		GO:0016763 transferase activity, transferring pentosyl groups; GO:0004516 nicotinate phosphoribosyltransferase activity; GO:0016757 transferase activity, transferring glycosyl groups; GO:0004514 nicotinate-nucleotide diphosphorylase (carboxylating) activity; GO:0003824 catalytic activity; GO:0016740 transferase activity;	K00763	pncB; nicotinate phosphoribosyltransferase [EC:6.3.4.21]	ath00760 Nicotinate and nicotinamide metabolism - Arabidopsis thaliana (thale cress); ath01100 Metabolic pathways - Arabidopsis thaliana (thale cress);	IPR002638;	Quinolinate phosphoribosyl transferase, C-terminal;	H	KOG2511	Nicotinic acid phosphoribosyltransferase
A0A1P8AXX8	Uncharacterized protein OS=Arabidopsis thaliana OX=3702 GN=At2g34310	At2g34310	25.295	25.039	22.6	5	5	5	0.936	0.965	1.056	1.014	1.041	0.978	1.026	0.55028	nucleus
A0A1P8AXZ2	UDP-Glycosyltransferase superfamily protein OS=Arabidopsis thaliana OX=3702 GN=At2g30150	At2g30150	51.349	14.469	9.4	4	5	4	1.018	1.032	0.992	1.021	1.002	0.948	0.977	0.39364	chloroplast	GO:0008152 metabolic process;		GO:0016757 transferase activity, transferring glycosyl groups; GO:0016758 transferase activity, transferring hexosyl groups; GO:0003824 catalytic activity; GO:0016740 transferase activity;						GC	KOG1192	UDP-glucuronosyl and UDP-glucosyl transferase
A0A1P8AXZ6	Glucan synthase-like 3 OS=Arabidopsis thaliana OX=3702 GN=GSL03	GSL03	221.23	6.477	2.1	4	4	2									plasma membrane	GO:0016051 carbohydrate biosynthetic process; GO:0006074 (1->3)-beta-D-glucan metabolic process; GO:0044711 single-organism biosynthetic process; GO:0006073 cellular glucan metabolic process; GO:0000271 polysaccharide biosynthetic process; GO:0044042 glucan metabolic process; GO:0044763 single-organism cellular process; GO:0044699 single-organism process; GO:0033692 cellular polysaccharide biosyn…	GO:0016020 membrane; GO:1902494 catalytic complex; GO:0044459 plasma membrane part; GO:0044425 membrane part; GO:0044464 cell part; GO:0071944 cell periphery; GO:0032991 macromolecular complex; GO:1990234 transferase complex; GO:0005623 cell; GO:0000148 1,3-beta-D-glucan synthase complex; GO:0005886 plasma membrane;	GO:0016758 transferase activity, transferring hexosyl groups; GO:0003824 catalytic activity; GO:0035251 UDP-glucosyltransferase activity; GO:0008194 UDP-glycosyltransferase activity; GO:0046527 glucosyltransferase activity; GO:0016757 transferase activity, transferring glycosyl groups; GO:0003843 1,3-beta-D-glucan synthase activity; GO:0016740 transferase activity;	K11000			IPR026899; IPR023175;	1,3-beta-glucan synthase subunit FKS1-like, domain-1; Vacuolar protein sorting-associate protein Vta1/Callose synthase, N-terminal domain;	M	KOG0916	1,3-beta-glucan synthase/callose synthase catalytic subunit
A0A1P8AY11	Methionine aminopeptidase 2 OS=Arabidopsis thaliana OX=3702 GN=MAP2A	MAP2A	36.023	-2	11.2	4	5	1									chloroplast	GO:0006508 proteolysis; GO:0008152 metabolic process; GO:0043170 macromolecule metabolic process; GO:0019538 protein metabolic process; GO:0044238 primary metabolic process; GO:0071704 organic substance metabolic process;		GO:0008233 peptidase activity; GO:0008238 exopeptidase activity; GO:0003824 catalytic activity; GO:0008235 metalloexopeptidase activity; GO:0070011 peptidase activity, acting on L-amino acid peptides; GO:0016787 hydrolase activity; GO:0004177 aminopeptidase activity; GO:0008237 metallopeptidase activity;	K01265			IPR011991; IPR000994;	Winged helix-turn-helix DNA-binding domain; Peptidase M24;	R	KOG2775	Metallopeptidase
A0A1P8AY30	Auxin efflux carrier component OS=Arabidopsis thaliana OX=3702 GN=PIN4	PIN4	56.588	2.9203	3.3	2	3	2	1.08	0.91	0.894	1.161	1.019	0.949	1.085	0.38758	chloroplast	GO:0006810 transport; GO:0055085 transmembrane transport; GO:0051179 localization; GO:0051234 establishment of localization;	GO:0031224 intrinsic component of membrane; GO:0016020 membrane; GO:0016021 integral component of membrane; GO:0044425 membrane part;		K13947
A0A1P8AY33	Vesicle docking protein OS=Arabidopsis thaliana OX=3702 GN=MAG2-interacting protein 3	MAG2-interacting	85.408	17.574	4	2	2	2	0.993	0.995	1.015	0.979	1.003	1.027	1.002	0.91048	nucleus	GO:0006904 vesicle docking involved in exocytosis; GO:0016192 vesicle-mediated transport; GO:0044763 single-organism cellular process; GO:0044699 single-organism process; GO:0048278 vesicle docking; GO:0022406 membrane docking; GO:0051234 establishment of localization; GO:0006810 transport; GO:1902578 single-organism localization; GO:0032940 secretion by cell; GO:0051179 localization; GO:0009987 …						IPR027482;	Sec1-like, domain 2;
A0A1P8AY36	Ribosomal protein L18ae/LX family protein OS=Arabidopsis thaliana OX=3702 GN=At2g34480	At2g34480	25.73	53.511	38.7	9	27	4	0.978	0.941	0.987	1.101	1.034	1.039	1.092	0.024175	chloroplast	GO:0006518 peptide metabolic process; GO:0043043 peptide biosynthetic process; GO:0044267 cellular protein metabolic process; GO:0006807 nitrogen compound metabolic process; GO:0009058 biosynthetic process; GO:0043603 cellular amide metabolic process; GO:0044238 primary metabolic process; GO:1901566 organonitrogen compound biosynthetic process; GO:1901576 organic substance biosynthetic process; G…	GO:0005840 ribosome; GO:0043226 organelle; GO:0043229 intracellular organelle; GO:0043232 intracellular non-membrane-bounded organelle; GO:0044464 cell part; GO:0005622 intracellular; GO:0005737 cytoplasm; GO:0032991 macromolecular complex; GO:0044424 intracellular part; GO:1990904 ribonucleoprotein complex; GO:0005623 cell; GO:0030529 intracellular ribonucleoprotein complex; GO:0044444 cytoplasm…	GO:0003735 structural constituent of ribosome; GO:0005198 structural molecule activity;	K02882	RP-L18Ae; large subunit ribosomal protein L18Ae	ath03010 Ribosome - Arabidopsis thaliana (thale cress);	IPR023573;	Ribosomal protein 50S-L18Ae/60S-L20/60S-L18A;	J	KOG0829	60S ribosomal protein L18A
A0A1P8AY74	Flocculation FLO11-like protein OS=Arabidopsis thaliana OX=3702 GN=Basic Proline-rich Protein 1	Basic	50.839	10.02	11.4	4	4	4	1.013	0.882	1.127	0.85	1.093	1.043	0.988	0.90872	nucleus
A0A1P8AY87	Protein phosphatase 5.2 OS=Arabidopsis thaliana OX=3702 GN=PP5.2	PP5.2	60.226	23.22	12.3	6	9	6	0.977	1.101	1.04	1.023	0.956	0.961	0.943	0.2277	plasma membrane			GO:0016787 hydrolase activity; GO:0005515 protein binding; GO:0003824 catalytic activity; GO:0005488 binding;	K04460			IPR029052; IPR004843; IPR013235; IPR011990; IPR013026; IPR006186;	Metallo-dependent phosphatase-like; Calcineurin-like phosphoesterase domain, ApaH type; PPP domain; Tetratricopeptide-like helical domain; Tetratricopeptide repeat-containing domain; Serine/threonine-specific protein phosphatase/bis(5-nucleosyl)-tetraphosphatase;	R	KOG0376	Serine-threonine phosphatase 2A, catalytic subunit
A0A1P8AY96	GDSL-like Lipase/Acylhydrolase superfamily protein OS=Arabidopsis thaliana OX=3702 GN=At2g19050	At2g19050	31.144	2.3413	5	1	1	1	0.925	0.983	0.992	1.074	1.03	0.999	1.07	0.089662	chloroplast			GO:0016787 hydrolase activity; GO:0003824 catalytic activity; GO:0016788 hydrolase activity, acting on ester bonds;				IPR001087; IPR013830;	GDSL lipase/esterase; SGNH hydrolase-type esterase domain;
A0A1P8AYB1	Senescence/dehydration-associated protein-like protein OS=Arabidopsis thaliana OX=3702 GN=ERD7	ERD7	43.055	29.999	27.4	7	8	7	0.749	0.937	1.007	1.167	1.065	1.009	1.203	0.124878	cytoplasm				K19366	SPG20; spartin	ath04144 Endocytosis - Arabidopsis thaliana (thale cress);	IPR009686;	Senescence/spartin-associated;
A0A1P8AYH5	Phospholipase-like protein (PEARLI 4) family protein OS=Arabidopsis thaliana OX=3702 GN=pEARLI4	pEARLI4	80.907	8.4219	7.6	5	5	5	1.081	0.915	0.959	1.115	1.053	0.995	1.07	0.30828	nucleus
A0A1P8AYJ4	Phosphatidic acid phosphatase 1 OS=Arabidopsis thaliana OX=3702 GN=PAP1	PAP1	35.421	5.2631	4.4	1	1	1	1.151	0.861	0.946	0.997	1.118	0.944	1.034	0.71722	plasma membrane				K18693	DPP1; diacylglycerol diphosphate phosphatase / phosphatidate phosphatase [EC:3.1.3.81 3.1.3.4]	ath00564 Glycerophospholipid metabolism - Arabidopsis thaliana (thale cress); ath00561 Glycerolipid metabolism - Arabidopsis thaliana (thale cress); ath01110 Biosynthesis of secondary metabolites - Arabidopsis thaliana (thale cress);	IPR000326;	Phosphatidic acid phosphatase type 2/haloperoxidase;	I	KOG3030	Lipid phosphate phosphatase and related enzymes of the PAP2 family
A0A1P8AYK1	RmlC-like cupins superfamily protein OS=Arabidopsis thaliana OX=3702 GN=PIRIN2	PIRIN2	41.583	21.146	7.5	2	2	2	0.944	0.981	1.091	0.926	0.903	1.167	0.993	0.90624	nucleus				K06911			IPR008778; IPR011051; IPR003829; IPR014710;	Pirin, C-terminal domain; RmlC-like cupin domain; Pirin, N-terminal domain; RmlC-like jelly roll fold;
A0A1P8AYM4	Alfin-like 6 OS=Arabidopsis thaliana OX=3702 GN=AL6	AL6	29.156	3.3556	8.6	2	2	2	0.905	0.993	1.012	1.116	1.048	0.924	1.061	0.4287	nucleus	GO:0050794 regulation of cellular process; GO:0010468 regulation of gene expression; GO:0006355 regulation of transcription, DNA-templated; GO:0031326 regulation of cellular biosynthetic process; GO:0080090 regulation of primary metabolic process; GO:0060255 regulation of macromolecule metabolic process; GO:0019219 regulation of nucleobase-containing compound metabolic process; GO:0010556 regulat…		GO:0042393 histone binding; GO:0005515 protein binding; GO:0005488 binding;						R	KOG1632	Uncharacterized PHD Zn-finger protein
A0A1P8AYM6	NAD(P)-binding Rossmann-fold superfamily protein OS=Arabidopsis thaliana OX=3702 GN=At2g29320	At2g29320	27.049	13.391	15.9	3	5	2	0.909	1.042	0.94	1.053	0.949	1.116	1.079	0.29758	vacuolar membrane				K08081	TR1; tropinone reductase I [EC:1.1.1.206]	ath01100 Metabolic pathways - Arabidopsis thaliana (thale cress); ath00960 Tropane, piperidine and pyridine alkaloid biosynthesis - Arabidopsis thaliana (thale cress); ath01110 Biosynthesis of secondary metabolites - Arabidopsis thaliana (thale cress);	IPR016040;	NAD(P)-binding domain;	R	KOG0725	Reductases with broad range of substrate specificities
A0A1P8AYT8	Glycosyltransferase OS=Arabidopsis thaliana OX=3702 GN=At2g16890	At2g16890	47.816	2.9771	2.6	1	2	1	0.778	1.013	1.26	0.879	1.004	1.061	0.965	0.9025	chloroplast	GO:0008152 metabolic process;		GO:0016757 transferase activity, transferring glycosyl groups; GO:0016758 transferase activity, transferring hexosyl groups; GO:0003824 catalytic activity; GO:0016740 transferase activity;				IPR002999;	Tudor domain;	GC	KOG1192	UDP-glucuronosyl and UDP-glucosyl transferase
A0A1P8AZ27	Major facilitator superfamily protein OS=Arabidopsis thaliana OX=3702 GN=ZIF2	ZIF2	38.469	3.9408	5.9	2	2	2									plasma membrane	GO:0006810 transport; GO:0055085 transmembrane transport; GO:0051179 localization; GO:0051234 establishment of localization;	GO:0031224 intrinsic component of membrane; GO:0016020 membrane; GO:0016021 integral component of membrane; GO:0044425 membrane part;	GO:0022857 transmembrane transporter activity; GO:0005215 transporter activity;				IPR020846;	Major facilitator superfamily domain;	R	KOG0254	Predicted transporter (major facilitator superfamily)
A0A1P8AZ38	Sulfhydryl oxidase OS=Arabidopsis thaliana OX=3702 GN=QSOX2	QSOX2	49.967	4.9379	7	3	3	3	0.91	1.072	0.964	1.061	1.006	0.993	1.039	0.48664	nucleus	GO:0044699 single-organism process; GO:0008152 metabolic process; GO:0055114 oxidation-reduction process; GO:0044710 single-organism metabolic process;		GO:0016667 oxidoreductase activity, acting on a sulfur group of donors; GO:0003824 catalytic activity; GO:0016972 thiol oxidase activity; GO:0016670 oxidoreductase activity, acting on a sulfur group of donors, oxygen as acceptor; GO:0016491 oxidoreductase activity;	K10758			IPR017905; IPR012336;	ERV/ALR sulfhydryl oxidase domain; Thioredoxin-like fold;	D	KOG1731	FAD-dependent sulfhydryl oxidase/quiescin and related proteins
A0A1P8AZ55	Protein kinase superfamily protein OS=Arabidopsis thaliana OX=3702 GN=PTI1-4	PTI1-4	27.059	3.4468	11.3	3	4	1									chloroplast	GO:0016310 phosphorylation; GO:0044267 cellular protein metabolic process; GO:0044238 primary metabolic process; GO:0044237 cellular metabolic process; GO:0006796 phosphate-containing compound metabolic process; GO:0071704 organic substance metabolic process; GO:0008152 metabolic process; GO:0006468 protein phosphorylation; GO:0006793 phosphorus metabolic process; GO:0044260 cellular macromolecul…		GO:0005524 ATP binding; GO:1901265 nucleoside phosphate binding; GO:0016773 phosphotransferase activity, alcohol group as acceptor; GO:0001882 nucleoside binding; GO:0043167 ion binding; GO:0004672 protein kinase activity; GO:0000166 nucleotide binding; GO:0097159 organic cyclic compound binding; GO:1901363 heterocyclic compound binding; GO:0032549 ribonucleoside binding; GO:0097367 carbohydrate …	K13436	PTI1; pto-interacting protein 1 [EC:2.7.11.1]	ath04626 Plant-pathogen interaction - Arabidopsis thaliana (thale cress);	IPR000719; IPR001245; IPR011009;	Protein kinase domain; Serine-threonine/tyrosine-protein kinase catalytic domain; Protein kinase-like domain;	T	KOG1187	Serine/threonine protein kinase
A0A1P8AZ64	Glutamate decarboxylase OS=Arabidopsis thaliana OX=3702 GN=GAD4	GAD4	62.037	2.3847	8.3	3	10	1	1.027	0.96	1.081	1.099	0.985	0.857	0.959	0.59312	chloroplast	GO:0009064 glutamine family amino acid metabolic process; GO:0043648 dicarboxylic acid metabolic process; GO:0044281 small molecule metabolic process; GO:0044763 single-organism cellular process; GO:0006807 nitrogen compound metabolic process; GO:0044699 single-organism process; GO:0044238 primary metabolic process; GO:1901605 alpha-amino acid metabolic process; GO:0044237 cellular metabolic proc…		GO:0097159 organic cyclic compound binding; GO:1901363 heterocyclic compound binding; GO:0004351 glutamate decarboxylase activity; GO:0003824 catalytic activity; GO:0005488 binding; GO:0016830 carbon-carbon lyase activity; GO:0043167 ion binding; GO:0016831 carboxy-lyase activity; GO:0016829 lyase activity; GO:0043168 anion binding; GO:0048037 cofactor binding; GO:0030170 pyridoxal phosphate bind…	K01580	E4.1.1.15; glutamate decarboxylase [EC:4.1.1.15]	ath00250 Alanine, aspartate and glutamate metabolism - Arabidopsis thaliana (thale cress); ath00650 Butanoate metabolism - Arabidopsis thaliana (thale cress); ath01100 Metabolic pathways - Arabidopsis thaliana (thale cress); ath00410 beta-Alanine metabolism - Arabidopsis thaliana (thale cress); ath00430 Taurine and hypotaurine metabolism - Arabidopsis thaliana (thale cress); ath01110 Biosynthesis…	IPR015424; IPR015421; IPR015422;	Pyridoxal phosphate-dependent transferase; Pyridoxal phosphate-dependent transferase, major region, subdomain 1; Pyridoxal phosphate-dependent transferase, major region, subdomain 2;	E	KOG1383	Glutamate decarboxylase/sphingosine phosphate lyase
A0A1P8AZ83	ROP interactive partner 3 OS=Arabidopsis thaliana OX=3702 GN=RIP2	RIP2	65.616	6.3384	5.2	3	3	3	1.106	1.137	0.81	1.056	0.836	1.09	0.977	0.89674	nucleus
A0A1P8AZ84	p-glycoprotein 6 OS=Arabidopsis thaliana OX=3702 GN=ABCB6	ABCB6	136.14	21.51	3.9	4	4	4	0.96	0.976	0.939	0.934	1.137	1.061	1.089	0.23264	plasma membrane	GO:0006810 transport; GO:0055085 transmembrane transport; GO:0051179 localization; GO:0051234 establishment of localization;	GO:0031224 intrinsic component of membrane; GO:0016020 membrane; GO:0016021 integral component of membrane; GO:0044425 membrane part;	GO:1901265 nucleoside phosphate binding; GO:0015399 primary active transmembrane transporter activity; GO:0016817 hydrolase activity, acting on acid anhydrides; GO:0016787 hydrolase activity; GO:0016887 ATPase activity; GO:0097159 organic cyclic compound binding; GO:1901363 heterocyclic compound binding; GO:0016462 pyrophosphatase activity; GO:0003824 catalytic activity; GO:0032553 ribonucleotide…	K05658	ABCB1; ATP-binding cassette, subfamily B (MDR/TAP), member 1 [EC:7.6.2.2]	ath02010 ABC transporters - Arabidopsis thaliana (thale cress);	IPR003593; IPR003439; IPR011527; IPR027417;	AAA+ ATPase domain; ABC transporter-like; ABC transporter type 1, transmembrane domain; P-loop containing nucleoside triphosphate hydrolase;	Q	KOG0055	Multidrug/pheromone exporter, ABC superfamily
A0A1P8AZA0	Cyclin delta-3 OS=Arabidopsis thaliana OX=3702 GN=At2g23370	At2g23370	32.164	1.9473	2.8	1	1	1									chloroplast
A0A1P8AZF0	Somatic embryogenesis receptor-like kinase 5 OS=Arabidopsis thaliana OX=3702 GN=SERK5	SERK5	54.058	4.0777	2.7	1	1	1									cytoplasm	GO:0016310 phosphorylation; GO:0044267 cellular protein metabolic process; GO:0044238 primary metabolic process; GO:0044237 cellular metabolic process; GO:0006796 phosphate-containing compound metabolic process; GO:0071704 organic substance metabolic process; GO:0008152 metabolic process; GO:0006468 protein phosphorylation; GO:0006793 phosphorus metabolic process; GO:0044260 cellular macromolecul…		GO:0005524 ATP binding; GO:1901265 nucleoside phosphate binding; GO:0016773 phosphotransferase activity, alcohol group as acceptor; GO:0001882 nucleoside binding; GO:0043167 ion binding; GO:0004672 protein kinase activity; GO:0000166 nucleotide binding; GO:0097159 organic cyclic compound binding; GO:1901363 heterocyclic compound binding; GO:0032549 ribonucleoside binding; GO:0097367 carbohydrate …				IPR000719; IPR032675; IPR013320; IPR011009;	Protein kinase domain; Leucine-rich repeat domain, L domain-like; Concanavalin A-like lectin/glucanase domain; Protein kinase-like domain;	T	KOG1187	Serine/threonine protein kinase
A0A1P8AZF2	Myosin XI D OS=Arabidopsis thaliana OX=3702 GN=XID	XID	141.51	-2	0.8	1	1	1	1.046	1.035	0.959	1.042	0.951	0.987	0.98	0.62914	nucleus		GO:0043229 intracellular organelle; GO:0043232 intracellular non-membrane-bounded organelle; GO:0044430 cytoskeletal part; GO:0044446 intracellular organelle part; GO:0032991 macromolecular complex; GO:0044424 intracellular part; GO:0005623 cell; GO:0015629 actin cytoskeleton; GO:0044422 organelle part; GO:0043228 non-membrane-bounded organelle; GO:0043226 organelle; GO:0005856 cytoskeleton; GO:0…	GO:0005524 ATP binding; GO:0003774 motor activity; GO:1901265 nucleoside phosphate binding; GO:0001882 nucleoside binding; GO:0043167 ion binding; GO:0016817 hydrolase activity, acting on acid anhydrides; GO:0016787 hydrolase activity; GO:0005515 protein binding; GO:0000166 nucleotide binding; GO:0017111 nucleoside-triphosphatase activity; GO:0097159 organic cyclic compound binding; GO:1901363 he…				IPR002710; IPR001609; IPR027417;	Dilute domain; Myosin head, motor domain; P-loop containing nucleoside triphosphate hydrolase;	Z	KOG0160	Myosin class V heavy chain
A0A1P8AZF5	P4H isoform 1 OS=Arabidopsis thaliana OX=3702 GN=AT-P4H-1	AT-P4H-1	21.249	7.0054	14.1	2	2	2									chloroplast				K00472	P4HA; prolyl 4-hydroxylase [EC:1.14.11.2]	ath01100 Metabolic pathways - Arabidopsis thaliana (thale cress); ath00330 Arginine and proline metabolism - Arabidopsis thaliana (thale cress);			E	KOG1591	Prolyl 4-hydroxylase alpha subunit
A0A1P8AZH4	Nitrilase-like protein 1 OS=Arabidopsis thaliana OX=3702 GN=NLP1	NLP1	24.458	8.1563	10.5	2	2	2	0.959	0.946	1.102	0.941	1.03	1.028	0.997	0.98518	extracellular	GO:0006807 nitrogen compound metabolic process; GO:0008152 metabolic process;		GO:0016787 hydrolase activity; GO:0003824 catalytic activity; GO:0016810 hydrolase activity, acting on carbon-nitrogen (but not peptide) bonds;	K12251	aguB; N-carbamoylputrescine amidase [EC:3.5.1.53]	ath01100 Metabolic pathways - Arabidopsis thaliana (thale cress); ath00330 Arginine and proline metabolism - Arabidopsis thaliana (thale cress);	IPR003010;	Carbon-nitrogen hydrolase;	E	KOG0806	Carbon-nitrogen hydrolase
A0A1P8AZK7	Abscisic aldehyde oxidase 3 OS=Arabidopsis thaliana OX=3702 GN=AAO3	AAO3	134.26	2.7071	1.6	2	2	1									nucleus	GO:0044699 single-organism process; GO:0008152 metabolic process; GO:0055114 oxidation-reduction process; GO:0044710 single-organism metabolic process;		GO:1901265 nucleoside phosphate binding; GO:0005506 iron ion binding; GO:0050660 flavin adenine dinucleotide binding; GO:0043167 ion binding; GO:0000166 nucleotide binding; GO:0048037 cofactor binding; GO:0016491 oxidoreductase activity; GO:0016614 oxidoreductase activity, acting on CH-OH group of donors; GO:1901363 heterocyclic compound binding; GO:0097159 organic cyclic compound binding; GO:004…	K09842	AAO3; abscisic-aldehyde oxidase [EC:1.2.3.14]	ath00906 Carotenoid biosynthesis - Arabidopsis thaliana (thale cress); ath01100 Metabolic pathways - Arabidopsis thaliana (thale cress); ath01110 Biosynthesis of secondary metabolites - Arabidopsis thaliana (thale cress);	IPR016166; IPR005107; IPR002346; IPR016169; IPR000674; IPR008274; IPR002888;	FAD-binding, type 2; CO dehydrogenase flavoprotein, C-terminal; Molybdopterin dehydrogenase, FAD-binding; CO dehydrogenase flavoprotein-like, FAD-binding, subdomain 2; Aldehyde oxidase/xanthine dehydrogenase, a/b hammerhead; Aldehyde oxidase/xanthine dehydrogenase, molybdopterin binding; [2Fe-2S]-binding;	F	KOG0430	Xanthine dehydrogenase
A0A1P8AZL4	Uroporphyrinogen-III synthase family protein OS=Arabidopsis thaliana OX=3702 GN=HEMD	HEMD	26.824	11.475	17.7	5	9	5	1.011	1.059	1.06	1.01	0.962	0.963	0.938	0.045382	chloroplast	GO:0018130 heterocycle biosynthetic process; GO:0006725 cellular aromatic compound metabolic process; GO:0006807 nitrogen compound metabolic process; GO:1901360 organic cyclic compound metabolic process; GO:0009058 biosynthetic process; GO:1901566 organonitrogen compound biosynthetic process; GO:1901576 organic substance biosynthetic process; GO:0044237 cellular metabolic process; GO:0044249 cell…		GO:0016829 lyase activity; GO:0016836 hydro-lyase activity; GO:0003824 catalytic activity; GO:0004852 uroporphyrinogen-III synthase activity; GO:0016835 carbon-oxygen lyase activity;	K01719	hemD; uroporphyrinogen-III synthase [EC:4.2.1.75]	ath00860 Porphyrin and chlorophyll metabolism - Arabidopsis thaliana (thale cress); ath01100 Metabolic pathways - Arabidopsis thaliana (thale cress); ath01110 Biosynthesis of secondary metabolites - Arabidopsis thaliana (thale cress);	IPR003754;	Tetrapyrrole biosynthesis, uroporphyrinogen III synthase;
A0A1P8AZL7	Nudix hydrolase homolog 23 OS=Arabidopsis thaliana OX=3702 GN=NUDX23	NUDX23	29.739	12.402	25.2	6	6	6	0.927	0.935	1.005	1.029	1.083	1.021	1.093	0.047901	chloroplast			GO:0016787 hydrolase activity; GO:0003824 catalytic activity;	K18453	NUDT23; ADP-ribose/FAD diphosphatase [EC:3.6.1.13 3.6.1.18]	ath00740 Riboflavin metabolism - Arabidopsis thaliana (thale cress); ath00230 Purine metabolism - Arabidopsis thaliana (thale cress); ath01100 Metabolic pathways - Arabidopsis thaliana (thale cress);	IPR029401; IPR015797; IPR020476; IPR000086;	Nudix hydrolase, N-terminal; NUDIX hydrolase domain-like; NUDIX hydrolase; NUDIX hydrolase domain;	L	KOG3084	NADH pyrophosphatase I of the Nudix family of hydrolases
A0A1P8AZM7	ADP-glucose pyrophosphorylase family protein OS=Arabidopsis thaliana OX=3702 GN=At2g04650	At2g04650	43.781	9.7412	10.2	4	5	3	0.961	0.909	0.981	1.06	1.064	1.028	1.106	0.0162385	chloroplast	GO:0009058 biosynthetic process; GO:0008152 metabolic process;		GO:0016779 nucleotidyltransferase activity; GO:0003824 catalytic activity; GO:0016740 transferase activity; GO:0016772 transferase activity, transferring phosphorus-containing groups;	K00966	GMPP; mannose-1-phosphate guanylyltransferase [EC:2.7.7.13]	ath00051 Fructose and mannose metabolism - Arabidopsis thaliana (thale cress); ath01100 Metabolic pathways - Arabidopsis thaliana (thale cress); ath00520 Amino sugar and nucleotide sugar metabolism - Arabidopsis thaliana (thale cress); ath01110 Biosynthesis of secondary metabolites - Arabidopsis thaliana (thale cress);	IPR029044; IPR005835;	Nucleotide-diphospho-sugar transferases; Nucleotidyl transferase domain;	GMO	KOG1460	GDP-mannose pyrophosphorylase
A0A1P8AZP4	TRICHOME BIREFRINGENCE-LIKE 45 OS=Arabidopsis thaliana OX=3702 GN=TBL45	TBL45	50.33	1.6641	1.8	1	1	1	0.963	1.079	0.986	1.03	1.012	0.942	0.985	0.76424	chloroplast							IPR025846;	PMR5 N-terminal domain;
A0A1P8AZR2	Neutral/alkaline non-lysosomal ceramidase OS=Arabidopsis thaliana OX=3702 GN=At2g38010	At2g38010	83.207	40.493	12.4	8	8	8	0.973	1.044	0.953	1.128	0.996	0.989	1.048	0.41734	plasma membrane				K12349	ASAH2; neutral ceramidase [EC:3.5.1.23]	ath00600 Sphingolipid metabolism - Arabidopsis thaliana (thale cress); ath01100 Metabolic pathways - Arabidopsis thaliana (thale cress);	IPR031329; IPR031331;	Neutral/alkaline non-lysosomal ceramidase, N-terminal; Neutral/alkaline non-lysosomal ceramidase, C-terminal;	T	KOG2232	Ceramidases
A0A1P8AZS7	Thioredoxin reductase OS=Arabidopsis thaliana OX=3702 GN=NTRA	NTRA	38.257	145.54	43.8	11	22	7	0.971	1.018	1.022	0.987	1.003	1.032	1.004	0.86704	chloroplast,mitochondria	GO:0006801 superoxide metabolic process; GO:0033554 cellular response to stress; GO:0051716 cellular response to stimulus; GO:0000303 response to superoxide; GO:0034614 cellular response to reactive oxygen species; GO:0006950 response to stress; GO:0071451 cellular response to superoxide; GO:0071450 cellular response to oxygen radical; GO:0055114 oxidation-reduction process; GO:0009636 response t…	GO:0044424 intracellular part; GO:0005623 cell; GO:0044464 cell part; GO:0005622 intracellular; GO:0005737 cytoplasm;	GO:0015036 disulfide oxidoreductase activity; GO:0016651 oxidoreductase activity, acting on NAD(P)H; GO:0003824 catalytic activity; GO:0004791 thioredoxin-disulfide reductase activity; GO:0016667 oxidoreductase activity, acting on a sulfur group of donors; GO:0016209 antioxidant activity; GO:0016668 oxidoreductase activity, acting on a sulfur group of donors, NAD(P) as acceptor; GO:0016491 oxidor…	K00384	trxB; thioredoxin reductase (NADPH) [EC:1.8.1.9]	ath00450 Selenocompound metabolism - Arabidopsis thaliana (thale cress);	IPR023753;	FAD/NAD(P)-binding domain;	O	KOG0404	Thioredoxin reductase
A0A1P8AZU4	SNF7 family protein OS=Arabidopsis thaliana OX=3702 GN=VPS2.1	VPS2.1	22.79	2.0214	3.9	1	1	1	0.547	0.813	1.028	1.628	0.875	1.06	1.492	0.2003	cytoplasm,nucleus	GO:0006810 transport; GO:0051179 localization; GO:0007034 vacuolar transport; GO:0051234 establishment of localization;			K12191	CHMP2A; charged multivesicular body protein 2A	ath04144 Endocytosis - Arabidopsis thaliana (thale cress);			U	KOG3230	Vacuolar assembly/sorting protein DID4
A0A1P8AZU5	Splicing factor PWI domain-containing protein OS=Arabidopsis thaliana OX=3702 GN=At2g29210	At2g29210	98.505	2.4406	1.5	1	1	1									nucleus	GO:0006396 RNA processing; GO:0006725 cellular aromatic compound metabolic process; GO:1901360 organic cyclic compound metabolic process; GO:0006807 nitrogen compound metabolic process; GO:0044238 primary metabolic process; GO:0044237 cellular metabolic process; GO:0071704 organic substance metabolic process; GO:0006397 mRNA processing; GO:0016070 RNA metabolic process; GO:0008152 metabolic proce…			K13171	SRRM1; serine/arginine repetitive matrix protein 1	ath03015 mRNA surveillance pathway - Arabidopsis thaliana (thale cress); ath03013 RNA transport - Arabidopsis thaliana (thale cress);	IPR002483;	PWI domain;	AR	KOG2146	Splicing coactivator SRm160/300, subunit SRm160 (contains PWI domain)
A0A1P8B021	Pyridoxal phosphate (PLP)-dependent transferases superfamily protein OS=Arabidopsis thaliana OX=3702 GN=AAS	AAS	51.223	53.249	20.1	6	7	6	0.923	1.016	1.002	0.906	1.141	0.984	1.031	0.73832	chloroplast	GO:0044281 small molecule metabolic process; GO:0044763 single-organism cellular process; GO:0006807 nitrogen compound metabolic process; GO:0044699 single-organism process; GO:0044238 primary metabolic process; GO:0044237 cellular metabolic process; GO:0071704 organic substance metabolic process; GO:0008152 metabolic process; GO:0006520 cellular amino acid metabolic process; GO:0044710 single-or…		GO:0097159 organic cyclic compound binding; GO:1901363 heterocyclic compound binding; GO:0003824 catalytic activity; GO:0005488 binding; GO:0016830 carbon-carbon lyase activity; GO:0043167 ion binding; GO:0016831 carboxy-lyase activity; GO:0016829 lyase activity; GO:0043168 anion binding; GO:0048037 cofactor binding; GO:0030170 pyridoxal phosphate binding;	K01593	DDC; aromatic-L-amino-acid/L-tryptophan decarboxylase [EC:4.1.1.28 4.1.1.105]	ath00380 Tryptophan metabolism - Arabidopsis thaliana (thale cress); ath00350 Tyrosine metabolism - Arabidopsis thaliana (thale cress); ath01100 Metabolic pathways - Arabidopsis thaliana (thale cress); ath00950 Isoquinoline alkaloid biosynthesis - Arabidopsis thaliana (thale cress); ath00965 Betalain biosynthesis - Arabidopsis thaliana (thale cress); ath00360 Phenylalanine metabolism - Arabidopsi…	IPR015424; IPR015422; IPR015421;	Pyridoxal phosphate-dependent transferase; Pyridoxal phosphate-dependent transferase, major region, subdomain 2; Pyridoxal phosphate-dependent transferase, major region, subdomain 1;	E	KOG0628	Aromatic-L-amino-acid/L-histidine decarboxylase
A0A1P8B038	Expansin B1 OS=Arabidopsis thaliana OX=3702 GN=EXPB1	EXPB1	23.678	2.4246	4.5	1	1	1									vacuolar membrane	GO:0019953 sexual reproduction; GO:0000003 reproduction; GO:0022414 reproductive process; GO:0051704 multi-organism process; GO:0044703 multi-organism reproductive process;	GO:0005576 extracellular region;		K20628			IPR009009; IPR007112; IPR007117;	RlpA-like protein, double-psi beta-barrel domain; Expansin/pollen allergen, DPBB domain; Expansin, cellulose-binding-like domain;
A0A1P8B070	Aldolase superfamily protein OS=Arabidopsis thaliana OX=3702 GN=At2g26800	At2g26800	41.391	17.466	11.6	4	5	4	0.952	1.016	0.948	1.034	1	1.033	1.052	0.111277	cytoplasm			GO:0003824 catalytic activity;	K01640	E4.1.3.4; hydroxymethylglutaryl-CoA lyase [EC:4.1.3.4]	ath04146 Peroxisome - Arabidopsis thaliana (thale cress); ath00650 Butanoate metabolism - Arabidopsis thaliana (thale cress); ath00072 Synthesis and degradation of ketone bodies - Arabidopsis thaliana (thale cress); ath01100 Metabolic pathways - Arabidopsis thaliana (thale cress); ath00280 Valine, leucine and isoleucine degradation - Arabidopsis thaliana (thale cress);	IPR013785; IPR000891;	Aldolase-type TIM barrel; Pyruvate carboxyltransferase;	CE	KOG2368	Hydroxymethylglutaryl-CoA lyase
A0A1P8B082	Transducin/WD40 repeat-like superfamily protein OS=Arabidopsis thaliana OX=3702 GN=At2g37160	At2g37160	43.408	8.5917	11.1	2	2	2	0.765	0.884	1.093	1.022	1.181	1.034	1.181	0.198858	chloroplast			GO:0005515 protein binding; GO:0005488 binding;				IPR017986; IPR015943;	WD40-repeat-containing domain; WD40/YVTN repeat-like-containing domain;	R	KOG2394	WD40 protein DMR-N9
A0A1P8B0B7	IQ-domain 29 OS=Arabidopsis thaliana OX=3702 GN=IQD29	IQD29	65.266	18.291	16.2	7	8	6	0.974	1.01	0.952	1.014	0.957	1.114	1.051	0.3709	nucleus			GO:0005515 protein binding; GO:0005488 binding;				IPR025064;	Domain of unknown function DUF4005;
A0A1P8B0F5	Trichome birefringence-like protein (DUF828) OS=Arabidopsis thaliana OX=3702 GN=TBL40	TBL40	30.876	4.9984	8.6	2	2	2	0.908	0.97	1.021	1.023	1.045	1.034	1.07	0.11692	chloroplast	GO:0044281 small molecule metabolic process; GO:0044763 single-organism cellular process; GO:0006807 nitrogen compound metabolic process; GO:0044699 single-organism process; GO:0044238 primary metabolic process; GO:0044237 cellular metabolic process; GO:0071704 organic substance metabolic process; GO:0008152 metabolic process; GO:0006520 cellular amino acid metabolic process; GO:0044710 single-or…		GO:0016743 carboxyl- or carbamoyltransferase activity; GO:0016597 amino acid binding; GO:0031406 carboxylic acid binding; GO:0003824 catalytic activity; GO:0005488 binding; GO:0043167 ion binding; GO:0043177 organic acid binding; GO:0016741 transferase activity, transferring one-carbon groups; GO:0043168 anion binding; GO:0016740 transferase activity; GO:0036094 small molecule binding;				IPR025846;	PMR5 N-terminal domain;
A0A1P8B0M1	Thymidylate synthase 1 OS=Arabidopsis thaliana OX=3702 GN=THY-1	THY-1	47.088	11.384	11.9	5	5	2	0.927	0.985	0.947	1.087	1.094	0.96	1.099	0.114902	cytoplasm	GO:0016053 organic acid biosynthetic process; GO:0009130 pyrimidine nucleoside monophosphate biosynthetic process; GO:0009117 nucleotide metabolic process; GO:0009157 deoxyribonucleoside monophosphate biosynthetic process; GO:0044699 single-organism process; GO:0009058 biosynthetic process; GO:0006544 glycine metabolic process; GO:0009262 deoxyribonucleotide metabolic process; GO:0044237 cellular…		GO:0016645 oxidoreductase activity, acting on the CH-NH group of donors; GO:0016646 oxidoreductase activity, acting on the CH-NH group of donors, NAD or NADP as acceptor; GO:0008168 methyltransferase activity; GO:0004799 thymidylate synthase activity; GO:0003824 catalytic activity; GO:0004146 dihydrofolate reductase activity; GO:0016741 transferase activity, transferring one-carbon groups; GO:001…	K13998	DHFR-TS; dihydrofolate reductase / thymidylate synthase [EC:1.5.1.3 2.1.1.45]	ath00670 One carbon pool by folate - Arabidopsis thaliana (thale cress); ath00790 Folate biosynthesis - Arabidopsis thaliana (thale cress); ath00240 Pyrimidine metabolism - Arabidopsis thaliana (thale cress); ath01100 Metabolic pathways - Arabidopsis thaliana (thale cress);	IPR001796; IPR023451; IPR024072;	Dihydrofolate reductase domain; Thymidylate synthase/dCMP hydroxymethylase domain; Dihydrofolate reductase-like domain;	H	KOG1324	Dihydrofolate reductase
A0A1P8B0R4	NAD(P)-binding Rossmann-fold superfamily protein OS=Arabidopsis thaliana OX=3702 GN=At2g37540	At2g37540	28.592	17.629	8.3	2	2	2	1.086	0.968	0.925	1.155	0.9	0.986	1.021	0.85026	cytoplasm							IPR016040;	NAD(P)-binding domain;	Q	KOG1208	Dehydrogenases with different specificities (related to short-chain alcohol dehydrogenases)
A0A1P8B0T2	Electron-transfer flavoprotein:ubiquinone oxidoreductase OS=Arabidopsis thaliana OX=3702 GN=ETFQO	ETFQO	64.712	20.031	12.7	6	7	6	1.002	1.029	0.974	0.997	0.988	1.007	0.996	0.81844	chloroplast	GO:0044699 single-organism process; GO:0008152 metabolic process; GO:0055114 oxidation-reduction process; GO:0044710 single-organism metabolic process;		GO:0003824 catalytic activity; GO:0016491 oxidoreductase activity;	K00311			IPR023753;	FAD/NAD(P)-binding domain;	C	KOG2415	Electron transfer flavoprotein ubiquinone oxidoreductase
A0A1P8B0V9	Serine carboxypeptidase-like 13 OS=Arabidopsis thaliana OX=3702 GN=SCPL13	SCPL13	33.955	1.5581	4.8	2	3	1	1.034	1.053	1.019	0.966	0.964	0.985	0.939	0.0056402	nucleus	GO:0006508 proteolysis; GO:0008152 metabolic process; GO:0043170 macromolecule metabolic process; GO:0019538 protein metabolic process; GO:0044238 primary metabolic process; GO:0071704 organic substance metabolic process;		GO:0004180 carboxypeptidase activity; GO:0008233 peptidase activity; GO:0008238 exopeptidase activity; GO:0003824 catalytic activity; GO:0017171 serine hydrolase activity; GO:0008236 serine-type peptidase activity; GO:0070011 peptidase activity, acting on L-amino acid peptides; GO:0016787 hydrolase activity; GO:0004185 serine-type carboxypeptidase activity; GO:0070008 serine-type exopeptidase act…	K16296			IPR029058;	Alpha/Beta hydrolase fold;	OE	KOG1282	Serine carboxypeptidases (lysosomal cathepsin A)
A0A1P8B0W4	Phospholipase D beta 1 OS=Arabidopsis thaliana OX=3702 GN=PLDBETA1	PLDBETA1	124.07	3.775	3.2	4	4	2	1.017	1.012	0.934	0.97	1.024	1.059	1.03	0.46952	peroxisome			GO:0005515 protein binding; GO:0003824 catalytic activity; GO:0005488 binding;	K01115	PLD1_2; phospholipase D1/2 [EC:3.1.4.4]	ath00565 Ether lipid metabolism - Arabidopsis thaliana (thale cress); ath00564 Glycerophospholipid metabolism - Arabidopsis thaliana (thale cress); ath04144 Endocytosis - Arabidopsis thaliana (thale cress); ath01100 Metabolic pathways - Arabidopsis thaliana (thale cress); ath01110 Biosynthesis of secondary metabolites - Arabidopsis thaliana (thale cress);	IPR001736; IPR000008; IPR024632;	Phospholipase D/Transphosphatidylase; C2 domain; Phospholipase D, C-terminal;	I	KOG1329	Phospholipase D1
A0A1P8B0W9	GRIM-19 protein OS=Arabidopsis thaliana OX=3702 GN=At2g33220	At2g33220	19.647	21.62	33.3	6	10	2	1.004	1.032	1.053	0.962	0.988	0.976	0.947	0.026797	cytoplasm				K11353	NDUFA13; NADH dehydrogenase (ubiquinone) 1 alpha subcomplex subunit 13	ath00190 Oxidative phosphorylation - Arabidopsis thaliana (thale cress); ath01100 Metabolic pathways - Arabidopsis thaliana (thale cress);			CD	KOG3300	NADH:ubiquinone oxidoreductase, B16.6 subunit/cell death-regulatory protein
A0A1P8B0X3	Outer arm dynein light chain 1 protein OS=Arabidopsis thaliana OX=3702 GN=AIR9	AIR9	194.13	39.967	7.8	12	12	12	0.976	1.049	1.032	0.897	0.952	1.097	0.964	0.56224	chloroplast			GO:0005515 protein binding; GO:0005488 binding;				IPR032675;	Leucine-rich repeat domain, L domain-like;	T	KOG0531	Protein phosphatase 1, regulatory subunit, and related proteins
A0A1P8B0Y6	Plasmodesmata-located protein 6 OS=Arabidopsis thaliana OX=3702 GN=PDLP6	PDLP6	30.147	3.2429	4.2	1	1	1	0.925	1.085	1.035	1.008	0.893	1.068	0.975	0.73406	vacuolar membrane							IPR002902;	Gnk2-homologous domain;
A0A1P8B0Z7	AFG1-like ATPase family protein OS=Arabidopsis thaliana OX=3702 GN=At2g25530	At2g25530	62.331	2.1495	2	1	1	1									chloroplast			GO:0005524 ATP binding; GO:1901265 nucleoside phosphate binding; GO:0001882 nucleoside binding; GO:0043167 ion binding; GO:0000166 nucleotide binding; GO:0097159 organic cyclic compound binding; GO:1901363 heterocyclic compound binding; GO:0032549 ribonucleoside binding; GO:0097367 carbohydrate derivative binding; GO:0032553 ribonucleotide binding; GO:0005488 binding; GO:0032550 purine ribonucleo…				IPR027417;	P-loop containing nucleoside triphosphate hydrolase;	R	KOG2383	Predicted ATPase
A0A1P8B101	Glycerol-3-phosphate dehydrogenase [NAD(+)] OS=Arabidopsis thaliana OX=3702 GN=GLY1	GLY1	34.06	4.1335	6.9	2	2	2	1.057	0.983	0.971	0.998	0.965	1.044	0.999	0.97546	cytoplasm	GO:0046434 organophosphate catabolic process; GO:0055114 oxidation-reduction process; GO:0052646 alditol phosphate metabolic process; GO:0044699 single-organism process; GO:1901136 carbohydrate derivative catabolic process; GO:0006072 glycerol-3-phosphate metabolic process; GO:0005975 carbohydrate metabolic process; GO:0044238 primary metabolic process; GO:0044237 cellular metabolic process; GO:0…	GO:1902494 catalytic complex; GO:0044464 cell part; GO:0005622 intracellular; GO:1990204 oxidoreductase complex; GO:0005737 cytoplasm; GO:0032991 macromolecular complex; GO:0044424 intracellular part; GO:0009331 glycerol-3-phosphate dehydrogenase complex; GO:0005623 cell; GO:0044444 cytoplasmic part;	GO:0097159 organic cyclic compound binding; GO:1901363 heterocyclic compound binding; GO:0016614 oxidoreductase activity, acting on CH-OH group of donors; GO:0016616 oxidoreductase activity, acting on the CH-OH group of donors, NAD or NADP as acceptor; GO:1901265 nucleoside phosphate binding; GO:0051287 NAD binding; GO:0003824 catalytic activity; GO:0004367 glycerol-3-phosphate dehydrogenase [NAD…	K00006	GPD1; glycerol-3-phosphate dehydrogenase (NAD+) [EC:1.1.1.8]	ath00564 Glycerophospholipid metabolism - Arabidopsis thaliana (thale cress); ath01110 Biosynthesis of secondary metabolites - Arabidopsis thaliana (thale cress);	IPR013328; IPR008927; IPR016040; IPR006109; IPR011128;	6-phosphogluconate dehydrogenase, domain 2; 6-phosphogluconate dehydrogenase C-terminal domain-like; NAD(P)-binding domain; Glycerol-3-phosphate dehydrogenase, NAD-dependent, C-terminal; Glycerol-3-phosphate dehydrogenase, NAD-dependent, N-terminal;	C	KOG2711	Glycerol-3-phosphate dehydrogenase/dihydroxyacetone 3-phosphate reductase
A0A1P8B103	Barwin-like endoglucanases superfamily protein OS=Arabidopsis thaliana OX=3702 GN=EXP3	EXP3	26.214	2.2094	5.1	1	1	1	1.088	0.946	1.115	0.912	1.016	0.941	0.911	0.20414	extracellular	GO:0071554 cell wall organization or biogenesis; GO:0009664 plant-type cell wall organization; GO:0016043 cellular component organization; GO:0071555 cell wall organization; GO:0045229 external encapsulating structure organization; GO:0009987 cellular process; GO:0071669 plant-type cell wall organization or biogenesis; GO:0071840 cellular component organization or biogenesis;	GO:0005576 extracellular region;					IPR009009; IPR007112; IPR007117;	RlpA-like protein, double-psi beta-barrel domain; Expansin/pollen allergen, DPBB domain; Expansin, cellulose-binding-like domain;
A0A1P8B105	Proteasome family protein OS=Arabidopsis thaliana OX=3702 GN=EER5	EER5	36.38	1.9167	4.5	1	1	1									chloroplast			GO:0005515 protein binding; GO:0005488 binding;				IPR000717;	Proteasome component (PCI) domain;	D	KOG2688	Transcription-associated recombination protein - Thp1p
A0A1P8B108	N-acetyl-gamma-glutamyl-phosphate reductase OS=Arabidopsis thaliana OX=3702 GN=At2g19940	At2g19940	42.822	78.321	33.7	11	21	11	1.006	1.02	1.027	0.974	0.987	0.993	0.968	0.0167565	cytoplasm	GO:0009064 glutamine family amino acid metabolic process; GO:0008652 cellular amino acid biosynthetic process; GO:0006526 arginine biosynthetic process; GO:0016053 organic acid biosynthetic process; GO:0044711 single-organism biosynthetic process; GO:0055114 oxidation-reduction process; GO:0044281 small molecule metabolic process; GO:0006525 arginine metabolic process; GO:0044763 single-organism …	GO:0044424 intracellular part; GO:0005623 cell; GO:0044464 cell part; GO:0005622 intracellular; GO:0005737 cytoplasm;	GO:1901265 nucleoside phosphate binding; GO:0046983 protein dimerization activity; GO:0016903 oxidoreductase activity, acting on the aldehyde or oxo group of donors; GO:0005515 protein binding; GO:0000166 nucleotide binding; GO:0048037 cofactor binding; GO:0016491 oxidoreductase activity; GO:0016620 oxidoreductase activity, acting on the aldehyde or oxo group of donors, NAD or NADP as acceptor; G…	K00145	argC; N-acetyl-gamma-glutamyl-phosphate reductase [EC:1.2.1.38]	ath01230 Biosynthesis of amino acids - Arabidopsis thaliana (thale cress); ath00220 Arginine biosynthesis - Arabidopsis thaliana (thale cress); ath01100 Metabolic pathways - Arabidopsis thaliana (thale cress); ath01210 2-Oxocarboxylic acid metabolism - Arabidopsis thaliana (thale cress); ath01110 Biosynthesis of secondary metabolites - Arabidopsis thaliana (thale cress);	IPR012280; IPR000534; IPR016040;	Semialdehyde dehydrogenase, dimerisation domain; Semialdehyde dehydrogenase, NAD-binding; NAD(P)-binding domain;	E	KOG4354	N-acetyl-gamma-glutamyl-phosphate reductase
A0A1P8B117	Alpha/beta-Hydrolases superfamily protein OS=Arabidopsis thaliana OX=3702 GN=At2g03140	At2g03140	166.94	3.2243	0.7	1	1	1	1.006	1.08	0.965	0.96	0.93	1.079	0.973	0.64002	chloroplast				K07052			IPR029058;	Alpha/Beta hydrolase fold;	R	KOG1838	Alpha/beta hydrolase
A0A1P8B1A4	Holocarboxylase synthase 1 OS=Arabidopsis thaliana OX=3702 GN=HCS1	HCS1	33.138	5.8262	6.4	2	2	2	0.968	0.955	1.058	0.967	0.994	1.067	1.016	0.73442	chloroplast	GO:0008152 metabolic process; GO:0044260 cellular macromolecule metabolic process; GO:0044267 cellular protein metabolic process; GO:0006464 cellular protein modification process; GO:0043170 macromolecule metabolic process; GO:0019538 protein metabolic process; GO:0044238 primary metabolic process; GO:0043412 macromolecule modification; GO:0036211 protein modification process; GO:0044237 cellular…		GO:0016879 ligase activity, forming carbon-nitrogen bonds; GO:0004077 biotin-[acetyl-CoA-carboxylase] ligase activity; GO:0003824 catalytic activity; GO:0016874 ligase activity; GO:0018271 biotin-protein ligase activity;	K01942	HLCS; biotin---protein ligase [EC:6.3.4.9 6.3.4.10 6.3.4.11 6.3.4.15]	ath01100 Metabolic pathways - Arabidopsis thaliana (thale cress); ath00780 Biotin metabolism - Arabidopsis thaliana (thale cress);	IPR004143;	Biotinyl protein ligase (BPL) and lipoyl protein ligase (LPL), catalytic domain;	H	KOG1536	Biotin holocarboxylase synthetase/biotin-protein ligase
A0A1P8B1A9	RNA-dependent RNA polymerase OS=Arabidopsis thaliana OX=3702 GN=At2g19920	At2g19920	105.11	-2	0.8	1	2	1	0.694	0.784	0.826	0.723	2.022	0.905	1.584	0.31888	nucleus			GO:0016779 nucleotidyltransferase activity; GO:0034062 5'-3' RNA polymerase activity; GO:0016740 transferase activity; GO:0003824 catalytic activity; GO:0097747 RNA polymerase activity; GO:0003968 RNA-directed 5'-3' RNA polymerase activity; GO:0016772 transferase activity, transferring phosphorus-containing groups;	K11699					A	KOG0988	RNA-directed RNA polymerase QDE-1 required for posttranscriptional gene silencing and RNA interference
A0A1P8B1B5	Glycine-rich protein 3 short isoform OS=Arabidopsis thaliana OX=3702 GN=GRP3S	GRP3S	13.363	54.686	26.5	3	9	2	0.787	1.097	1.073	1.167	1.064	0.802	1.026	0.88442	extracellular
A0A1P8B1L4	Annexin 4 OS=Arabidopsis thaliana OX=3702 GN=ANNAT4	ANNAT4	34.494	74.782	28.1	9	12	9	0.947	0.936	1.102	0.897	1.216	0.931	1.02	0.91142	cytoplasm			GO:0005544 calcium-dependent phospholipid binding; GO:0005488 binding; GO:0005543 phospholipid binding; GO:0043167 ion binding; GO:0008289 lipid binding; GO:0043169 cation binding; GO:0046872 metal ion binding; GO:0043168 anion binding; GO:0005509 calcium ion binding;	K17098					U	KOG0819	Annexin
A0A1P8B1N1	Enolase OS=Arabidopsis thaliana OX=3702 GN=LOS2	LOS2	46.516	323.31	67.4	23	89	23	0.962	0.967	0.996	1.021	1.029	1.051	1.06	0.013461	plasma membrane	GO:0006757 ATP generation from ADP; GO:0009116 nucleoside metabolic process; GO:0042278 purine nucleoside metabolic process; GO:0006165 nucleoside diphosphate phosphorylation; GO:0046031 ADP metabolic process; GO:0019362 pyridine nucleotide metabolic process; GO:0006096 glycolytic process; GO:0009167 purine ribonucleoside monophosphate metabolic process; GO:0009117 nucleotide metabolic process; G…	GO:1902494 catalytic complex; GO:0044464 cell part; GO:0005622 intracellular; GO:0005737 cytoplasm; GO:0032991 macromolecular complex; GO:0044424 intracellular part; GO:0044445 cytosolic part; GO:0005623 cell; GO:0005829 cytosol; GO:0000015 phosphopyruvate hydratase complex; GO:0044444 cytoplasmic part;	GO:0000287 magnesium ion binding; GO:0004634 phosphopyruvate hydratase activity; GO:0003824 catalytic activity; GO:0005488 binding; GO:0043167 ion binding; GO:0046872 metal ion binding; GO:0043169 cation binding; GO:0016829 lyase activity; GO:0016836 hydro-lyase activity; GO:0016835 carbon-oxygen lyase activity;	K01689	ENO; enolase [EC:4.2.1.11]	ath01230 Biosynthesis of amino acids - Arabidopsis thaliana (thale cress); ath03018 RNA degradation - Arabidopsis thaliana (thale cress); ath01200 Carbon metabolism - Arabidopsis thaliana (thale cress); ath01100 Metabolic pathways - Arabidopsis thaliana (thale cress); ath00010 Glycolysis / Gluconeogenesis - Arabidopsis thaliana (thale cress); ath01110 Biosynthesis of secondary metabolites - Arabi…	IPR029065; IPR020810; IPR029017; IPR020811;	Enolase C-terminal domain-like; Enolase, C-terminal TIM barrel domain; Enolase N-terminal domain-like; Enolase, N-terminal;	G	KOG2670	Enolase
A0A1P8B1Y3	ARM repeat superfamily protein OS=Arabidopsis thaliana OX=3702 GN=SGR6	SGR6	164.59	10.967	4.8	7	7	7	0.867	0.901	0.929	1.019	1.18	1.096	1.222	0.0131838	chloroplast			GO:0005488 binding;				IPR032682; IPR011989; IPR016024;	Condensin complex subunit 1, C-terminal; Armadillo-like helical; Armadillo-type fold;	S	KOG2032	Uncharacterized conserved protein
A0A1P8B252	Peptidylprolyl isomerase OS=Arabidopsis thaliana OX=3702 GN=At2g43560	At2g43560	17.632	40.659	30.5	6	18	6	1.018	0.938	1.027	1.019	1.018	0.987	1.014	0.6642	cytoplasm				K01802			IPR001179;	FKBP-type peptidyl-prolyl cis-trans isomerase domain;	O	KOG0552	FKBP-type peptidyl-prolyl cis-trans isomerase
A0A1P8B262	Signal responsive 1 OS=Arabidopsis thaliana OX=3702 GN=SR1	SR1	109.42	8.2131	2.7	2	2	2	0.754	1.139	0.952	1.092	1.046	1.011	1.107	0.39702	nucleus		GO:0043226 organelle; GO:0043231 intracellular membrane-bounded organelle; GO:0043229 intracellular organelle; GO:0005634 nucleus; GO:0044464 cell part; GO:0005622 intracellular; GO:0044424 intracellular part; GO:0043227 membrane-bounded organelle; GO:0005623 cell;	GO:0097159 organic cyclic compound binding; GO:1901363 heterocyclic compound binding; GO:0003677 DNA binding; GO:0005515 protein binding; GO:0005488 binding; GO:0003676 nucleic acid binding;	K21596			IPR013783; IPR014756; IPR020683; IPR027417; IPR005559; IPR002909;	Immunoglobulin-like fold; Immunoglobulin E-set; Ankyrin repeat-containing domain; P-loop containing nucleoside triphosphate hydrolase; CG-1 DNA-binding domain; IPT domain;	S	KOG0520	Uncharacterized conserved protein, contains IPT/TIG domain
A0A1P8B277	Uncharacterized conserved protein (UCP030365) OS=Arabidopsis thaliana OX=3702 GN=At2g40630	At2g40630	42.125	1.9771	2.6	1	1	1	0.99	0.952	1.069	0.949	0.946	1.106	0.997	0.94104	nucleus
A0A1P8B2F0	Glutathione S-transferase zeta 1 OS=Arabidopsis thaliana OX=3702 GN=GSTZ1	GSTZ1	21.755	-2	37.5	6	9	1	0.914	0.924	0.839	1.132	1.004	1.19	1.242	0.021662	mitochondria	GO:0009072 aromatic amino acid family metabolic process; GO:0006725 cellular aromatic compound metabolic process; GO:0044281 small molecule metabolic process; GO:0044763 single-organism cellular process; GO:1901360 organic cyclic compound metabolic process; GO:0006807 nitrogen compound metabolic process; GO:0044699 single-organism process; GO:0044238 primary metabolic process; GO:0044237 cellular…	GO:0044424 intracellular part; GO:0005623 cell; GO:0044464 cell part; GO:0005622 intracellular; GO:0005737 cytoplasm;	GO:0005515 protein binding; GO:0003824 catalytic activity; GO:0005488 binding;	K01800	maiA; maleylacetoacetate isomerase [EC:5.2.1.2]	ath00350 Tyrosine metabolism - Arabidopsis thaliana (thale cress); ath01100 Metabolic pathways - Arabidopsis thaliana (thale cress);	IPR004046; IPR010987; IPR034330; IPR004045; IPR012336;	Glutathione S-transferase, C-terminal; Glutathione S-transferase, C-terminal-like; Glutathione S-transferases, class Zeta , C-terminal; Glutathione S-transferase, N-terminal; Thioredoxin-like fold;	O	KOG0868	Glutathione S-transferase
A0A1P8B2L0	Phytochrome OS=Arabidopsis thaliana OX=3702 GN=PHYB	PHYB	125.04	6.0552	2.8	3	3	3									nucleus	GO:0050794 regulation of cellular process; GO:0044700 single organism signaling; GO:0009581 detection of external stimulus; GO:0009628 response to abiotic stimulus; GO:0060255 regulation of macromolecule metabolic process; GO:0019219 regulation of nucleobase-containing compound metabolic process; GO:0044267 cellular protein metabolic process; GO:0017006 protein-tetrapyrrole linkage; GO:0044699 si…		GO:0038023 signaling receptor activity; GO:0016773 phosphotransferase activity, alcohol group as acceptor; GO:0004673 protein histidine kinase activity; GO:0046983 protein dimerization activity; GO:0005515 protein binding; GO:0004672 protein kinase activity; GO:0016775 phosphotransferase activity, nitrogenous group as acceptor; GO:0004871 signal transducer activity; GO:0009881 photoreceptor activ…	K12121	PHYB; phytochrome B	ath04712 Circadian rhythm - plant - Arabidopsis thaliana (thale cress);	IPR013515; IPR005467; IPR013767; IPR000014; IPR016132; IPR003594; IPR013654; IPR029016; IPR003661; IPR003018;	Phytochrome, central region; Histidine kinase domain; PAS fold; PAS domain; Phytochrome chromophore attachment domain; Histidine kinase-like ATPase, C-terminal domain; PAS fold-2; GAF domain-like; Signal transduction histidine kinase, dimerisation/phosphoacceptor domain; GAF domain;	T	KOG0519	Sensory transduction histidine kinase
A0A1P8B2M2	Cysteine proteinases superfamily protein OS=Arabidopsis thaliana OX=3702 GN=OTU3	OTU3	24.019	2.0205	3.3	1	1	1	0.902	1.062	1.06	1.008	1.022	0.951	0.986	0.8482	chloroplast							IPR003323;	OTU domain;
A0A1P8B2M4	UvrB/uvrC motif-containing protein OS=Arabidopsis thaliana OX=3702 GN=At2g03390	At2g03390	29.996	23.408	16.9	3	4	3	1.066	1.012	0.989	0.984	0.971	0.992	0.961	0.161904	chloroplast			GO:0097159 organic cyclic compound binding; GO:1901363 heterocyclic compound binding; GO:0003677 DNA binding; GO:0005515 protein binding; GO:0005488 binding; GO:0003676 nucleic acid binding;				IPR011722; IPR001943;	Hemimethylated DNA-binding domain; UVR domain;
A0A1P8B2P1	Transmembrane protein, putative (DUF677) OS=Arabidopsis thaliana OX=3702 GN=At2g18630	At2g18630	44.513	6.6043	10.3	3	3	3									plasma membrane
A0A1P8B2P5	D-aminoacyl-tRNA deacylase OS=Arabidopsis thaliana OX=3702 GN=GEK1	GEK1	39.774	10.67	10.8	3	3	3	0.906	1.038	1.02	1.117	0.983	0.939	1.025	0.73862	chloroplast			GO:0016787 hydrolase activity; GO:0052689 carboxylic ester hydrolase activity; GO:0003824 catalytic activity; GO:0051499 D-aminoacyl-tRNA deacylase activity; GO:0016788 hydrolase activity, acting on ester bonds;	K09716
A0A1P8B2Q9	Plant regulator RWP-RK family protein OS=Arabidopsis thaliana OX=3702 GN=NIN-like protein 8	NIN-like	103.28	1.7471	1	1	1	1	1.216	1.036	0.999	0.868	0.897	1.025	0.858	0.126739	nucleus			GO:0005515 protein binding; GO:0005488 binding;				IPR000270; IPR003035;	PB1 domain; RWP-RK domain;
A0A1P8B2S3	UDP-glucosyl transferase 74D1 OS=Arabidopsis thaliana OX=3702 GN=UGT74D1	UGT74D1	54.919	34.662	12.7	8	9	7	1.017	1.018	0.984	1.04	0.922	1	0.981	0.616	chloroplast	GO:0008152 metabolic process;		GO:0016757 transferase activity, transferring glycosyl groups; GO:0016758 transferase activity, transferring hexosyl groups; GO:0003824 catalytic activity; GO:0016740 transferase activity;						GC	KOG1192	UDP-glucuronosyl and UDP-glucosyl transferase
A0A1P8B2X5	Regulatory particle non-ATPase 13 OS=Arabidopsis thaliana OX=3702 GN=RPN13	RPN13	32.771	59.729	38.2	8	12	8	1.075	0.997	1.009	0.982	0.969	1.023	0.965	0.28602	nucleus		GO:0043226 organelle; GO:0043231 intracellular membrane-bounded organelle; GO:0043229 intracellular organelle; GO:0005634 nucleus; GO:0044464 cell part; GO:0005622 intracellular; GO:0005737 cytoplasm; GO:0044424 intracellular part; GO:0043227 membrane-bounded organelle; GO:0005623 cell;		K06691	RPN13; 26S proteasome regulatory subunit N13	ath03050 Proteasome - Arabidopsis thaliana (thale cress);	IPR032368;	UCH-binding domain;	R	KOG3037	Cell membrane glycoprotein
A0A1P8B2Y1	SIGNAL PEPTIDE PEPTIDASE-LIKE 3 OS=Arabidopsis thaliana OX=3702 GN=SPPL3	SPPL3	66.189	5.7063	4.3	3	3	3									plasma membrane		GO:0031224 intrinsic component of membrane; GO:0016020 membrane; GO:0016021 integral component of membrane; GO:0044425 membrane part;	GO:0004175 endopeptidase activity; GO:0008233 peptidase activity; GO:0003824 catalytic activity; GO:0004190 aspartic-type endopeptidase activity; GO:0070011 peptidase activity, acting on L-amino acid peptides; GO:0016787 hydrolase activity; GO:0070001 aspartic-type peptidase activity;	K09597			IPR003137;	PA domain;	R	KOG2442	Uncharacterized conserved protein, contains PA domain
A0A1P8B2Y3	P-loop containing nucleoside triphosphate hydrolases superfamily protein OS=Arabidopsis thaliana OX=3702 GN=SYD	SYD	386.48	25.104	2.7	7	7	7	1.044	1.061	0.894	0.986	0.988	1.027	1.001	0.95442	nucleus	GO:0050794 regulation of cellular process; GO:0010468 regulation of gene expression; GO:0006355 regulation of transcription, DNA-templated; GO:0031326 regulation of cellular biosynthetic process; GO:0080090 regulation of primary metabolic process; GO:0060255 regulation of macromolecule metabolic process; GO:0019219 regulation of nucleobase-containing compound metabolic process; GO:0010556 regulat…	GO:0043226 organelle; GO:0043231 intracellular membrane-bounded organelle; GO:0043229 intracellular organelle; GO:0005634 nucleus; GO:0044464 cell part; GO:0005622 intracellular; GO:0044424 intracellular part; GO:0043227 membrane-bounded organelle; GO:0005623 cell;	GO:0042393 histone binding; GO:0005524 ATP binding; GO:1901265 nucleoside phosphate binding; GO:0001882 nucleoside binding; GO:0043167 ion binding; GO:0005515 protein binding; GO:0000166 nucleotide binding; GO:0097159 organic cyclic compound binding; GO:1901363 heterocyclic compound binding; GO:0032549 ribonucleoside binding; GO:0097367 carbohydrate derivative binding; GO:0032553 ribonucleotide b…				IPR014978; IPR014001; IPR027417; IPR029295; IPR001650; IPR014012; IPR000330;	Glutamine-Leucine-Glutamine, QLQ; Helicase superfamily 1/2, ATP-binding domain; P-loop containing nucleoside triphosphate hydrolase; Snf2, ATP coupling domain; Helicase, C-terminal; Helicase/SANT-associated domain; SNF2-related, N-terminal domain;	S	KOG1181	FOG: Low-complexity
A0A1P8B342	Protein kinase family protein / protein phosphatase 2C (PP2C) family protein OS=Arabidopsis thaliana OX=3702 GN=At2g40860	At2g40860	67.792	3.229	3.6	2	2	2	0.973	1.119	0.911	1.066	1.009	0.936	1.003	0.94794	chloroplast	GO:0016310 phosphorylation; GO:0044267 cellular protein metabolic process; GO:0044238 primary metabolic process; GO:0044237 cellular metabolic process; GO:0006796 phosphate-containing compound metabolic process; GO:0071704 organic substance metabolic process; GO:0008152 metabolic process; GO:0006468 protein phosphorylation; GO:0006793 phosphorus metabolic process; GO:0044260 cellular macromolecul…		GO:0005524 ATP binding; GO:1901265 nucleoside phosphate binding; GO:0016773 phosphotransferase activity, alcohol group as acceptor; GO:0001882 nucleoside binding; GO:0043167 ion binding; GO:0004672 protein kinase activity; GO:0000166 nucleotide binding; GO:0097159 organic cyclic compound binding; GO:1901363 heterocyclic compound binding; GO:0032549 ribonucleoside binding; GO:0097367 carbohydrate …				IPR000719; IPR001932; IPR011009;	Protein kinase domain; PPM-type phosphatase domain; Protein kinase-like domain;	T	KOG0192	Tyrosine kinase specific for activated (GTP-bound) p21cdc42Hs
A0A1P8B350	Transcription coactivator OS=Arabidopsis thaliana OX=3702 GN=At4g02110	At4g02110	132.05	3.0826	1.7	2	2	2	1.076	0.963	0.956	1.048	0.958	1.018	1.01	0.8337	nucleus				K10728	TOPBP1; topoisomerase (DNA) II binding protein 1	ath03440 Homologous recombination - Arabidopsis thaliana (thale cress);	IPR001357;	BRCT domain;	L	KOG1929	Nucleotide excision repair factor NEF2, RAD4/CUT5 component
A0A1P8B392	Acetamidase/Formamidase family protein OS=Arabidopsis thaliana OX=3702 GN=At4g37560	At4g37560	45.426	-2	8.2	3	5	1									chloroplast			GO:0016787 hydrolase activity; GO:0016811 hydrolase activity, acting on carbon-nitrogen (but not peptide) bonds, in linear amides; GO:0003824 catalytic activity; GO:0016810 hydrolase activity, acting on carbon-nitrogen (but not peptide) bonds;	K01455	E3.5.1.49; formamidase [EC:3.5.1.49]	ath01200 Carbon metabolism - Arabidopsis thaliana (thale cress); ath00910 Nitrogen metabolism - Arabidopsis thaliana (thale cress); ath00460 Cyanoamino acid metabolism - Arabidopsis thaliana (thale cress); ath00630 Glyoxylate and dicarboxylate metabolism - Arabidopsis thaliana (thale cress);
A0A1P8B3H0	S-adenosyl-L-methionine-dependent methyltransferases superfamily protein OS=Arabidopsis thaliana OX=3702 GN=CCoAOMT1	CCoAOMT1	32.473	84.921	54.5	12	24	12	0.896	0.868	1.081	0.959	1.029	1.153	1.104	0.31082	cytoplasm			GO:0016741 transferase activity, transferring one-carbon groups; GO:0008171 O-methyltransferase activity; GO:0008168 methyltransferase activity; GO:0003824 catalytic activity; GO:0016740 transferase activity;	K00588	E2.1.1.104; caffeoyl-CoA O-methyltransferase [EC:2.1.1.104]	ath00945 Stilbenoid, diarylheptanoid and gingerol biosynthesis - Arabidopsis thaliana (thale cress); ath01100 Metabolic pathways - Arabidopsis thaliana (thale cress); ath00941 Flavonoid biosynthesis - Arabidopsis thaliana (thale cress); ath00360 Phenylalanine metabolism - Arabidopsis thaliana (thale cress); ath00940 Phenylpropanoid biosynthesis - Arabidopsis thaliana (thale cress); ath01110 Biosy…	IPR029063;	S-adenosyl-L-methionine-dependent methyltransferase;	Q	KOG1663	O-methyltransferase
A0A1P8B3H5	ARM repeat superfamily protein OS=Arabidopsis thaliana OX=3702 GN=MOS6	MOS6	45.045	7.1245	21	6	9	2									chloroplast	GO:0046907 intracellular transport; GO:0072594 establishment of protein localization to organelle; GO:0017038 protein import; GO:1902593 single-organism nuclear import; GO:0044699 single-organism process; GO:0051169 nuclear transport; GO:0071702 organic substance transport; GO:0015031 protein transport; GO:1902582 single-organism intracellular transport; GO:0051234 establishment of localization; …	GO:0043226 organelle; GO:0043231 intracellular membrane-bounded organelle; GO:0043229 intracellular organelle; GO:0005634 nucleus; GO:0044464 cell part; GO:0005622 intracellular; GO:0005737 cytoplasm; GO:0044424 intracellular part; GO:0043227 membrane-bounded organelle; GO:0005623 cell;	GO:0022892 substrate-specific transporter activity; GO:0005515 protein binding; GO:0008565 protein transporter activity; GO:0005488 binding; GO:0005215 transporter activity;				IPR002652; IPR011989; IPR016024;	Importin-alpha, importin-beta-binding domain; Armadillo-like helical; Armadillo-type fold;	U	KOG0166	Karyopherin (importin) alpha
A0A1P8B3J5	NAD(P)-binding Rossmann-fold superfamily protein OS=Arabidopsis thaliana OX=3702 GN=At4g11410	At4g11410	28.995	3.4174	6.5	2	2	2									chloroplast							IPR016040;	NAD(P)-binding domain;	Q	KOG1208	Dehydrogenases with different specificities (related to short-chain alcohol dehydrogenases)
A0A1P8B3K8	Protein phosphatase 2C family protein OS=Arabidopsis thaliana OX=3702 GN=At4g28400	At4g28400	28.777	25.249	26.1	7	10	4	0.982	1.049	1.04	0.924	0.985	1.036	0.959	0.33702	mitochondria			GO:0003824 catalytic activity;				IPR001932;	PPM-type phosphatase domain;	T	KOG0698	Serine/threonine protein phosphatase
A0A1P8B3L6	CBS domain protein (DUF21) OS=Arabidopsis thaliana OX=3702 GN=At4g33700	At4g33700	31.914	2.2711	4.8	1	1	1	1.07	1.051	0.99	0.963	0.888	1.063	0.937	0.3019	vacuolar membrane				K16302			IPR002550; IPR000644;	Domain of unknown function DUF21; CBS domain;	S	KOG2118	Predicted membrane protein, contains two CBS domains
A0A1P8B3N4	Separase OS=Arabidopsis thaliana OX=3702 GN=ESP	ESP	244.97	1.6547	0.3	1	1	1	0.838	0.935	0.905	1.151	0.981	1.185	1.239	0.034381	nucleus	GO:0006508 proteolysis; GO:0008152 metabolic process; GO:0043170 macromolecule metabolic process; GO:0019538 protein metabolic process; GO:0044238 primary metabolic process; GO:0071704 organic substance metabolic process;	GO:0043226 organelle; GO:0043231 intracellular membrane-bounded organelle; GO:0043229 intracellular organelle; GO:0005634 nucleus; GO:0044464 cell part; GO:0005622 intracellular; GO:0044424 intracellular part; GO:0043227 membrane-bounded organelle; GO:0005623 cell;	GO:0008233 peptidase activity; GO:0016787 hydrolase activity; GO:0005515 protein binding; GO:0003824 catalytic activity; GO:0005488 binding;	K02365			IPR011990; IPR030397;	Tetratricopeptide-like helical domain; SEPARIN core domain;	D	KOG1849	Regulator of spindle pole body duplication
A0A1P8B3S1	NADPH--cytochrome P450 reductase OS=Arabidopsis thaliana OX=3702 GN=ATR2	ATR2	85.988	31.782	9.4	7	12	5	0.964	1.013	0.972	0.999	1.039	1.081	1.058	0.112077	chloroplast	GO:0044699 single-organism process; GO:0008152 metabolic process; GO:0055114 oxidation-reduction process; GO:0044710 single-organism metabolic process;		GO:0016651 oxidoreductase activity, acting on NAD(P)H; GO:1901265 nucleoside phosphate binding; GO:0016653 oxidoreductase activity, acting on NAD(P)H, heme protein as acceptor; GO:0043167 ion binding; GO:0000166 nucleotide binding; GO:0048037 cofactor binding; GO:0016491 oxidoreductase activity; GO:0003958 NADPH-hemoprotein reductase activity; GO:1901363 heterocyclic compound binding; GO:0097159 …	K00327			IPR017927; IPR029039; IPR008254; IPR001433; IPR017938; IPR023173; IPR003097; IPR001709;	Ferredoxin reductase-type FAD-binding domain; Flavoprotein-like domain; Flavodoxin/nitric oxide synthase; Oxidoreductase FAD/NAD(P)-binding; Riboflavin synthase-like beta-barrel; NADPH-cytochrome p450 reductase, FAD-binding, alpha-helical domain-3; FAD-binding, type 1; Flavoprotein pyridine nucleotide cytochrome reductase;	C	KOG1158	NADP/FAD dependent oxidoreductase
A0A1P8B3U2	Glycosyl hydrolase superfamily protein OS=Arabidopsis thaliana OX=3702 GN=At4g16260	At4g16260	34.653	37.438	38.4	8	10	8	0.641	1.272	0.814	0.988	0.896	1.348	1.185	0.45314	chloroplast	GO:0008152 metabolic process; GO:0005975 carbohydrate metabolic process; GO:0044238 primary metabolic process; GO:0071704 organic substance metabolic process;		GO:0004553 hydrolase activity, hydrolyzing O-glycosyl compounds; GO:0016787 hydrolase activity; GO:0003824 catalytic activity; GO:0016798 hydrolase activity, acting on glycosyl bonds;				IPR017853; IPR013781;	Glycoside hydrolase superfamily; Glycoside hydrolase, catalytic domain;
A0A1P8B3X2	Class II aminoacyl-tRNA and biotin synthetases superfamily protein OS=Arabidopsis thaliana OX=3702 GN=NS1	NS1	66.083	37.197	21.5	13	22	12	1.032	1.038	0.979	1.032	0.982	0.946	0.971	0.39374	nucleus	GO:0006518 peptide metabolic process; GO:0006725 cellular aromatic compound metabolic process; GO:0044267 cellular protein metabolic process; GO:0044699 single-organism process; GO:0009058 biosynthetic process; GO:0006421 asparaginyl-tRNA aminoacylation; GO:1901566 organonitrogen compound biosynthetic process; GO:0043039 tRNA aminoacylation; GO:0044237 cellular metabolic process; GO:0071704 organ…	GO:0044424 intracellular part; GO:0005623 cell; GO:0044464 cell part; GO:0005622 intracellular; GO:0005737 cytoplasm;	GO:0016876 ligase activity, forming aminoacyl-tRNA and related compounds; GO:0005524 ATP binding; GO:1901265 nucleoside phosphate binding; GO:0016875 ligase activity, forming carbon-oxygen bonds; GO:0016874 ligase activity; GO:0001882 nucleoside binding; GO:0043167 ion binding; GO:0000166 nucleotide binding; GO:0097159 organic cyclic compound binding; GO:1901363 heterocyclic compound binding; GO:…	K01893	NARS; asparaginyl-tRNA synthetase [EC:6.1.1.22]	ath00970 Aminoacyl-tRNA biosynthesis - Arabidopsis thaliana (thale cress);	IPR004364; IPR012340; IPR004365; IPR006195;	Aminoacyl-tRNA synthetase, class II (D/K/N); Nucleic acid-binding, OB-fold; OB-fold nucleic acid binding domain, AA-tRNA synthetase-type; Aminoacyl-tRNA synthetase, class II;	J	KOG0554	Asparaginyl-tRNA synthetase (mitochondrial)
A0A1P8B407	CBS domain protein with a domain protein (DUF21) OS=Arabidopsis thaliana OX=3702 GN=At4g14240	At4g14240	42.63	3.225	5.4	2	2	2									plasma membrane				K16302			IPR002550; IPR000644;	Domain of unknown function DUF21; CBS domain;	S	KOG2118	Predicted membrane protein, contains two CBS domains
A0A1P8B475	Vacuolar iron transporter (VIT) family protein OS=Arabidopsis thaliana OX=3702 GN=At4g27870	At4g27870	84.958	2.4411	3.2	2	2	2									nucleus
A0A1P8B481	ACT-like protein tyrosine kinase family protein OS=Arabidopsis thaliana OX=3702 GN=STY46	STY46	57.193	3.3759	5.7	2	2	1									cytoplasm	GO:0016310 phosphorylation; GO:0044267 cellular protein metabolic process; GO:0044238 primary metabolic process; GO:0044237 cellular metabolic process; GO:0006796 phosphate-containing compound metabolic process; GO:0071704 organic substance metabolic process; GO:0008152 metabolic process; GO:0006468 protein phosphorylation; GO:0006793 phosphorus metabolic process; GO:0044260 cellular macromolecul…		GO:0016597 amino acid binding; GO:0005524 ATP binding; GO:1901265 nucleoside phosphate binding; GO:0016773 phosphotransferase activity, alcohol group as acceptor; GO:0001882 nucleoside binding; GO:0043167 ion binding; GO:0043177 organic acid binding; GO:0004672 protein kinase activity; GO:0000166 nucleotide binding; GO:0097159 organic cyclic compound binding; GO:1901363 heterocyclic compound bind…				IPR000719; IPR002912; IPR001245; IPR011009;	Protein kinase domain; ACT domain; Serine-threonine/tyrosine-protein kinase catalytic domain; Protein kinase-like domain;	T	KOG0192	Tyrosine kinase specific for activated (GTP-bound) p21cdc42Hs
A0A1P8B485	Protein translocase subunit SecA OS=Arabidopsis thaliana OX=3702 GN=AGY1	AGY1	115.31	188.55	32.8	29	41	29	1.057	1.032	0.996	0.999	0.979	0.941	0.946	0.088041	chloroplast	GO:0046907 intracellular transport; GO:0017038 protein import; GO:0044699 single-organism process; GO:0071702 organic substance transport; GO:0015031 protein transport; GO:0051234 establishment of localization; GO:0051641 cellular localization; GO:0006810 transport; GO:0045184 establishment of protein localization; GO:0006605 protein targeting; GO:0070727 cellular macromolecule localization; GO:0…	GO:0016020 membrane;	GO:0005524 ATP binding; GO:1901265 nucleoside phosphate binding; GO:0001882 nucleoside binding; GO:0043167 ion binding; GO:0000166 nucleotide binding; GO:0097159 organic cyclic compound binding; GO:1901363 heterocyclic compound binding; GO:0032549 ribonucleoside binding; GO:0097367 carbohydrate derivative binding; GO:0032553 ribonucleotide binding; GO:0005488 binding; GO:0032550 purine ribonucleo…	K03070	secA; preprotein translocase subunit SecA	ath03060 Protein export - Arabidopsis thaliana (thale cress);	IPR011116; IPR011130; IPR011115; IPR027417; IPR014018;	SecA Wing/Scaffold; SecA preprotein, cross-linking domain; SecA DEAD-like, N-terminal; P-loop containing nucleoside triphosphate hydrolase; SecA motor DEAD;
A0A1P8B4A9	Peroxidase OS=Arabidopsis thaliana OX=3702 GN=At4g33420	At4g33420	41.23	38.85	27.7	8	9	8	1.187	1.041	0.9	1.173	0.905	0.758	0.907	0.51156	nucleus	GO:0008152 metabolic process; GO:0042743 hydrogen peroxide metabolic process; GO:0006950 response to stress; GO:0072593 reactive oxygen species metabolic process; GO:0055114 oxidation-reduction process; GO:0044710 single-organism metabolic process; GO:0006979 response to oxidative stress; GO:0044699 single-organism process; GO:0044248 cellular catabolic process; GO:0050896 response to stimulus; G…		GO:0097159 organic cyclic compound binding; GO:1901363 heterocyclic compound binding; GO:0020037 heme binding; GO:0003824 catalytic activity; GO:0005488 binding; GO:0016209 antioxidant activity; GO:0004601 peroxidase activity; GO:0046906 tetrapyrrole binding; GO:0016491 oxidoreductase activity; GO:0016684 oxidoreductase activity, acting on peroxide as acceptor;	K00430	E1.11.1.7; peroxidase [EC:1.11.1.7]	ath01100 Metabolic pathways - Arabidopsis thaliana (thale cress); ath00940 Phenylpropanoid biosynthesis - Arabidopsis thaliana (thale cress); ath01110 Biosynthesis of secondary metabolites - Arabidopsis thaliana (thale cress);	IPR033905; IPR002016;	Secretory peroxidase; Haem peroxidase, plant/fungal/bacterial;
A0A1P8B4B7	Protein kinase superfamily protein OS=Arabidopsis thaliana OX=3702 GN=At4g24100	At4g24100	76.666	4.1093	1.9	1	2	1									nucleus	GO:0016310 phosphorylation; GO:0044267 cellular protein metabolic process; GO:0044238 primary metabolic process; GO:0044237 cellular metabolic process; GO:0006796 phosphate-containing compound metabolic process; GO:0071704 organic substance metabolic process; GO:0008152 metabolic process; GO:0006468 protein phosphorylation; GO:0006793 phosphorus metabolic process; GO:0044260 cellular macromolecul…		GO:0005524 ATP binding; GO:1901265 nucleoside phosphate binding; GO:0016773 phosphotransferase activity, alcohol group as acceptor; GO:0001882 nucleoside binding; GO:0043167 ion binding; GO:0004672 protein kinase activity; GO:0000166 nucleotide binding; GO:0097159 organic cyclic compound binding; GO:1901363 heterocyclic compound binding; GO:0032549 ribonucleoside binding; GO:0097367 carbohydrate …				IPR000719; IPR011009;	Protein kinase domain; Protein kinase-like domain;	T	KOG0582	Ste20-like serine/threonine protein kinase
A0A1P8B4C2	Coatomer subunit beta OS=Arabidopsis thaliana OX=3702 GN=At4g31480	At4g31480	108.81	12.27	33.4	31	57	2	0.917	0.981	0.965	1.006	1.128	1.005	1.096	0.10398	extracellular	GO:0045184 establishment of protein localization; GO:0006810 transport; GO:0046907 intracellular transport; GO:0070727 cellular macromolecule localization; GO:0051649 establishment of localization in cell; GO:0016192 vesicle-mediated transport; GO:0006886 intracellular protein transport; GO:0071702 organic substance transport; GO:0008104 protein localization; GO:0033036 macromolecule localization…	GO:0016020 membrane; GO:0031410 cytoplasmic vesicle; GO:0031090 organelle membrane; GO:0098796 membrane protein complex; GO:0030137 COPI-coated vesicle; GO:0031982 vesicle; GO:0030660 Golgi-associated vesicle membrane; GO:0005737 cytoplasm; GO:0044433 cytoplasmic vesicle part; GO:0032991 macromolecular complex; GO:0044424 intracellular part; GO:0030120 vesicle coat; GO:0030663 COPI-coated vesicle…	GO:0005198 structural molecule activity; GO:0005488 binding;	K17301			IPR011710; IPR011989; IPR029446; IPR016024; IPR002553;	Coatomer beta subunit, C-terminal; Armadillo-like helical; Coatomer beta subunit, appendage platform domain; Armadillo-type fold; Clathrin/coatomer adaptor, adaptin-like, N-terminal;	U	KOG1058	Vesicle coat complex COPI, beta subunit
A0A1P8B4G1	Magnesium-protoporphyrin IX methyltransferase OS=Arabidopsis thaliana OX=3702 GN=CHLM	CHLM	35.592	101.54	54.6	17	36	17	1.063	1.001	1.074	0.949	1.004	0.925	0.917	0.056963	chloroplast	GO:0051188 cofactor biosynthetic process; GO:0046148 pigment biosynthetic process; GO:0006725 cellular aromatic compound metabolic process; GO:0015994 chlorophyll metabolic process; GO:0044699 single-organism process; GO:0009058 biosynthetic process; GO:1901566 organonitrogen compound biosynthetic process; GO:0044237 cellular metabolic process; GO:0071704 organic substance metabolic process; GO:0…		GO:0008757 S-adenosylmethionine-dependent methyltransferase activity; GO:0008168 methyltransferase activity; GO:0003824 catalytic activity; GO:0046406 magnesium protoporphyrin IX methyltransferase activity; GO:0016741 transferase activity, transferring one-carbon groups; GO:0008171 O-methyltransferase activity; GO:0016740 transferase activity;	K03428	bchM; magnesium-protoporphyrin O-methyltransferase [EC:2.1.1.11]	ath00860 Porphyrin and chlorophyll metabolism - Arabidopsis thaliana (thale cress); ath01100 Metabolic pathways - Arabidopsis thaliana (thale cress); ath01110 Biosynthesis of secondary metabolites - Arabidopsis thaliana (thale cress);	IPR029063; IPR010940;	S-adenosyl-L-methionine-dependent methyltransferase; Magnesium-protoporphyrin IX methyltransferase, C-terminal;	H	KOG1270	Methyltransferases
A0A1P8B4G5	Vacuolar sorting protein 39 OS=Arabidopsis thaliana OX=3702 GN=EMB2754	EMB2754	101.21	19.765	6.7	6	7	6	1.017	0.959	0.927	1.022	1.041	1.041	1.069	0.071415	cytoplasm	GO:0045184 establishment of protein localization; GO:0006810 transport; GO:0046907 intracellular transport; GO:0070727 cellular macromolecule localization; GO:0051649 establishment of localization in cell; GO:0016192 vesicle-mediated transport; GO:0006886 intracellular protein transport; GO:0071702 organic substance transport; GO:0008104 protein localization; GO:0033036 macromolecule localization…		GO:0005515 protein binding; GO:0005488 binding;	K20183			IPR017986; IPR001180; IPR019452;	WD40-repeat-containing domain; Citron homology (CNH) domain; Vacuolar sorting protein 39/Transforming growth factor beta receptor-associated domain 1;	U	KOG2063	Vacuolar assembly/sorting proteins VPS39/VAM6/VPS3
A0A1P8B4I3	Plastid transcriptionally active 5 OS=Arabidopsis thaliana OX=3702 GN=PTAC5	PTAC5	39.816	34.496	21.1	6	9	6	1.075	1.014	0.949	1.062	0.995	0.918	0.979	0.71872	chloroplast				K22519			IPR002477;	Peptidoglycan binding-like;
A0A1P8B4I7	Adenosine/AMP deaminase family protein OS=Arabidopsis thaliana OX=3702 GN=At4g04880	At4g04880	33.055	7.2185	9.7	3	3	3	0.979	1.069	0.975	0.979	0.987	1.027	0.99	0.79522	cytoplasm			GO:0019239 deaminase activity; GO:0003824 catalytic activity;	K01488	add; adenosine deaminase [EC:3.5.4.4]	ath00230 Purine metabolism - Arabidopsis thaliana (thale cress); ath01100 Metabolic pathways - Arabidopsis thaliana (thale cress);	IPR001365; IPR032466;	Adenosine/AMP deaminase domain; Metal-dependent hydrolase;	F	KOG1097	Adenine deaminase/adenosine deaminase
A0A1P8B4M0	Formyl transferase OS=Arabidopsis thaliana OX=3702 GN=At4g17360	At4g17360	26.505	2.5418	3.9	1	1	1									chloroplast	GO:0009165 nucleotide biosynthetic process; GO:0006725 cellular aromatic compound metabolic process; GO:0009167 purine ribonucleoside monophosphate metabolic process; GO:0009259 ribonucleotide metabolic process; GO:0009117 nucleotide metabolic process; GO:0044699 single-organism process; GO:0009058 biosynthetic process; GO:1901566 organonitrogen compound biosynthetic process; GO:0009156 ribonucle…		GO:0016597 amino acid binding; GO:0031406 carboxylic acid binding; GO:0003824 catalytic activity; GO:0005488 binding; GO:0043167 ion binding; GO:0043177 organic acid binding; GO:0016741 transferase activity, transferring one-carbon groups; GO:0008864 formyltetrahydrofolate deformylase activity; GO:0043168 anion binding; GO:0016787 hydrolase activity; GO:0016742 hydroxymethyl-, formyl- and related…	K01433	purU; formyltetrahydrofolate deformylase [EC:3.5.1.10]	ath00670 One carbon pool by folate - Arabidopsis thaliana (thale cress); ath00630 Glyoxylate and dicarboxylate metabolism - Arabidopsis thaliana (thale cress);	IPR002912; IPR002376;	ACT domain; Formyl transferase, N-terminal;	G	KOG3076	5'-phosphoribosylglycinamide formyltransferase
A0A1P8B4Q3	Ubiquitin-like superfamily protein OS=Arabidopsis thaliana OX=3702 GN=SAY1	SAY1	53.807	34.801	12.8	4	4	3	1.018	1.085	0.918	1.072	0.933	0.994	0.993	0.92212	nucleus			GO:0005515 protein binding; GO:0005488 binding;				IPR009060;	UBA-like;	T	KOG1363	Predicted regulator of the ubiquitin pathway (contains UAS and UBX domains)
A0A1P8B4R3	TMPIT-like protein OS=Arabidopsis thaliana OX=3702 GN=At4g10430	At4g10430	34.062	4.6741	6.8	2	2	2	0.816	1.212	0.845	1.16	1.022	0.947	1.089	0.51978	plasma membrane		GO:0031224 intrinsic component of membrane; GO:0016020 membrane; GO:0016021 integral component of membrane; GO:0044425 membrane part;							R	KOG4758	Predicted membrane protein
A0A1P8B4T6	SEC14 cytosolic factor family protein / phosphoglyceride transfer family protein OS=Arabidopsis thaliana OX=3702 GN=At4g09160	At4g09160	72.956	21.248	11.7	6	6	4	1.024	1.082	0.969	1.061	0.919	0.965	0.958	0.45216	nucleus	GO:0006810 transport; GO:0051179 localization; GO:0051234 establishment of localization;	GO:0031224 intrinsic component of membrane; GO:0016020 membrane; GO:0016021 integral component of membrane; GO:0044425 membrane part;					IPR001251; IPR009038; IPR011074;	CRAL-TRIO lipid binding domain; GOLD domain; CRAL/TRIO, N-terminal domain;	I	KOG1471	Phosphatidylinositol transfer protein SEC14 and related proteins
A0A1P8B4V2	O-Glycosyl hydrolases family 17 protein OS=Arabidopsis thaliana OX=3702 GN=At4g34480	At4g34480	41.472	14.938	11.2	4	5	4	0.969	0.941	0.93	1.047	1.023	1.098	1.115	0.010698	endoplasmic reticulum	GO:0008152 metabolic process; GO:0005975 carbohydrate metabolic process; GO:0044238 primary metabolic process; GO:0071704 organic substance metabolic process;		GO:0004553 hydrolase activity, hydrolyzing O-glycosyl compounds; GO:0016787 hydrolase activity; GO:0003824 catalytic activity; GO:0016798 hydrolase activity, acting on glycosyl bonds;				IPR012946; IPR017853; IPR013781;	X8 domain; Glycoside hydrolase superfamily; Glycoside hydrolase, catalytic domain;
A0A1P8B4V5	CURVATURE THYLAKOID 1D-like protein OS=Arabidopsis thaliana OX=3702 GN=CURT1D	CURT1D	17.098	74.175	36.6	3	4	3	1.025	0.977	1.005	0.943	0.99	1.038	0.988	0.7049	chloroplast							IPR025564;	Cyanobacterial aminoacyl-tRNA synthetase, CAAD domain;
A0A1P8B4X2	1,2-dihydroxy-3-keto-5-methylthiopentene dioxygenase OS=Arabidopsis thaliana OX=3702 GN=ATARD2	ATARD2	21.365	45.507	68.1	11	16	3	0.921	0.982	0.997	0.988	1.026	1.129	1.084	0.162997	cytoplasm	GO:0000097 sulfur amino acid biosynthetic process; GO:0016053 organic acid biosynthetic process; GO:0019509 L-methionine salvage from methylthioadenosine; GO:0009066 aspartate family amino acid metabolic process; GO:0044699 single-organism process; GO:0009058 biosynthetic process; GO:1901566 organonitrogen compound biosynthetic process; GO:0044237 cellular metabolic process; GO:0000096 sulfur ami…		GO:0016702 oxidoreductase activity, acting on single donors with incorporation of molecular oxygen, incorporation of two atoms of oxygen; GO:0010309 acireductone dioxygenase [iron(II)-requiring] activity; GO:0016701 oxidoreductase activity, acting on single donors with incorporation of molecular oxygen; GO:0003824 catalytic activity; GO:0051213 dioxygenase activity; GO:0016491 oxidoreductase acti…	K08967	mtnD; 1,2-dihydroxy-3-keto-5-methylthiopentene dioxygenase [EC:1.13.11.53 1.13.11.54]	ath00270 Cysteine and methionine metabolism - Arabidopsis thaliana (thale cress); ath01100 Metabolic pathways - Arabidopsis thaliana (thale cress);	IPR011051; IPR014710;	RmlC-like cupin domain; RmlC-like jelly roll fold;	S	KOG2107	Uncharacterized conserved protein, contains double-stranded beta-helix domain
A0A1P8B4Y8	Xylem serine peptidase 1 OS=Arabidopsis thaliana OX=3702 GN=XSP1	XSP1	63.931	4.1908	3.9	2	3	2	1.021	1.061	1.021	0.984	0.877	1.058	0.941	0.31818	chloroplast	GO:0006508 proteolysis; GO:0008152 metabolic process; GO:0043170 macromolecule metabolic process; GO:0019538 protein metabolic process; GO:0044238 primary metabolic process; GO:0071704 organic substance metabolic process;		GO:0004252 serine-type endopeptidase activity; GO:0004175 endopeptidase activity; GO:0008233 peptidase activity; GO:0003824 catalytic activity; GO:0017171 serine hydrolase activity; GO:0008236 serine-type peptidase activity; GO:0070011 peptidase activity, acting on L-amino acid peptides; GO:0016787 hydrolase activity;				IPR034197; IPR000209; IPR010259;	Cucumisin-like catalytic domain; Peptidase S8/S53 domain; Peptidase S8 propeptide/proteinase inhibitor I9;
A0A1P8B4Z4	Topoisomerase II-associated protein PAT1 OS=Arabidopsis thaliana OX=3702 GN=At4g14990	At4g14990	78.141	3.2958	2.7	2	2	2	0.928	1.081	0.907	1.051	1.004	1.039	1.061	0.33514	nucleus				K12617	PATL1; DNA topoisomerase 2-associated protein PAT1	ath03018 RNA degradation - Arabidopsis thaliana (thale cress);
A0A1P8B527	Adenylyl cyclase OS=Arabidopsis thaliana OX=3702 GN=At4g15640	At4g15640	37.148	3.4568	3.3	1	2	1	1.062	0.925	1.076	0.922	0.997	1.034	0.964	0.58088	nucleus
A0A1P8B564	Catalase OS=Arabidopsis thaliana OX=3702 GN=CAT2	CAT2	56.949	129.07	47.4	20	63	10	1.022	0.999	1.007	0.966	0.997	0.973	0.97	0.056863	peroxisome	GO:0008152 metabolic process; GO:0006950 response to stress; GO:0055114 oxidation-reduction process; GO:0044710 single-organism metabolic process; GO:0006979 response to oxidative stress; GO:0044699 single-organism process; GO:0050896 response to stimulus;		GO:0097159 organic cyclic compound binding; GO:1901363 heterocyclic compound binding; GO:0020037 heme binding; GO:0003824 catalytic activity; GO:0005488 binding; GO:0016209 antioxidant activity; GO:0004096 catalase activity; GO:0004601 peroxidase activity; GO:0046906 tetrapyrrole binding; GO:0016491 oxidoreductase activity; GO:0016684 oxidoreductase activity, acting on peroxide as acceptor;	K03781	katE; catalase [EC:1.11.1.6]	ath04146 Peroxisome - Arabidopsis thaliana (thale cress); ath00380 Tryptophan metabolism - Arabidopsis thaliana (thale cress); ath01200 Carbon metabolism - Arabidopsis thaliana (thale cress); ath00630 Glyoxylate and dicarboxylate metabolism - Arabidopsis thaliana (thale cress); ath04016 MAPK signaling pathway - plant - Arabidopsis thaliana (thale cress); ath01110 Biosynthesis of secondary metabol…	IPR020835; IPR011614; IPR010582;	Catalase-like domain; Catalase core domain; Catalase immune-responsive domain;	P	KOG0047	Catalase
A0A1P8B582	Cytosol aminopeptidase family protein OS=Arabidopsis thaliana OX=3702 GN=At4g30910	At4g30910	63.827	26.645	24.3	12	21	4	1.022	1.024	0.899	1.085	1.017	0.964	1.041	0.49812	chloroplast	GO:0006508 proteolysis; GO:0008152 metabolic process; GO:0043170 macromolecule metabolic process; GO:0019538 protein metabolic process; GO:0044238 primary metabolic process; GO:0071704 organic substance metabolic process;	GO:0044424 intracellular part; GO:0005623 cell; GO:0005622 intracellular; GO:0044464 cell part; GO:0005737 cytoplasm;	GO:0008233 peptidase activity; GO:0008238 exopeptidase activity; GO:0046914 transition metal ion binding; GO:0003824 catalytic activity; GO:0005488 binding; GO:0043167 ion binding; GO:0008235 metalloexopeptidase activity; GO:0043169 cation binding; GO:0046872 metal ion binding; GO:0070011 peptidase activity, acting on L-amino acid peptides; GO:0016787 hydrolase activity; GO:0004177 aminopeptidase…	K01255	CARP; leucyl aminopeptidase [EC:3.4.11.1]	ath00480 Glutathione metabolism - Arabidopsis thaliana (thale cress); ath01100 Metabolic pathways - Arabidopsis thaliana (thale cress);	IPR000819; IPR008283;	Peptidase M17, leucyl aminopeptidase, C-terminal; Peptidase M17, leucyl aminopeptidase, N-terminal;	R	KOG2597	Predicted aminopeptidase of the M17 family
A0A1P8B5D2	Phospholipase-like protein (PEARLI 4) family protein OS=Arabidopsis thaliana OX=3702 GN=At4g38550	At4g38550	58.313	7.3865	3.9	1	1	1									nucleus
A0A1P8B5H3	Chloroplast thylakoid lumen protein OS=Arabidopsis thaliana OX=3702 GN=At4g02530	At4g02530	29.713	107.34	38	10	31	10	1.124	0.966	1.046	0.968	0.946	0.975	0.921	0.147099	mitochondria
A0A1P8B5I6	Metallo-beta-lactamase family protein OS=Arabidopsis thaliana OX=3702 GN=At4g33540	At4g33540	29.56	10.802	10.2	2	2	2	0.914	0.969	0.915	1.104	1.08	1.018	1.144	0.0121642	cytoplasm							IPR001279;	Metallo-beta-lactamase;
A0A1P8B5I9	DNA topoisomerase, type IA, core OS=Arabidopsis thaliana OX=3702 GN=At4g31210	At4g31210	136.65	21.196	7.3	7	8	7	1.107	0.99	0.993	1.052	0.953	0.982	0.967	0.5163	chloroplast	GO:0016043 cellular component organization; GO:0006725 cellular aromatic compound metabolic process; GO:0006259 DNA metabolic process; GO:1901360 organic cyclic compound metabolic process; GO:0006807 nitrogen compound metabolic process; GO:0044238 primary metabolic process; GO:0044237 cellular metabolic process; GO:0006265 DNA topological change; GO:0071704 organic substance metabolic process; GO…	GO:0043226 organelle; GO:0043229 intracellular organelle; GO:0043232 intracellular non-membrane-bounded organelle; GO:0044464 cell part; GO:0005622 intracellular; GO:0005694 chromosome; GO:0044424 intracellular part; GO:0005623 cell; GO:0043228 non-membrane-bounded organelle;	GO:0097159 organic cyclic compound binding; GO:1901363 heterocyclic compound binding; GO:0003677 DNA binding; GO:0003917 DNA topoisomerase type I activity; GO:0016853 isomerase activity; GO:0003824 catalytic activity; GO:0003916 DNA topoisomerase activity; GO:0005488 binding; GO:0003676 nucleic acid binding;				IPR013498; IPR003602; IPR003601; IPR013497; IPR023405; IPR013825; IPR006171; IPR013824; IPR034149;	DNA topoisomerase, type IA, zn finger; DNA topoisomerase, type IA, DNA-binding domain; DNA topoisomerase, type IA, domain 2; DNA topoisomerase, type IA, central; DNA topoisomerase, type IA, core domain; DNA topoisomerase, type IA, central region, subdomain 2; TOPRIM domain; DNA topoisomerase, type IA, central region, subdomain 1; DNA topoisomerase 1, TOPRIM domain;	L	KOG1956	DNA topoisomerase III alpha
A0A1P8B5J0	Homeobox protein 22 OS=Arabidopsis thaliana OX=3702 GN=HB22	HB22	25.366	7.5599	10.8	2	2	2									nucleus			GO:0097159 organic cyclic compound binding; GO:1901363 heterocyclic compound binding; GO:0003677 DNA binding; GO:0005488 binding; GO:0003676 nucleic acid binding;				IPR006455; IPR009057; IPR006456;	Homeodomain, ZF-HD class; Homeobox domain-like; ZF-HD homeobox protein, Cys/His-rich dimerisation domain;
A0A1P8B5L7	Glycosyl hydrolase superfamily protein OS=Arabidopsis thaliana OX=3702 GN=F2N1.39-01	F2N1.39-01	48.94	7.5437	5.4	2	2	2	0.998	1.065	1.092	0.899	0.97	0.995	0.908	0.075283	chloroplast	GO:1901071 glucosamine-containing compound metabolic process; GO:0006030 chitin metabolic process; GO:0006026 aminoglycan catabolic process; GO:1901136 carbohydrate derivative catabolic process; GO:0006807 nitrogen compound metabolic process; GO:0006032 chitin catabolic process; GO:0005975 carbohydrate metabolic process; GO:0044238 primary metabolic process; GO:1901072 glucosamine-containing comp…		GO:0004553 hydrolase activity, hydrolyzing O-glycosyl compounds; GO:0016787 hydrolase activity; GO:0004568 chitinase activity; GO:0003824 catalytic activity; GO:0016798 hydrolase activity, acting on glycosyl bonds;	K17525			IPR001223; IPR011583; IPR017853; IPR013781;	Glycoside hydrolase family 18, catalytic domain; Chitinase II; Glycoside hydrolase superfamily; Glycoside hydrolase, catalytic domain;	G	KOG2091	Predicted member of glycosyl hydrolase family 18
A0A1P8B5P9	Ascorbate peroxidase 5 OS=Arabidopsis thaliana OX=3702 GN=APX5	APX5	24.713	2.4243	13	3	8	1									cytoplasm	GO:0008152 metabolic process; GO:0006950 response to stress; GO:0055114 oxidation-reduction process; GO:0044710 single-organism metabolic process; GO:0006979 response to oxidative stress; GO:0044699 single-organism process; GO:0050896 response to stimulus;		GO:0097159 organic cyclic compound binding; GO:1901363 heterocyclic compound binding; GO:0020037 heme binding; GO:0003824 catalytic activity; GO:0005488 binding; GO:0016209 antioxidant activity; GO:0004601 peroxidase activity; GO:0046906 tetrapyrrole binding; GO:0016491 oxidoreductase activity; GO:0016684 oxidoreductase activity, acting on peroxide as acceptor;	K00434	E1.11.1.11; L-ascorbate peroxidase [EC:1.11.1.11]	ath00053 Ascorbate and aldarate metabolism - Arabidopsis thaliana (thale cress); ath00480 Glutathione metabolism - Arabidopsis thaliana (thale cress);	IPR002016;	Haem peroxidase, plant/fungal/bacterial;
A0A1P8B5Y0	Rhodanese/Cell cycle control phosphatase superfamily protein OS=Arabidopsis thaliana OX=3702 GN=SEN1	SEN1	13.593	2.397	7.4	1	1	1	0.879	0.978	0.86	1.221	1.054	1.004	1.207	0.058682	chloroplast							IPR001763;	Rhodanese-like domain;	P	KOG1530	Rhodanese-related sulfurtransferase
A0A1P8B606	Endoglucanase OS=Arabidopsis thaliana OX=3702 GN=GH9B13	GH9B13	44.679	8.5323	7.9	3	3	3	1.147	1.056	0.963	0.996	0.941	0.929	0.905	0.150195	nucleus	GO:0008152 metabolic process; GO:0005975 carbohydrate metabolic process; GO:0044238 primary metabolic process; GO:0071704 organic substance metabolic process;		GO:0004553 hydrolase activity, hydrolyzing O-glycosyl compounds; GO:0016787 hydrolase activity; GO:0003824 catalytic activity; GO:0016798 hydrolase activity, acting on glycosyl bonds;	K01179	E3.2.1.4; endoglucanase [EC:3.2.1.4]	ath01100 Metabolic pathways - Arabidopsis thaliana (thale cress); ath00500 Starch and sucrose metabolism - Arabidopsis thaliana (thale cress);	IPR012341; IPR008928;	Six-hairpin glycosidase; Six-hairpin glycosidase-like;
A0A1P8B637	Peptidylprolyl isomerase OS=Arabidopsis thaliana OX=3702 GN=At4g26555	At4g26555	17.858	33.675	23.6	3	4	3	1.055	1.001	1.06	0.953	0.943	1	0.929	0.04672	cytoplasm							IPR001179;	FKBP-type peptidyl-prolyl cis-trans isomerase domain;	U	KOG2887	Membrane protein involved in ER to Golgi transport
A0A1P8B643	DEGP protease 5 OS=Arabidopsis thaliana OX=3702 GN=DEG5	DEG5	28.76	28.085	32.8	6	11	6	1.041	1.045	1.049	0.991	0.94	0.957	0.921	0.034384	chloroplast	GO:0006508 proteolysis; GO:0008152 metabolic process; GO:0043170 macromolecule metabolic process; GO:0019538 protein metabolic process; GO:0044238 primary metabolic process; GO:0071704 organic substance metabolic process;		GO:0004252 serine-type endopeptidase activity; GO:0004175 endopeptidase activity; GO:0008233 peptidase activity; GO:0003824 catalytic activity; GO:0017171 serine hydrolase activity; GO:0008236 serine-type peptidase activity; GO:0070011 peptidase activity, acting on L-amino acid peptides; GO:0016787 hydrolase activity;				IPR009003;	Peptidase S1, PA clan;	O	KOG1320	Serine protease
A0A1P8B645	Pectin acetylesterase OS=Arabidopsis thaliana OX=3702 GN=PAE8	PAE8	33.501	2.6765	3	1	1	1									chloroplast			GO:0016787 hydrolase activity; GO:0003824 catalytic activity;						M	KOG4287	Pectin acetylesterase and similar proteins
A0A1P8B661	Gamma-soluble NSF attachment protein OS=Arabidopsis thaliana OX=3702 GN=GSNAP	GSNAP	33.241	25.078	24.9	6	6	6	1.029	1.096	1.099	0.904	0.916	0.942	0.857	0.0033383	chloroplast			GO:0005515 protein binding; GO:0005488 binding;	K21198			IPR011990;	Tetratricopeptide-like helical domain;	U	KOG1585	Protein required for fusion of vesicles in vesicular transport, gamma-SNAP
A0A1P8B673	Protein kinase superfamily protein OS=Arabidopsis thaliana OX=3702 GN=At4g24810	At4g24810	35.253	7.8984	8.1	2	2	2	0.931	1.099	0.889	1.088	1.036	0.966	1.059	0.4579	cytoplasm	GO:0016310 phosphorylation; GO:0044267 cellular protein metabolic process; GO:0044238 primary metabolic process; GO:0044237 cellular metabolic process; GO:0006796 phosphate-containing compound metabolic process; GO:0071704 organic substance metabolic process; GO:0008152 metabolic process; GO:0006468 protein phosphorylation; GO:0006793 phosphorus metabolic process; GO:0044260 cellular macromolecul…		GO:0005524 ATP binding; GO:1901265 nucleoside phosphate binding; GO:0016773 phosphotransferase activity, alcohol group as acceptor; GO:0001882 nucleoside binding; GO:0043167 ion binding; GO:0004672 protein kinase activity; GO:0000166 nucleotide binding; GO:0097159 organic cyclic compound binding; GO:1901363 heterocyclic compound binding; GO:0032549 ribonucleoside binding; GO:0097367 carbohydrate …	K08869			IPR004147; IPR000719; IPR011009;	UbiB domain; Protein kinase domain; Protein kinase-like domain;	R	KOG1235	Predicted unusual protein kinase
A0A1P8B687	Inosine triphosphate pyrophosphatase OS=Arabidopsis thaliana OX=3702 GN=At4g13720	At4g13720	23.913	12.753	20.5	4	7	4	0.947	0.99	1.03	1.016	0.969	1.018	1.012	0.69254	chloroplast	GO:0006725 cellular aromatic compound metabolic process; GO:0046434 organophosphate catabolic process; GO:0044699 single-organism process; GO:0044237 cellular metabolic process; GO:0006796 phosphate-containing compound metabolic process; GO:0071704 organic substance metabolic process; GO:0044270 cellular nitrogen compound catabolic process; GO:0008152 metabolic process; GO:1901292 nucleoside phos…		GO:0047429 nucleoside-triphosphate diphosphatase activity; GO:0016817 hydrolase activity, acting on acid anhydrides; GO:0016787 hydrolase activity; GO:0016462 pyrophosphatase activity; GO:0016818 hydrolase activity, acting on acid anhydrides, in phosphorus-containing anhydrides; GO:0003824 catalytic activity;	K01519	ITPA; inosine triphosphate pyrophosphatase [EC:3.6.1.-]	ath00230 Purine metabolism - Arabidopsis thaliana (thale cress); ath01100 Metabolic pathways - Arabidopsis thaliana (thale cress);			F	KOG3222	Inosine triphosphate pyrophosphatase
A0A1P8B6A9	Core-2/I-branching beta-1,6-N-acetylglucosaminyltransferase family protein OS=Arabidopsis thaliana OX=3702 GN=At4g31350	At4g31350	43.212	1.5361	2.4	1	1	1									vacuolar membrane		GO:0016020 membrane;	GO:0008375 acetylglucosaminyltransferase activity; GO:0008194 UDP-glycosyltransferase activity; GO:0016757 transferase activity, transferring glycosyl groups; GO:0016758 transferase activity, transferring hexosyl groups; GO:0003824 catalytic activity; GO:0016740 transferase activity;
A0A1P8B6C2	Protein kinase superfamily protein OS=Arabidopsis thaliana OX=3702 GN=At4g09760	At4g09760	24.633	2.4755	3.7	1	1	1	1.108	0.907	1.037	1.103	0.942	0.919	0.971	0.74032	cytoplasm				K14156	CHK; choline/ethanolamine kinase [EC:2.7.1.32 2.7.1.82]	ath00564 Glycerophospholipid metabolism - Arabidopsis thaliana (thale cress); ath01100 Metabolic pathways - Arabidopsis thaliana (thale cress);	IPR011009;	Protein kinase-like domain;	M	KOG2686	Choline kinase
A0A1P8B6D0	Photosystem I subunit l OS=Arabidopsis thaliana OX=3702 GN=PSAL	PSAL	30.441	38.208	19.6	5	14	5	1.051	1.03	0.917	1.041	1.001	0.913	0.986	0.81788	mitochondria	GO:0008152 metabolic process; GO:0044237 cellular metabolic process; GO:0009987 cellular process; GO:0015979 photosynthesis;	GO:0016020 membrane; GO:0098796 membrane protein complex; GO:0032991 macromolecular complex; GO:0044424 intracellular part; GO:0005623 cell; GO:0034357 photosynthetic membrane; GO:0009521 photosystem; GO:0009538 photosystem I reaction center; GO:0044464 cell part; GO:0005622 intracellular; GO:0044425 membrane part; GO:0009579 thylakoid; GO:0043234 protein complex; GO:0044436 thylakoid part; GO:00…		K02699	psaL; photosystem I subunit XI	ath00195 Photosynthesis - Arabidopsis thaliana (thale cress); ath01100 Metabolic pathways - Arabidopsis thaliana (thale cress);	IPR003757;	Photosystem I PsaL, reaction centre subunit XI;
A0A1P8B6D9	Sucrose-phosphate synthase family protein OS=Arabidopsis thaliana OX=3702 GN=ATSPS4F	ATSPS4F	95.082	32.615	20.4	17	17	14	0.942	1.01	0.93	1.094	1.005	0.993	1.073	0.153425	cytoplasm	GO:0044723 single-organism carbohydrate metabolic process; GO:0008152 metabolic process; GO:0005985 sucrose metabolic process; GO:0044262 cellular carbohydrate metabolic process; GO:0044710 single-organism metabolic process; GO:0044763 single-organism cellular process; GO:0044699 single-organism process; GO:0009311 oligosaccharide metabolic process; GO:0005984 disaccharide metabolic process; GO:0…		GO:0016758 transferase activity, transferring hexosyl groups; GO:0003824 catalytic activity; GO:0046524 sucrose-phosphate synthase activity; GO:0035251 UDP-glucosyltransferase activity; GO:0008194 UDP-glycosyltransferase activity; GO:0046527 glucosyltransferase activity; GO:0016757 transferase activity, transferring glycosyl groups; GO:0016157 sucrose synthase activity; GO:0016740 transferase act…	K00696	E2.4.1.14; sucrose-phosphate synthase [EC:2.4.1.14]	ath01100 Metabolic pathways - Arabidopsis thaliana (thale cress); ath00500 Starch and sucrose metabolism - Arabidopsis thaliana (thale cress);	IPR006380; IPR000368; IPR001296; IPR023214;	Sucrose-phosphatase, N-terminal; Sucrose synthase; Glycosyl transferase, family 1; HAD-like domain;	M	KOG0853	Glycosyltransferase
A0A1P8B6F8	CTP synthase OS=Arabidopsis thaliana OX=3702 GN=At4g02120	At4g02120	52.814	14.3	15.1	6	6	5	1.109	0.946	1.046	0.945	1.008	0.966	0.941	0.30666	chloroplast	GO:0009116 nucleoside metabolic process; GO:0046132 pyrimidine ribonucleoside biosynthetic process; GO:0009147 pyrimidine nucleoside triphosphate metabolic process; GO:0009117 nucleotide metabolic process; GO:0044699 single-organism process; GO:0009163 nucleoside biosynthetic process; GO:0009058 biosynthetic process; GO:0046036 CTP metabolic process; GO:0044237 cellular metabolic process; GO:0006…		GO:0016879 ligase activity, forming carbon-nitrogen bonds; GO:0003824 catalytic activity; GO:0003883 CTP synthase activity; GO:0016874 ligase activity;	K01937	pyrG; CTP synthase [EC:6.3.4.2]	ath00240 Pyrimidine metabolism - Arabidopsis thaliana (thale cress); ath01100 Metabolic pathways - Arabidopsis thaliana (thale cress);	IPR017456; IPR027417; IPR017926; IPR033828; IPR029062;	CTP synthase, N-terminal; P-loop containing nucleoside triphosphate hydrolase; Glutamine amidotransferase; CTP synthase GATase domain; Class I glutamine amidotransferase-like;	F	KOG2387	CTP synthase (UTP-ammonia lyase)
A0A1P8B6G3	Proteasome component (PCI) domain protein OS=Arabidopsis thaliana OX=3702 GN=At4g19006	At4g19006	50.187	7.457	9.8	4	6	2	0.921	1.07	0.953	1.001	1.005	1.06	1.041	0.43614	cytoplasm				K03039	PSMD13; 26S proteasome regulatory subunit N9	ath03050 Proteasome - Arabidopsis thaliana (thale cress);			O	KOG2908	26S proteasome regulatory complex, subunit RPN9/PSMD13
A0A1P8B6H4	Global transcription factor C OS=Arabidopsis thaliana OX=3702 GN=SPT16	SPT16	86.956	1.6538	1.3	1	1	1									nucleus							IPR013719; IPR000994; IPR013953;	Domain of unknown function DUF1747; Peptidase M24; FACT complex subunit Spt16p/Cdc68p;	E	KOG1189	Global transcriptional regulator, cell division control protein
A0A1P8B6K2	Modifier of snc1 OS=Arabidopsis thaliana OX=3702 GN=MOS1	MOS1	151.21	61.607	12.7	15	18	15	1.024	0.965	0.956	1.035	0.982	1.064	1.046	0.23036	nucleus							IPR009738;	BAT2, N-terminal;
A0A1P8B6K3	Protein kinase superfamily protein OS=Arabidopsis thaliana OX=3702 GN=At4g13190	At4g13190	26.557	3.3297	9.5	3	5	0									cytoplasm	GO:0016310 phosphorylation; GO:0044267 cellular protein metabolic process; GO:0044238 primary metabolic process; GO:0044237 cellular metabolic process; GO:0006796 phosphate-containing compound metabolic process; GO:0071704 organic substance metabolic process; GO:0008152 metabolic process; GO:0006468 protein phosphorylation; GO:0006793 phosphorus metabolic process; GO:0044260 cellular macromolecul…		GO:0005524 ATP binding; GO:1901265 nucleoside phosphate binding; GO:0016773 phosphotransferase activity, alcohol group as acceptor; GO:0001882 nucleoside binding; GO:0043167 ion binding; GO:0004672 protein kinase activity; GO:0000166 nucleotide binding; GO:0097159 organic cyclic compound binding; GO:1901363 heterocyclic compound binding; GO:0032549 ribonucleoside binding; GO:0097367 carbohydrate …				IPR000719; IPR011009;	Protein kinase domain; Protein kinase-like domain;	T	KOG1187	Serine/threonine protein kinase
A0A1P8B6P7	NAD(P)-binding Rossmann-fold superfamily protein OS=Arabidopsis thaliana OX=3702 GN=Tic32-IVa	Tic32-IVa	33.603	24.3	19.9	5	6	5	0.937	0.912	0.979	1.028	1.131	0.985	1.112	0.084198	chloroplast							IPR016040;	NAD(P)-binding domain;	Q	KOG1208	Dehydrogenases with different specificities (related to short-chain alcohol dehydrogenases)
A0A1P8B6T2	Nucleosome/chromatin assembly factor group C5 OS=Arabidopsis thaliana OX=3702 GN=NFC5	NFC5	49.479	10.064	12.9	4	5	3	0.941	0.992	0.928	1.103	0.92	1.125	1.1	0.2426	nucleus			GO:0005515 protein binding; GO:0005488 binding;	K10752			IPR022052; IPR017986; IPR015943;	Histone-binding protein RBBP4, N-terminal; WD40-repeat-containing domain; WD40/YVTN repeat-like-containing domain;	B	KOG0264	Nucleosome remodeling factor, subunit CAF1/NURF55/MSI1
A0A1P8B6W3	Monogalactosyl diacylglycerol synthase 1 OS=Arabidopsis thaliana OX=3702 GN=MGD1	MGD1	61.643	9.3639	9.1	5	5	5	0.972	1.083	0.977	1.059	1.008	0.977	1.004	0.91776	chloroplast	GO:0009247 glycolipid biosynthetic process; GO:1903509 liposaccharide metabolic process; GO:0044711 single-organism biosynthetic process; GO:0006643 membrane lipid metabolic process; GO:0044763 single-organism cellular process; GO:0006664 glycolipid metabolic process; GO:0044699 single-organism process; GO:0044255 cellular lipid metabolic process; GO:0009058 biosynthetic process; GO:0044238 prima…		GO:0016757 transferase activity, transferring glycosyl groups; GO:0016758 transferase activity, transferring hexosyl groups; GO:0003824 catalytic activity; GO:0016740 transferase activity;	K03715	MGD; 1,2-diacylglycerol 3-beta-galactosyltransferase [EC:2.4.1.46]	ath01100 Metabolic pathways - Arabidopsis thaliana (thale cress); ath00561 Glycerolipid metabolism - Arabidopsis thaliana (thale cress);	IPR007235; IPR009695;	Glycosyl transferase, family 28, C-terminal; Diacylglycerol glucosyltransferase, N-terminal;
A0A1P8B6X9	Protein kinase family protein / WD-40 repeat family protein OS=Arabidopsis thaliana OX=3702 GN=VPS15	VPS15	142.05	6.7154	2	2	2	2	0.962	0.914	1.153	0.986	1	0.988	0.982	0.86806	nucleus	GO:0016310 phosphorylation; GO:0044267 cellular protein metabolic process; GO:0044238 primary metabolic process; GO:0044237 cellular metabolic process; GO:0006796 phosphate-containing compound metabolic process; GO:0071704 organic substance metabolic process; GO:0008152 metabolic process; GO:0006468 protein phosphorylation; GO:0006793 phosphorus metabolic process; GO:0044260 cellular macromolecul…		GO:0005524 ATP binding; GO:1901265 nucleoside phosphate binding; GO:0016773 phosphotransferase activity, alcohol group as acceptor; GO:0001882 nucleoside binding; GO:0043167 ion binding; GO:0005515 protein binding; GO:0004672 protein kinase activity; GO:0000166 nucleotide binding; GO:0097159 organic cyclic compound binding; GO:1901363 heterocyclic compound binding; GO:0032549 ribonucleoside bindi…	K08333	PIK3R4; phosphoinositide-3-kinase, regulatory subunit 4 [EC:2.7.11.1]	ath04136 Autophagy - other - Arabidopsis thaliana (thale cress);	IPR000719; IPR011989; IPR017986; IPR015943; IPR016024; IPR011009;	Protein kinase domain; Armadillo-like helical; WD40-repeat-containing domain; WD40/YVTN repeat-like-containing domain; Armadillo-type fold; Protein kinase-like domain;	T	KOG1240	Protein kinase containing WD40 repeats
A0A1P8B6Z5	Chaperone DnaJ-domain superfamily protein OS=Arabidopsis thaliana OX=3702 GN=At4g12780	At4g12780	96.914	-2	7.3	7	9	1	1.117	0.859	0.927	1.209	0.948	0.953	1.071	0.57366	nucleus							IPR001623;	DnaJ domain;	R	KOG0431	Auxilin-like protein and related proteins containing DnaJ domain
A0A1P8B741	Cysteine-rich RLK (RECEPTOR-like protein kinase) 13 OS=Arabidopsis thaliana OX=3702 GN=CRK13	CRK13	59.735	2.6355	3.2	2	2	1									plasma membrane	GO:0016310 phosphorylation; GO:0044267 cellular protein metabolic process; GO:0044238 primary metabolic process; GO:0044237 cellular metabolic process; GO:0006796 phosphate-containing compound metabolic process; GO:0071704 organic substance metabolic process; GO:0008152 metabolic process; GO:0006468 protein phosphorylation; GO:0006793 phosphorus metabolic process; GO:0044260 cellular macromolecul…		GO:0005524 ATP binding; GO:1901265 nucleoside phosphate binding; GO:0016773 phosphotransferase activity, alcohol group as acceptor; GO:0001882 nucleoside binding; GO:0043167 ion binding; GO:0004672 protein kinase activity; GO:0000166 nucleotide binding; GO:0097159 organic cyclic compound binding; GO:1901363 heterocyclic compound binding; GO:0032549 ribonucleoside binding; GO:0097367 carbohydrate …				IPR000719; IPR002902; IPR013320; IPR011009;	Protein kinase domain; Gnk2-homologous domain; Concanavalin A-like lectin/glucanase domain; Protein kinase-like domain;	T	KOG1187	Serine/threonine protein kinase
A0A1P8B770	G2484-1 protein OS=Arabidopsis thaliana OX=3702 GN=G2484-1	G2484-1	214.2	55.692	8.5	13	14	13	1.046	1.016	0.953	0.99	0.979	1.05	1.001	0.9657	nucleus							IPR008395; IPR014002;	Agenet-like domain; Agenet domain, plant type;	S	KOG1181	FOG: Low-complexity
A0A1P8B771	Uncharacterized protein (Fragment) OS=Arabidopsis thaliana OX=3702 GN=At4g18215	At4g18215	28.18	-2	2.8	1	1	1									chloroplast
A0A1P8B7C0	Aldehyde dehydrogenase OS=Arabidopsis thaliana OX=3702 GN=ALDH3I1	ALDH3I1	58.496	32.792	18.5	9	11	9	1.048	1.047	1.037	0.978	0.974	0.977	0.935	4.4192e-05	plasma membrane	GO:0008152 metabolic process; GO:0055114 oxidation-reduction process; GO:0044710 single-organism metabolic process; GO:0044763 single-organism cellular process; GO:0044699 single-organism process; GO:0006081 cellular aldehyde metabolic process; GO:0009987 cellular process; GO:0044237 cellular metabolic process; GO:0071704 organic substance metabolic process;		GO:0016620 oxidoreductase activity, acting on the aldehyde or oxo group of donors, NAD or NADP as acceptor; GO:0003824 catalytic activity; GO:0004030 aldehyde dehydrogenase [NAD(P)+] activity; GO:0016491 oxidoreductase activity; GO:0016903 oxidoreductase activity, acting on the aldehyde or oxo group of donors;	K00128	ALDH; aldehyde dehydrogenase (NAD+) [EC:1.2.1.3]	ath00071 Fatty acid degradation - Arabidopsis thaliana (thale cress); ath00380 Tryptophan metabolism - Arabidopsis thaliana (thale cress); ath00620 Pyruvate metabolism - Arabidopsis thaliana (thale cress); ath01100 Metabolic pathways - Arabidopsis thaliana (thale cress); ath00410 beta-Alanine metabolism - Arabidopsis thaliana (thale cress); ath00340 Histidine metabolism - Arabidopsis thaliana (th…	IPR016161; IPR015590; IPR016162; IPR016163;	Aldehyde/histidinol dehydrogenase; Aldehyde dehydrogenase domain; Aldehyde dehydrogenase N-terminal domain; Aldehyde dehydrogenase, C-terminal;	C	KOG2456	Aldehyde dehydrogenase
A0A1P8B7C1	Transducin family protein / WD-40 repeat family protein OS=Arabidopsis thaliana OX=3702 GN=At4g04940	At4g04940	89.5	6.0782	2.6	2	2	2	1.042	1.044	1.028	1.05	0.932	0.922	0.933	0.23008	nucleus	GO:0016072 rRNA metabolic process; GO:0006396 RNA processing; GO:0034470 ncRNA processing; GO:0044085 cellular component biogenesis; GO:0022613 ribonucleoprotein complex biogenesis; GO:0006725 cellular aromatic compound metabolic process; GO:0006807 nitrogen compound metabolic process; GO:0042254 ribosome biogenesis; GO:1901360 organic cyclic compound metabolic process; GO:0044238 primary metabol…	GO:0044464 cell part; GO:0005622 intracellular; GO:0032991 macromolecular complex; GO:0044424 intracellular part; GO:1990904 ribonucleoprotein complex; GO:0032040 small-subunit processome; GO:0030529 intracellular ribonucleoprotein complex; GO:0005623 cell; GO:0030684 preribosome;	GO:0005515 protein binding; GO:0003824 catalytic activity; GO:0005488 binding;	K14554	UTP21; U3 small nucleolar RNA-associated protein 21	ath03008 Ribosome biogenesis in eukaryotes - Arabidopsis thaliana (thale cress);	IPR007319; IPR017986; IPR011041; IPR015943; IPR024977; IPR011047;	Small-subunit processome, Utp21; WD40-repeat-containing domain; Soluble quinoprotein glucose/sorbosone dehydrogenase; WD40/YVTN repeat-like-containing domain; Anaphase-promoting complex subunit 4, WD40 domain; Quinoprotein alcohol dehydrogenase-like superfamily;	R	KOG1539	WD repeat protein
A0A1P8B7C4	Pseudouridine synthase family protein OS=Arabidopsis thaliana OX=3702 GN=At4g21770	At4g21770	44.221	3.2286	4.3	1	1	1									cytoplasm	GO:0006725 cellular aromatic compound metabolic process; GO:0001522 pseudouridine synthesis; GO:1901360 organic cyclic compound metabolic process; GO:0006807 nitrogen compound metabolic process; GO:0044238 primary metabolic process; GO:0009451 RNA modification; GO:0044237 cellular metabolic process; GO:0071704 organic substance metabolic process; GO:0016070 RNA metabolic process; GO:0008152 metab…		GO:0097159 organic cyclic compound binding; GO:1901363 heterocyclic compound binding; GO:0003723 RNA binding; GO:0016853 isomerase activity; GO:0003824 catalytic activity; GO:0005488 binding; GO:0003676 nucleic acid binding; GO:0016866 intramolecular transferase activity; GO:0009982 pseudouridine synthase activity;				IPR020103; IPR006145;	Pseudouridine synthase, catalytic domain; Pseudouridine synthase, RsuA/RluB/C/D/E/F;	A	KOG1919	RNA pseudouridylate synthases
A0A1P8B7F1	Dynein light chain OS=Arabidopsis thaliana OX=3702 GN=At4g15930	At4g15930	10.703	17.946	30.9	3	4	3	0.98	0.955	0.923	0.976	0.936	1.245	1.105	0.36884	nucleus	GO:0007017 microtubule-based process; GO:0009987 cellular process;	GO:0043229 intracellular organelle; GO:0043232 intracellular non-membrane-bounded organelle; GO:0044430 cytoskeletal part; GO:0044446 intracellular organelle part; GO:0032991 macromolecular complex; GO:0044424 intracellular part; GO:0030286 dynein complex; GO:0005875 microtubule associated complex; GO:0005623 cell; GO:0044422 organelle part; GO:0043228 non-membrane-bounded organelle; GO:0043226 o…		K10418					Z	KOG3430	Dynein light chain type 1
A0A1P8B7H0	Beta-amylase OS=Arabidopsis thaliana OX=3702 GN=BAM5	BAM5	50.142	95.245	34.6	11	15	11	0.64	0.613	0.891	0.804	2.068	0.928	1.772	0.193241	cytoplasm	GO:1901575 organic substance catabolic process; GO:0008152 metabolic process; GO:0005976 polysaccharide metabolic process; GO:0009057 macromolecule catabolic process; GO:0043170 macromolecule metabolic process; GO:0000272 polysaccharide catabolic process; GO:0044238 primary metabolic process; GO:0005975 carbohydrate metabolic process; GO:0009056 catabolic process; GO:0071704 organic substance met…		GO:0004553 hydrolase activity, hydrolyzing O-glycosyl compounds; GO:0016787 hydrolase activity; GO:0016160 amylase activity; GO:0016161 beta-amylase activity; GO:0003824 catalytic activity; GO:0016798 hydrolase activity, acting on glycosyl bonds;	K01177	E3.2.1.2; beta-amylase [EC:3.2.1.2]	ath00500 Starch and sucrose metabolism - Arabidopsis thaliana (thale cress);	IPR017853; IPR013781;	Glycoside hydrolase superfamily; Glycoside hydrolase, catalytic domain;
A0A1P8B7K5	Costars family protein OS=Arabidopsis thaliana OX=3702 GN=At4g33640	At4g33640	18.337	13.015	14.9	2	3	2	1.163	1.105	1.18	0.957	0.79	0.842	0.751	0.008405	chloroplast							IPR027817;	Costars domain;	S	KOG3376	Uncharacterized conserved protein
A0A1P8B7L0	GDSL-like Lipase/Acylhydrolase superfamily protein OS=Arabidopsis thaliana OX=3702 GN=At4g01130	At4g01130	32.59	8.882	8.4	2	2	2	0.981	0.955	0.999	1.01	1.001	1.063	1.047	0.113739	cytoplasm			GO:0016787 hydrolase activity; GO:0003824 catalytic activity; GO:0016788 hydrolase activity, acting on ester bonds;				IPR001087; IPR013830;	GDSL lipase/esterase; SGNH hydrolase-type esterase domain;
A0A1P8B7N0	P-loop containing nucleoside triphosphate hydrolases superfamily protein OS=Arabidopsis thaliana OX=3702 GN=At4g04180	At4g04180	65.747	1.7686	2	1	1	1									chloroplast			GO:0005524 ATP binding; GO:1901265 nucleoside phosphate binding; GO:0001882 nucleoside binding; GO:0043167 ion binding; GO:0000166 nucleotide binding; GO:0097159 organic cyclic compound binding; GO:1901363 heterocyclic compound binding; GO:0032549 ribonucleoside binding; GO:0097367 carbohydrate derivative binding; GO:0032553 ribonucleotide binding; GO:0005488 binding; GO:0032550 purine ribonucleo…				IPR003593; IPR003959; IPR027417;	AAA+ ATPase domain; ATPase, AAA-type, core; P-loop containing nucleoside triphosphate hydrolase;	O	KOG0730	AAA+-type ATPase
A0A1P8B7R8	RING/U-box superfamily protein OS=Arabidopsis thaliana OX=3702 GN=At4g03000	At4g03000	71.246	1.8247	1.6	1	1	1	0.913	0.854	1.076	0.895	1.076	1.185	1.11	0.39292	nucleus
A0A1P8B7W9	Adenylyl cyclase-associated protein OS=Arabidopsis thaliana OX=3702 GN=CAP1	CAP1	58.485	82.384	38.7	22	34	22	0.984	0.973	1.038	0.968	1.024	1.037	1.011	0.71874	nucleus	GO:0000902 cell morphogenesis; GO:0032502 developmental process; GO:0009653 anatomical structure morphogenesis; GO:0016043 cellular component organization; GO:0006996 organelle organization; GO:0044767 single-organism developmental process; GO:0048869 cellular developmental process; GO:0044763 single-organism cellular process; GO:0032989 cellular component morphogenesis; GO:0044699 single-organis…		GO:0003779 actin binding; GO:0005515 protein binding; GO:0008092 cytoskeletal protein binding; GO:0005488 binding;	K17261			IPR006599; IPR013992; IPR016098; IPR017901; IPR013912;	CARP motif; Adenylate cyclase-associated CAP, N-terminal; Cyclase-associated protein CAP/septum formation inhibitor MinC, C-terminal; C-CAP/cofactor C-like domain; Adenylate cyclase-associated CAP, C-terminal;	ZT	KOG2675	Adenylate cyclase-associated protein (CAP/Srv2p)
A0A1P8B866	Nucleoporin OS=Arabidopsis thaliana OX=3702 GN=At4g31570	At4g31570	300.91	2.348	0.4	1	1	1	1.063	0.956	0.95	1.017	1.004	1.027	1.027	0.49818	nucleus
A0A1P8B870	Peptidase family M48 family protein OS=Arabidopsis thaliana OX=3702 GN=ATSTE24	ATSTE24	47.158	14.705	14.3	6	6	6	0.955	0.999	0.895	1.054	1.128	0.97	1.106	0.137459	cytoplasm	GO:0006508 proteolysis; GO:0008152 metabolic process; GO:0043170 macromolecule metabolic process; GO:0019538 protein metabolic process; GO:0044238 primary metabolic process; GO:0071704 organic substance metabolic process;		GO:0004175 endopeptidase activity; GO:0004222 metalloendopeptidase activity; GO:0008233 peptidase activity; GO:0003824 catalytic activity; GO:0070011 peptidase activity, acting on L-amino acid peptides; GO:0016787 hydrolase activity; GO:0008237 metallopeptidase activity;	K06013	STE24; STE24 endopeptidase [EC:3.4.24.84]	ath00900 Terpenoid backbone biosynthesis - Arabidopsis thaliana (thale cress);	IPR032456; IPR001915;	CAAX prenyl protease 1, N-terminal; Peptidase M48;	R	KOG2719	Metalloprotease
A0A1P8B879	Expressed protein OS=Arabidopsis thaliana OX=3702 GN=At4g25315	At4g25315	11.434	8.1845	32.7	2	2	2	0.991	1.092	0.972	1.011	0.935	1.018	0.97	0.54722	nucleus
A0A1P8B894	Carboxypeptidase OS=Arabidopsis thaliana OX=3702 GN=scpl20	scpl20	51.053	4.5166	7.5	3	3	3									cytoplasm	GO:0006508 proteolysis; GO:0008152 metabolic process; GO:0043170 macromolecule metabolic process; GO:0019538 protein metabolic process; GO:0044238 primary metabolic process; GO:0071704 organic substance metabolic process;		GO:0004180 carboxypeptidase activity; GO:0008233 peptidase activity; GO:0008238 exopeptidase activity; GO:0003824 catalytic activity; GO:0017171 serine hydrolase activity; GO:0008236 serine-type peptidase activity; GO:0070011 peptidase activity, acting on L-amino acid peptides; GO:0016787 hydrolase activity; GO:0004185 serine-type carboxypeptidase activity; GO:0070008 serine-type exopeptidase act…	K16296			IPR029058;	Alpha/Beta hydrolase fold;	OE	KOG1282	Serine carboxypeptidases (lysosomal cathepsin A)
A0A1P8B8D1	PAM68-like protein (DUF3464) OS=Arabidopsis thaliana OX=3702 GN=PAM68	PAM68	17.233	1.7951	6.6	1	1	1									nucleus
A0A1P8B8G4	Phosphorylase superfamily protein OS=Arabidopsis thaliana OX=3702 GN=ATMTAN2	ATMTAN2	25.175	3.6202	7.7	2	2	2									cytoplasm	GO:0009116 nucleoside metabolic process; GO:0006725 cellular aromatic compound metabolic process; GO:0044281 small molecule metabolic process; GO:0044763 single-organism cellular process; GO:0044699 single-organism process; GO:1901360 organic cyclic compound metabolic process; GO:0006807 nitrogen compound metabolic process; GO:0044238 primary metabolic process; GO:0044237 cellular metabolic proce…		GO:0003824 catalytic activity;	K01244	MTN; 5'-methylthioadenosine nucleosidase [EC:3.2.2.16]	ath00270 Cysteine and methionine metabolism - Arabidopsis thaliana (thale cress); ath01100 Metabolic pathways - Arabidopsis thaliana (thale cress);	IPR000845;	Nucleoside phosphorylase domain;
A0A1P8B8I3	Plant intracellular ras group-related LRR 4 OS=Arabidopsis thaliana OX=3702 GN=PIRL4	PIRL4	59.881	48.605	25.7	12	13	11	1.035	1.03	0.954	0.997	1.002	1.007	0.996	0.9037	Golgi apparatus			GO:0005515 protein binding; GO:0005488 binding;				IPR032675;	Leucine-rich repeat domain, L domain-like;	R	KOG0619	FOG: Leucine rich repeat
A0A1P8B8I9	Pseudouridine synthase/archaeosine transglycosylase-like family protein OS=Arabidopsis thaliana OX=3702 GN=APS3	APS3	57.526	8.6707	22.9	15	30	3	0.833	0.99	0.91	1.015	1.15	1.097	1.194	0.044777	chloroplast	GO:0000103 sulfate assimilation; GO:0006790 sulfur compound metabolic process; GO:0008152 metabolic process; GO:0044237 cellular metabolic process; GO:0009987 cellular process;		GO:0004779 sulfate adenylyltransferase activity; GO:0016779 nucleotidyltransferase activity; GO:0003824 catalytic activity; GO:0004781 sulfate adenylyltransferase (ATP) activity; GO:0016740 transferase activity; GO:0070566 adenylyltransferase activity; GO:0016772 transferase activity, transferring phosphorus-containing groups;	K13811	PAPSS; 3'-phosphoadenosine 5'-phosphosulfate synthase [EC:2.7.7.4 2.7.1.25]	ath00261 Monobactam biosynthesis - Arabidopsis thaliana (thale cress); ath00230 Purine metabolism - Arabidopsis thaliana (thale cress); ath01100 Metabolic pathways - Arabidopsis thaliana (thale cress); ath00920 Sulfur metabolism - Arabidopsis thaliana (thale cress); ath00450 Selenocompound metabolism - Arabidopsis thaliana (thale cress);	IPR014729; IPR015947; IPR025980; IPR024951; IPR002650;	Rossmann-like alpha/beta/alpha sandwich fold; PUA-like domain; ATP-sulfurylase PUA-like domain; Sulphate adenylyltransferase catalytic domain; Sulphate adenylyltransferase;	P	KOG0636	ATP sulfurylase (sulfate adenylyltransferase)
A0A1P8B8J7	Thylakoid rhodanese-like protein OS=Arabidopsis thaliana OX=3702 GN=TROL	TROL	54.468	79.38	26.2	14	39	14	1.089	1	1.057	0.955	0.96	0.972	0.918	0.028758	plasma membrane							IPR001763;	Rhodanese-like domain;	R	KOG1075	FOG: Reverse transcriptase
A0A1P8B8L9	Cysteine-rich receptor-like protein kinase 17 OS=Arabidopsis thaliana OX=3702 GN=EMB1290	EMB1290	80.468	15.576	8.5	6	7	4	1.076	1.033	0.946	0.995	0.917	1.06	0.973	0.64826	plasma membrane	GO:0016310 phosphorylation; GO:0044267 cellular protein metabolic process; GO:0044238 primary metabolic process; GO:0044237 cellular metabolic process; GO:0006796 phosphate-containing compound metabolic process; GO:0071704 organic substance metabolic process; GO:0008152 metabolic process; GO:0006468 protein phosphorylation; GO:0006793 phosphorus metabolic process; GO:0044260 cellular macromolecul…		GO:0005524 ATP binding; GO:1901265 nucleoside phosphate binding; GO:0016773 phosphotransferase activity, alcohol group as acceptor; GO:0001882 nucleoside binding; GO:0043167 ion binding; GO:0004672 protein kinase activity; GO:0000166 nucleotide binding; GO:0097159 organic cyclic compound binding; GO:1901363 heterocyclic compound binding; GO:0032549 ribonucleoside binding; GO:0097367 carbohydrate …				IPR000719; IPR002902; IPR001245; IPR013320; IPR011009;	Protein kinase domain; Gnk2-homologous domain; Serine-threonine/tyrosine-protein kinase catalytic domain; Concanavalin A-like lectin/glucanase domain; Protein kinase-like domain;	T	KOG1187	Serine/threonine protein kinase
A0A1P8B8R9	Heat shock protein 70 (Hsp 70) family protein OS=Arabidopsis thaliana OX=3702 GN=At4g16660	At4g16660	99.643	4.2929	2.5	2	2	2									chloroplast				K09486	HYOU1; hypoxia up-regulated 1	ath04141 Protein processing in endoplasmic reticulum - Arabidopsis thaliana (thale cress);	IPR029048; IPR029047;	Heat shock protein 70kD, C-terminal domain; Heat shock protein 70kD, peptide-binding domain;	O	KOG0104	Molecular chaperones GRP170/SIL1, HSP70 superfamily
A0A1P8B8V0	Ubiquitin C-terminal hydrolases superfamily protein OS=Arabidopsis thaliana OX=3702 GN=At4g22285	At4g22285	59.243	14.761	13.4	5	5	5	0.854	0.94	0.981	1.025	1.08	1.115	1.16	0.034999	nucleus	GO:0044085 cellular component biogenesis; GO:0016043 cellular component organization; GO:0070646 protein modification by small protein removal; GO:0022613 ribonucleoprotein complex biogenesis; GO:0022618 ribonucleoprotein complex assembly; GO:0006725 cellular aromatic compound metabolic process; GO:0044267 cellular protein metabolic process; GO:0016579 protein deubiquitination; GO:0044237 cellula…		GO:0008233 peptidase activity; GO:0036459 thiol-dependent ubiquitinyl hydrolase activity; GO:0046914 transition metal ion binding; GO:0003824 catalytic activity; GO:0005488 binding; GO:0043167 ion binding; GO:0019783 ubiquitin-like protein-specific protease activity; GO:0070011 peptidase activity, acting on L-amino acid peptides; GO:0101005 ubiquitinyl hydrolase activity; GO:0046872 metal ion bin…	K12847	USP39; U4/U6.U5 tri-snRNP-associated protein 2	ath03040 Spliceosome - Arabidopsis thaliana (thale cress);	IPR001607; IPR013083; IPR028889; IPR001394;	Zinc finger, UBP-type; Zinc finger, RING/FYVE/PHD-type; Ubiquitin specific protease domain; Peptidase C19, ubiquitin carboxyl-terminal hydrolase;	Z	KOG2026	Spindle pole body protein - Sad1p
A0A1P8B8W6	Ascorbate peroxidase 4 OS=Arabidopsis thaliana OX=3702 GN=TL29	TL29	31.041	174.17	53.9	13	43	13	1.057	1.004	1.014	1	0.976	0.974	0.959	0.081997	plasma membrane	GO:0008152 metabolic process; GO:0006950 response to stress; GO:0055114 oxidation-reduction process; GO:0044710 single-organism metabolic process; GO:0006979 response to oxidative stress; GO:0044699 single-organism process; GO:0050896 response to stimulus;		GO:0097159 organic cyclic compound binding; GO:1901363 heterocyclic compound binding; GO:0020037 heme binding; GO:0003824 catalytic activity; GO:0005488 binding; GO:0016209 antioxidant activity; GO:0004601 peroxidase activity; GO:0046906 tetrapyrrole binding; GO:0016491 oxidoreductase activity; GO:0016684 oxidoreductase activity, acting on peroxide as acceptor;	K00434	E1.11.1.11; L-ascorbate peroxidase [EC:1.11.1.11]	ath00053 Ascorbate and aldarate metabolism - Arabidopsis thaliana (thale cress); ath00480 Glutathione metabolism - Arabidopsis thaliana (thale cress);	IPR002016;	Haem peroxidase, plant/fungal/bacterial;
A0A1P8B944	Cysteine-rich RLK (RECEPTOR-like protein kinase) 5 OS=Arabidopsis thaliana OX=3702 GN=CRK5	CRK5	63.88	-2	3.3	2	2	1	1.14	0.912	0.835	1.117	1.059	0.955	1.085	0.4439	vacuolar membrane	GO:0016310 phosphorylation; GO:0044267 cellular protein metabolic process; GO:0044238 primary metabolic process; GO:0044237 cellular metabolic process; GO:0006796 phosphate-containing compound metabolic process; GO:0071704 organic substance metabolic process; GO:0008152 metabolic process; GO:0006468 protein phosphorylation; GO:0006793 phosphorus metabolic process; GO:0044260 cellular macromolecul…		GO:0005524 ATP binding; GO:1901265 nucleoside phosphate binding; GO:0016773 phosphotransferase activity, alcohol group as acceptor; GO:0001882 nucleoside binding; GO:0043167 ion binding; GO:0004672 protein kinase activity; GO:0000166 nucleotide binding; GO:0097159 organic cyclic compound binding; GO:1901363 heterocyclic compound binding; GO:0032549 ribonucleoside binding; GO:0097367 carbohydrate …				IPR000719; IPR002902; IPR001245; IPR013320; IPR011009;	Protein kinase domain; Gnk2-homologous domain; Serine-threonine/tyrosine-protein kinase catalytic domain; Concanavalin A-like lectin/glucanase domain; Protein kinase-like domain;	T	KOG1187	Serine/threonine protein kinase
A0A1P8B950	NAD(P)H dehydrogenase (Quinone)s OS=Arabidopsis thaliana OX=3702 GN=LTO1	LTO1	41.288	13.063	11.1	3	4	3	1.037	0.892	0.953	1.022	1.062	1.044	1.085	0.136301	chloroplast							IPR012932; IPR012336;	Vitamin K epoxide reductase; Thioredoxin-like fold;
A0A1P8B956	Amine oxidase OS=Arabidopsis thaliana OX=3702 GN=At4g12290	At4g12290	75.318	28.836	17.1	10	11	10	0.947	1.026	0.968	1.012	0.977	1.069	1.04	0.3342	chloroplast	GO:0008152 metabolic process; GO:0055114 oxidation-reduction process; GO:0044710 single-organism metabolic process; GO:0006807 nitrogen compound metabolic process; GO:0044699 single-organism process; GO:0009308 amine metabolic process; GO:0071704 organic substance metabolic process; GO:1901564 organonitrogen compound metabolic process;		GO:0046914 transition metal ion binding; GO:0003824 catalytic activity; GO:0005488 binding; GO:0043167 ion binding; GO:0046872 metal ion binding; GO:0043169 cation binding; GO:0008131 primary amine oxidase activity; GO:0005507 copper ion binding; GO:0016641 oxidoreductase activity, acting on the CH-NH2 group of donors, oxygen as acceptor; GO:0016638 oxidoreductase activity, acting on the CH-NH2 g…	K00276	AOC3; primary-amine oxidase [EC:1.4.3.21]	ath00950 Isoquinoline alkaloid biosynthesis - Arabidopsis thaliana (thale cress); ath00260 Glycine, serine and threonine metabolism - Arabidopsis thaliana (thale cress); ath00350 Tyrosine metabolism - Arabidopsis thaliana (thale cress); ath01100 Metabolic pathways - Arabidopsis thaliana (thale cress); ath00410 beta-Alanine metabolism - Arabidopsis thaliana (thale cress); ath00360 Phenylalanine me…	IPR016182; IPR015800; IPR015802; IPR015798;	Copper amine oxidase, N-terminal; Copper amine oxidase, N2-terminal; Copper amine oxidase, N3-terminal; Copper amine oxidase, C-terminal;	Q	KOG1186	Copper amine oxidase
A0A1P8B962	Met-10+ like family protein OS=Arabidopsis thaliana OX=3702 GN=At4g27340	At4g27340	49.654	3.2717	6.7	3	3	3	0.996	0.796	1.006	0.977	1.072	1.156	1.145	0.199436	chloroplast				K15429			IPR029063; IPR030382;	S-adenosyl-L-methionine-dependent methyltransferase; SAM-dependent methyltransferase TRM5/TYW2-type;	A	KOG2078	tRNA modification enzyme
A0A1P8B966	Mitochondrial pyruvate carrier OS=Arabidopsis thaliana OX=3702 GN=NRGA1	NRGA1	9.0604	2.2452	14.8	1	1	1	1.062	1.111	0.998	0.966	0.891	0.999	0.901	0.085121	extracellular	GO:0006839 mitochondrial transport; GO:0044699 single-organism process; GO:0071702 organic substance transport; GO:0046942 carboxylic acid transport; GO:0015849 organic acid transport; GO:0051234 establishment of localization; GO:0006810 transport; GO:0006820 anion transport; GO:0015711 organic anion transport; GO:1902578 single-organism localization; GO:0015718 monocarboxylic acid transport; GO:…	GO:0016020 membrane; GO:0043229 intracellular organelle; GO:0044429 mitochondrial part; GO:0031090 organelle membrane; GO:0031967 organelle envelope; GO:0044446 intracellular organelle part; GO:0005737 cytoplasm; GO:0044424 intracellular part; GO:0005623 cell; GO:0044422 organelle part; GO:0005739 mitochondrion; GO:0005740 mitochondrial envelope; GO:0043231 intracellular membrane-bounded organell…		K22139					S	KOG1589	Uncharacterized conserved protein
A0A1P8B992	Expansin B3 OS=Arabidopsis thaliana OX=3702 GN=EXPB3	EXPB3	22.184	2.9588	4.8	1	2	1									chloroplast	GO:0019953 sexual reproduction; GO:0000003 reproduction; GO:0022414 reproductive process; GO:0051704 multi-organism process; GO:0044703 multi-organism reproductive process;	GO:0005576 extracellular region;		K20628			IPR009009; IPR007112; IPR007117;	RlpA-like protein, double-psi beta-barrel domain; Expansin/pollen allergen, DPBB domain; Expansin, cellulose-binding-like domain;
A0A1P8B9D0	Cyclin family protein OS=Arabidopsis thaliana OX=3702 GN=CYCT1:5	CYCT1:5	52.624	2.1967	5.1	1	1	1									nucleus				K15188			IPR013763; IPR006671;	Cyclin-like; Cyclin, N-terminal;	D	KOG0834	CDK9 kinase-activating protein cyclin T
A0A1P8B9E7	Glucan synthase-like 9 OS=Arabidopsis thaliana OX=3702 GN=GSL09	GSL09	202.11	4.6845	2.2	4	4	2	1.024	0.996	1.069	1.031	0.871	1.027	0.948	0.3998	plasma membrane	GO:0016051 carbohydrate biosynthetic process; GO:0006074 (1->3)-beta-D-glucan metabolic process; GO:0044711 single-organism biosynthetic process; GO:0006073 cellular glucan metabolic process; GO:0000271 polysaccharide biosynthetic process; GO:0044042 glucan metabolic process; GO:0044763 single-organism cellular process; GO:0044699 single-organism process; GO:0033692 cellular polysaccharide biosyn…	GO:0016020 membrane; GO:1902494 catalytic complex; GO:0044459 plasma membrane part; GO:0044425 membrane part; GO:0044464 cell part; GO:0071944 cell periphery; GO:0032991 macromolecular complex; GO:1990234 transferase complex; GO:0005623 cell; GO:0000148 1,3-beta-D-glucan synthase complex; GO:0005886 plasma membrane;	GO:0016758 transferase activity, transferring hexosyl groups; GO:0003824 catalytic activity; GO:0035251 UDP-glucosyltransferase activity; GO:0008194 UDP-glycosyltransferase activity; GO:0046527 glucosyltransferase activity; GO:0016757 transferase activity, transferring glycosyl groups; GO:0003843 1,3-beta-D-glucan synthase activity; GO:0016740 transferase activity;	K11000			IPR026899;	1,3-beta-glucan synthase subunit FKS1-like, domain-1;	M	KOG0916	1,3-beta-glucan synthase/callose synthase catalytic subunit
A0A1P8B9H2	HEAT repeat-containing protein OS=Arabidopsis thaliana OX=3702 GN=ESP4	ESP4	140.78	2.987	0.9	1	1	1	1.126	0.909	0.756	1.225	0.911	1.094	1.157	0.35026	nucleus				K06100	SYMPK; symplekin	ath03015 mRNA surveillance pathway - Arabidopsis thaliana (thale cress);	IPR032460; IPR022075;	Symplekin/Pta1, N-terminal; Symplekin C-terminal;	A	KOG1895	mRNA cleavage and polyadenylation factor II complex, subunit PTA1
A0A1P8B9H5	PRA1 family protein OS=Arabidopsis thaliana OX=3702 GN=PRA1.B3	PRA1.B3	28.313	2.7334	3.5	1	2	1	1.156	1.041	1.021	0.874	0.947	0.994	0.875	0.067863	plasma membrane				K20359					U	KOG3142	Prenylated rab acceptor 1
A0A1P8B9K9	Adenosine monophosphate kinase OS=Arabidopsis thaliana OX=3702 GN=AMK2	AMK2	29.871	40.263	37.5	11	20	10	1.04	1.016	1.077	0.989	0.975	0.968	0.936	0.021696	chloroplast	GO:0008152 metabolic process; GO:0006725 cellular aromatic compound metabolic process; GO:0046483 heterocycle metabolic process; GO:0006139 nucleobase-containing compound metabolic process; GO:1901360 organic cyclic compound metabolic process; GO:0006807 nitrogen compound metabolic process; GO:0034641 cellular nitrogen compound metabolic process; GO:0044238 primary metabolic process; GO:0009987 c…		GO:0005524 ATP binding; GO:1901265 nucleoside phosphate binding; GO:0004017 adenylate kinase activity; GO:0019205 nucleobase-containing compound kinase activity; GO:0001882 nucleoside binding; GO:0043167 ion binding; GO:0000166 nucleotide binding; GO:0019201 nucleotide kinase activity; GO:0016776 phosphotransferase activity, phosphate group as acceptor; GO:0097159 organic cyclic compound binding;…	K00939	adk; adenylate kinase [EC:2.7.4.3]	ath00730 Thiamine metabolism - Arabidopsis thaliana (thale cress); ath00230 Purine metabolism - Arabidopsis thaliana (thale cress); ath01100 Metabolic pathways - Arabidopsis thaliana (thale cress); ath01110 Biosynthesis of secondary metabolites - Arabidopsis thaliana (thale cress);	IPR027417;	P-loop containing nucleoside triphosphate hydrolase;	F	KOG3078	Adenylate kinase
A0A1P8B9L6	Methylthioalkylmalate synthase 1 OS=Arabidopsis thaliana OX=3702 GN=MAM1	MAM1	58.381	147.41	46.8	19	38	14	0.941	0.97	0.936	1.036	1.111	1.005	1.107	0.033322	chloroplast	GO:0008152 metabolic process; GO:0044710 single-organism metabolic process; GO:0044281 small molecule metabolic process; GO:0044763 single-organism cellular process; GO:0019752 carboxylic acid metabolic process; GO:0044699 single-organism process; GO:0006082 organic acid metabolic process; GO:0044237 cellular metabolic process; GO:0009987 cellular process; GO:0043436 oxoacid metabolic process; GO…		GO:0016746 transferase activity, transferring acyl groups; GO:0046912 transferase activity, transferring acyl groups, acyl groups converted into alkyl on transfer; GO:0003824 catalytic activity; GO:0016740 transferase activity;	K15741	MAM1; methylthioalkylmalate synthase 1 [EC:2.3.3.17]	ath00966 Glucosinolate biosynthesis - Arabidopsis thaliana (thale cress); ath01210 2-Oxocarboxylic acid metabolism - Arabidopsis thaliana (thale cress); ath01110 Biosynthesis of secondary metabolites - Arabidopsis thaliana (thale cress);	IPR013785; IPR000891;	Aldolase-type TIM barrel; Pyruvate carboxyltransferase;	E	KOG2367	Alpha-isopropylmalate synthase/homocitrate synthase
A0A1P8B9N1	Formate dehydrogenase, mitochondrial OS=Arabidopsis thaliana OX=3702 GN=FDH	FDH	39.63	112.57	63.1	20	58	20	0.931	1.029	0.996	1.011	0.955	1.084	1.032	0.5479	cytoplasm	GO:0044699 single-organism process; GO:0008152 metabolic process; GO:0055114 oxidation-reduction process; GO:0044710 single-organism metabolic process;		GO:1901265 nucleoside phosphate binding; GO:0016903 oxidoreductase activity, acting on the aldehyde or oxo group of donors; GO:0000166 nucleotide binding; GO:0048037 cofactor binding; GO:0016491 oxidoreductase activity; GO:0016614 oxidoreductase activity, acting on CH-OH group of donors; GO:0016620 oxidoreductase activity, acting on the aldehyde or oxo group of donors, NAD or NADP as acceptor; GO…	K00122	FDH; formate dehydrogenase [EC:1.17.1.9]	ath01200 Carbon metabolism - Arabidopsis thaliana (thale cress); ath01100 Metabolic pathways - Arabidopsis thaliana (thale cress); ath00630 Glyoxylate and dicarboxylate metabolism - Arabidopsis thaliana (thale cress);	IPR006139; IPR006140; IPR016040;	D-isomer specific 2-hydroxyacid dehydrogenase, catalytic domain; D-isomer specific 2-hydroxyacid dehydrogenase, NAD-binding domain; NAD(P)-binding domain;	C	KOG0069	Glyoxylate/hydroxypyruvate reductase (D-isomer-specific 2-hydroxy acid dehydrogenase superfamily)
A0A1P8B9P2	Cyclophilin-like peptidyl-prolyl cis-trans isomerase family protein OS=Arabidopsis thaliana OX=3702 GN=At5g35100	At5g35100	31.385	48.858	25.9	6	10	6	0.99	1.017	1.015	1.028	1.007	0.987	1	0.99674	chloroplast	GO:0044267 cellular protein metabolic process; GO:0044238 primary metabolic process; GO:0018208 peptidyl-proline modification; GO:0000413 protein peptidyl-prolyl isomerization; GO:0044237 cellular metabolic process; GO:0071704 organic substance metabolic process; GO:0006457 protein folding; GO:0018193 peptidyl-amino acid modification; GO:0008152 metabolic process; GO:0044260 cellular macromolecul…		GO:0003755 peptidyl-prolyl cis-trans isomerase activity; GO:0016853 isomerase activity; GO:0003824 catalytic activity; GO:0016859 cis-trans isomerase activity;	K03768			IPR002130; IPR029000;	Cyclophilin-type peptidyl-prolyl cis-trans isomerase domain; Cyclophilin-like domain;	O	KOG0865	Cyclophilin type peptidyl-prolyl cis-trans isomerase
A0A1P8B9T0	Co-factor for nitrate, reductase and xanthine dehydrogenase 5 OS=Arabidopsis thaliana OX=3702 GN=CNX5	CNX5	39.646	5.5344	5.8	2	3	2									cytoplasm			GO:0008641 small protein activating enzyme activity; GO:0016877 ligase activity, forming carbon-sulfur bonds; GO:0003824 catalytic activity; GO:0016874 ligase activity;	K11996	MOCS3; adenylyltransferase and sulfurtransferase [EC:2.7.7.80 2.8.1.11]	ath04122 Sulfur relay system - Arabidopsis thaliana (thale cress);	IPR001763; IPR000594; IPR016040;	Rhodanese-like domain; THIF-type NAD/FAD binding fold; NAD(P)-binding domain;	H	KOG2017	Molybdopterin synthase sulfurylase
A0A1P8B9Y9	Plastid-lipid associated protein PAP / fibrillin family protein OS=Arabidopsis thaliana OX=3702 GN=MYH9.3	MYH9.3	26.583	4.6107	7.6	2	2	2	1.101	1.009	0.846	1.097	1.023	0.944	1.037	0.67638	chloroplast							IPR006843;	Plastid lipid-associated protein/fibrillin conserved domain;
A0A1P8BA27	Deoxyhypusine synthase OS=Arabidopsis thaliana OX=3702 GN=DHS	DHS	19.87	1.8243	6.7	1	1	1	0.9	1.119	0.936	1.102	1.038	0.911	1.032	0.72178	cytoplasm	GO:0008612 peptidyl-lysine modification to peptidyl-hypusine; GO:0044267 cellular protein metabolic process; GO:0009058 biosynthetic process; GO:0044238 primary metabolic process; GO:0044237 cellular metabolic process; GO:0071704 organic substance metabolic process; GO:0018193 peptidyl-amino acid modification; GO:0018205 peptidyl-lysine modification; GO:0008152 metabolic process; GO:0044260 cellu…			K00809			IPR029035;	DHS-like NAD/FAD-binding domain;	O	KOG2924	Deoxyhypusine synthase
A0A1P8BA70	Phytol kinase 1 VTE5 OS=Arabidopsis thaliana OX=3702 GN=VTE5	VTE5	26.245	2.0858	5.3	1	1	1									chloroplast				K18678					S	KOG4453	Predicted ER membrane protein
A0A1P8BA79	TBP-associated factor 5 OS=Arabidopsis thaliana OX=3702 GN=TAF5	TAF5	74.111	5.5285	1.7	1	1	1	1.082	1.067	0.93	1.074	0.855	1.019	0.957	0.61498	nucleus			GO:0005515 protein binding; GO:0005488 binding;	K03130	TAF5; transcription initiation factor TFIID subunit 5	ath03022 Basal transcription factors - Arabidopsis thaliana (thale cress);	IPR017986; IPR015943; IPR007582;	WD40-repeat-containing domain; WD40/YVTN repeat-like-containing domain; TFIID subunit TAF5, NTD2 domain;	K	KOG0263	Transcription initiation factor TFIID, subunit TAF5 (also component of histone acetyltransferase SAGA)
A0A1P8BAA6	D-aminoacid aminotransferase-like PLP-dependent enzymes superfamily protein OS=Arabidopsis thaliana OX=3702 GN=At5g27410	At5g27410	56.935	12.645	10.9	4	5	2	0.84	0.856	0.882	0.973	1.181	1.259	1.324	0.025117	chloroplast	GO:0008152 metabolic process;		GO:0003824 catalytic activity;				IPR027417;	P-loop containing nucleoside triphosphate hydrolase;	E	KOG0975	Branched chain aminotransferase BCAT1, pyridoxal phosphate enzymes type IV superfamily
A0A1P8BAG2	Tetratricopeptide repeat (TPR)-like superfamily protein OS=Arabidopsis thaliana OX=3702 GN=At5g37590	At5g37590	55.078	2.0451	2.7	1	1	1									mitochondria			GO:0005515 protein binding; GO:0005488 binding;				IPR011990; IPR013026;	Tetratricopeptide-like helical domain; Tetratricopeptide repeat-containing domain;	Z	KOG1840	Kinesin light chain
A0A1P8BAM8	TLD-domain containing nucleolar protein OS=Arabidopsis thaliana OX=3702 GN=MHF15.22	MHF15.22	40.342	44.436	16.9	4	4	4	1.116	0.941	1.059	0.908	0.979	1.019	0.933	0.32304	nucleus			GO:0043169 cation binding; GO:0046872 metal ion binding; GO:0005509 calcium ion binding; GO:0005488 binding; GO:0043167 ion binding;				IPR006571; IPR002048; IPR011992;	TLDc domain; EF-hand domain; EF-hand domain pair;	S	KOG2557	Uncharacterized conserved protein, contains TLDc domain
A0A1P8BAQ5	Zinc finger C-x8-C-x5-C-x3-H type family protein OS=Arabidopsis thaliana OX=3702 GN=At5g18550	At5g18550	46.054	13.046	9.2	3	3	2	1.062	0.99	0.982	0.969	0.974	1.042	0.984	0.6597	nucleus			GO:0046872 metal ion binding; GO:0043169 cation binding; GO:0005488 binding; GO:0043167 ion binding;				IPR000571;	Zinc finger, CCCH-type;	R	KOG1677	CCCH-type Zn-finger protein
A0A1P8BAU5	Glycosyl hydrolases family 31 protein OS=Arabidopsis thaliana OX=3702 GN=RSW3	RSW3	107.39	89.995	25.1	24	32	24	0.988	0.989	1.011	0.98	0.992	1.059	1.014	0.61426	chloroplast	GO:0008152 metabolic process; GO:0005975 carbohydrate metabolic process; GO:0044238 primary metabolic process; GO:0071704 organic substance metabolic process;		GO:0030246 carbohydrate binding; GO:0004553 hydrolase activity, hydrolyzing O-glycosyl compounds; GO:0016787 hydrolase activity; GO:0003824 catalytic activity; GO:0005488 binding; GO:0016798 hydrolase activity, acting on glycosyl bonds;	K05546	GANAB; mannosyl-oligosaccharide alpha-1,3-glucosidase [EC:3.2.1.207]	ath00510 N-Glycan biosynthesis - Arabidopsis thaliana (thale cress); ath04141 Protein processing in endoplasmic reticulum - Arabidopsis thaliana (thale cress); ath01100 Metabolic pathways - Arabidopsis thaliana (thale cress);	IPR011013; IPR025887; IPR017853;	Galactose mutarotase-like domain; Glycoside hydrolase family 31, N-terminal domain; Glycoside hydrolase superfamily;	GMO	KOG1066	Glucosidase II catalytic (alpha) subunit and related enzymes, glycosyl hydrolase family 31
A0A1P8BAY5	Probable bifunctional methylthioribulose-1-phosphate dehydratase/enolase-phosphatase E1 OS=Arabidopsis thaliana OX=3702 GN=DEP1	DEP1	58.46	83.032	28.7	14	20	14	1.036	0.982	1.017	0.993	0.955	0.986	0.967	0.162881	cytoplasm	GO:0000097 sulfur amino acid biosynthetic process; GO:0016053 organic acid biosynthetic process; GO:0019509 L-methionine salvage from methylthioadenosine; GO:0009066 aspartate family amino acid metabolic process; GO:0044699 single-organism process; GO:0009058 biosynthetic process; GO:1901566 organonitrogen compound biosynthetic process; GO:0044237 cellular metabolic process; GO:0000096 sulfur ami…	GO:0044424 intracellular part; GO:0005623 cell; GO:0044464 cell part; GO:0005622 intracellular; GO:0005737 cytoplasm;	GO:0000287 magnesium ion binding; GO:0042578 phosphoric ester hydrolase activity; GO:0003824 catalytic activity; GO:0016791 phosphatase activity; GO:0005488 binding; GO:0016788 hydrolase activity, acting on ester bonds; GO:0043167 ion binding; GO:0046872 metal ion binding; GO:0043169 cation binding; GO:0016787 hydrolase activity; GO:0043874 acireductone synthase activity;	K16054	DEP1; methylthioribulose 1-phosphate dehydratase / enolase-phosphatase E1 [EC:4.2.1.109 3.1.3.77]	ath00270 Cysteine and methionine metabolism - Arabidopsis thaliana (thale cress); ath01100 Metabolic pathways - Arabidopsis thaliana (thale cress);	IPR001303; IPR023214;	Class II aldolase/adducin N-terminal; HAD-like domain;	E	KOG2630	Enolase-phosphatase E-1
A0A1P8BAZ2	Glucuronidase 3 OS=Arabidopsis thaliana OX=3702 GN=GUS3	GUS3	33.388	3.3256	4	1	1	1									cytoplasm		GO:0016020 membrane;	GO:0016787 hydrolase activity; GO:0003824 catalytic activity; GO:0016798 hydrolase activity, acting on glycosyl bonds;				IPR017853;	Glycoside hydrolase superfamily;
A0A1P8BB14	Phosphatidic acid phosphohydrolase 2 OS=Arabidopsis thaliana OX=3702 GN=PAH2	PAH2	96.639	3.8327	2.1	2	2	2	0.981	1.093	0.971	1.03	0.919	1.023	0.976	0.67148	chloroplast				K15728	LPIN; phosphatidate phosphatase LPIN [EC:3.1.3.4]	ath00564 Glycerophospholipid metabolism - Arabidopsis thaliana (thale cress); ath01100 Metabolic pathways - Arabidopsis thaliana (thale cress); ath00561 Glycerolipid metabolism - Arabidopsis thaliana (thale cress); ath01110 Biosynthesis of secondary metabolites - Arabidopsis thaliana (thale cress);	IPR013209; IPR031315; IPR007651; IPR023214; IPR031703;	Lipin/Ned1/Smp2 (LNS2); LNS2/PITP; Lipin, N-terminal; HAD-like domain; Lipin, middle domain;	NI	KOG2116	Protein involved in plasmid maintenance/nuclear protein involved in lipid metabolism
A0A1P8BB17	Porphyromonas-type peptidyl-arginine deiminase family protein OS=Arabidopsis thaliana OX=3702 GN=EMB1873	EMB1873	42.289	2.3669	4.5	2	2	2									chloroplast	GO:0044106 cellular amine metabolic process; GO:0097164 ammonium ion metabolic process; GO:0006807 nitrogen compound metabolic process; GO:0009058 biosynthetic process; GO:1901566 organonitrogen compound biosynthetic process; GO:1901576 organic substance biosynthetic process; GO:0044237 cellular metabolic process; GO:0044249 cellular biosynthetic process; GO:0071704 organic substance metabolic pr…		GO:0016787 hydrolase activity; GO:0003824 catalytic activity; GO:0004668 protein-arginine deiminase activity; GO:0016810 hydrolase activity, acting on carbon-nitrogen (but not peptide) bonds; GO:0047632 agmatine deiminase activity; GO:0016813 hydrolase activity, acting on carbon-nitrogen (but not peptide) bonds, in linear amidines;	K10536	aguA; agmatine deiminase [EC:3.5.3.12]	ath01100 Metabolic pathways - Arabidopsis thaliana (thale cress); ath00330 Arginine and proline metabolism - Arabidopsis thaliana (thale cress);
A0A1P8BB62	RNA-binding KH domain-containing protein OS=Arabidopsis thaliana OX=3702 GN=RCF3	RCF3	62.195	2.5437	2.8	2	2	2									nucleus			GO:0097159 organic cyclic compound binding; GO:1901363 heterocyclic compound binding; GO:0003723 RNA binding; GO:0005488 binding; GO:0003676 nucleic acid binding;	K21444			IPR004087; IPR004088;	K Homology domain; K Homology domain, type 1;	AR	KOG2190	PolyC-binding proteins alphaCP-1 and related KH domain proteins
A0A1P8BBA3	Dgd1 suppressor 1 OS=Arabidopsis thaliana OX=3702 GN=DGS1	DGS1	60.442	3.6561	3.6	2	2	2									nucleus				K18158
A0A1P8BBC4	NAD(P)-binding Rossmann-fold superfamily protein OS=Arabidopsis thaliana OX=3702 GN=At5g15910	At5g15910	24.237	19	22.8	5	7	5	1.058	1.032	1.025	0.946	0.962	1.051	0.95	0.198837	chloroplast							IPR016040;	NAD(P)-binding domain;	R	KOG4288	Predicted oxidoreductase
A0A1P8BBD0	BolA-like family protein OS=Arabidopsis thaliana OX=3702 GN=BolA4	BolA4	14.447	42.262	31.3	2	3	2	1.086	1.039	1.098	0.94	1.057	0.955	0.916	0.092802	chloroplast									T	KOG2313	Stress-induced protein UVI31+
A0A1P8BBD3	K-stimulated pyrophosphate-energized sodium pump protein OS=Arabidopsis thaliana OX=3702 GN=MMN10.21	MMN10.21	35.672	8.7333	10	3	4	3	1.009	0.993	0.949	0.99	0.993	1.031	1.021	0.39816	nucleus
A0A1P8BBK0	Superoxide dismutase OS=Arabidopsis thaliana OX=3702 GN=FSD2	FSD2	27.226	16.166	27	6	8	6									cytoplasm	GO:0006801 superoxide metabolic process; GO:0008152 metabolic process; GO:0072593 reactive oxygen species metabolic process; GO:0055114 oxidation-reduction process; GO:0044710 single-organism metabolic process; GO:0044699 single-organism process; GO:0009987 cellular process; GO:0044237 cellular metabolic process;		GO:0004784 superoxide dismutase activity; GO:0003824 catalytic activity; GO:0016721 oxidoreductase activity, acting on superoxide radicals as acceptor; GO:0005488 binding; GO:0043167 ion binding; GO:0016209 antioxidant activity; GO:0043169 cation binding; GO:0046872 metal ion binding; GO:0016491 oxidoreductase activity;	K04564	SOD2; superoxide dismutase, Fe-Mn family [EC:1.15.1.1]	ath04146 Peroxisome - Arabidopsis thaliana (thale cress);	IPR019831; IPR019832;	Manganese/iron superoxide dismutase, N-terminal; Manganese/iron superoxide dismutase, C-terminal;	P	KOG0876	Manganese superoxide dismutase
A0A1P8BBQ2	Programmed cell death 2 C-terminal domain-containing protein OS=Arabidopsis thaliana OX=3702 GN=MXK3.5	MXK3.5	30.734	2.3878	3.6	1	1	1									cytoplasm		GO:0044424 intracellular part; GO:0005623 cell; GO:0044464 cell part; GO:0005622 intracellular; GO:0005737 cytoplasm;		K14801			IPR007320;	Programmed cell death protein 2, C-terminal;	R	KOG2061	Uncharacterized MYND Zn-finger protein
A0A1P8BBR6	Mutator transposase MUDRA protein OS=Arabidopsis thaliana OX=3702 GN=At5g15685	At5g15685	57.01	-2	2	1	1	1	0.886	1.207	0.929	1.1	0.84	1.055	0.991	0.96286	nucleus							IPR018289; IPR004332;	MULE transposase domain; Transposase, MuDR, plant;
A0A1P8BBU0	MEI2-like protein 1 OS=Arabidopsis thaliana OX=3702 GN=ML1	ML1	99.986	2.6395	2.1	2	2	2									nucleus			GO:0097159 organic cyclic compound binding; GO:1901363 heterocyclic compound binding; GO:1901265 nucleoside phosphate binding; GO:0005488 binding; GO:0003676 nucleic acid binding; GO:0000166 nucleotide binding; GO:0036094 small molecule binding;				IPR000504; IPR007201; IPR012677;	RNA recognition motif domain; RNA recognition motif 2; Nucleotide-binding alpha-beta plait domain;	D	KOG4660	Protein Mei2, essential for commitment to meiosis, and related proteins
A0A1P8BBV1	Telomerase activating protein Est1 OS=Arabidopsis thaliana OX=3702 GN=SMG7	SMG7	113.64	2.6234	1.4	1	1	1									chloroplast			GO:0005515 protein binding; GO:0005488 binding;	K14409	SMG7; protein SMG7	ath03015 mRNA surveillance pathway - Arabidopsis thaliana (thale cress);	IPR011990; IPR018834; IPR019458;	Tetratricopeptide-like helical domain; DNA/RNA-binding domain, Est1-type; Telomerase activating protein Est1;	A	KOG2162	Nonsense-mediated mRNA decay protein
A0A1P8BBW1	RNA-binding KH domain-containing protein OS=Arabidopsis thaliana OX=3702 GN=At5g15270	At5g15270	57.824	20.579	16.3	8	8	8	0.944	1.012	1.023	1.041	0.972	1.043	1.026	0.49588	nucleus			GO:0097159 organic cyclic compound binding; GO:1901363 heterocyclic compound binding; GO:0003723 RNA binding; GO:0005488 binding; GO:0003676 nucleic acid binding;	K21444			IPR004087; IPR004088;	K Homology domain; K Homology domain, type 1;	AR	KOG2190	PolyC-binding proteins alphaCP-1 and related KH domain proteins
A0A1P8BBW9	Phototropic-responsive NPH3 family protein OS=Arabidopsis thaliana OX=3702 GN=NPH3	NPH3	66.438	27.404	10.1	5	5	5	1.147	0.981	1.01	1.056	0.998	0.831	0.919	0.37364	chloroplast							IPR011333; IPR027356;	SKP1/BTB/POZ domain; NPH3 domain;
A0A1P8BBZ1	Calcineurin B-like protein 9 OS=Arabidopsis thaliana OX=3702 GN=CBL9	CBL9	19.914	1.5595	4.6	1	2	1	1.06	1.104	0.784	0.953	1.073	1.05	1.043	0.66942	cytoplasm			GO:0043169 cation binding; GO:0046872 metal ion binding; GO:0005509 calcium ion binding; GO:0005488 binding; GO:0043167 ion binding;	K06268			IPR011992; IPR002048;	EF-hand domain pair; EF-hand domain;	T	KOG0034	Ca2+/calmodulin-dependent protein phosphatase (calcineurin subunit B), EF-Hand superfamily protein
A0A1P8BC44	Root cap 1 (RCP1) OS=Arabidopsis thaliana OX=3702 GN=RCP1	RCP1	39.051	3.8727	5.7	2	2	2	1.016	0.969	1.036	0.924	1.005	1.065	0.991	0.8333	plasma membrane
A0A1P8BC46	GRAM domain family protein OS=Arabidopsis thaliana OX=3702 GN=At5g13200	At5g13200	23.614	18.145	21.6	4	5	4	0.981	1.013	0.993	0.997	1.094	1	1.035	0.35402	nucleus							IPR004182;	GRAM domain;
A0A1P8BC62	ARM repeat superfamily protein OS=Arabidopsis thaliana OX=3702 GN=At5g06120	At5g06120	119.55	5.6846	2.1	2	2	2	0.945	1.012	0.958	1.098	0.962	1.033	1.061	0.25214	chloroplast	GO:0045184 establishment of protein localization; GO:0006810 transport; GO:0046907 intracellular transport; GO:0070727 cellular macromolecule localization; GO:0051649 establishment of localization in cell; GO:0006886 intracellular protein transport; GO:0071702 organic substance transport; GO:0008104 protein localization; GO:0033036 macromolecule localization; GO:0034613 cellular protein localizat…		GO:0031267 small GTPase binding; GO:0017016 Ras GTPase binding; GO:0005488 binding; GO:0005515 protein binding; GO:0008536 Ran GTPase binding; GO:0051020 GTPase binding; GO:0019899 enzyme binding;	K18460			IPR001494; IPR011989; IPR016024;	Importin-beta, N-terminal domain; Armadillo-like helical; Armadillo-type fold;	YU	KOG1410	Nuclear transport receptor RanBP16 (importin beta superfamily)
A0A1P8BC75	Serine/threonine-protein phosphatase OS=Arabidopsis thaliana OX=3702 GN=TOPP8	TOPP8	37.591	7.4144	12.7	5	6	3	1.048	1.07	1.048	0.973	0.876	1.01	0.903	0.0741	cytoplasm			GO:0016787 hydrolase activity; GO:0003824 catalytic activity;	K06269	PPP1C; serine/threonine-protein phosphatase PP1 catalytic subunit [EC:3.1.3.16]	ath03015 mRNA surveillance pathway - Arabidopsis thaliana (thale cress);	IPR029052; IPR004843; IPR031675; IPR006186;	Metallo-dependent phosphatase-like; Calcineurin-like phosphoesterase domain, ApaH type; Serine-threonine protein phosphatase, N-terminal; Serine/threonine-specific protein phosphatase/bis(5-nucleosyl)-tetraphosphatase;	TR	KOG0374	Serine/threonine specific protein phosphatase PP1, catalytic subunit
A0A1P8BC77	RmlC-like cupins superfamily protein OS=Arabidopsis thaliana OX=3702 GN=At5g38940	At5g38940	26.383	4.4172	9.7	2	3	1	1.325	1.02	0.803	0.983	0.819	1.102	0.922	0.7105	chloroplast			GO:0046914 transition metal ion binding; GO:0005488 binding; GO:0043167 ion binding; GO:0046872 metal ion binding; GO:0043169 cation binding; GO:0045735 nutrient reservoir activity; GO:0030145 manganese ion binding;				IPR011051; IPR006045; IPR014710;	RmlC-like cupin domain; Cupin 1; RmlC-like jelly roll fold;
A0A1P8BC80	D-aminoacid aminotransferase-like PLP-dependent enzymes superfamily protein OS=Arabidopsis thaliana OX=3702 GN=ADCL	ADCL	32.271	11.249	16.9	4	7	4	1.006	0.86	0.984	0.97	0.967	1.07	1.055	0.40652	cytoplasm	GO:0008152 metabolic process;		GO:0003824 catalytic activity;	K18482	ADCL; 4-amino-4-deoxychorismate lyase [EC:4.1.3.38]	ath00790 Folate biosynthesis - Arabidopsis thaliana (thale cress);			E	KOG0975	Branched chain aminotransferase BCAT1, pyridoxal phosphate enzymes type IV superfamily
A0A1P8BCC6	Probable alanine--tRNA ligase, chloroplastic OS=Arabidopsis thaliana OX=3702 GN=EMB1030	EMB1030	111.07	269.39	42.1	37	49	37	1.043	1.016	1.02	1.013	1.004	0.935	0.959	0.184223	chloroplast	GO:0006518 peptide metabolic process; GO:0006725 cellular aromatic compound metabolic process; GO:0044267 cellular protein metabolic process; GO:0044699 single-organism process; GO:0009058 biosynthetic process; GO:1901566 organonitrogen compound biosynthetic process; GO:0043039 tRNA aminoacylation; GO:0044237 cellular metabolic process; GO:0071704 organic substance metabolic process; GO:0008152 m…	GO:0043226 organelle; GO:0043231 intracellular membrane-bounded organelle; GO:0043229 intracellular organelle; GO:0044464 cell part; GO:0005622 intracellular; GO:0005737 cytoplasm; GO:0044424 intracellular part; GO:0043227 membrane-bounded organelle; GO:0005623 cell; GO:0009536 plastid; GO:0044444 cytoplasmic part; GO:0009507 chloroplast;	GO:0016876 ligase activity, forming aminoacyl-tRNA and related compounds; GO:0005524 ATP binding; GO:1901265 nucleoside phosphate binding; GO:0016875 ligase activity, forming carbon-oxygen bonds; GO:0001882 nucleoside binding; GO:0043167 ion binding; GO:0016874 ligase activity; GO:0000166 nucleotide binding; GO:0097159 organic cyclic compound binding; GO:1901363 heterocyclic compound binding; GO:…	K01872	AARS; alanyl-tRNA synthetase [EC:6.1.1.7]	ath00970 Aminoacyl-tRNA biosynthesis - Arabidopsis thaliana (thale cress);	IPR018164; IPR018163; IPR012947; IPR003156; IPR018162; IPR018165; IPR009000;	Alanyl-tRNA synthetase, class IIc, N-terminal; Threonyl/alanyl tRNA synthetase, class II-like, putative editing domain; Threonyl/alanyl tRNA synthetase, SAD; DHHA1 domain; Alanine-tRNA ligase, class IIc, anti-codon-binding domain; Alanyl-tRNA synthetase, class IIc, core domain; Translation protein, beta-barrel domain;	J	KOG0188	Alanyl-tRNA synthetase
A0A1P8BCE3	Octicosapeptide/Phox/Bem1p family protein OS=Arabidopsis thaliana OX=3702 GN=At5g09620	At5g09620	55.03	66.104	25.8	8	10	7	0.991	0.946	0.98	1.03	0.987	1.053	1.052	0.096997	nucleus			GO:0005515 protein binding; GO:0005488 binding;				IPR000270;	PB1 domain;
A0A1P8BCM2	Transducin/WD40 repeat-like superfamily protein OS=Arabidopsis thaliana OX=3702 GN=FY	FY	69.46	3.6348	3.1	2	2	2	0.947	1.001	0.913	1.105	0.986	1.057	1.1	0.089116	nucleus			GO:0005515 protein binding; GO:0005488 binding;	K15542	PFS2; polyadenylation factor subunit 2	ath03015 mRNA surveillance pathway - Arabidopsis thaliana (thale cress);	IPR017986; IPR015943;	WD40-repeat-containing domain; WD40/YVTN repeat-like-containing domain;	A	KOG0284	Polyadenylation factor I complex, subunit PFS2
A0A1P8BCQ5	4-hydroxy-4-methyl-2-oxoglutarate aldolase OS=Arabidopsis thaliana OX=3702 GN=At5g56260	At5g56260	21.407	19.631	23.7	4	4	4	1.056	0.984	0.924	1.054	0.984	1.016	1.03	0.51424	cytoplasm	GO:0050794 regulation of cellular process; GO:0050789 regulation of biological process; GO:0080090 regulation of primary metabolic process; GO:0060255 regulation of macromolecule metabolic process; GO:0019219 regulation of nucleobase-containing compound metabolic process; GO:0019222 regulation of metabolic process; GO:0051171 regulation of nitrogen compound metabolic process; GO:0031323 regulatio…		GO:0098772 molecular function regulator; GO:0030234 enzyme regulator activity; GO:0004857 enzyme inhibitor activity; GO:0008428 ribonuclease inhibitor activity;				IPR005493;	Ribonuclease E inhibitor RraA/RraA-like protein;
A0A1P8BCQ6	FAD-dependent oxidoreductase family protein OS=Arabidopsis thaliana OX=3702 GN=MJE7.7	MJE7.7	38.191	4.5499	10.2	4	4	4	0.995	0.97	0.989	1.012	1.029	1.015	1.035	0.021199	chloroplast	GO:0044699 single-organism process; GO:0008152 metabolic process; GO:0055114 oxidation-reduction process; GO:0044710 single-organism metabolic process;		GO:0003824 catalytic activity; GO:0016491 oxidoreductase activity;				IPR006076; IPR023753;	FAD dependent oxidoreductase; FAD/NAD(P)-binding domain;
A0A1P8BCS5	Auxin response factor OS=Arabidopsis thaliana OX=3702 GN=ARF8	ARF8	79.897	1.7946	1.3	1	1	1	0.95	0.974	1.046	0.919	1.023	1.096	1.023	0.74062	nucleus	GO:0050794 regulation of cellular process; GO:0010468 regulation of gene expression; GO:0006355 regulation of transcription, DNA-templated; GO:0031326 regulation of cellular biosynthetic process; GO:0080090 regulation of primary metabolic process; GO:0060255 regulation of macromolecule metabolic process; GO:0019219 regulation of nucleobase-containing compound metabolic process; GO:0010556 regulat…	GO:0043226 organelle; GO:0043231 intracellular membrane-bounded organelle; GO:0043229 intracellular organelle; GO:0005634 nucleus; GO:0044464 cell part; GO:0005622 intracellular; GO:0044424 intracellular part; GO:0043227 membrane-bounded organelle; GO:0005623 cell;	GO:0097159 organic cyclic compound binding; GO:1901363 heterocyclic compound binding; GO:0003677 DNA binding; GO:0005515 protein binding; GO:0005488 binding; GO:0003676 nucleic acid binding;				IPR000270; IPR003340; IPR015300; IPR010525;	PB1 domain; B3 DNA binding domain; DNA-binding pseudobarrel domain; Auxin response factor;
A0A1P8BCS8	FRAGILE HISTIDINE TRIAD OS=Arabidopsis thaliana OX=3702 GN=FHIT	FHIT	14.618	22.293	24.2	2	4	2	0.986	1.024	1.077	0.974	0.927	1.01	0.943	0.175276	mitochondria			GO:0003824 catalytic activity;	K01522	FHIT; bis(5'-adenosyl)-triphosphatase [EC:3.6.1.29]	ath00230 Purine metabolism - Arabidopsis thaliana (thale cress);	IPR011146;	HIT-like domain;	FR	KOG3379	Diadenosine polyphosphate hydrolase and related proteins of the histidine triad (HIT) family
A0A1P8BCT8	ADP-ribosylation factor-like A1A OS=Arabidopsis thaliana OX=3702 GN=ARLA1A	ARLA1A	15.386	29.394	15.3	1	1	1	1.081	0.995	0.942	0.987	1.006	1.01	0.995	0.93686	nucleus	GO:0050794 regulation of cellular process; GO:0044700 single organism signaling; GO:0051716 cellular response to stimulus; GO:0007165 signal transduction; GO:0050789 regulation of biological process; GO:0007154 cell communication; GO:0035556 intracellular signal transduction; GO:0044699 single-organism process; GO:0007264 small GTPase mediated signal transduction; GO:0023052 signaling; GO:0050896…	GO:0005623 cell; GO:0005622 intracellular; GO:0044464 cell part;	GO:1901265 nucleoside phosphate binding; GO:0001882 nucleoside binding; GO:0043167 ion binding; GO:0000166 nucleotide binding; GO:0097159 organic cyclic compound binding; GO:1901363 heterocyclic compound binding; GO:0032549 ribonucleoside binding; GO:0097367 carbohydrate derivative binding; GO:0032553 ribonucleotide binding; GO:0005488 binding; GO:0032550 purine ribonucleoside binding; GO:0043168…	K07955			IPR027417;	P-loop containing nucleoside triphosphate hydrolase;	R	KOG0075	GTP-binding ADP-ribosylation factor-like protein
A0A1P8BCU0	Major facilitator superfamily protein OS=Arabidopsis thaliana OX=3702 GN=At5g25040	At5g25040	38.555	2.4382	3.8	1	2	1	1.111	1.1	1.092	0.973	0.801	0.955	0.826	0.08866	cytoplasm	GO:0006810 transport; GO:0051179 localization; GO:0051234 establishment of localization;	GO:0031224 intrinsic component of membrane; GO:0016020 membrane; GO:0016021 integral component of membrane; GO:0044425 membrane part;					IPR020846;	Major facilitator superfamily domain;
A0A1P8BCY0	PsbP domain protein (Mog1/PsbP/DUF1795-like photosystem II reaction center PsbP family protein) OS=Arabidopsis thaliana OX=3702 GN=PPD5	PPD5	35.328	30.072	24.1	7	15	7	1.027	1.019	1.004	1.048	0.992	0.978	0.99	0.64624	nucleus	GO:0008152 metabolic process; GO:0044237 cellular metabolic process; GO:0009987 cellular process; GO:0015979 photosynthesis;	GO:0016020 membrane; GO:0009523 photosystem II; GO:0019898 extrinsic component of membrane; GO:0098796 membrane protein complex; GO:0009654 photosystem II oxygen evolving complex; GO:0042651 thylakoid membrane; GO:0032991 macromolecular complex; GO:0044424 intracellular part; GO:0005623 cell; GO:0034357 photosynthetic membrane; GO:0009521 photosystem; GO:1902494 catalytic complex; GO:0044425 memb…	GO:0043169 cation binding; GO:0046872 metal ion binding; GO:0005509 calcium ion binding; GO:0005488 binding; GO:0043167 ion binding;				IPR016123;	Mog1/PsbP, alpha/beta/alpha sandwich;
A0A1P8BD08	Plant invertase/pectin methylesterase inhibitor superfamily OS=Arabidopsis thaliana OX=3702 GN=At5g09760	At5g09760	63.503	41.221	11.6	5	5	5	1.023	0.986	1.002	1.035	0.975	0.998	0.999	0.95642	mitochondria	GO:0071554 cell wall organization or biogenesis; GO:0016043 cellular component organization; GO:0071555 cell wall organization; GO:0045229 external encapsulating structure organization; GO:0009987 cellular process; GO:0071840 cellular component organization or biogenesis; GO:0042545 cell wall modification;	GO:0005618 cell wall; GO:0030312 external encapsulating structure; GO:0005623 cell; GO:0044464 cell part; GO:0071944 cell periphery;	GO:0016787 hydrolase activity; GO:0052689 carboxylic ester hydrolase activity; GO:0004857 enzyme inhibitor activity; GO:0098772 molecular function regulator; GO:0030234 enzyme regulator activity; GO:0003824 catalytic activity; GO:0030599 pectinesterase activity; GO:0016788 hydrolase activity, acting on ester bonds;				IPR011050; IPR006501; IPR000070; IPR012334;	Pectin lyase fold/virulence factor; Pectinesterase inhibitor domain; Pectinesterase, catalytic; Pectin lyase fold;
A0A1P8BD60	Sec14p-like phosphatidylinositol transfer family protein OS=Arabidopsis thaliana OX=3702 GN=MDC12.2	MDC12.2	26.32	8.1085	19.3	5	5	5	0.949	1.18	0.988	0.991	0.971	0.938	0.93	0.37996	cytoplasm							IPR001251; IPR011074;	CRAL-TRIO lipid binding domain; CRAL/TRIO, N-terminal domain;	I	KOG1470	Phosphatidylinositol transfer protein PDR16 and related proteins
A0A1P8BD66	Peptidyl-tRNA hydrolase II (PTH2) family protein OS=Arabidopsis thaliana OX=3702 GN=MAJ23.60	MAJ23.60	20.784	3.3888	8.1	2	2	2									chloroplast			GO:0016787 hydrolase activity; GO:0052689 carboxylic ester hydrolase activity; GO:0003824 catalytic activity; GO:0004045 aminoacyl-tRNA hydrolase activity; GO:0016788 hydrolase activity, acting on ester bonds;				IPR023476;	Peptidyl-tRNA hydrolase II domain;	S	KOG3305	Uncharacterized conserved protein
A0A1P8BD95	Phospholipid:diacylglycerol acyltransferase OS=Arabidopsis thaliana OX=3702 GN=PDAT	PDAT	56.518	25.571	15.1	6	8	6	1.127	1.023	0.948	1.031	0.853	1.047	0.946	0.52778	cytoplasm	GO:0044699 single-organism process; GO:0008152 metabolic process; GO:0044238 primary metabolic process; GO:0044710 single-organism metabolic process; GO:0006629 lipid metabolic process; GO:0071704 organic substance metabolic process;		GO:0016746 transferase activity, transferring acyl groups; GO:0003824 catalytic activity; GO:0016740 transferase activity; GO:0016747 transferase activity, transferring acyl groups other than amino-acyl groups; GO:0008374 O-acyltransferase activity;	K00679	E2.3.1.158; phospholipid:diacylglycerol acyltransferase [EC:2.3.1.158]	ath01100 Metabolic pathways - Arabidopsis thaliana (thale cress); ath00561 Glycerolipid metabolism - Arabidopsis thaliana (thale cress);	IPR029058;	Alpha/Beta hydrolase fold;	I	KOG2369	Lecithin:cholesterol acyltransferase (LCAT)/Acyl-ceramide synthase
A0A1P8BDA9	DEAD box RNA helicase family protein OS=Arabidopsis thaliana OX=3702 GN=At5g14610	At5g14610	55.475	-2	4.3	2	3	1	1.032	0.827	0.758	1.371	0.986	1.029	1.294	0.138937	chloroplast			GO:0005524 ATP binding; GO:1901265 nucleoside phosphate binding; GO:0001882 nucleoside binding; GO:0043167 ion binding; GO:0000166 nucleotide binding; GO:0097159 organic cyclic compound binding; GO:1901363 heterocyclic compound binding; GO:0032549 ribonucleoside binding; GO:0097367 carbohydrate derivative binding; GO:0032553 ribonucleotide binding; GO:0005488 binding; GO:0003676 nucleic acid bind…	K12823	DDX5; ATP-dependent RNA helicase DDX5/DBP2 [EC:3.6.4.13]	ath03040 Spliceosome - Arabidopsis thaliana (thale cress);	IPR011545; IPR014001; IPR027417; IPR001650;	DEAD/DEAH box helicase domain; Helicase superfamily 1/2, ATP-binding domain; P-loop containing nucleoside triphosphate hydrolase; Helicase, C-terminal;	A	KOG0331	ATP-dependent RNA helicase
A0A1P8BDD3	mRNA splicing factor, thioredoxin-like U5 snRNP OS=Arabidopsis thaliana OX=3702 GN=YLS8	YLS8	11.896	5.2012	13.7	1	1	1	1.15	0.96	1.086	0.912	0.908	1.011	0.886	0.13388	cytoplasm	GO:0006396 RNA processing; GO:0006725 cellular aromatic compound metabolic process; GO:1901360 organic cyclic compound metabolic process; GO:0006807 nitrogen compound metabolic process; GO:0044238 primary metabolic process; GO:0044237 cellular metabolic process; GO:0071704 organic substance metabolic process; GO:0006397 mRNA processing; GO:0016070 RNA metabolic process; GO:0000398 mRNA splicing, …	GO:0043229 intracellular organelle; GO:0044446 intracellular organelle part; GO:0032991 macromolecular complex; GO:0044424 intracellular part; GO:0005681 spliceosomal complex; GO:0005623 cell; GO:0044422 organelle part; GO:0043226 organelle; GO:0043231 intracellular membrane-bounded organelle; GO:0005634 nucleus; GO:0044464 cell part; GO:0005622 intracellular; GO:1990904 ribonucleoprotein complex…		K12859	TXNL4A; U5 snRNP protein, DIM1 family	ath03040 Spliceosome - Arabidopsis thaliana (thale cress);	IPR012336;	Thioredoxin-like fold;	AD	KOG3414	Component of the U4/U6.U5 snRNP/mitosis protein DIM1
A0A1P8BDF7	Glucose-6-phosphate 1-epimerase OS=Arabidopsis thaliana OX=3702 GN=At5g66530	At5g66530	30.476	51.279	38.7	9	16	9	1.051	0.992	1.038	0.982	0.942	0.955	0.934	0.034124	cytoplasm	GO:0008152 metabolic process; GO:0005975 carbohydrate metabolic process; GO:0044238 primary metabolic process; GO:0071704 organic substance metabolic process;		GO:0030246 carbohydrate binding; GO:0016853 isomerase activity; GO:0003824 catalytic activity; GO:0005488 binding;	K01792	E5.1.3.15; glucose-6-phosphate 1-epimerase [EC:5.1.3.15]	ath01100 Metabolic pathways - Arabidopsis thaliana (thale cress); ath00010 Glycolysis / Gluconeogenesis - Arabidopsis thaliana (thale cress); ath01110 Biosynthesis of secondary metabolites - Arabidopsis thaliana (thale cress);	IPR011013; IPR014718;	Galactose mutarotase-like domain; Glycoside hydrolase-type carbohydrate-binding;	G	KOG1594	Uncharacterized enzymes related to aldose 1-epimerase
A0A1P8BDG9	CLUB OS=Arabidopsis thaliana OX=3702 GN=CLUB	CLUB	140.29	31.867	10.9	11	12	11	0.949	0.981	1.002	1.011	1.011	1.014	1.035	0.157097	nucleus			GO:0005515 protein binding; GO:0005488 binding;	K20307			IPR011990;	Tetratricopeptide-like helical domain;	R	KOG1931	Putative transmembrane protein
A0A1P8BDH1	Myosin heavy chain-like protein OS=Arabidopsis thaliana OX=3702 GN=At5g53310	At5g53310	21.297	7.0144	9.1	1	1	1									nucleus		GO:0043229 intracellular organelle; GO:0043232 intracellular non-membrane-bounded organelle; GO:0044430 cytoskeletal part; GO:0044446 intracellular organelle part; GO:0032991 macromolecular complex; GO:0044424 intracellular part; GO:0005623 cell; GO:0015629 actin cytoskeleton; GO:0044422 organelle part; GO:0043228 non-membrane-bounded organelle; GO:0043226 organelle; GO:0005856 cytoskeleton; GO:0…	GO:0003774 motor activity; GO:0016462 pyrophosphatase activity; GO:0003824 catalytic activity; GO:0016817 hydrolase activity, acting on acid anhydrides; GO:0016787 hydrolase activity; GO:0016818 hydrolase activity, acting on acid anhydrides, in phosphorus-containing anhydrides; GO:0017111 nucleoside-triphosphatase activity;				IPR011993; IPR010926;	PH domain-like; Class I myosin tail homology domain;
A0A1P8BDK4	Integral membrane TerC family protein OS=Arabidopsis thaliana OX=3702 GN=PDE149	PDE149	37.643	9.7909	10.5	3	4	3	1.006	1.001	0.992	0.982	1.087	0.942	1.004	0.96384	plasma membrane		GO:0031224 intrinsic component of membrane; GO:0016020 membrane; GO:0016021 integral component of membrane; GO:0044425 membrane part;
A0A1P8BDN4	Cysteine and histidine-rich domain-containing protein RAR1 OS=Arabidopsis thaliana OX=3702 GN=PBS2	PBS2	20.302	13.881	15.8	2	3	2	0.959	0.989	0.956	1.068	0.958	1.08	1.07	0.172441	nucleus				K13458	RAR1; disease resistance protein	ath04626 Plant-pathogen interaction - Arabidopsis thaliana (thale cress);	IPR007051;	CHORD domain;	R	KOG1667	Zn2+-binding protein Melusin/RAR1, contains CHORD domain
A0A1P8BDP5	NagB/RpiA/CoA transferase-like superfamily protein OS=Arabidopsis thaliana OX=3702 GN=MFC16.20	MFC16.20	35.682	6.8866	8.9	3	4	3	1.004	1.077	1.091	0.999	0.891	0.914	0.884	0.045699	cytoplasm	GO:0006739 NADP metabolic process; GO:0019362 pyridine nucleotide metabolic process; GO:0006725 cellular aromatic compound metabolic process; GO:0046496 nicotinamide nucleotide metabolic process; GO:0009117 nucleotide metabolic process; GO:0044699 single-organism process; GO:0072524 pyridine-containing compound metabolic process; GO:0044237 cellular metabolic process; GO:0006796 phosphate-contain…		GO:0016853 isomerase activity; GO:0016860 intramolecular oxidoreductase activity; GO:0004751 ribose-5-phosphate isomerase activity; GO:0003824 catalytic activity; GO:0016861 intramolecular oxidoreductase activity, interconverting aldoses and ketoses;	K01807	rpiA; ribose 5-phosphate isomerase A [EC:5.3.1.6]	ath01230 Biosynthesis of amino acids - Arabidopsis thaliana (thale cress); ath00030 Pentose phosphate pathway - Arabidopsis thaliana (thale cress); ath01200 Carbon metabolism - Arabidopsis thaliana (thale cress); ath01100 Metabolic pathways - Arabidopsis thaliana (thale cress); ath00710 Carbon fixation in photosynthetic organisms - Arabidopsis thaliana (thale cress); ath01110 Biosynthesis of seco…			G	KOG3075	Ribose 5-phosphate isomerase
A0A1P8BDQ0	Kinesin like protein for actin based chloroplast movement 2 OS=Arabidopsis thaliana OX=3702 GN=KAC2	KAC2	140.79	40.18	11.8	13	15	10	1.027	1.02	1.038	0.968	0.979	1.003	0.956	0.0183205	nucleus	GO:0044763 single-organism cellular process; GO:0007018 microtubule-based movement; GO:0006928 movement of cell or subcellular component; GO:0044699 single-organism process; GO:0009987 cellular process; GO:0007017 microtubule-based process;		GO:0003774 motor activity; GO:1901265 nucleoside phosphate binding; GO:0016817 hydrolase activity, acting on acid anhydrides; GO:0005515 protein binding; GO:0016787 hydrolase activity; GO:0097159 organic cyclic compound binding; GO:1901363 heterocyclic compound binding; GO:0008092 cytoskeletal protein binding; GO:0016462 pyrophosphatase activity; GO:0003824 catalytic activity; GO:0032553 ribonucl…				IPR027417; IPR001752;	P-loop containing nucleoside triphosphate hydrolase; Kinesin motor domain;	Z	KOG0239	Kinesin (KAR3 subfamily)
A0A1P8BDV1	Tetratricopeptide repeat (TPR)-like superfamily protein OS=Arabidopsis thaliana OX=3702 GN=MQJ2.5	MQJ2.5	114.18	14.157	5.5	5	5	5	1.078	0.931	0.915	1.026	1.041	1.025	1.057	0.37864	cytoplasm			GO:0005515 protein binding; GO:0005488 binding;	K17973			IPR011990; IPR013026;	Tetratricopeptide-like helical domain; Tetratricopeptide repeat-containing domain;	Z	KOG2053	Mitochondrial inheritance and actin cytoskeleton organization protein
A0A1P8BDW7	Peroxisome 1 OS=Arabidopsis thaliana OX=3702 GN=PEX1	PEX1	122.9	4.4431	1.8	2	2	2	0.996	0.994	0.906	1.054	1.099	0.959	1.075	0.23464	cytoplasm	GO:0007031 peroxisome organization; GO:0016043 cellular component organization; GO:0009987 cellular process; GO:0006996 organelle organization; GO:0071840 cellular component organization or biogenesis;	GO:0043226 organelle; GO:0043231 intracellular membrane-bounded organelle; GO:0043229 intracellular organelle; GO:0044464 cell part; GO:0005622 intracellular; GO:0005777 peroxisome; GO:0042579 microbody; GO:0005737 cytoplasm; GO:0044424 intracellular part; GO:0005623 cell; GO:0043227 membrane-bounded organelle; GO:0044444 cytoplasmic part;	GO:0005524 ATP binding; GO:1901265 nucleoside phosphate binding; GO:0001882 nucleoside binding; GO:0043167 ion binding; GO:0000166 nucleotide binding; GO:0097159 organic cyclic compound binding; GO:1901363 heterocyclic compound binding; GO:0032549 ribonucleoside binding; GO:0097367 carbohydrate derivative binding; GO:0032553 ribonucleotide binding; GO:0005488 binding; GO:0032550 purine ribonucleo…	K13338	PEX1; peroxin-1	ath04146 Peroxisome - Arabidopsis thaliana (thale cress);	IPR029067; IPR003959; IPR003593; IPR009010; IPR027417; IPR015342;	CDC48 domain 2-like; ATPase, AAA-type, core; AAA+ ATPase domain; Aspartate decarboxylase-like domain; P-loop containing nucleoside triphosphate hydrolase; Peroxisome biogenesis factor 1, N-terminal, psi beta-barrel fold;	O	KOG0735	AAA+-type ATPase
A0A1P8BDY9	DNAse I-like superfamily protein OS=Arabidopsis thaliana OX=3702 GN=At5g11350	At5g11350	79.412	3.6368	2.7	2	2	2									nucleus							IPR005135;	Endonuclease/exonuclease/phosphatase;	K	KOG2338	Transcriptional effector CCR4-related protein
A0A1P8BDZ0	Tetratricopeptide repeat (TPR)-like superfamily protein OS=Arabidopsis thaliana OX=3702 GN=EMB976	EMB976	92.791	-2	0.9	1	1	1									chloroplast			GO:0005515 protein binding; GO:0005488 binding;				IPR011990;	Tetratricopeptide-like helical domain;	R	KOG4197	FOG: PPR repeat
A0A1P8BDZ4	Histidine-tRNA ligase OS=Arabidopsis thaliana OX=3702 GN=At5g04090	At5g04090	31.192	3.3071	4.3	1	1	1									nucleus
A0A1P8BE24	Disease resistance protein (CC-NBS-LRR class) family OS=Arabidopsis thaliana OX=3702 GN=MUD21.16	MUD21.16	98.268	2.1991	0.9	1	1	1									nucleus			GO:1901265 nucleoside phosphate binding; GO:0001882 nucleoside binding; GO:0043167 ion binding; GO:0005515 protein binding; GO:0000166 nucleotide binding; GO:0097159 organic cyclic compound binding; GO:1901363 heterocyclic compound binding; GO:0032549 ribonucleoside binding; GO:0097367 carbohydrate derivative binding; GO:0032553 ribonucleotide binding; GO:0005488 binding; GO:0032550 purine ribonu…				IPR002182; IPR027417; IPR032675; IPR008808;	NB-ARC; P-loop containing nucleoside triphosphate hydrolase; Leucine-rich repeat domain, L domain-like; Powdery mildew resistance protein, RPW8 domain;	T	KOG4658	Apoptotic ATPase
A0A1P8BE56	P-type ATPase of Arabidopsis 2 OS=Arabidopsis thaliana OX=3702 GN=PAA2	PAA2	87.614	14.705	8.4	5	5	5	1.119	1.117	0.961	0.986	0.99	0.923	0.907	0.158175	plasma membrane	GO:0006810 transport; GO:0051179 localization; GO:0006812 cation transport; GO:0030001 metal ion transport; GO:0006811 ion transport; GO:0051234 establishment of localization;	GO:0031224 intrinsic component of membrane; GO:0016020 membrane; GO:0016021 integral component of membrane; GO:0044425 membrane part;	GO:0042625 ATPase coupled ion transmembrane transporter activity; GO:1901265 nucleoside phosphate binding; GO:0015399 primary active transmembrane transporter activity; GO:0022892 substrate-specific transporter activity; GO:0016817 hydrolase activity, acting on acid anhydrides; GO:0016787 hydrolase activity; GO:0022891 substrate-specific transmembrane transporter activity; GO:0016887 ATPase activ…	K01533			IPR006121; IPR023299; IPR008250; IPR023214;	Heavy metal-associated domain, HMA; P-type ATPase, cytoplasmic domain N; P-type ATPase, A domain; HAD-like domain;	P	KOG0207	Cation transport ATPase
A0A1P8BE77	Transcription elongation factor (TFIIS) family protein OS=Arabidopsis thaliana OX=3702 GN=MYH9.6	MYH9.6	39.203	2.0455	2.6	1	1	1									nucleus		GO:0043226 organelle; GO:0043231 intracellular membrane-bounded organelle; GO:0043229 intracellular organelle; GO:0005634 nucleus; GO:0044464 cell part; GO:0005622 intracellular; GO:0044424 intracellular part; GO:0043227 membrane-bounded organelle; GO:0005623 cell;					IPR003617; IPR017923;	Transcription elongation factor, TFIIS/CRSP70, N-terminal, sub-type; Transcription factor IIS, N-terminal;
A0A1P8BEB3	Vesicle-associated membrane protein 713 OS=Arabidopsis thaliana OX=3702 GN=VAMP713	VAMP713	25.896	26.642	39.4	7	10	6	0.96	0.976	1.019	0.912	1.039	1.104	1.034	0.63346	chloroplast	GO:0006810 transport; GO:0051179 localization; GO:0016192 vesicle-mediated transport; GO:0051234 establishment of localization;	GO:0031224 intrinsic component of membrane; GO:0016020 membrane; GO:0016021 integral component of membrane; GO:0044425 membrane part;		K08515	VAMP7; vesicle-associated membrane protein 7	ath04130 SNARE interactions in vesicular transport - Arabidopsis thaliana (thale cress);	IPR010908; IPR011012; IPR001388;	Longin domain; Longin-like domain; Synaptobrevin;	U	KOG0859	Synaptobrevin/VAMP-like protein
A0A1P8BEB7	Phosphoglycerate mutase family protein OS=Arabidopsis thaliana OX=3702 GN=MQB2.16	MQB2.16	25.536	13.604	25.9	4	4	4	1.076	0.972	1.095	0.966	0.952	0.959	0.915	0.1452	chloroplast
A0A1P8BED3	ZPR1 zinc-finger domain protein OS=Arabidopsis thaliana OX=3702 GN=MNJ8.130	MNJ8.130	50.553	16.932	5.8	2	3	2	0.979	1.019	0.997	1.042	1.004	0.97	1.007	0.79158	nucleus			GO:0043169 cation binding; GO:0046872 metal ion binding; GO:0008270 zinc ion binding; GO:0046914 transition metal ion binding; GO:0005488 binding; GO:0043167 ion binding;	K06874			IPR004457;	Zinc finger, ZPR1-type;	R	KOG2703	C4-type Zn-finger protein
A0A1P8BEF2	Phototropic-responsive NPH3 family protein OS=Arabidopsis thaliana OX=3702 GN=At5g67385	At5g67385	62.595	35.939	20.4	11	11	11	1.032	1.042	0.954	1.002	0.992	0.947	0.971	0.4327	nucleus							IPR011333; IPR027356;	SKP1/BTB/POZ domain; NPH3 domain;
A0A1P8BEG0	DNA helicase OS=Arabidopsis thaliana OX=3702 GN=MCM6	MCM6	95.897	4.8135	2.8	3	3	3	1.085	1.049	0.828	1.079	0.98	1.002	1.033	0.68636	cytoplasm	GO:0006260 DNA replication; GO:0006725 cellular aromatic compound metabolic process; GO:0006259 DNA metabolic process; GO:1901360 organic cyclic compound metabolic process; GO:0006807 nitrogen compound metabolic process; GO:0009058 biosynthetic process; GO:0044238 primary metabolic process; GO:1901576 organic substance biosynthetic process; GO:0044237 cellular metabolic process; GO:0044249 cellul…	GO:0043226 organelle; GO:0043231 intracellular membrane-bounded organelle; GO:0043229 intracellular organelle; GO:0005634 nucleus; GO:0044464 cell part; GO:0005622 intracellular; GO:0032991 macromolecular complex; GO:0044424 intracellular part; GO:0042555 MCM complex; GO:0043234 protein complex; GO:0043227 membrane-bounded organelle; GO:0005623 cell;	GO:0003677 DNA binding; GO:0005524 ATP binding; GO:1901265 nucleoside phosphate binding; GO:0004386 helicase activity; GO:0001882 nucleoside binding; GO:0043167 ion binding; GO:0016817 hydrolase activity, acting on acid anhydrides; GO:0016787 hydrolase activity; GO:0000166 nucleotide binding; GO:0017111 nucleoside-triphosphatase activity; GO:1901363 heterocyclic compound binding; GO:0097159 organ…	K02542	MCM6; DNA replication licensing factor MCM6 [EC:3.6.4.12]	ath03030 DNA replication - Arabidopsis thaliana (thale cress);	IPR012340; IPR001208; IPR033762; IPR027417; IPR027925;	Nucleic acid-binding, OB-fold; MCM domain; MCM OB domain; P-loop containing nucleoside triphosphate hydrolase; MCM N-terminal domain;	L	KOG0480	DNA replication licensing factor, MCM6 component
A0A1P8BEG9	HEAT/U-box domain-containing protein OS=Arabidopsis thaliana OX=3702 GN=MCK7.28	MCK7.28	207.42	13.933	2.7	5	5	5	0.977	0.968	1.024	1.058	0.981	1	1.024	0.46458	chloroplast			GO:0043169 cation binding; GO:0046872 metal ion binding; GO:0005515 protein binding; GO:0008270 zinc ion binding; GO:0046914 transition metal ion binding; GO:0005488 binding; GO:0043167 ion binding;	K22377			IPR001841; IPR013083; IPR011989; IPR011016; IPR016024;	Zinc finger, RING-type; Zinc finger, RING/FYVE/PHD-type; Armadillo-like helical; Zinc finger, RING-CH-type; Armadillo-type fold;	O	KOG0803	Predicted E3 ubiquitin ligase
A0A1P8BEL3	Proline-rich spliceosome-associated (PSP) family protein / zinc knuckle (CCHC-type) family protein OS=Arabidopsis thaliana OX=3702 GN=MBB18.15	MBB18.15	49.635	7.0443	6.3	2	2	2	0.934	0.941	0.931	1.028	1.141	1.024	1.138	0.069358	nucleus			GO:0097159 organic cyclic compound binding; GO:1901363 heterocyclic compound binding; GO:0046914 transition metal ion binding; GO:0005488 binding; GO:0003676 nucleic acid binding; GO:0043167 ion binding; GO:0046872 metal ion binding; GO:0043169 cation binding; GO:0008270 zinc ion binding;	K13128			IPR006568; IPR001878;	PSP, proline-rich; Zinc finger, CCHC-type;	S	KOG2673	Uncharacterized conserved protein, contains PSP domain
A0A1P8BEL5	Nudix hydrolase homolog 2 OS=Arabidopsis thaliana OX=3702 GN=NUDT2	NUDT2	36.795	1.8163	5.6	1	1	1									chloroplast			GO:0016787 hydrolase activity; GO:0003824 catalytic activity;				IPR015797; IPR000086;	NUDIX hydrolase domain-like; NUDIX hydrolase domain;	T	KOG0648	Predicted NUDIX hydrolase FGF-2 and related proteins
A0A1P8BES4	Cleavage and polyadenylation specificity factor 160 OS=Arabidopsis thaliana OX=3702 GN=CPSF160	CPSF160	135.29	17.346	5.1	4	4	4	1.102	0.931	0.903	1.021	1.021	1.04	1.05	0.48844	cytoplasm		GO:0043226 organelle; GO:0043231 intracellular membrane-bounded organelle; GO:0043229 intracellular organelle; GO:0005634 nucleus; GO:0044464 cell part; GO:0005622 intracellular; GO:0044424 intracellular part; GO:0043227 membrane-bounded organelle; GO:0005623 cell;	GO:0097159 organic cyclic compound binding; GO:1901363 heterocyclic compound binding; GO:0005488 binding; GO:0003676 nucleic acid binding;	K14401	CPSF1; cleavage and polyadenylation specificity factor subunit 1	ath03015 mRNA surveillance pathway - Arabidopsis thaliana (thale cress);	IPR004871;	Cleavage/polyadenylation specificity factor, A subunit, C-terminal;	A	KOG1896	mRNA cleavage and polyadenylation factor II complex, subunit CFT1 (CPSF subunit)
A0A1P8BET3	Arogenate dehydrogenase OS=Arabidopsis thaliana OX=3702 GN=At5g34930	At5g34930	70.194	2.6765	1.5	1	1	1	0.879	1.007	0.943	1.057	1.037	1.077	1.121	0.047063	chloroplast	GO:0006725 cellular aromatic compound metabolic process; GO:0016053 organic acid biosynthetic process; GO:0044699 single-organism process; GO:0009058 biosynthetic process; GO:1901566 organonitrogen compound biosynthetic process; GO:0044237 cellular metabolic process; GO:0071704 organic substance metabolic process; GO:0008152 metabolic process; GO:0006520 cellular amino acid metabolic process; GO:…		GO:0016627 oxidoreductase activity, acting on the CH-CH group of donors; GO:0008977 prephenate dehydrogenase (NAD+) activity; GO:0016628 oxidoreductase activity, acting on the CH-CH group of donors, NAD or NADP as acceptor; GO:0003824 catalytic activity; GO:0004665 prephenate dehydrogenase (NADP+) activity; GO:0016491 oxidoreductase activity;	K15227	TYRAAT; arogenate dehydrogenase (NADP+), plant [EC:1.3.1.78]	ath01230 Biosynthesis of amino acids - Arabidopsis thaliana (thale cress); ath00400 Phenylalanine, tyrosine and tryptophan biosynthesis - Arabidopsis thaliana (thale cress); ath01100 Metabolic pathways - Arabidopsis thaliana (thale cress); ath01110 Biosynthesis of secondary metabolites - Arabidopsis thaliana (thale cress);	IPR003099; IPR008927; IPR016040;	Prephenate dehydrogenase; 6-phosphogluconate dehydrogenase C-terminal domain-like; NAD(P)-binding domain;	E	KOG2380	Prephenate dehydrogenase (NADP+)
A0A1P8BF05	O-acyltransferase (WSD1-like) family protein OS=Arabidopsis thaliana OX=3702 GN=WSD1	WSD1	56.692	10.126	8.8	4	4	4									mitochondria	GO:0046486 glycerolipid metabolic process; GO:0044711 single-organism biosynthetic process; GO:0044763 single-organism cellular process; GO:0044699 single-organism process; GO:0044255 cellular lipid metabolic process; GO:0009058 biosynthetic process; GO:0044238 primary metabolic process; GO:0044237 cellular metabolic process; GO:1901576 organic substance biosynthetic process; GO:0044249 cellular …		GO:0016746 transferase activity, transferring acyl groups; GO:0004144 diacylglycerol O-acyltransferase activity; GO:0003824 catalytic activity; GO:0016740 transferase activity; GO:0016747 transferase activity, transferring acyl groups other than amino-acyl groups; GO:0016411 acylglycerol O-acyltransferase activity; GO:0008374 O-acyltransferase activity;	K15406	WSD1; wax-ester synthase / diacylglycerol O-acyltransferase [EC:2.3.1.75 2.3.1.20]	ath00073 Cutin, suberine and wax biosynthesis - Arabidopsis thaliana (thale cress);	IPR009721; IPR004255;	O-acyltransferase WSD1, C-terminal; O-acyltransferase, WSD1, N-terminal;
A0A1P8BF28	Peptidemethionine sulfoxide reductase 1 OS=Arabidopsis thaliana OX=3702 GN=PMSR1	PMSR1	26.185	6.3642	21.4	5	8	2	0.807	1.265	1.058	0.93	0.885	1.068	0.921	0.65458	chloroplast	GO:0044699 single-organism process; GO:0008152 metabolic process; GO:0055114 oxidation-reduction process; GO:0044710 single-organism metabolic process;		GO:0016667 oxidoreductase activity, acting on a sulfur group of donors; GO:0008113 peptide-methionine (S)-S-oxide reductase activity; GO:0016671 oxidoreductase activity, acting on a sulfur group of donors, disulfide as acceptor; GO:0003824 catalytic activity; GO:0016491 oxidoreductase activity;				IPR002569;	Peptide methionine sulphoxide reductase MsrA;	O	KOG1635	Peptide methionine sulfoxide reductase
A0A1P8BF32	Heat shock protein 70 (Hsp 70) family protein OS=Arabidopsis thaliana OX=3702 GN=BIP2	BIP2	74.374	26.948	52.7	36	118	4	0.953	0.927	1.001	1.031	1.075	1.058	1.098	0.021175	cytoplasm				K09490	HSPA5; heat shock 70kDa protein 5	ath03060 Protein export - Arabidopsis thaliana (thale cress); ath04141 Protein processing in endoplasmic reticulum - Arabidopsis thaliana (thale cress);	IPR029048; IPR029047;	Heat shock protein 70kD, C-terminal domain; Heat shock protein 70kD, peptide-binding domain;	O	KOG0100	Molecular chaperones GRP78/BiP/KAR2, HSP70 superfamily
A0A1P8BF69	Translocon-associated protein beta (TRAPB) family protein OS=Arabidopsis thaliana OX=3702 GN=MUA22.2	MUA22.2	17.225	18.93	10.1	1	2	1	0.934	1.096	0.993	0.946	1.061	0.982	0.989	0.86696	chloroplast				K13250	SSR2; translocon-associated protein subunit beta	ath04141 Protein processing in endoplasmic reticulum - Arabidopsis thaliana (thale cress);			U	KOG3317	Translocon-associated complex TRAP, beta subunit
A0A1P8BF72	Cytochrome p450 81d1 OS=Arabidopsis thaliana OX=3702 GN=CYP81D1	CYP81D1	40.037	1.7582	2.5	1	1	1									extracellular	GO:0044699 single-organism process; GO:0008152 metabolic process; GO:0055114 oxidation-reduction process; GO:0044710 single-organism metabolic process;		GO:0097159 organic cyclic compound binding; GO:1901363 heterocyclic compound binding; GO:0020037 heme binding; GO:0005506 iron ion binding; GO:0046914 transition metal ion binding; GO:0003824 catalytic activity; GO:0005488 binding; GO:0043167 ion binding; GO:0043169 cation binding; GO:0046872 metal ion binding; GO:0016705 oxidoreductase activity, acting on paired donors, with incorporation or red…						Q	KOG0156	Cytochrome P450 CYP2 subfamily
A0A1P8BF87	Actin-related protein 9 OS=Arabidopsis thaliana OX=3702 GN=ARP9	ARP9	57.361	3.5808	2.9	1	1	1	0.993	1.117	0.893	1.08	0.901	1.035	1.004	0.95086	chloroplast				K11673					Z	KOG0797	Actin-related protein
A0A1P8BFB3	P-loop containing nucleoside triphosphate hydrolases superfamily protein OS=Arabidopsis thaliana OX=3702 GN=MDC12.8	MDC12.8	52.936	2.3702	10.4	5	6	2									cytoplasm			GO:0005524 ATP binding; GO:1901265 nucleoside phosphate binding; GO:0001882 nucleoside binding; GO:0043167 ion binding; GO:0000166 nucleotide binding; GO:0097159 organic cyclic compound binding; GO:1901363 heterocyclic compound binding; GO:0032549 ribonucleoside binding; GO:0097367 carbohydrate derivative binding; GO:0032553 ribonucleotide binding; GO:0005488 binding; GO:0003676 nucleic acid bind…	K12823	DDX5; ATP-dependent RNA helicase DDX5/DBP2 [EC:3.6.4.13]	ath03040 Spliceosome - Arabidopsis thaliana (thale cress);	IPR011545; IPR014014; IPR014001; IPR027417; IPR001650;	DEAD/DEAH box helicase domain; RNA helicase, DEAD-box type, Q motif; Helicase superfamily 1/2, ATP-binding domain; P-loop containing nucleoside triphosphate hydrolase; Helicase, C-terminal;	A	KOG0331	ATP-dependent RNA helicase
A0A1P8BFG3	Acyl-CoA binding protein 5 OS=Arabidopsis thaliana OX=3702 GN=ACBP5	ACBP5	71.637	5.7836	8.1	5	6	2	0.994	0.971	0.936	1	1.117	0.991	1.071	0.184336	nucleus			GO:0000062 fatty-acyl-CoA binding; GO:0005488 binding; GO:0043167 ion binding; GO:0005515 protein binding; GO:0043168 anion binding; GO:0048037 cofactor binding; GO:1901681 sulfur compound binding; GO:0050662 coenzyme binding;				IPR000582; IPR015915; IPR014352;	Acyl-CoA-binding protein, ACBP; Kelch-type beta propeller; FERM/acyl-CoA-binding protein, 3-helical bundle;	R	KOG0379	Kelch repeat-containing proteins
[truncated: 6,033 more rows]
