# Supplementary material for: The Proteome and Phosphoproteome Uncovers Candidate Proteins Associated With Vacuolar Phosphate Signal Multipled by Vacuolar Phosphate Transporter 1 (VPT1) in Arabidopsis
Source: Mol Cell Proteomics. 2023 Apr 18;22(6):100549. doi: 10.1016/j.mcpro.2023.100549 (PMC10209694; doi:10.1016/j.mcpro.2023.100549)
Supplement: Supplemental Table S5 — Significantly changing abundance proteins in proteome. [file mmc5.xlsx]

## Sheet: Diff distribution
Compared sample name	Up-regulated	Down-regulated
VPT1/C	94	52

## Sheet: VPT1vsC
序号	Protein accession	Protein description	VPT1/C Ratio	Regulated Type	VPT1/C P value	Gene name	Gene IDs	MW [kDa]	Score	Coverage [%]	Peptides	PSMs	Unique peptides	C_1	C_2	C_3	VPT1_1	VPT1_2	VPT1_3	Subcellular localization	Biological Process	Cellular Component	Molecular Function	KEGG KO No.	KEGG Gene	KEGG pathway	IPR ID	Domain description
1	A0A1I9LMG6	Beta-1,3-glucanase 2 OS=Arabidopsis thaliana OX=3702 GN=BGL2	1.85	Up	0.0140444	BGL2	At3g57260	39.38	38.475	19.7	6	8	6	0.88	0.674	0.545	1.163	1.435	1.285	chloroplast	GO:0008152 metabolic process; GO:0005975 carbohydrate metabolic process; GO:0044238 primary metabolic process; GO:0071704 organic substance metabolic process;		GO:0004553 hydrolase activity, hydrolyzing O-glycosyl compounds; GO:0016787 hydrolase activity; GO:0003824 catalytic activity; GO:0016798 hydrolase activity, acting on glycosyl bonds;				IPR017853; IPR013781;	Glycoside hydrolase superfamily; Glycoside hydrolase, catalytic domain;
2	A0A1I9LRM5	LUC7 related protein OS=Arabidopsis thaliana OX=3702 GN=UNE6	1.306	Up	0.025922	UNE6	At3g03340	38.407	7.6	26.2	9	9	2	0.769	0.859	0.966	1.161	1.038	1.189	Golgi apparatus	GO:0044085 cellular component biogenesis; GO:0006376 mRNA splice site selection; GO:0016043 cellular component organization; GO:0022613 ribonucleoprotein complex biogenesis; GO:0022618 ribonucleoprotein complex assembly; GO:0006725 cellular aromatic compound metabolic process; GO:0044237 cellular metabolic process; GO:0071704 organic substance metabolic process; GO:0000398 mRNA splicing, via spli…	GO:0005685 U1 snRNP; GO:0043229 intracellular organelle; GO:0044446 intracellular organelle part; GO:0032991 macromolecular complex; GO:0044424 intracellular part; GO:0005623 cell; GO:0044422 organelle part; GO:0097525 spliceosomal snRNP complex; GO:0043231 intracellular membrane-bounded organelle; GO:0043226 organelle; GO:0005634 nucleus; GO:0044464 cell part; GO:0005622 intracellular; GO:199090…	GO:0097159 organic cyclic compound binding; GO:1901363 heterocyclic compound binding; GO:0003729 mRNA binding; GO:0003723 RNA binding; GO:0005488 binding; GO:0003676 nucleic acid binding;
3	A0A1P8ATA9	SIT4 phosphatase-associated family protein OS=Arabidopsis thaliana OX=3702 GN=At1g07990	1.333	Up	0.0093647	At1g07990	At1g07990	66.064	3.7894	3.4	2	2	2	0.817	0.912	0.836	1.224	1.165	1.031	nucleus			GO:0005488 binding;	K15501			IPR011989; IPR016024;	Armadillo-like helical; Armadillo-type fold;
4	A0A1P8AWX1	Transcriptional coactivator/pterin dehydratase OS=Arabidopsis thaliana OX=3702 GN=CELLULOSE SYNTHASE LIKE B5	0.629	Down	0.047801	CELLULOSE	At1g29810	16.38	4.5549	8.1	1	1	1	1.234	1.232	1.247	0.909	0.797	0.629	chloroplast	GO:0051188 cofactor biosynthetic process; GO:0042559 pteridine-containing compound biosynthetic process; GO:0018130 heterocycle biosynthetic process; GO:0006725 cellular aromatic compound metabolic process; GO:0006807 nitrogen compound metabolic process; GO:1901360 organic cyclic compound metabolic process; GO:0009058 biosynthetic process; GO:0006732 coenzyme metabolic process; GO:1901566 organon…		GO:0016829 lyase activity; GO:0016836 hydro-lyase activity; GO:0008124 4-alpha-hydroxytetrahydrobiopterin dehydratase activity; GO:0003824 catalytic activity; GO:0016835 carbon-oxygen lyase activity;
5	A0A1P8B1Y3	ARM repeat superfamily protein OS=Arabidopsis thaliana OX=3702 GN=SGR6	1.222	Up	0.0131838	SGR6	At2g36810	164.59	10.967	4.8	7	7	7	0.867	0.901	0.929	1.019	1.18	1.096	chloroplast			GO:0005488 binding;				IPR032682; IPR011989; IPR016024;	Condensin complex subunit 1, C-terminal; Armadillo-like helical; Armadillo-type fold;
6	A0A1P8B2F0	Glutathione S-transferase zeta 1 OS=Arabidopsis thaliana OX=3702 GN=GSTZ1	1.242	Up	0.021662	GSTZ1	At2g02390	21.755	-2	37.5	6	9	1	0.914	0.924	0.839	1.132	1.004	1.19	mitochondria	GO:0009072 aromatic amino acid family metabolic process; GO:0006725 cellular aromatic compound metabolic process; GO:0044281 small molecule metabolic process; GO:0044763 single-organism cellular process; GO:1901360 organic cyclic compound metabolic process; GO:0006807 nitrogen compound metabolic process; GO:0044699 single-organism process; GO:0044238 primary metabolic process; GO:0044237 cellular…	GO:0044424 intracellular part; GO:0005623 cell; GO:0044464 cell part; GO:0005622 intracellular; GO:0005737 cytoplasm;	GO:0005515 protein binding; GO:0003824 catalytic activity; GO:0005488 binding;	K01800	maiA; maleylacetoacetate isomerase [EC:5.2.1.2]	ath00350 Tyrosine metabolism - Arabidopsis thaliana (thale cress); ath01100 Metabolic pathways - Arabidopsis thaliana (thale cress);	IPR004046; IPR010987; IPR034330; IPR004045; IPR012336;	Glutathione S-transferase, C-terminal; Glutathione S-transferase, C-terminal-like; Glutathione S-transferases, class Zeta , C-terminal; Glutathione S-transferase, N-terminal; Thioredoxin-like fold;
7	A0A1P8B3N4	Separase OS=Arabidopsis thaliana OX=3702 GN=ESP	1.239	Up	0.034381	ESP	At4g22970	244.97	1.6547	0.3	1	1	1	0.838	0.935	0.905	1.151	0.981	1.185	nucleus	GO:0006508 proteolysis; GO:0008152 metabolic process; GO:0043170 macromolecule metabolic process; GO:0019538 protein metabolic process; GO:0044238 primary metabolic process; GO:0071704 organic substance metabolic process;	GO:0043226 organelle; GO:0043231 intracellular membrane-bounded organelle; GO:0043229 intracellular organelle; GO:0005634 nucleus; GO:0044464 cell part; GO:0005622 intracellular; GO:0044424 intracellular part; GO:0043227 membrane-bounded organelle; GO:0005623 cell;	GO:0008233 peptidase activity; GO:0016787 hydrolase activity; GO:0005515 protein binding; GO:0003824 catalytic activity; GO:0005488 binding;	K02365			IPR011990; IPR030397;	Tetratricopeptide-like helical domain; SEPARIN core domain;
8	A0A1P8B7K5	Costars family protein OS=Arabidopsis thaliana OX=3702 GN=At4g33640	0.751	Down	0.008405	At4g33640	At4g33640	18.337	13.015	14.9	2	3	2	1.163	1.105	1.18	0.957	0.79	0.842	chloroplast							IPR027817;	Costars domain;
9	A0A1P8BAA6	D-aminoacid aminotransferase-like PLP-dependent enzymes superfamily protein OS=Arabidopsis thaliana OX=3702 GN=At5g27410	1.324	Up	0.025117	At5g27410	At5g27410	56.935	12.645	10.9	4	5	2	0.84	0.856	0.882	0.973	1.181	1.259	chloroplast	GO:0008152 metabolic process;		GO:0003824 catalytic activity;				IPR027417;	P-loop containing nucleoside triphosphate hydrolase;
10	A0A2H1ZEI5	Pumilio 5 OS=Arabidopsis thaliana OX=3702 GN=PUM5	1.271	Up	0.0181823	PUM5	At3g20250	101.6	3.9994	3.2	3	3	2	0.93	0.822	0.888	1.173	1.009	1.174	nucleus			GO:0097159 organic cyclic compound binding; GO:1901363 heterocyclic compound binding; GO:0003723 RNA binding; GO:0005488 binding; GO:0003676 nucleic acid binding;	K17943			IPR011989; IPR016024; IPR033712; IPR033133;	Armadillo-like helical; Armadillo-type fold; Pumilio, RNA binding domain; Pumilio homology domain;
11	B3H5M0	Monodehydroascorbate reductase OS=Arabidopsis thaliana OX=3702 GN=MDHAR	1.944	Up	0.0104556	MDHAR	At3g09940	47.593	47.012	18.2	7	8	7	0.598	0.78	0.621	1.206	1.604	1.077	cytoplasm	GO:0044699 single-organism process; GO:0008152 metabolic process; GO:0055114 oxidation-reduction process; GO:0044710 single-organism metabolic process;		GO:0097159 organic cyclic compound binding; GO:1901363 heterocyclic compound binding; GO:1901265 nucleoside phosphate binding; GO:0050660 flavin adenine dinucleotide binding; GO:0003824 catalytic activity; GO:0005488 binding; GO:0043167 ion binding; GO:0043168 anion binding; GO:0000166 nucleotide binding; GO:0048037 cofactor binding; GO:0016491 oxidoreductase activity; GO:0036094 small molecule b…	K08232	E1.6.5.4; monodehydroascorbate reductase (NADH) [EC:1.6.5.4]	ath00053 Ascorbate and aldarate metabolism - Arabidopsis thaliana (thale cress); ath01100 Metabolic pathways - Arabidopsis thaliana (thale cress);	IPR016156; IPR023753;	FAD/NAD-linked reductase, dimerisation domain; FAD/NAD(P)-binding domain;
12	B3H700	HECT ubiquitin protein ligase family protein KAK OS=Arabidopsis thaliana OX=3702 GN=KAK	1.231	Up	0.0131407	KAK	At4g38600	193.45	4.6724	2.1	3	3	3	0.882	0.884	0.921	1.003	1.145	1.159	nucleus	GO:0008152 metabolic process; GO:0032446 protein modification by small protein conjugation; GO:0016567 protein ubiquitination; GO:0044260 cellular macromolecule metabolic process; GO:0044267 cellular protein metabolic process; GO:0006464 cellular protein modification process; GO:0043170 macromolecule metabolic process; GO:0019538 protein metabolic process; GO:0070647 protein modification by small…		GO:0019787 ubiquitin-like protein transferase activity; GO:0003824 catalytic activity; GO:0005488 binding; GO:0004842 ubiquitin-protein transferase activity; GO:0016874 ligase activity; GO:0005515 protein binding; GO:0016740 transferase activity;	K10590	TRIP12; E3 ubiquitin-protein ligase TRIP12 [EC:2.3.2.26]	ath04120 Ubiquitin mediated proteolysis - Arabidopsis thaliana (thale cress);	IPR011989; IPR016024; IPR000569;	Armadillo-like helical; Armadillo-type fold; HECT domain;
13	F4HQ76	Sucrose synthase OS=Arabidopsis thaliana OX=3702 GN=SUS6	1.356	Up	0.00108051	SUS6	At1g73370	102.03	13.074	6.9	7	7	6	0.795	0.827	0.884	1.169	1.096	1.132	cytoplasm	GO:0044723 single-organism carbohydrate metabolic process; GO:0008152 metabolic process; GO:0005985 sucrose metabolic process; GO:0044262 cellular carbohydrate metabolic process; GO:0044710 single-organism metabolic process; GO:0044763 single-organism cellular process; GO:0044699 single-organism process; GO:0009311 oligosaccharide metabolic process; GO:0005984 disaccharide metabolic process; GO:0…		GO:0016758 transferase activity, transferring hexosyl groups; GO:0003824 catalytic activity; GO:0035251 UDP-glucosyltransferase activity; GO:0008194 UDP-glycosyltransferase activity; GO:0046527 glucosyltransferase activity; GO:0016757 transferase activity, transferring glycosyl groups; GO:0016157 sucrose synthase activity; GO:0016740 transferase activity;	K00695	E2.4.1.13; sucrose synthase [EC:2.4.1.13]	ath01100 Metabolic pathways - Arabidopsis thaliana (thale cress); ath00500 Starch and sucrose metabolism - Arabidopsis thaliana (thale cress);	IPR000368; IPR001296;	Sucrose synthase; Glycosyl transferase, family 1;
14	F4HST2	Dehydrin family protein OS=Arabidopsis thaliana OX=3702 GN=ERD10	0.686	Down	0.0113175	ERD10	At1g20450	29.443	12.664	11.2	3	5	2	1.227	1.165	1.195	0.731	0.765	0.963	nucleus	GO:0001101 response to acid chemical; GO:0042221 response to chemical; GO:0006950 response to stress; GO:0009415 response to water; GO:0009628 response to abiotic stimulus; GO:1901700 response to oxygen-containing compound; GO:0010035 response to inorganic substance; GO:0050896 response to stimulus;
15	F4HXW0	Plant invertase/pectin methylesterase inhibitor superfamily protein OS=Arabidopsis thaliana OX=3702 GN=At1g14890	1.26	Up	0.048256	At1g14890	At1g14890	24.321	4.1155	7.3	2	2	2	1.019	0.848	0.79	1.168	1.039	1.141	chloroplast	GO:0065009 regulation of molecular function; GO:0044092 negative regulation of molecular function; GO:0043086 negative regulation of catalytic activity; GO:0050790 regulation of catalytic activity; GO:0065007 biological regulation;		GO:0004857 enzyme inhibitor activity; GO:0098772 molecular function regulator; GO:0030234 enzyme regulator activity;				IPR006501;	Pectinesterase inhibitor domain;
16	F4I0K2	Fructokinase-like 2, chloroplastic OS=Arabidopsis thaliana OX=3702 GN=FLN2	1.324	Up	0.03222	FLN2	At1g69200	68.979	17.109	6.2	4	4	4	0.78	0.842	0.949	1.22	1.193	0.992	chloroplast	GO:0016043 cellular component organization; GO:0016310 phosphorylation; GO:0006725 cellular aromatic compound metabolic process; GO:0097659 nucleic acid-templated transcription; GO:0009058 biosynthetic process; GO:0044237 cellular metabolic process; GO:0006796 phosphate-containing compound metabolic process; GO:0071704 organic substance metabolic process; GO:0008152 metabolic process; GO:0046483 …	GO:0042646 plastid nucleoid; GO:0043229 intracellular organelle; GO:0043232 intracellular non-membrane-bounded organelle; GO:0044434 chloroplast part; GO:0005737 cytoplasm; GO:0044446 intracellular organelle part; GO:0044435 plastid part; GO:0044424 intracellular part; GO:0005623 cell; GO:0009532 plastid stroma; GO:0044422 organelle part; GO:0043228 non-membrane-bounded organelle; GO:0009507 chlo…	GO:0005515 protein binding; GO:0016301 kinase activity; GO:0003824 catalytic activity; GO:0016740 transferase activity; GO:0005488 binding; GO:0016772 transferase activity, transferring phosphorus-containing groups;				IPR011611; IPR029056;	Carbohydrate kinase PfkB; Ribokinase-like;
17	F4I353	Alpha/beta-Hydrolases superfamily protein OS=Arabidopsis thaliana OX=3702 GN=At1g29840	0.745	Down	0.0101825	At1g29840	At1g29840	35.287	4.7117	10.3	3	3	2	1.157	1.259	1.049	0.91	0.803	0.867	chloroplast				K06889			IPR029058; IPR022742;	Alpha/Beta hydrolase fold; Serine aminopeptidase, S33;
18	F4IFQ0	Serine/threonine-protein phosphatase OS=Arabidopsis thaliana OX=3702 GN=BSL3	1.544	Up	0.0026221	BSL3	At2g27210	107.02	2.3219	15.6	12	15	1	0.804	0.763	0.782	1.358	1.099	1.17	nucleus	GO:0050794 regulation of cellular process; GO:0044700 single organism signaling; GO:0009741 response to brassinosteroid; GO:0071310 cellular response to organic substance; GO:1901700 response to oxygen-containing compound; GO:0044267 cellular protein metabolic process; GO:0044699 single-organism process; GO:0050896 response to stimulus; GO:0071383 cellular response to steroid hormone stimulus; GO…		GO:0042578 phosphoric ester hydrolase activity; GO:0003824 catalytic activity; GO:0016791 phosphatase activity; GO:0005488 binding; GO:0016788 hydrolase activity, acting on ester bonds; GO:0005515 protein binding; GO:0016787 hydrolase activity; GO:0004721 phosphoprotein phosphatase activity;				IPR029052; IPR004843; IPR015915; IPR006186;	Metallo-dependent phosphatase-like; Calcineurin-like phosphoesterase domain, ApaH type; Kelch-type beta propeller; Serine/threonine-specific protein phosphatase/bis(5-nucleosyl)-tetraphosphatase;
19	F4ITT3	Lycopene beta/epsilon cyclase protein OS=Arabidopsis thaliana OX=3702 GN=At2g32640	0.617	Down	0.000178979	At2g32640	At2g32640	42.308	8.3083	7	2	2	2	1.31	1.274	1.167	0.768	0.761	0.784	chloroplast	GO:0044699 single-organism process; GO:0008152 metabolic process; GO:0055114 oxidation-reduction process; GO:0044710 single-organism metabolic process;		GO:0003824 catalytic activity; GO:0016491 oxidoreductase activity;				IPR023753;	FAD/NAD(P)-binding domain;
20	F4IUQ7	Beta-galactosidase OS=Arabidopsis thaliana OX=3702 GN=BGAL9	0.351	Down	0.000140978	BGAL9	At2g32810	96.513	31.959	13.7	12	14	11	1.587	1.422	1.504	0.599	0.481	0.504	vacuole	GO:0008152 metabolic process; GO:0005975 carbohydrate metabolic process; GO:0044238 primary metabolic process; GO:0071704 organic substance metabolic process;	GO:0031224 intrinsic component of membrane; GO:0016020 membrane; GO:0016021 integral component of membrane; GO:0044425 membrane part;	GO:0015925 galactosidase activity; GO:0003824 catalytic activity; GO:0005488 binding; GO:0016798 hydrolase activity, acting on glycosyl bonds; GO:0004553 hydrolase activity, hydrolyzing O-glycosyl compounds; GO:0030246 carbohydrate binding; GO:0016787 hydrolase activity; GO:0004565 beta-galactosidase activity;				IPR031330; IPR000922; IPR017853; IPR013781; IPR008979;	Glycoside hydrolase 35, catalytic domain; D-galactoside/L-rhamnose binding SUEL lectin domain; Glycoside hydrolase superfamily; Glycoside hydrolase, catalytic domain; Galactose-binding domain-like;
21	F4JRV2	Superoxide dismutase OS=Arabidopsis thaliana OX=3702 GN=FSD1	1.35	Up	0.013441	FSD1	At4g25100	21.098	19.826	26.9	6	14	6	0.809	0.849	0.897	1.165	1.267	1.018	cytoplasm,nucleus	GO:0006801 superoxide metabolic process; GO:0033554 cellular response to stress; GO:0051716 cellular response to stimulus; GO:0000303 response to superoxide; GO:0034614 cellular response to reactive oxygen species; GO:0006950 response to stress; GO:0071451 cellular response to superoxide; GO:0071450 cellular response to oxygen radical; GO:0055114 oxidation-reduction process; GO:0009636 response t…		GO:0004784 superoxide dismutase activity; GO:0003824 catalytic activity; GO:0016721 oxidoreductase activity, acting on superoxide radicals as acceptor; GO:0005488 binding; GO:0043167 ion binding; GO:0016209 antioxidant activity; GO:0043169 cation binding; GO:0046872 metal ion binding; GO:0016491 oxidoreductase activity;	K04564	SOD2; superoxide dismutase, Fe-Mn family [EC:1.15.1.1]	ath04146 Peroxisome - Arabidopsis thaliana (thale cress);	IPR019831; IPR019832;	Manganese/iron superoxide dismutase, N-terminal; Manganese/iron superoxide dismutase, C-terminal;
22	F4K3Z6	Protein kinasesubiquitin-protein ligase OS=Arabidopsis thaliana OX=3702 GN=KEG	1.214	Up	0.043717	KEG	At5g13530	178.08	3.4075	1.5	3	3	3	0.977	0.927	0.809	1.16	1.023	1.11	cytoplasm	GO:0016310 phosphorylation; GO:0044267 cellular protein metabolic process; GO:0044238 primary metabolic process; GO:0044237 cellular metabolic process; GO:0006796 phosphate-containing compound metabolic process; GO:0071704 organic substance metabolic process; GO:0008152 metabolic process; GO:0006468 protein phosphorylation; GO:0006793 phosphorus metabolic process; GO:0044260 cellular macromolecul…		GO:1901265 nucleoside phosphate binding; GO:0016773 phosphotransferase activity, alcohol group as acceptor; GO:0016874 ligase activity; GO:0005515 protein binding; GO:0004672 protein kinase activity; GO:0097159 organic cyclic compound binding; GO:1901363 heterocyclic compound binding; GO:0016301 kinase activity; GO:0003824 catalytic activity; GO:0032553 ribonucleotide binding; GO:0005488 binding;…	K16279			IPR000719; IPR001841; IPR013083; IPR020683; IPR011009;	Protein kinase domain; Zinc finger, RING-type; Zinc finger, RING/FYVE/PHD-type; Ankyrin repeat-containing domain; Protein kinase-like domain;
23	F4K6X6	HSP20-like chaperones superfamily protein OS=Arabidopsis thaliana OX=3702 GN=At5g20970	1.337	Up	0.0129963	At5g20970	At5g20970	28.131	6.266	13.7	3	3	3	0.78	0.903	0.878	1.196	1.028	1.2	Golgi apparatus		GO:0031224 intrinsic component of membrane; GO:0016020 membrane; GO:0016021 integral component of membrane; GO:0044425 membrane part;		K13993	HSP20; HSP20 family protein	ath04141 Protein processing in endoplasmic reticulum - Arabidopsis thaliana (thale cress);	IPR002068; IPR008978;	Alpha crystallin/Hsp20 domain; HSP20-like chaperone;
24	O03986	Heat shock protein 90-4 OS=Arabidopsis thaliana OX=3702 GN=HSP90-4	1.756	Up	0.0073595	HSP90-4	At5g56000	80.14	-2	37.6	27	54	1	0.642	0.728	0.789	1.315	1.43	1.046	cytoplasm	GO:0006457 protein folding; GO:0006950 response to stress; GO:0050896 response to stimulus; GO:0009987 cellular process;	GO:0016020 membrane; GO:0044434 chloroplast part; GO:0030312 external encapsulating structure; GO:0031090 organelle membrane; GO:0071944 cell periphery; GO:0005737 cytoplasm; GO:0044424 intracellular part; GO:0005623 cell; GO:0044422 organelle part; GO:0005622 intracellular; GO:0044464 cell part; GO:0098805 whole membrane; GO:0043227 membrane-bounded organelle; GO:0009536 plastid; GO:0043229 intr…	GO:0005524 ATP binding; GO:1901265 nucleoside phosphate binding; GO:0001882 nucleoside binding; GO:0043167 ion binding; GO:0005515 protein binding; GO:0000166 nucleotide binding; GO:0097159 organic cyclic compound binding; GO:1901363 heterocyclic compound binding; GO:0032549 ribonucleoside binding; GO:0097367 carbohydrate derivative binding; GO:0032553 ribonucleotide binding; GO:0005488 binding; …	K04079	HSP90A; molecular chaperone HtpG	ath04141 Protein processing in endoplasmic reticulum - Arabidopsis thaliana (thale cress); ath04626 Plant-pathogen interaction - Arabidopsis thaliana (thale cress);	IPR020568; IPR020575; IPR003594;	Ribosomal protein S5 domain 2-type fold; Heat shock protein Hsp90, N-terminal; Histidine kinase-like ATPase, C-terminal domain;
25	O04373	IAA-amino acid hydrolase ILR1-like 4 OS=Arabidopsis thaliana OX=3702 GN=ILL4	1.244	Up	0.040516	ILL4	At1g51760	48.263	23.829	9.5	3	4	3	0.858	0.92	0.885	0.986	1.248	1.078	chloroplast	GO:0009611 response to wounding; GO:0008152 metabolic process; GO:0050896 response to stimulus; GO:0006950 response to stress;	GO:0016020 membrane; GO:0005788 endoplasmic reticulum lumen; GO:0043229 intracellular organelle; GO:0005783 endoplasmic reticulum; GO:0071944 cell periphery; GO:0005737 cytoplasm; GO:0044446 intracellular organelle part; GO:0012505 endomembrane system; GO:0044424 intracellular part; GO:0005623 cell; GO:0044422 organelle part; GO:0005886 plasma membrane; GO:0043226 organelle; GO:0043231 intracellu…	GO:0016787 hydrolase activity; GO:0010179 IAA-Ala conjugate hydrolase activity; GO:0010178 IAA-amino acid conjugate hydrolase activity; GO:0003824 catalytic activity; GO:0016810 hydrolase activity, acting on carbon-nitrogen (but not peptide) bonds;	K21604			IPR011650;	Peptidase M20, dimerisation domain;
26	O22812	AT-hook motif nuclear-localized protein 10 OS=Arabidopsis thaliana OX=3702 GN=AHL10	0.67	Down	0.039065	AHL10	At2g33620	36.316	4.3941	4	1	1	1	1.277	1.047	1.296	0.634	0.918	0.875	nucleus	GO:0050794 regulation of cellular process; GO:0006725 cellular aromatic compound metabolic process; GO:0097659 nucleic acid-templated transcription; GO:0060255 regulation of macromolecule metabolic process; GO:0019219 regulation of nucleobase-containing compound metabolic process; GO:0009058 biosynthetic process; GO:0044237 cellular metabolic process; GO:0071704 organic substance metabolic proces…	GO:0043226 organelle; GO:0043231 intracellular membrane-bounded organelle; GO:0043229 intracellular organelle; GO:0005634 nucleus; GO:0044464 cell part; GO:0005622 intracellular; GO:0005737 cytoplasm; GO:0044424 intracellular part; GO:0005829 cytosol; GO:0043227 membrane-bounded organelle; GO:0005623 cell; GO:0044444 cytoplasmic part;	GO:0097159 organic cyclic compound binding; GO:1901363 heterocyclic compound binding; GO:0003677 DNA binding; GO:0005488 binding; GO:0003676 nucleic acid binding;				IPR005175;	PPC domain;
27	O23171	Methylesterase 9 OS=Arabidopsis thaliana OX=3702 GN=MES9	1.259	Up	0.0051245	MES9	At4g37150	28.744	4.0543	7.8	2	2	2	0.836	0.944	0.873	1.104	1.077	1.159	chloroplast	GO:0006725 cellular aromatic compound metabolic process; GO:1901615 organic hydroxy compound metabolic process; GO:0098542 defense response to other organism; GO:0044699 single-organism process; GO:0043207 response to external biotic stimulus; GO:0050896 response to stimulus; GO:0044237 cellular metabolic process; GO:0051707 response to other organism; GO:0045087 innate immune response; GO:007170…		GO:0080030 methyl indole-3-acetate esterase activity; GO:0080031 methyl salicylate esterase activity; GO:0052689 carboxylic ester hydrolase activity; GO:0003824 catalytic activity; GO:0005488 binding; GO:0016788 hydrolase activity, acting on ester bonds; GO:0005515 protein binding; GO:0016787 hydrolase activity; GO:0080032 methyl jasmonate esterase activity;				IPR029058; IPR000073;	Alpha/Beta hydrolase fold; Alpha/beta hydrolase fold-1;
28	O23553	Beta-amylase 3, chloroplastic OS=Arabidopsis thaliana OX=3702 GN=BAM3	0.764	Down	0.0057166	BAM3	At4g17090	61.352	184.27	54.9	27	37	27	1.177	1.076	1.181	0.918	0.899	0.808	nucleus	GO:0000023 maltose metabolic process; GO:0016051 carbohydrate biosynthetic process; GO:0005982 starch metabolic process; GO:0044275 cellular carbohydrate catabolic process; GO:0009628 response to abiotic stimulus; GO:0044042 glucan metabolic process; GO:0044699 single-organism process; GO:0009058 biosynthetic process; GO:0005984 disaccharide metabolic process; GO:0050896 response to stimulus; GO:…	GO:0043229 intracellular organelle; GO:0044434 chloroplast part; GO:0044446 intracellular organelle part; GO:0005737 cytoplasm; GO:0044435 plastid part; GO:0044424 intracellular part; GO:0009532 plastid stroma; GO:0005623 cell; GO:0044422 organelle part; GO:0009507 chloroplast; GO:0043231 intracellular membrane-bounded organelle; GO:0043226 organelle; GO:0005622 intracellular; GO:0044464 cell par…	GO:0004553 hydrolase activity, hydrolyzing O-glycosyl compounds; GO:0016787 hydrolase activity; GO:0016160 amylase activity; GO:0016161 beta-amylase activity; GO:0003824 catalytic activity; GO:0016798 hydrolase activity, acting on glycosyl bonds;	K01177	E3.2.1.2; beta-amylase [EC:3.2.1.2]	ath00500 Starch and sucrose metabolism - Arabidopsis thaliana (thale cress);	IPR017853; IPR013781;	Glycoside hydrolase superfamily; Glycoside hydrolase, catalytic domain;
29	O24603	Endochitinase CHI OS=Arabidopsis thaliana OX=3702 GN=CHI	1.945	Up	0.021661	CHI	At2g43570	29.775	44.777	29.6	6	8	6	0.784	0.68	0.555	1.339	1.283	1.305	extracellular	GO:0010150 leaf senescence; GO:0044036 cell wall macromolecule metabolic process; GO:0006026 aminoglycan catabolic process; GO:0098542 defense response to other organism; GO:0048827 phyllome development; GO:0090693 plant organ senescence; GO:0044699 single-organism process; GO:0006032 chitin catabolic process; GO:0044764 multi-organism cellular process; GO:0044237 cellular metabolic process; GO:0…	GO:0048046 apoplast; GO:0030312 external encapsulating structure; GO:0044464 cell part; GO:0071944 cell periphery; GO:0009505 plant-type cell wall; GO:0005618 cell wall; GO:0005623 cell; GO:0005576 extracellular region;	GO:0004553 hydrolase activity, hydrolyzing O-glycosyl compounds; GO:0008061 chitin binding; GO:0097367 carbohydrate derivative binding; GO:0016787 hydrolase activity; GO:0004568 chitinase activity; GO:0003824 catalytic activity; GO:0005488 binding; GO:0016798 hydrolase activity, acting on glycosyl bonds;	K01183	E3.2.1.14; chitinase [EC:3.2.1.14]	ath01100 Metabolic pathways - Arabidopsis thaliana (thale cress); ath00520 Amino sugar and nucleotide sugar metabolism - Arabidopsis thaliana (thale cress);	IPR000726; IPR023346; IPR001002;	Glycoside hydrolase, family 19, catalytic; Lysozyme-like domain; Chitin-binding, type 1;
30	O49339	PTI1-like tyrosine-protein kinase 2 OS=Arabidopsis thaliana OX=3702 GN=PTI12	1.399	Up	0.0011403	PTI12	At2g30740	40.5	32.555	32.2	10	13	6	0.863	0.858	0.778	1.116	1.175	1.204	cytoplasm	GO:0050794 regulation of cellular process; GO:0044700 single organism signaling; GO:0016310 phosphorylation; GO:0007166 cell surface receptor signaling pathway; GO:0044267 cellular protein metabolic process; GO:0018212 peptidyl-tyrosine modification; GO:0044699 single-organism process; GO:0050896 response to stimulus; GO:0044237 cellular metabolic process; GO:0006796 phosphate-containing compound…	GO:0016020 membrane; GO:0009506 plasmodesma; GO:0044464 cell part; GO:0071944 cell periphery; GO:0030054 cell junction; GO:0005911 cell-cell junction; GO:0005623 cell; GO:0055044 symplast; GO:0005886 plasma membrane;	GO:1901265 nucleoside phosphate binding; GO:0016773 phosphotransferase activity, alcohol group as acceptor; GO:0019901 protein kinase binding; GO:0004713 protein tyrosine kinase activity; GO:0005515 protein binding; GO:0004672 protein kinase activity; GO:0004888 transmembrane signaling receptor activity; GO:0004871 signal transducer activity; GO:0097159 organic cyclic compound binding; GO:1901363…				IPR000719; IPR020635; IPR001245; IPR011009;	Protein kinase domain; Tyrosine-protein kinase, catalytic domain; Serine-threonine/tyrosine-protein kinase catalytic domain; Protein kinase-like domain;
31	O64858	At2g44230/F4I1.4 OS=Arabidopsis thaliana OX=3702 GN=At2g44230	0.743	Down	0.0120394	At2g44230	At2g44230	59.894	14.501	8.5	3	3	3	1.147	1.052	1.262	0.809	0.931	0.83	nucleus
32	O64865	At2g44300 OS=Arabidopsis thaliana OX=3702 GN=AtXYP10	1.267	Up	0.0154206	AtXYP10	At2g44300	21.706	2.209	5.4	1	1	1	0.954	0.802	0.888	1.088	1.185	1.077	extracellular	GO:0006810 transport; GO:0006869 lipid transport; GO:1902578 single-organism localization; GO:0044699 single-organism process; GO:0010876 lipid localization; GO:0071702 organic substance transport; GO:0033036 macromolecule localization; GO:0051179 localization; GO:0044765 single-organism transport; GO:0051234 establishment of localization;	GO:0016020 membrane; GO:0044464 cell part; GO:0071944 cell periphery; GO:0044425 membrane part; GO:0031225 anchored component of membrane; GO:0031224 intrinsic component of membrane; GO:0005623 cell; GO:0016021 integral component of membrane; GO:0005886 plasma membrane;	GO:0008289 lipid binding; GO:0005488 binding;				IPR016140;	Bifunctional inhibitor/plant lipid transfer protein/seed storage helical domain;
33	O80517	Uclacyanin-2 OS=Arabidopsis thaliana OX=3702 GN=At2g44790	1.78	Up	0.0165372	At2g44790	At2g44790	20.354	2.1243	4	1	2	1	0.69	0.792	0.668	1.233	1.007	1.587	extracellular	GO:0044699 single-organism process; GO:0008152 metabolic process; GO:0055114 oxidation-reduction process; GO:0044710 single-organism metabolic process;	GO:0016020 membrane; GO:0031226 intrinsic component of plasma membrane; GO:0044459 plasma membrane part; GO:0009506 plasmodesma; GO:0044464 cell part; GO:0071944 cell periphery; GO:0044425 membrane part; GO:0030054 cell junction; GO:0031225 anchored component of membrane; GO:0031224 intrinsic component of membrane; GO:0005623 cell; GO:0005911 cell-cell junction; GO:0055044 symplast; GO:0046658 an…	GO:0009055 electron carrier activity; GO:0046872 metal ion binding; GO:0043169 cation binding; GO:0005488 binding; GO:0043167 ion binding;				IPR003245; IPR008972;	Phytocyanin domain; Cupredoxin;
34	O80734	Expressed protein OS=Arabidopsis thaliana OX=3702 GN=At2g46900	1.26	Up	0.0036024	At2g46900	At2g46900	71.421	8.1907	4.1	2	2	2	0.827	0.888	0.935	1.115	1.087	1.138	nucleus		GO:0044464 cell part; GO:0005622 intracellular; GO:0005737 cytoplasm; GO:0044424 intracellular part; GO:0005829 cytosol; GO:0005623 cell; GO:0044444 cytoplasmic part;
35	O82328	Gibberellin-regulated protein 7 OS=Arabidopsis thaliana OX=3702 GN=GASA7	1.299	Up	0.0049795	GASA7	At2g14900	11.381	6.3303	25	3	3	3	0.933	0.837	0.839	1.096	1.094	1.198	extracellular	GO:0050794 regulation of cellular process; GO:0044700 single organism signaling; GO:0051716 cellular response to stimulus; GO:0001101 response to acid chemical; GO:0009739 response to gibberellin; GO:0071310 cellular response to organic substance; GO:0071370 cellular response to gibberellin stimulus; GO:1901700 response to oxygen-containing compound; GO:0044699 single-organism process; GO:0010033…	GO:0005576 extracellular region;
36	P0DKI3	Tropinone reductase homolog At1g07440 OS=Arabidopsis thaliana OX=3702 GN=At1g07440	0.792	Down	0.040076	At1g07440	At1g07440	28.332	17.877	27.1	5	7	5	1.153	1.183	1.036	0.864	0.801	1.007	nucleus	GO:0044699 single-organism process; GO:0008152 metabolic process; GO:0055114 oxidation-reduction process; GO:0044710 single-organism metabolic process;		GO:0003824 catalytic activity; GO:0016491 oxidoreductase activity;				IPR016040;	NAD(P)-binding domain;
37	P25269	Tryptophan synthase beta chain 2, chloroplastic OS=Arabidopsis thaliana OX=3702 GN=TSB2	1.451	Up	0.0026969	TSB2	At4g27070	51.6	39.202	34.1	17	33	4	0.752	0.789	0.896	1.135	1.223	1.178	chloroplast	GO:0006725 cellular aromatic compound metabolic process; GO:0016053 organic acid biosynthetic process; GO:0000162 tryptophan biosynthetic process; GO:0044699 single-organism process; GO:0009058 biosynthetic process; GO:0042435 indole-containing compound biosynthetic process; GO:1901566 organonitrogen compound biosynthetic process; GO:0044237 cellular metabolic process; GO:0006576 cellular biogeni…	GO:0043229 intracellular organelle; GO:0044434 chloroplast part; GO:0009526 plastid envelope; GO:0031967 organelle envelope; GO:0044446 intracellular organelle part; GO:0005737 cytoplasm; GO:0044435 plastid part; GO:0044424 intracellular part; GO:0009532 plastid stroma; GO:0005623 cell; GO:0044422 organelle part; GO:0009941 chloroplast envelope; GO:0009507 chloroplast; GO:0043231 intracellular me…	GO:0016829 lyase activity; GO:0016836 hydro-lyase activity; GO:0004834 tryptophan synthase activity; GO:0003824 catalytic activity; GO:0016835 carbon-oxygen lyase activity;	K01696	trpB; tryptophan synthase beta chain [EC:4.2.1.20]	ath01230 Biosynthesis of amino acids - Arabidopsis thaliana (thale cress); ath00260 Glycine, serine and threonine metabolism - Arabidopsis thaliana (thale cress); ath00400 Phenylalanine, tyrosine and tryptophan biosynthesis - Arabidopsis thaliana (thale cress); ath01100 Metabolic pathways - Arabidopsis thaliana (thale cress); ath01110 Biosynthesis of secondary metabolites - Arabidopsis thaliana (…	IPR001926;	Tryptophan synthase beta subunit-like PLP-dependent enzyme;
38	P28493	Pathogenesis-related protein 5 OS=Arabidopsis thaliana OX=3702 GN=At1g75040	1.733	Up	0.027836	At1g75040	At1g75040	25.252	94.262	60.7	11	26	11	0.958	0.631	0.582	1.372	1.296	1.094	extracellular	GO:0009628 response to abiotic stimulus; GO:0098542 defense response to other organism; GO:0044764 multi-organism cellular process; GO:0043207 response to external biotic stimulus; GO:0050896 response to stimulus; GO:0051707 response to other organism; GO:0045087 innate immune response; GO:0009607 response to biotic stimulus; GO:0009605 response to external stimulus; GO:0009814 defense response, …	GO:0043229 intracellular organelle; GO:0048046 apoplast; GO:0030312 external encapsulating structure; GO:0071944 cell periphery; GO:0005737 cytoplasm; GO:0044424 intracellular part; GO:0005623 cell; GO:0005576 extracellular region; GO:0043231 intracellular membrane-bounded organelle; GO:0043226 organelle; GO:0005622 intracellular; GO:0044464 cell part; GO:0005773 vacuole; GO:0005618 cell wall; GO…
39	P32962	Nitrilase 2 OS=Arabidopsis thaliana OX=3702 GN=NIT2	1.633	Up	0.0178037	NIT2	At3g44300	37.153	52.67	47.5	14	33	5	0.776	0.874	0.617	1.31	1.054	1.338	chloroplast	GO:0042446 hormone biosynthetic process; GO:0065008 regulation of biological quality; GO:0006725 cellular aromatic compound metabolic process; GO:0016053 organic acid biosynthetic process; GO:0044699 single-organism process; GO:0009058 biosynthetic process; GO:0042435 indole-containing compound biosynthetic process; GO:1901566 organonitrogen compound biosynthetic process; GO:0050896 response to s…	GO:0016020 membrane; GO:0071944 cell periphery; GO:0044464 cell part; GO:0005622 intracellular; GO:0005737 cytoplasm; GO:0044424 intracellular part; GO:0005829 cytosol; GO:0005623 cell; GO:0005886 plasma membrane; GO:0044444 cytoplasmic part;	GO:0016815 hydrolase activity, acting on carbon-nitrogen (but not peptide) bonds, in nitriles; GO:0003824 catalytic activity; GO:0016829 lyase activity; GO:0016787 hydrolase activity; GO:0018822 nitrile hydratase activity; GO:0016836 hydro-lyase activity; GO:0080109 indole-3-acetonitrile nitrile hydratase activity; GO:0000257 nitrilase activity; GO:0016810 hydrolase activity, acting on carbon-nit…	K01501	E3.5.5.1; nitrilase [EC:3.5.5.1]	ath00380 Tryptophan metabolism - Arabidopsis thaliana (thale cress); ath00910 Nitrogen metabolism - Arabidopsis thaliana (thale cress); ath00460 Cyanoamino acid metabolism - Arabidopsis thaliana (thale cress);	IPR003010;	Carbon-nitrogen hydrolase;
40	P33154	Pathogenesis-related protein 1 OS=Arabidopsis thaliana OX=3702 GN=At2g14610	1.86	Up	0.0148998	At2g14610	At2g14610	17.677	6.1507	18	3	4	3	0.847	0.625	0.601	1.028	1.407	1.42	chloroplast	GO:0001101 response to acid chemical; GO:0009628 response to abiotic stimulus; GO:0098542 defense response to other organism; GO:1901700 response to oxygen-containing compound; GO:0043207 response to external biotic stimulus; GO:0050896 response to stimulus; GO:0051707 response to other organism; GO:0045087 innate immune response; GO:0010266 response to vitamin B1; GO:0009607 response to biotic s…	GO:0048046 apoplast; GO:0030312 external encapsulating structure; GO:0044464 cell part; GO:0071944 cell periphery; GO:0005618 cell wall; GO:0005623 cell; GO:0005576 extracellular region;		K13449	PR1; pathogenesis-related protein 1	ath04016 MAPK signaling pathway - plant - Arabidopsis thaliana (thale cress); ath04626 Plant-pathogen interaction - Arabidopsis thaliana (thale cress); ath04075 Plant hormone signal transduction - Arabidopsis thaliana (thale cress);	IPR034111; IPR014044;	Pathogenesis-related protein 1-like, SCP domain; CAP domain;
41	P43296	Cysteine protease RD19A OS=Arabidopsis thaliana OX=3702 GN=RD19A	1.226	Up	0.008623	RD19A	At4g39090	40.418	26.862	17.7	5	8	5	0.841	0.892	0.951	1.053	1.142	1.095	vacuole	GO:0051603 proteolysis involved in cellular protein catabolic process; GO:0044257 cellular protein catabolic process; GO:0009628 response to abiotic stimulus; GO:0098542 defense response to other organism; GO:0044267 cellular protein metabolic process; GO:0043207 response to external biotic stimulus; GO:0050896 response to stimulus; GO:0051707 response to other organism; GO:0044237 cellular metab…	GO:0043226 organelle; GO:0043231 intracellular membrane-bounded organelle; GO:0043229 intracellular organelle; GO:0005615 extracellular space; GO:0044421 extracellular region part; GO:0005634 nucleus; GO:0044464 cell part; GO:0005622 intracellular; GO:0005764 lysosome; GO:0005737 cytoplasm; GO:0005773 vacuole; GO:0044424 intracellular part; GO:0043227 membrane-bounded organelle; GO:0005623 cell; …	GO:0004175 endopeptidase activity; GO:0070011 peptidase activity, acting on L-amino acid peptides; GO:0008234 cysteine-type peptidase activity; GO:0008233 peptidase activity; GO:0016787 hydrolase activity; GO:0004197 cysteine-type endopeptidase activity; GO:0003824 catalytic activity;	K01373	CTSF; cathepsin F [EC:3.4.22.41]	ath04626 Plant-pathogen interaction - Arabidopsis thaliana (thale cress);	IPR013201; IPR000668;	Cathepsin propeptide inhibitor domain (I29); Peptidase C1A, papain C-terminal;
42	P46422	Glutathione S-transferase F2 OS=Arabidopsis thaliana OX=3702 GN=GSTF2	1.326	Up	0.023761	GSTF2	At4g02520	24.128	171.47	74.1	15	65	5	0.889	0.96	0.737	1.187	1.133	1.109	mitochondria	GO:0050794 regulation of cellular process; GO:0044700 single organism signaling; GO:0009628 response to abiotic stimulus; GO:0071310 cellular response to organic substance; GO:0098542 defense response to other organism; GO:0044699 single-organism process; GO:0043207 response to external biotic stimulus; GO:0050896 response to stimulus; GO:0044237 cellular metabolic process; GO:0051707 response to…	GO:0043229 intracellular organelle; GO:0016020 membrane; GO:0005783 endoplasmic reticulum; GO:0048046 apoplast; GO:0044434 chloroplast part; GO:0030054 cell junction; GO:0071944 cell periphery; GO:0044446 intracellular organelle part; GO:0005737 cytoplasm; GO:0044435 plastid part; GO:0012505 endomembrane system; GO:0044424 intracellular part; GO:0009532 plastid stroma; GO:0005911 cell-cell juncti…	GO:2001227 quercitrin binding; GO:0043167 ion binding; GO:0016209 antioxidant activity; GO:0005515 protein binding; GO:0033218 amide binding; GO:0043295 glutathione binding; GO:1900750 oligopeptide binding; GO:1901681 sulfur compound binding; GO:0016491 oxidoreductase activity; GO:0097159 organic cyclic compound binding; GO:1901363 heterocyclic compound binding; GO:0004364 glutathione transferase…	K00799	GST; glutathione S-transferase [EC:2.5.1.18]	ath00480 Glutathione metabolism - Arabidopsis thaliana (thale cress);	IPR004046; IPR010987; IPR012336; IPR004045; IPR034347;	Glutathione S-transferase, C-terminal; Glutathione S-transferase, C-terminal-like; Thioredoxin-like fold; Glutathione S-transferase, N-terminal; Glutathione S-transferases Phi, C-terminal;
43	P93829	PRA1 family protein D OS=Arabidopsis thaliana OX=3702 GN=PRA1D	1.212	Up	0.038844	PRA1D/MPI7	At1g04260	19.325	2.1372	6	1	1	1	0.977	0.912	0.825	1.02	1.174	1.095	vacuole	GO:0044000 movement in host; GO:1902579 multi-organism localization; GO:0046794 transport of virus; GO:0016192 vesicle-mediated transport; GO:0052192 movement in environment of other organism involved in symbiotic interaction; GO:0044403 symbiosis, encompassing mutualism through parasitism; GO:0044764 multi-organism cellular process; GO:0051701 interaction with host; GO:0051704 multi-organism pro…	GO:0010008 endosome membrane; GO:0043229 intracellular organelle; GO:0097708 intracellular vesicle; GO:0016020 membrane; GO:0005783 endoplasmic reticulum; GO:0098588 bounding membrane of organelle; GO:0031410 cytoplasmic vesicle; GO:0031090 organelle membrane; GO:0005737 cytoplasm; GO:0044446 intracellular organelle part; GO:0031982 vesicle; GO:0044433 cytoplasmic vesicle part; GO:0031224 intrins…	GO:0005515 protein binding; GO:0005488 binding;	K20359
44	Q02971	Cinnamyl alcohol dehydrogenase 7 OS=Arabidopsis thaliana OX=3702 GN=CAD7	0.702	Down	0.0122817	CAD7	At4g37980	38.245	53.603	37.5	12	14	12	1.096	1.079	1.378	0.852	0.814	0.828	cytoplasm	GO:0006725 cellular aromatic compound metabolic process; GO:0044711 single-organism biosynthetic process; GO:0055114 oxidation-reduction process; GO:0044763 single-organism cellular process; GO:0044699 single-organism process; GO:1901360 organic cyclic compound metabolic process; GO:0009699 phenylpropanoid biosynthetic process; GO:0009058 biosynthetic process; GO:0043207 response to external biot…		GO:0016614 oxidoreductase activity, acting on CH-OH group of donors; GO:0016616 oxidoreductase activity, acting on the CH-OH group of donors, NAD or NADP as acceptor; GO:0045551 cinnamyl-alcohol dehydrogenase activity; GO:0046914 transition metal ion binding; GO:0003824 catalytic activity; GO:0005488 binding; GO:0043167 ion binding; GO:0043169 cation binding; GO:0046872 metal ion binding; GO:0008…	K00083	E1.1.1.195; cinnamyl-alcohol dehydrogenase [EC:1.1.1.195]	ath01100 Metabolic pathways - Arabidopsis thaliana (thale cress); ath00940 Phenylpropanoid biosynthesis - Arabidopsis thaliana (thale cress); ath01110 Biosynthesis of secondary metabolites - Arabidopsis thaliana (thale cress);	IPR011032; IPR020843; IPR016040; IPR013154; IPR013149;	GroES-like; Polyketide synthase, enoylreductase domain; NAD(P)-binding domain; Alcohol dehydrogenase, N-terminal; Alcohol dehydrogenase, C-terminal;
45	Q05212	DNA damage-repair/toleration protein DRT102 OS=Arabidopsis thaliana OX=3702 GN=DRT102	0.812	Down	0.00151506	DRT102	At3g04880	33.233	55.379	38.4	9	11	9	1.087	1.124	1.135	0.863	0.926	0.927	cytoplasm	GO:0033554 cellular response to stress; GO:0051716 cellular response to stimulus; GO:0006725 cellular aromatic compound metabolic process; GO:0006950 response to stress; GO:0009628 response to abiotic stimulus; GO:0006259 DNA metabolic process; GO:1901360 organic cyclic compound metabolic process; GO:0006807 nitrogen compound metabolic process; GO:0005975 carbohydrate metabolic process; GO:004423…	GO:0043226 organelle; GO:0043231 intracellular membrane-bounded organelle; GO:0043229 intracellular organelle; GO:0005634 nucleus; GO:0044464 cell part; GO:0005622 intracellular; GO:0005737 cytoplasm; GO:0044424 intracellular part; GO:0005829 cytosol; GO:0043227 membrane-bounded organelle; GO:0005623 cell; GO:0044444 cytoplasmic part;	GO:0016853 isomerase activity; GO:0003824 catalytic activity;				IPR011051; IPR013096; IPR014710;	RmlC-like cupin domain; Cupin 2, conserved barrel; RmlC-like jelly roll fold;
46	Q0PGJ6	NADPH-dependent aldo-keto reductase, chloroplastic OS=Arabidopsis thaliana OX=3702 GN=AKR4C9	1.522	Up	0.0079777	AKR4C9	At2g37770	35.136	5.7134	13.3	4	6	1	0.758	0.919	0.696	1.17	1.17	1.271	chloroplast	GO:0009414 response to water deprivation; GO:0001101 response to acid chemical; GO:0006970 response to osmotic stress; GO:0006950 response to stress; GO:0055114 oxidation-reduction process; GO:0009628 response to abiotic stimulus; GO:0009636 response to toxic substance; GO:1901700 response to oxygen-containing compound; GO:0044699 single-organism process; GO:0009651 response to salt stress; GO:00…	GO:0043226 organelle; GO:0043231 intracellular membrane-bounded organelle; GO:0043229 intracellular organelle; GO:0044464 cell part; GO:0005622 intracellular; GO:0005737 cytoplasm; GO:0044424 intracellular part; GO:0043227 membrane-bounded organelle; GO:0005623 cell; GO:0009536 plastid; GO:0044444 cytoplasmic part; GO:0009507 chloroplast;	GO:1901265 nucleoside phosphate binding; GO:0043167 ion binding; GO:0000166 nucleotide binding; GO:0048037 cofactor binding; GO:0016491 oxidoreductase activity; GO:0016229 steroid dehydrogenase activity; GO:0016614 oxidoreductase activity, acting on CH-OH group of donors; GO:1901363 heterocyclic compound binding; GO:0097159 organic cyclic compound binding; GO:0016616 oxidoreductase activity, acti…	K00002	AKR1A1; alcohol dehydrogenase (NADP+) [EC:1.1.1.2]	ath00040 Pentose and glucuronate interconversions - Arabidopsis thaliana (thale cress); ath01100 Metabolic pathways - Arabidopsis thaliana (thale cress); ath00561 Glycerolipid metabolism - Arabidopsis thaliana (thale cress); ath00010 Glycolysis / Gluconeogenesis - Arabidopsis thaliana (thale cress); ath01110 Biosynthesis of secondary metabolites - Arabidopsis thaliana (thale cress);	IPR023210;	NADP-dependent oxidoreductase domain;
47	Q0WPF2	Polyadenylation and cleavage factor homolog 4 OS=Arabidopsis thaliana OX=3702 GN=PCFS4	2.316	Up	0.00078258	PCFS4	At4g04885	89.227	6.1446	4.3	3	3	3	0.558	0.621	0.616	1.359	1.197	1.601	nucleus	GO:0009909 regulation of flower development; GO:0022414 reproductive process; GO:0097659 nucleic acid-templated transcription; GO:0044699 single-organism process; GO:0009058 biosynthetic process; GO:0044237 cellular metabolic process; GO:0006353 DNA-templated transcription, termination; GO:0008152 metabolic process; GO:0051240 positive regulation of multicellular organismal process; GO:0044702 si…	GO:0043229 intracellular organelle; GO:0044446 intracellular organelle part; GO:0005737 cytoplasm; GO:0032991 macromolecular complex; GO:0031981 nuclear lumen; GO:0044424 intracellular part; GO:0005623 cell; GO:0044422 organelle part; GO:0005849 mRNA cleavage factor complex; GO:0043231 intracellular membrane-bounded organelle; GO:0043226 organelle; GO:0031974 membrane-enclosed lumen; GO:0005654 n…	GO:0003723 RNA binding; GO:0001099 basal RNA polymerase II transcription machinery binding; GO:0043167 ion binding; GO:0000993 RNA polymerase II core binding; GO:0044877 macromolecular complex binding; GO:0005515 protein binding; GO:0070063 RNA polymerase binding; GO:1901363 heterocyclic compound binding; GO:0097159 organic cyclic compound binding; GO:0003729 mRNA binding; GO:0043175 RNA polymera…	K14400	PCF11; pre-mRNA cleavage complex 2 protein Pcf11	ath03015 mRNA surveillance pathway - Arabidopsis thaliana (thale cress);	IPR006903; IPR006569; IPR007087; IPR008942;	RNA polymerase II-binding domain; CID domain; Zinc finger, C2H2; ENTH/VHS;
48	Q1H537	Divinyl chlorophyllide a 8-vinyl-reductase, chloroplastic OS=Arabidopsis thaliana OX=3702 GN=DVR	0.523	Down	4.61e-06	DVR	At5g18660	45.892	27.833	20.1	9	12	9	1.379	1.303	1.32	0.692	0.719	0.684	chloroplast	GO:0051188 cofactor biosynthetic process; GO:0046148 pigment biosynthetic process; GO:0006725 cellular aromatic compound metabolic process; GO:0015994 chlorophyll metabolic process; GO:0044699 single-organism process; GO:0009058 biosynthetic process; GO:1901566 organonitrogen compound biosynthetic process; GO:0044237 cellular metabolic process; GO:0071704 organic substance metabolic process; GO:0…	GO:0043229 intracellular organelle; GO:0016020 membrane; GO:0044434 chloroplast part; GO:0009526 plastid envelope; GO:0031967 organelle envelope; GO:0009534 chloroplast thylakoid; GO:0044446 intracellular organelle part; GO:0005737 cytoplasm; GO:0044435 plastid part; GO:0044424 intracellular part; GO:0005623 cell; GO:0009941 chloroplast envelope; GO:0044422 organelle part; GO:0009507 chloroplast;…	GO:0016627 oxidoreductase activity, acting on the CH-CH group of donors; GO:0016628 oxidoreductase activity, acting on the CH-CH group of donors, NAD or NADP as acceptor; GO:0003824 catalytic activity; GO:0033728 divinyl chlorophyllide a 8-vinyl-reductase activity; GO:0051744 3,8-divinyl protochlorophyllide a 8-vinyl reductase activity; GO:0016491 oxidoreductase activity;	K19073	DVR; divinyl chlorophyllide a 8-vinyl-reductase [EC:1.3.1.75]	ath00860 Porphyrin and chlorophyll metabolism - Arabidopsis thaliana (thale cress); ath01100 Metabolic pathways - Arabidopsis thaliana (thale cress); ath01110 Biosynthesis of secondary metabolites - Arabidopsis thaliana (thale cress);	IPR016040;	NAD(P)-binding domain;
49	Q2V4P2	Branched-chain-amino-acid aminotransferase OS=Arabidopsis thaliana OX=3702 GN=BCAT-2	1.202	Up	0.04604	BCAT-2	At1g10070	34.574	2.8666	3.1	1	1	1	0.889	0.974	0.863	1.043	1.025	1.21	cytoplasm	GO:0008652 cellular amino acid biosynthetic process; GO:0016053 organic acid biosynthetic process; GO:0044711 single-organism biosynthetic process; GO:0009082 branched-chain amino acid biosynthetic process; GO:0044281 small molecule metabolic process; GO:0044763 single-organism cellular process; GO:0006807 nitrogen compound metabolic process; GO:0044699 single-organism process; GO:0009058 biosynt…		GO:0052654 L-leucine transaminase activity; GO:0016769 transferase activity, transferring nitrogenous groups; GO:0004084 branched-chain-amino-acid transaminase activity; GO:0052656 L-isoleucine transaminase activity; GO:0008483 transaminase activity; GO:0003824 catalytic activity; GO:0016740 transferase activity; GO:0052655 L-valine transaminase activity;	K00826	E2.6.1.42; branched-chain amino acid aminotransferase [EC:2.6.1.42]	ath01230 Biosynthesis of amino acids - Arabidopsis thaliana (thale cress); ath00966 Glucosinolate biosynthesis - Arabidopsis thaliana (thale cress); ath01100 Metabolic pathways - Arabidopsis thaliana (thale cress); ath00290 Valine, leucine and isoleucine biosynthesis - Arabidopsis thaliana (thale cress); ath01210 2-Oxocarboxylic acid metabolism - Arabidopsis thaliana (thale cress); ath00270 Cyste…
50	Q38946	Glutamate dehydrogenase 2 OS=Arabidopsis thaliana OX=3702 GN=GDH2	1.214	Up	0.035316	GDH2	At5g07440	44.699	118.84	42.6	16	33	10	0.88	0.987	0.838	1.104	1.017	1.164	mitochondria	GO:0006970 response to osmotic stress; GO:0006950 response to stress; GO:0009628 response to abiotic stimulus; GO:0055114 oxidation-reduction process; GO:0044281 small molecule metabolic process; GO:0044763 single-organism cellular process; GO:0006807 nitrogen compound metabolic process; GO:0044699 single-organism process; GO:0009651 response to salt stress; GO:0050896 response to stimulus; GO:00…	GO:0043229 intracellular organelle; GO:0016020 membrane; GO:0098588 bounding membrane of organelle; GO:0031090 organelle membrane; GO:0005737 cytoplasm; GO:0044446 intracellular organelle part; GO:0044424 intracellular part; GO:0005623 cell; GO:0005739 mitochondrion; GO:0044422 organelle part; GO:0043226 organelle; GO:0043231 intracellular membrane-bounded organelle; GO:0044464 cell part; GO:0005…	GO:1901265 nucleoside phosphate binding; GO:0005507 copper ion binding; GO:0097159 organic cyclic compound binding; GO:1901363 heterocyclic compound binding; GO:0003824 catalytic activity; GO:0032553 ribonucleotide binding; GO:0005488 binding; GO:0050897 cobalt ion binding; GO:0032550 purine ribonucleoside binding; GO:0043169 cation binding; GO:0004353 glutamate dehydrogenase [NAD(P)+] activity; …	K00261	GLUD1_2; glutamate dehydrogenase (NAD(P)+) [EC:1.4.1.3]	ath00250 Alanine, aspartate and glutamate metabolism - Arabidopsis thaliana (thale cress); ath00220 Arginine biosynthesis - Arabidopsis thaliana (thale cress); ath01200 Carbon metabolism - Arabidopsis thaliana (thale cress); ath00910 Nitrogen metabolism - Arabidopsis thaliana (thale cress); ath01100 Metabolic pathways - Arabidopsis thaliana (thale cress);	IPR006096; IPR016040; IPR033922; IPR006097;	Glutamate/phenylalanine/leucine/valine dehydrogenase, C-terminal; NAD(P)-binding domain; NAD(P) binding domain of glutamate dehydrogenase; Glutamate/phenylalanine/leucine/valine dehydrogenase, dimerisation domain;
51	Q39079	Chaperone protein dnaJ 13 OS=Arabidopsis thaliana OX=3702 GN=ATJ13	0.535	Down	7.9361e-05	ATJ13	At2g35720	59.231	2.7287	1.7	1	1	1	1.239	1.385	1.324	0.732	0.688	0.693	cytoplasm	GO:0000003 reproduction; GO:0032502 developmental process; GO:0044707 single-multicellular organism process; GO:0003006 developmental process involved in reproduction; GO:0009416 response to light stimulus; GO:0022414 reproductive process; GO:0048731 system development; GO:0009628 response to abiotic stimulus; GO:0010228 vegetative to reproductive phase transition of meristem; GO:0048608 reproduc…	GO:0043226 organelle; GO:0043231 intracellular membrane-bounded organelle; GO:0043229 intracellular organelle; GO:0016020 membrane; GO:0044464 cell part; GO:0005622 intracellular; GO:0044425 membrane part; GO:0005737 cytoplasm; GO:0031224 intrinsic component of membrane; GO:0044424 intracellular part; GO:0005623 cell; GO:0043227 membrane-bounded organelle; GO:0016021 integral component of membran…	GO:0005515 protein binding; GO:0005488 binding;	K09531			IPR024586; IPR001623;	DnaJ-like protein C11, C-terminal; DnaJ domain;
52	Q39089	Protein PALE CRESS, chloroplastic OS=Arabidopsis thaliana OX=3702 GN=PAC	0.608	Down	0.0041155	PAC	At2g48120	36.611	8.4843	11.5	4	4	4	1.405	1.248	1.143	0.776	0.688	0.844	chloroplast	GO:0097659 nucleic acid-templated transcription; GO:0044699 single-organism process; GO:0048827 phyllome development; GO:0009058 biosynthetic process; GO:0044237 cellular metabolic process; GO:2001141 regulation of RNA biosynthetic process; GO:0008152 metabolic process; GO:0009314 response to radiation; GO:0043170 macromolecule metabolic process; GO:0009657 plastid organization; GO:0032502 develo…	GO:0043229 intracellular organelle; GO:0009501 amyloplast; GO:0005737 cytoplasm; GO:0044424 intracellular part; GO:0005623 cell; GO:0009507 chloroplast; GO:0043231 intracellular membrane-bounded organelle; GO:0043226 organelle; GO:0009513 etioplast; GO:0005622 intracellular; GO:0044464 cell part; GO:0009509 chromoplast; GO:0009537 proplastid; GO:0043227 membrane-bounded organelle; GO:0009536 plas…
53	Q39101	Ferritin-1, chloroplastic OS=Arabidopsis thaliana OX=3702 GN=FER1	1.237	Up	0.023042	FER1	At5g01600	28.178	49.811	35.3	7	10	7	0.931	0.846	0.893	1.069	1.213	1.02	chloroplast	GO:0065008 regulation of biological quality; GO:0022414 reproductive process; GO:0048827 phyllome development; GO:0044699 single-organism process; GO:0044237 cellular metabolic process; GO:0009607 response to biotic stimulus; GO:0051234 establishment of localization; GO:0009605 response to external stimulus; GO:0000041 transition metal ion transport; GO:0008152 metabolic process; GO:0044702 singl…	GO:0043229 intracellular organelle; GO:0016020 membrane; GO:0009535 chloroplast thylakoid membrane; GO:0044434 chloroplast part; GO:0005737 cytoplasm; GO:0044446 intracellular organelle part; GO:0009534 chloroplast thylakoid; GO:0042651 thylakoid membrane; GO:0044435 plastid part; GO:0044424 intracellular part; GO:0009532 plastid stroma; GO:0005623 cell; GO:0005739 mitochondrion; GO:0044422 organ…	GO:0016722 oxidoreductase activity, oxidizing metal ions; GO:0005506 iron ion binding; GO:0016724 oxidoreductase activity, oxidizing metal ions, oxygen as acceptor; GO:0008199 ferric iron binding; GO:0046914 transition metal ion binding; GO:0003824 catalytic activity; GO:0005488 binding; GO:0043167 ion binding; GO:0046872 metal ion binding; GO:0043169 cation binding; GO:0004322 ferroxidase activi…	K00522			IPR012347; IPR009040; IPR009078; IPR008331;	Ferritin-related; Ferritin-like diiron domain; Ferritin-like superfamily; Ferritin/DPS protein domain;
54	Q39232	Sucrose transport protein SUC1 OS=Arabidopsis thaliana OX=3702 GN=SUC1	1.318	Up	0.00099786	SUC1	At1g71880	54.858	8.7801	4.9	2	3	2	0.87	0.866	0.848	1.07	1.189	1.147	plasma membrane	GO:0009846 pollen germination; GO:0000003 reproduction; GO:0044707 single-multicellular organism process; GO:0022414 reproductive process; GO:0044699 single-organism process; GO:0005984 disaccharide metabolic process; GO:0043207 response to external biotic stimulus; GO:0050896 response to stimulus; GO:0044237 cellular metabolic process; GO:0051707 response to other organism; GO:0071704 organic su…	GO:0043229 intracellular organelle; GO:0016020 membrane; GO:0031226 intrinsic component of plasma membrane; GO:0098588 bounding membrane of organelle; GO:0031090 organelle membrane; GO:0071944 cell periphery; GO:0030054 cell junction; GO:0044446 intracellular organelle part; GO:0005737 cytoplasm; GO:0031224 intrinsic component of membrane; GO:0044424 intracellular part; GO:0005887 integral compon…	GO:0015294 solute:cation symporter activity; GO:0022804 active transmembrane transporter activity; GO:0015291 secondary active transmembrane transporter activity; GO:0015154 disaccharide transmembrane transporter activity; GO:0005402 cation:sugar symporter activity; GO:0008506 sucrose:proton symporter activity; GO:0015075 ion transmembrane transporter activity; GO:0051119 sugar transmembrane tran…	K15378			IPR020846;	Major facilitator superfamily domain;
55	Q39241	Thioredoxin H5 OS=Arabidopsis thaliana OX=3702 GN=TRX5	1.441	Up	0.0024027	TRX5	At1g45145	13.122	23.44	47.5	5	14	5	0.862	0.826	0.745	1.105	1.233	1.168	cytoplasm	GO:0050794 regulation of cellular process; GO:0033554 cellular response to stress; GO:0065008 regulation of biological quality; GO:0045454 cell redox homeostasis; GO:0098542 defense response to other organism; GO:0044699 single-organism process; GO:0043207 response to external biotic stimulus; GO:0050896 response to stimulus; GO:0051707 response to other organism; GO:0071704 organic substance met…	GO:0016020 membrane; GO:0048046 apoplast; GO:0030054 cell junction; GO:0071944 cell periphery; GO:0005737 cytoplasm; GO:0044424 intracellular part; GO:0005911 cell-cell junction; GO:0005623 cell; GO:0005829 cytosol; GO:0055044 symplast; GO:0005576 extracellular region; GO:0005886 plasma membrane; GO:0009506 plasmodesma; GO:0005622 intracellular; GO:0044464 cell part; GO:0044444 cytoplasmic part;	GO:0015035 protein disulfide oxidoreductase activity; GO:0015036 disulfide oxidoreductase activity; GO:0016651 oxidoreductase activity, acting on NAD(P)H; GO:0003824 catalytic activity; GO:0004791 thioredoxin-disulfide reductase activity; GO:0047134 protein-disulfide reductase activity; GO:0016209 antioxidant activity; GO:0016667 oxidoreductase activity, acting on a sulfur group of donors; GO:001…	K03671			IPR012336; IPR013766;	Thioredoxin-like fold; Thioredoxin domain;
56	Q42112	60S acidic ribosomal protein P0-2 OS=Arabidopsis thaliana OX=3702 GN=RPP0B	1.334	Up	0.042419	RPP0B	At3g09200	34.133	56.793	31.2	9	19	9	0.704	0.887	0.951	1.154	1.196	1.04	cytoplasm	GO:0044085 cellular component biogenesis; GO:0022613 ribonucleoprotein complex biogenesis; GO:0006970 response to osmotic stress; GO:0006950 response to stress; GO:0009628 response to abiotic stimulus; GO:0042254 ribosome biogenesis; GO:0010033 response to organic substance; GO:0009651 response to salt stress; GO:0009735 response to cytokinin; GO:0050896 response to stimulus; GO:0010038 response …	GO:0016020 membrane; GO:0030054 cell junction; GO:0071944 cell periphery; GO:0005737 cytoplasm; GO:0032991 macromolecular complex; GO:0044424 intracellular part; GO:0005911 cell-cell junction; GO:0005623 cell; GO:0055044 symplast; GO:0044422 organelle part; GO:0043228 non-membrane-bounded organelle; GO:0031974 membrane-enclosed lumen; GO:0009506 plasmodesma; GO:0070013 intracellular organelle lum…	GO:0043169 cation binding; GO:0046872 metal ion binding; GO:0005507 copper ion binding; GO:0046914 transition metal ion binding; GO:0005488 binding; GO:0043167 ion binding;	K02941	RP-LP0; large subunit ribosomal protein LP0	ath03010 Ribosome - Arabidopsis thaliana (thale cress);
57	Q42404	U1 small nuclear ribonucleoprotein 70 kDa OS=Arabidopsis thaliana OX=3702 GN=RNU1	1.221	Up	0.034139	RNU1	At3g50670	50.388	33.22	17.8	7	9	7	0.865	0.855	1	1.039	1.095	1.186	nucleus	GO:0006396 RNA processing; GO:0006725 cellular aromatic compound metabolic process; GO:1901360 organic cyclic compound metabolic process; GO:0006807 nitrogen compound metabolic process; GO:0044238 primary metabolic process; GO:0044237 cellular metabolic process; GO:0071704 organic substance metabolic process; GO:0006397 mRNA processing; GO:0016070 RNA metabolic process; GO:0000398 mRNA splicing, …	GO:0005685 U1 snRNP; GO:0005684 U2-type spliceosomal complex; GO:0032991 macromolecular complex; GO:0044424 intracellular part; GO:0016604 nuclear body; GO:0005623 cell; GO:0071011 precatalytic spliceosome; GO:0044422 organelle part; GO:0031974 membrane-enclosed lumen; GO:0005654 nucleoplasm; GO:0070013 intracellular organelle lumen; GO:0016607 nuclear speck; GO:0044464 cell part; GO:0005622 intr…	GO:0097159 organic cyclic compound binding; GO:1901363 heterocyclic compound binding; GO:0003729 mRNA binding; GO:0003723 RNA binding; GO:1901265 nucleoside phosphate binding; GO:0005488 binding; GO:0003676 nucleic acid binding; GO:0005515 protein binding; GO:0030619 U1 snRNA binding; GO:0000166 nucleotide binding; GO:0017069 snRNA binding; GO:0036094 small molecule binding;	K11093	SNRP70; U1 small nuclear ribonucleoprotein 70kDa	ath03040 Spliceosome - Arabidopsis thaliana (thale cress);	IPR022023; IPR034143; IPR000504; IPR012677;	U1 small nuclear ribonucleoprotein of 70kDa N-terminal; snRNP70, RNA recognition motif; RNA recognition motif domain; Nucleotide-binding alpha-beta plait domain;
58	Q42546	SAL1 phosphatase OS=Arabidopsis thaliana OX=3702 GN=SAL1	0.45	Down	3.8068e-05	SAL1	At5g63980	37.564	99.121	28.6	9	13	9	1.311	1.378	1.48	0.616	0.648	0.611	endoplasmic reticulum	GO:0050794 regulation of cellular process; GO:0044700 single organism signaling; GO:0016310 phosphorylation; GO:0009738 abscisic acid-activated signaling pathway; GO:0001101 response to acid chemical; GO:0046486 glycerolipid metabolic process; GO:0046854 phosphatidylinositol phosphorylation; GO:0071310 cellular response to organic substance; GO:1901700 response to oxygen-containing compound; GO:0…		GO:0052745 inositol phosphate phosphatase activity; GO:0004441 inositol-1,4-bisphosphate 1-phosphatase activity; GO:0003824 catalytic activity; GO:0042578 phosphoric ester hydrolase activity; GO:0008252 nucleotidase activity; GO:0005488 binding; GO:0016791 phosphatase activity; GO:0043167 ion binding; GO:0016788 hydrolase activity, acting on ester bonds; GO:0008441 3'(2'),5'-bisphosphate nucleoti…	K15422	SAL; 3'(2'), 5'-bisphosphate nucleotidase / inositol polyphosphate 1-phosphatase [EC:3.1.3.7 3.1.3.57]	ath04070 Phosphatidylinositol signaling system - Arabidopsis thaliana (thale cress); ath01100 Metabolic pathways - Arabidopsis thaliana (thale cress); ath00562 Inositol phosphate metabolism - Arabidopsis thaliana (thale cress); ath00920 Sulfur metabolism - Arabidopsis thaliana (thale cress);
59	Q42605	Bifunctional UDP-glucose 4-epimerase and UDP-xylose 4-epimerase 1 OS=Arabidopsis thaliana OX=3702 GN=UGE1	1.254	Up	0.0055238	UGE1	At1g12780	39.157	64.705	51.9	15	19	10	0.823	0.87	0.928	1.109	1.047	1.131	cytoskeleton	GO:0009226 nucleotide-sugar biosynthetic process; GO:0016043 cellular component organization; GO:0016051 carbohydrate biosynthetic process; GO:0046379 extracellular polysaccharide metabolic process; GO:0006725 cellular aromatic compound metabolic process; GO:0000271 polysaccharide biosynthetic process; GO:0045226 extracellular polysaccharide biosynthetic process; GO:0044699 single-organism proces…	GO:0016020 membrane; GO:0071944 cell periphery; GO:0044464 cell part; GO:0005622 intracellular; GO:0005737 cytoplasm; GO:0044424 intracellular part; GO:0005623 cell; GO:0005829 cytosol; GO:0005886 plasma membrane; GO:0044444 cytoplasmic part;	GO:0050373 UDP-arabinose 4-epimerase activity; GO:0016853 isomerase activity; GO:0016857 racemase and epimerase activity, acting on carbohydrates and derivatives; GO:0016854 racemase and epimerase activity; GO:0003824 catalytic activity; GO:0003978 UDP-glucose 4-epimerase activity;	K01784	galE; UDP-glucose 4-epimerase [EC:5.1.3.2]	ath00052 Galactose metabolism - Arabidopsis thaliana (thale cress); ath01100 Metabolic pathways - Arabidopsis thaliana (thale cress); ath00520 Amino sugar and nucleotide sugar metabolism - Arabidopsis thaliana (thale cress);	IPR016040;	NAD(P)-binding domain;
60	Q43387	Peroxidase 71 OS=Arabidopsis thaliana OX=3702 GN=PER71	1.246	Up	0.033537	PER71	At5g64120	34.889	38.15	27.1	7	9	7	0.895	0.992	0.787	1.142	1.063	1.128	chloroplast	GO:0016043 cellular component organization; GO:0006725 cellular aromatic compound metabolic process; GO:0098542 defense response to other organism; GO:0044699 single-organism process; GO:0043207 response to external biotic stimulus; GO:0050896 response to stimulus; GO:0044237 cellular metabolic process; GO:0051707 response to other organism; GO:0071704 organic substance metabolic process; GO:0009…	GO:0016020 membrane; GO:0048046 apoplast; GO:0030312 external encapsulating structure; GO:0044464 cell part; GO:0071944 cell periphery; GO:0009505 plant-type cell wall; GO:0005618 cell wall; GO:0005623 cell; GO:0005576 extracellular region;	GO:0097159 organic cyclic compound binding; GO:1901363 heterocyclic compound binding; GO:0020037 heme binding; GO:0003824 catalytic activity; GO:0005488 binding; GO:0043167 ion binding; GO:0016209 antioxidant activity; GO:0046872 metal ion binding; GO:0043169 cation binding; GO:0004601 peroxidase activity; GO:0046906 tetrapyrrole binding; GO:0016684 oxidoreductase activity, acting on peroxide as …	K00430	E1.11.1.7; peroxidase [EC:1.11.1.7]	ath01100 Metabolic pathways - Arabidopsis thaliana (thale cress); ath00940 Phenylpropanoid biosynthesis - Arabidopsis thaliana (thale cress); ath01110 Biosynthesis of secondary metabolites - Arabidopsis thaliana (thale cress);	IPR033905; IPR002016;	Secretory peroxidase; Haem peroxidase, plant/fungal/bacterial;
61	Q4V3D9	Protein STRICTOSIDINE SYNTHASE-LIKE 10 OS=Arabidopsis thaliana OX=3702 GN=SSL10	1.266	Up	0.00031588	SSL10	At3g57030	41.001	17.321	15.5	6	7	6	0.89	0.854	0.864	1.072	1.096	1.133	extracellular	GO:0009058 biosynthetic process; GO:0008152 metabolic process;	GO:0043229 intracellular organelle; GO:0016020 membrane; GO:0005783 endoplasmic reticulum; GO:0030312 external encapsulating structure; GO:0071944 cell periphery; GO:0030054 cell junction; GO:0005737 cytoplasm; GO:0012505 endomembrane system; GO:0044424 intracellular part; GO:0005911 cell-cell junction; GO:0005623 cell; GO:0055044 symplast; GO:0005886 plasma membrane; GO:0043231 intracellular mem…	GO:0016844 strictosidine synthase activity; GO:0016829 lyase activity; GO:0016840 carbon-nitrogen lyase activity; GO:0016787 hydrolase activity; GO:0016843 amine-lyase activity; GO:0003824 catalytic activity; GO:0016788 hydrolase activity, acting on ester bonds;				IPR018119; IPR011042;	Strictosidine synthase, conserved region; Six-bladed beta-propeller, TolB-like;
62	Q501E6	Flotillin-like protein 1 OS=Arabidopsis thaliana OX=3702 GN=FLOT1	1.271	Up	0.010697	FLOT1	At5g25250	52.309	58.223	35.5	15	17	15	0.97	0.897	0.819	1.126	1.102	1.186	mitochondria	GO:0071456 cellular response to hypoxia; GO:0016043 cellular component organization; GO:0033554 cellular response to stress; GO:0051716 cellular response to stimulus; GO:0006950 response to stress; GO:0009628 response to abiotic stimulus; GO:0016192 vesicle-mediated transport; GO:0010324 membrane invagination; GO:0006897 endocytosis; GO:0050896 response to stimulus; GO:0051234 establishment of lo…	GO:0016020 membrane; GO:0031090 organelle membrane; GO:0031410 cytoplasmic vesicle; GO:0098857 membrane microdomain; GO:0071944 cell periphery; GO:0030054 cell junction; GO:0031982 vesicle; GO:0005737 cytoplasm; GO:0044424 intracellular part; GO:0005623 cell; GO:0005911 cell-cell junction; GO:0055044 symplast; GO:0044422 organelle part; GO:0098590 plasma membrane region; GO:0009506 plasmodesma; G…		K07192			IPR001107;	Band 7 domain;
63	Q56ZQ3	Vacuolar-sorting receptor 4 OS=Arabidopsis thaliana OX=3702 GN=VSR4	1.261	Up	0.0035235	VSR4	At2g14720	69.812	9.0606	27.5	18	26	2	0.832	0.896	0.92	1.141	1.134	1.063	vacuole	GO:0046907 intracellular transport; GO:0072594 establishment of protein localization to organelle; GO:0071702 organic substance transport; GO:0006623 protein targeting to vacuole; GO:0015031 protein transport; GO:0051641 cellular localization; GO:0051234 establishment of localization; GO:0006810 transport; GO:0072665 protein localization to vacuole; GO:0045184 establishment of protein localizatio…	GO:0016020 membrane; GO:0031090 organelle membrane; GO:0031410 cytoplasmic vesicle; GO:0005737 cytoplasm; GO:0031982 vesicle; GO:0044433 cytoplasmic vesicle part; GO:0031224 intrinsic component of membrane; GO:0044424 intracellular part; GO:0005623 cell; GO:0030662 coated vesicle membrane; GO:0044422 organelle part; GO:0030136 clathrin-coated vesicle; GO:0044425 membrane part; GO:0031902 late end…	GO:0043169 cation binding; GO:0046872 metal ion binding; GO:0005509 calcium ion binding; GO:0005488 binding; GO:0043167 ion binding;				IPR003137; IPR026823; IPR001881; IPR012336;	PA domain; Complement Clr-like EGF domain; EGF-like calcium-binding domain; Thioredoxin-like fold;
64	Q682P6	Metallo-hydrolase/oxidoreductase superfamily protein OS=Arabidopsis thaliana OX=3702 GN=At1g25375	0.639	Down	0.024039	At1g25375	At1g25375	58.066	2.8277	2.7	1	1	1	1	1.513	1.175	0.811	0.753	0.793	cytoplasm		GO:0043226 organelle; GO:0043231 intracellular membrane-bounded organelle; GO:0043229 intracellular organelle; GO:0016020 membrane; GO:0044464 cell part; GO:0005622 intracellular; GO:0044425 membrane part; GO:0005737 cytoplasm; GO:0031224 intrinsic component of membrane; GO:0044424 intracellular part; GO:0005623 cell; GO:0043227 membrane-bounded organelle; GO:0016021 integral component of membran…	GO:0016787 hydrolase activity; GO:0003824 catalytic activity;				IPR001279;	Metallo-beta-lactamase;
65	Q6DBF6	At4g02725 OS=Arabidopsis thaliana OX=3702 GN=At4g02725	1.302	Up	0.00172387	At4g02725	At4g02725	18.796	3.4385	6.7	1	1	1	0.885	0.879	0.838	1.162	1.166	1.061	chloroplast		GO:0043226 organelle; GO:0043231 intracellular membrane-bounded organelle; GO:0043229 intracellular organelle; GO:0016020 membrane; GO:0044464 cell part; GO:0005622 intracellular; GO:0044425 membrane part; GO:0005737 cytoplasm; GO:0031224 intrinsic component of membrane; GO:0044424 intracellular part; GO:0005623 cell; GO:0043227 membrane-bounded organelle; GO:0016021 integral component of membran…
66	Q7XBQ8	Uncharacterized protein At1g09290 (Fragment) OS=Arabidopsis thaliana OX=3702 GN=At1g09290	0.75	Down	0.043997	At1g09290	At1g09290	38.497	2.1187	6.3	1	1	1	1.243	1.269	0.946	0.888	0.867	0.84	nucleus	GO:0006396 RNA processing; GO:0034470 ncRNA processing; GO:0006725 cellular aromatic compound metabolic process; GO:1901360 organic cyclic compound metabolic process; GO:0006807 nitrogen compound metabolic process; GO:0044238 primary metabolic process; GO:0009451 RNA modification; GO:0044237 cellular metabolic process; GO:0071704 organic substance metabolic process; GO:0016070 RNA metabolic proce…		GO:0097159 organic cyclic compound binding; GO:1901363 heterocyclic compound binding; GO:0003723 RNA binding; GO:0005488 binding; GO:0003676 nucleic acid binding;
67	Q84QC1	Gamma-glutamylcyclotransferase 2-3 OS=Arabidopsis thaliana OX=3702 GN=GGCT2;3	0.732	Down	0.0194429	GGCT2;3	At1g44790	22.229	8.1495	19.6	3	4	3	1.101	1.04	1.338	0.836	0.895	0.816	cytoplasm	GO:0006790 sulfur compound metabolic process; GO:0006518 peptide metabolic process; GO:0006807 nitrogen compound metabolic process; GO:0043603 cellular amide metabolic process; GO:0044237 cellular metabolic process; GO:0071704 organic substance metabolic process; GO:1901575 organic substance catabolic process; GO:0008152 metabolic process; GO:1901565 organonitrogen compound catabolic process; GO:…	GO:0044464 cell part; GO:0005622 intracellular; GO:0005737 cytoplasm; GO:0044424 intracellular part; GO:0005829 cytosol; GO:0005623 cell; GO:0044444 cytoplasmic part;	GO:0003839 gamma-glutamylcyclotransferase activity; GO:0016746 transferase activity, transferring acyl groups; GO:0003824 catalytic activity; GO:0016740 transferase activity; GO:0016755 transferase activity, transferring amino-acyl groups;	K22596	GGCT; gamma-glutamylcyclotransferase, plant [EC:4.3.2.9]	ath00480 Glutathione metabolism - Arabidopsis thaliana (thale cress); ath01100 Metabolic pathways - Arabidopsis thaliana (thale cress);	IPR013024;	Gamma-glutamyl cyclotransferase-like;
68	Q84WN0	Uncharacterized protein At4g37920 OS=Arabidopsis thaliana OX=3702 GN=At4g37920	1.216	Up	0.0054413	At4g37920	At4g37920	48.732	6.6513	6.8	3	3	3	0.946	0.855	0.905	1.086	1.141	1.064	cytoplasm		GO:0043229 intracellular organelle; GO:0016020 membrane; GO:0009535 chloroplast thylakoid membrane; GO:0044434 chloroplast part; GO:0009526 plastid envelope; GO:0031967 organelle envelope; GO:0005737 cytoplasm; GO:0044446 intracellular organelle part; GO:0009534 chloroplast thylakoid; GO:0042651 thylakoid membrane; GO:0044435 plastid part; GO:0044424 intracellular part; GO:0005623 cell; GO:000994…
69	Q8GYZ3	RmlC-like jelly roll fold protein OS=Arabidopsis thaliana OX=3702 GN=At1g19130	0.815	Down	0.0111155	At1g19130	At1g19130	21.64	17.061	25	4	5	4	1.13	1.104	1.07	0.822	0.924	0.946	nucleus		GO:0044464 cell part; GO:0005622 intracellular; GO:0005737 cytoplasm; GO:0044424 intracellular part; GO:0005829 cytosol; GO:0005623 cell; GO:0044444 cytoplasmic part;		K09705			IPR009327; IPR011051; IPR014710;	Cupin domain of unknown function DUF985; RmlC-like cupin domain; RmlC-like jelly roll fold;
70	Q8L475	Alpha/beta-Hydrolases superfamily protein OS=Arabidopsis thaliana OX=3702 GN=At1g74640	0.493	Down	0.000101034	At1g74640	At1g74640	41.058	35.232	17	5	5	5	1.332	1.378	1.359	0.65	0.729	0.629	chloroplast		GO:0043229 intracellular organelle; GO:0016020 membrane; GO:0009535 chloroplast thylakoid membrane; GO:0044434 chloroplast part; GO:0009526 plastid envelope; GO:0031967 organelle envelope; GO:0005737 cytoplasm; GO:0044446 intracellular organelle part; GO:0009534 chloroplast thylakoid; GO:0042651 thylakoid membrane; GO:0044435 plastid part; GO:0044424 intracellular part; GO:0005623 cell; GO:000994…	GO:0016787 hydrolase activity; GO:0003824 catalytic activity;				IPR029058;	Alpha/Beta hydrolase fold;
71	Q8L4R9	BAT2 domain protein OS=Arabidopsis thaliana OX=3702 GN=At2g15860	1.338	Up	0.0119848	At2g15860	At2g15860	55.574	11.055	8.4	4	4	4	0.833	0.891	0.826	1.235	1.171	1.006	nucleus
72	Q8LBB2	SNF1-related protein kinase regulatory subunit gamma-1 OS=Arabidopsis thaliana OX=3702 GN=KING1	0.628	Down	0.00058287	KING1/SnRK1	At3g48530	47.422	30.649	16	5	7	5	1.175	1.293	1.184	0.752	0.724	0.817	cytoplasm	GO:0045859 regulation of protein kinase activity; GO:0050794 regulation of cellular process; GO:0016053 organic acid biosynthetic process; GO:0060255 regulation of macromolecule metabolic process; GO:0031399 regulation of protein modification process; GO:0044699 single-organism process; GO:0009058 biosynthetic process; GO:0044255 cellular lipid metabolic process; GO:0044237 cellular metabolic pro…	GO:0009505 plant-type cell wall; GO:0005618 cell wall; GO:0030312 external encapsulating structure; GO:0005623 cell; GO:0044464 cell part; GO:0071944 cell periphery;	GO:0005524 ATP binding; GO:1901265 nucleoside phosphate binding; GO:0001882 nucleoside binding; GO:0043167 ion binding; GO:0019887 protein kinase regulator activity; GO:0019207 kinase regulator activity; GO:0000166 nucleotide binding; GO:0098772 molecular function regulator; GO:0097159 organic cyclic compound binding; GO:1901363 heterocyclic compound binding; GO:0032549 ribonucleoside binding; GO…				IPR013785; IPR000644;	Aldolase-type TIM barrel; CBS domain;
73	Q8LD49	Thioredoxin X, chloroplastic OS=Arabidopsis thaliana OX=3702 GN=ATHX	0.777	Down	0.023856	ATHX	At1g50320	19.648	17.463	17	3	5	3	1.207	1.053	1.137	0.796	0.978	0.866	chloroplast	GO:0050794 regulation of cellular process; GO:0033554 cellular response to stress; GO:0065008 regulation of biological quality; GO:0045454 cell redox homeostasis; GO:0044699 single-organism process; GO:0050896 response to stimulus; GO:0071704 organic substance metabolic process; GO:0042592 homeostatic process; GO:0008152 metabolic process; GO:1990748 cellular detoxification; GO:0044093 positive r…	GO:0043229 intracellular organelle; GO:0044434 chloroplast part; GO:0044446 intracellular organelle part; GO:0005737 cytoplasm; GO:0044435 plastid part; GO:0044424 intracellular part; GO:0009532 plastid stroma; GO:0005623 cell; GO:0044422 organelle part; GO:0009507 chloroplast; GO:0043231 intracellular membrane-bounded organelle; GO:0043226 organelle; GO:0005622 intracellular; GO:0044464 cell par…	GO:0015035 protein disulfide oxidoreductase activity; GO:0015036 disulfide oxidoreductase activity; GO:0016651 oxidoreductase activity, acting on NAD(P)H; GO:0030234 enzyme regulator activity; GO:0003824 catalytic activity; GO:0004791 thioredoxin-disulfide reductase activity; GO:0047134 protein-disulfide reductase activity; GO:0016209 antioxidant activity; GO:0016667 oxidoreductase activity, acti…				IPR013766; IPR012336;	Thioredoxin domain; Thioredoxin-like fold;
74	Q8VXY7	Equilibrative nucleotide transporter 1 OS=Arabidopsis thaliana OX=3702 GN=ENT1	1.319	Up	0.025682	ENT1	At1g70330	49.344	4.7233	5.8	1	1	1	0.895	0.924	0.765	1.244	1.136	1.029	plasma membrane	GO:0006810 transport; GO:0055085 transmembrane transport; GO:1902578 single-organism localization; GO:0015931 nucleobase-containing compound transport; GO:1901264 carbohydrate derivative transport; GO:0044699 single-organism process; GO:0071702 organic substance transport; GO:1901642 nucleoside transmembrane transport; GO:0051179 localization; GO:0071705 nitrogen compound transport; GO:0015858 nu…	GO:0043229 intracellular organelle; GO:0016020 membrane; GO:0098588 bounding membrane of organelle; GO:0031090 organelle membrane; GO:0005737 cytoplasm; GO:0044446 intracellular organelle part; GO:0031224 intrinsic component of membrane; GO:0044424 intracellular part; GO:0005623 cell; GO:0016021 integral component of membrane; GO:0044422 organelle part; GO:0043226 organelle; GO:0043231 intracellu…	GO:1901505 carbohydrate derivative transporter activity; GO:0022892 substrate-specific transporter activity; GO:0005337 nucleoside transmembrane transporter activity; GO:0005215 transporter activity; GO:0022857 transmembrane transporter activity; GO:0022891 substrate-specific transmembrane transporter activity; GO:0015932 nucleobase-containing compound transmembrane transporter activity;	K15014			IPR020846;	Major facilitator superfamily domain;
75	Q8VZ40	U-box domain-containing protein 14 OS=Arabidopsis thaliana OX=3702 GN=PUB14	1.235	Up	0.0059009	PUB14	At3g54850	69.396	1.7066	1.6	1	1	1	0.876	0.958	0.849	1.13	1.07	1.114	plasma membrane	GO:0008152 metabolic process; GO:0032446 protein modification by small protein conjugation; GO:0016567 protein ubiquitination; GO:0044260 cellular macromolecule metabolic process; GO:0044267 cellular protein metabolic process; GO:0006464 cellular protein modification process; GO:0043170 macromolecule metabolic process; GO:0019538 protein metabolic process; GO:0070647 protein modification by small…	GO:0043226 organelle; GO:0043231 intracellular membrane-bounded organelle; GO:0043229 intracellular organelle; GO:0005634 nucleus; GO:0044464 cell part; GO:0005622 intracellular; GO:0005737 cytoplasm; GO:0044424 intracellular part; GO:0043227 membrane-bounded organelle; GO:0005623 cell;	GO:0033612 receptor serine/threonine kinase binding; GO:0019787 ubiquitin-like protein transferase activity; GO:0005102 receptor binding; GO:0003824 catalytic activity; GO:0005488 binding; GO:0004842 ubiquitin-protein transferase activity; GO:0005515 protein binding; GO:0016740 transferase activity; GO:0070696 transmembrane receptor protein serine/threonine kinase binding;				IPR003613; IPR013083; IPR011989; IPR016024;	U box domain; Zinc finger, RING/FYVE/PHD-type; Armadillo-like helical; Armadillo-type fold;
76	Q8VZ56	Alpha-amylase 1 OS=Arabidopsis thaliana OX=3702 GN=AMY1	1.456	Up	0.009824	AMY1	At4g25000	47.377	24.922	13.7	4	4	4	0.802	0.882	0.753	1.29	1.035	1.223	chloroplast	GO:0033993 response to lipid; GO:0001101 response to acid chemical; GO:0008152 metabolic process; GO:0042221 response to chemical; GO:0009739 response to gibberellin; GO:0009737 response to abscisic acid; GO:1901700 response to oxygen-containing compound; GO:0009719 response to endogenous stimulus; GO:0097305 response to alcohol; GO:0010033 response to organic substance; GO:0005975 carbohydrate m…	GO:0048046 apoplast; GO:0005576 extracellular region;	GO:0004556 alpha-amylase activity; GO:0016160 amylase activity; GO:0003824 catalytic activity; GO:0005488 binding; GO:0043167 ion binding; GO:0016798 hydrolase activity, acting on glycosyl bonds; GO:0046872 metal ion binding; GO:0004553 hydrolase activity, hydrolyzing O-glycosyl compounds; GO:0043169 cation binding; GO:0016787 hydrolase activity; GO:0005509 calcium ion binding;	K01176	AMY; alpha-amylase [EC:3.2.1.1]	ath01100 Metabolic pathways - Arabidopsis thaliana (thale cress); ath00500 Starch and sucrose metabolism - Arabidopsis thaliana (thale cress);	IPR013780; IPR017853; IPR006047; IPR012850; IPR013781;	Glycosyl hydrolase, all-beta; Glycoside hydrolase superfamily; Glycosyl hydrolase, family 13, catalytic domain; Alpha-amylase, C-terminal beta-sheet; Glycoside hydrolase, catalytic domain;
77	Q8VZC3	Delta-1-pyrroline-5-carboxylate dehydrogenase 12A1, mitochondrial OS=Arabidopsis thaliana OX=3702 GN=ALDH12A1	0.741	Down	0.020401	ALDH12A1	At5g62530	61.772	111.55	34	15	22	15	1.148	1.162	1.153	0.855	0.791	0.92	mitochondria	GO:0043648 dicarboxylic acid metabolic process; GO:1901606 alpha-amino acid catabolic process; GO:0009628 response to abiotic stimulus; GO:0044699 single-organism process; GO:0050896 response to stimulus; GO:0044237 cellular metabolic process; GO:0071704 organic substance metabolic process; GO:0008152 metabolic process; GO:0006520 cellular amino acid metabolic process; GO:0046483 heterocycle meta…	GO:0005759 mitochondrial matrix; GO:0043229 intracellular organelle; GO:0044429 mitochondrial part; GO:0005737 cytoplasm; GO:0044446 intracellular organelle part; GO:0044424 intracellular part; GO:0005623 cell; GO:0005739 mitochondrion; GO:0044422 organelle part; GO:0009507 chloroplast; GO:0031974 membrane-enclosed lumen; GO:0043226 organelle; GO:0043231 intracellular membrane-bounded organelle; …	GO:0016620 oxidoreductase activity, acting on the aldehyde or oxo group of donors, NAD or NADP as acceptor; GO:0016645 oxidoreductase activity, acting on the CH-NH group of donors; GO:0016646 oxidoreductase activity, acting on the CH-NH group of donors, NAD or NADP as acceptor; GO:0046914 transition metal ion binding; GO:0003824 catalytic activity; GO:0005488 binding; GO:0050897 cobalt ion bindin…	K00294	E1.2.1.88; 1-pyrroline-5-carboxylate dehydrogenase [EC:1.2.1.88]	ath00250 Alanine, aspartate and glutamate metabolism - Arabidopsis thaliana (thale cress); ath01100 Metabolic pathways - Arabidopsis thaliana (thale cress); ath00330 Arginine and proline metabolism - Arabidopsis thaliana (thale cress);	IPR016161; IPR015590; IPR016162; IPR016163;	Aldehyde/histidinol dehydrogenase; Aldehyde dehydrogenase domain; Aldehyde dehydrogenase N-terminal domain; Aldehyde dehydrogenase, C-terminal;
78	Q8VZC7	Probable disease resistance protein At5g45510 OS=Arabidopsis thaliana OX=3702 GN=At5g45510	1.411	Up	0.048158	At5g45510	At5g45510	137.92	9.5368	5	6	6	6	0.666	1.013	0.8	1.14	1.252	1.105	cytoplasm	GO:0050794 regulation of cellular process; GO:0044700 single organism signaling; GO:0051716 cellular response to stimulus; GO:0007165 signal transduction; GO:0050789 regulation of biological process; GO:0006950 response to stress; GO:0007154 cell communication; GO:0044699 single-organism process; GO:0006952 defense response; GO:0023052 signaling; GO:0050896 response to stimulus; GO:0009987 cellul…	GO:0016020 membrane; GO:0071944 cell periphery; GO:0044464 cell part; GO:0005622 intracellular; GO:0005737 cytoplasm; GO:0044424 intracellular part; GO:0005829 cytosol; GO:0005623 cell; GO:0005886 plasma membrane; GO:0044444 cytoplasmic part;	GO:0005524 ATP binding; GO:1901265 nucleoside phosphate binding; GO:0001882 nucleoside binding; GO:0043167 ion binding; GO:0000166 nucleotide binding; GO:0097159 organic cyclic compound binding; GO:1901363 heterocyclic compound binding; GO:0032549 ribonucleoside binding; GO:0097367 carbohydrate derivative binding; GO:0032553 ribonucleotide binding; GO:0005488 binding; GO:0032550 purine ribonucleo…				IPR027417; IPR032675;	P-loop containing nucleoside triphosphate hydrolase; Leucine-rich repeat domain, L domain-like;
79	Q8VZV9	Protein PLASTID TRANSCRIPTIONALLY ACTIVE 7 OS=Arabidopsis thaliana OX=3702 GN=PTAC7	0.729	Down	0.00594	PTAC7	At5g24314	18.732	6.1849	13	2	2	2	1.086	1.285	1.123	0.846	0.809	0.893	chloroplast	GO:0050794 regulation of cellular process; GO:0016043 cellular component organization; GO:0006725 cellular aromatic compound metabolic process; GO:0097659 nucleic acid-templated transcription; GO:0009628 response to abiotic stimulus; GO:0060255 regulation of macromolecule metabolic process; GO:0019219 regulation of nucleobase-containing compound metabolic process; GO:0044699 single-organism proce…	GO:0043229 intracellular organelle; GO:0000428 DNA-directed RNA polymerase complex; GO:0061695 transferase complex, transferring phosphorus-containing groups; GO:0005737 cytoplasm; GO:0044446 intracellular organelle part; GO:0030880 RNA polymerase complex; GO:0044435 plastid part; GO:0032991 macromolecular complex; GO:0044424 intracellular part; GO:1990234 transferase complex; GO:0005623 cell; GO…	GO:0005515 protein binding; GO:0005488 binding;
80	Q8W207	COP9 signalosome complex subunit 2 OS=Arabidopsis thaliana OX=3702 GN=CSN2	1.36	Up	0.027242	CSN2	At2g26990	51.186	4.5139	3.9	2	2	2	0.901	0.836	0.8	1.335	1.102	1.013	cytoplasm	GO:0044700 single organism signaling; GO:0044699 single-organism process; GO:0051253 negative regulation of RNA metabolic process; GO:0009605 response to external stimulus; GO:2001141 regulation of RNA biosynthetic process; GO:0008152 metabolic process; GO:0007165 signal transduction; GO:0007154 cell communication; GO:0051606 detection of stimulus; GO:0009314 response to radiation; GO:0019538 pro…	GO:0043229 intracellular organelle; GO:0044446 intracellular organelle part; GO:0005737 cytoplasm; GO:0032991 macromolecular complex; GO:0044424 intracellular part; GO:0008180 COP9 signalosome; GO:0005829 cytosol; GO:0005623 cell; GO:0044422 organelle part; GO:0043231 intracellular membrane-bounded organelle; GO:0043226 organelle; GO:0005634 nucleus; GO:0005622 intracellular; GO:0044464 cell part…	GO:0000989 transcription factor activity, transcription factor binding; GO:0005515 protein binding; GO:0003714 transcription corepressor activity; GO:0003712 transcription cofactor activity; GO:0000988 transcription factor activity, protein binding; GO:0005488 binding;	K12176			IPR000717; IPR011991; IPR011990;	Proteasome component (PCI) domain; Winged helix-turn-helix DNA-binding domain; Tetratricopeptide-like helical domain;
81	Q93V74	Cyclase-like protein 1 OS=Arabidopsis thaliana OX=3702 GN=At4g34180	1.207	Up	0.0162186	CYCLASE1	At4g34180	28.384	52.256	36.5	8	13	4	0.835	0.932	0.896	1.038	1.03	1.146	vacuole	GO:1901606 alpha-amino acid catabolic process; GO:0010941 regulation of cell death; GO:0044699 single-organism process; GO:0044237 cellular metabolic process; GO:0008152 metabolic process; GO:0006520 cellular amino acid metabolic process; GO:0006569 tryptophan catabolic process; GO:0042180 cellular ketone metabolic process; GO:0006586 indolalkylamine metabolic process; GO:1901361 organic cyclic c…	GO:0043229 intracellular organelle; GO:0005783 endoplasmic reticulum; GO:0030312 external encapsulating structure; GO:0071944 cell periphery; GO:0005737 cytoplasm; GO:0012505 endomembrane system; GO:0044424 intracellular part; GO:0005623 cell; GO:0043231 intracellular membrane-bounded organelle; GO:0043226 organelle; GO:0005622 intracellular; GO:0044464 cell part; GO:0005618 cell wall; GO:0005794…	GO:0016787 hydrolase activity; GO:0016811 hydrolase activity, acting on carbon-nitrogen (but not peptide) bonds, in linear amides; GO:0004061 arylformamidase activity; GO:0003824 catalytic activity; GO:0016810 hydrolase activity, acting on carbon-nitrogen (but not peptide) bonds;
82	Q93VS8	ARM repeat superfamily protein OS=Arabidopsis thaliana OX=3702 GN=emb2734	1.214	Up	0.040444	emb2734	At5g19820	123.82	47.658	16.9	18	24	18	0.897	0.929	0.856	1.19	1.096	0.97	nucleus	GO:0046907 intracellular transport; GO:0006607 NLS-bearing protein import into nucleus; GO:0072594 establishment of protein localization to organelle; GO:0000060 protein import into nucleus, translocation; GO:0017038 protein import; GO:1902593 single-organism nuclear import; GO:0044699 single-organism process; GO:0051169 nuclear transport; GO:0071702 organic substance transport; GO:0006610 riboso…	GO:0016020 membrane; GO:0043229 intracellular organelle; GO:0030312 external encapsulating structure; GO:0031090 organelle membrane; GO:0005635 nuclear envelope; GO:0071944 cell periphery; GO:0005737 cytoplasm; GO:0044446 intracellular organelle part; GO:0031967 organelle envelope; GO:0031981 nuclear lumen; GO:0012505 endomembrane system; GO:0044424 intracellular part; GO:0005829 cytosol; GO:0005…	GO:0005048 signal sequence binding; GO:0008565 protein transporter activity; GO:0042277 peptide binding; GO:0005488 binding; GO:0008139 nuclear localization sequence binding; GO:0022892 substrate-specific transporter activity; GO:0005515 protein binding; GO:0033218 amide binding; GO:0005215 transporter activity;	K20222			IPR034085; IPR011989; IPR016024;	TOG domain; Armadillo-like helical; Armadillo-type fold;
83	Q949Y3	Bifunctional purple acid phosphatase 26 OS=Arabidopsis thaliana OX=3702 GN=PAP26	0.178	Down	7.5396e-09	PAP26	At5g34850	55.009	105.35	30.7	11	16	11	1.75	1.686	1.722	0.305	0.303	0.309	vacuole	GO:0065008 regulation of biological quality; GO:0055062 phosphate ion homeostasis; GO:0072506 trivalent inorganic anion homeostasis; GO:0044699 single-organism process; GO:0050896 response to stimulus; GO:0044237 cellular metabolic process; GO:0006796 phosphate-containing compound metabolic process; GO:0042592 homeostatic process; GO:0008152 metabolic process; GO:0042743 hydrogen peroxide metabol…	GO:0043229 intracellular organelle; GO:0030312 external encapsulating structure; GO:0071944 cell periphery; GO:0005737 cytoplasm; GO:0044424 intracellular part; GO:0005829 cytosol; GO:0005623 cell; GO:0043231 intracellular membrane-bounded organelle; GO:0043226 organelle; GO:0005622 intracellular; GO:0044464 cell part; GO:0005773 vacuole; GO:0009505 plant-type cell wall; GO:0005618 cell wall; GO:…	GO:0003993 acid phosphatase activity; GO:0003824 catalytic activity; GO:0042578 phosphoric ester hydrolase activity; GO:0005488 binding; GO:0016791 phosphatase activity; GO:0043167 ion binding; GO:0016788 hydrolase activity, acting on ester bonds; GO:0016209 antioxidant activity; GO:0043169 cation binding; GO:0046872 metal ion binding; GO:0016787 hydrolase activity; GO:0004601 peroxidase activity…	K22390			IPR029052; IPR015914; IPR004843; IPR025733; IPR008963;	Metallo-dependent phosphatase-like; Purple acid phosphatase, N-terminal; Calcineurin-like phosphoesterase domain, ApaH type; Iron/zinc purple acid phosphatase-like C-terminal domain; Purple acid phosphatase-like, N-terminal;
84	Q94A09	tRNA (carboxymethyluridine(34)-5-O)-methyltransferase OS=Arabidopsis thaliana OX=3702 GN=TRM9	0.736	Down	0.00079575	TRM9	At1g36310	44.959	40.908	22.3	8	8	8	1.104	1.154	1.224	0.829	0.867	0.867	chloroplast	GO:0006725 cellular aromatic compound metabolic process; GO:0044699 single-organism process; GO:0009451 RNA modification; GO:0044237 cellular metabolic process; GO:0032259 methylation; GO:0071704 organic substance metabolic process; GO:0002098 tRNA wobble uridine modification; GO:0008152 metabolic process; GO:0046483 heterocycle metabolic process; GO:0006139 nucleobase-containing compound metabol…	GO:0043226 organelle; GO:0043231 intracellular membrane-bounded organelle; GO:0043229 intracellular organelle; GO:0005634 nucleus; GO:0044464 cell part; GO:0005622 intracellular; GO:0005737 cytoplasm; GO:0044424 intracellular part; GO:0043227 membrane-bounded organelle; GO:0005623 cell;	GO:0003723 RNA binding; GO:0005506 iron ion binding; GO:0008168 methyltransferase activity; GO:0043167 ion binding; GO:0016705 oxidoreductase activity, acting on paired donors, with incorporation or reduction of molecular oxygen; GO:0016741 transferase activity, transferring one-carbon groups; GO:0016706 oxidoreductase activity, acting on paired donors, with incorporation or reduction of molecula…	K10770			IPR029063; IPR013216;	S-adenosyl-L-methionine-dependent methyltransferase; Methyltransferase type 11;
85	Q94A68	Uncharacterized oxidoreductase At1g06690, chloroplastic OS=Arabidopsis thaliana OX=3702 GN=At1g06690	0.82	Down	0.0121843	At1g06690	At1g06690	41.497	44.294	24.9	9	11	9	1.178	1.041	1.086	0.932	0.854	0.923	chloroplast	GO:0044699 single-organism process; GO:0008152 metabolic process; GO:0055114 oxidation-reduction process; GO:0044710 single-organism metabolic process;	GO:0016020 membrane; GO:0009535 chloroplast thylakoid membrane; GO:0044434 chloroplast part; GO:0009534 chloroplast thylakoid; GO:0005737 cytoplasm; GO:0042651 thylakoid membrane; GO:0044424 intracellular part; GO:0005623 cell; GO:0009941 chloroplast envelope; GO:0044422 organelle part; GO:0044464 cell part; GO:0005622 intracellular; GO:0055035 plastid thylakoid membrane; GO:0043227 membrane-boun…	GO:0003824 catalytic activity; GO:0016491 oxidoreductase activity;				IPR023210;	NADP-dependent oxidoreductase domain;
86	Q94AJ5	Probable polygalacturonase At1g80170 OS=Arabidopsis thaliana OX=3702 GN=At1g80170	1.912	Up	0.044056	At1g80170	At1g80170	48.171	7.092	6.1	3	3	3	0.54	0.582	0.922	0.994	1.239	1.675	chloroplast	GO:0071554 cell wall organization or biogenesis; GO:0016043 cellular component organization; GO:0008152 metabolic process; GO:0044238 primary metabolic process; GO:0005975 carbohydrate metabolic process; GO:0071555 cell wall organization; GO:0045229 external encapsulating structure organization; GO:0009987 cellular process; GO:0071840 cellular component organization or biogenesis; GO:0071704 orga…	GO:0030312 external encapsulating structure; GO:0044464 cell part; GO:0071944 cell periphery; GO:0009505 plant-type cell wall; GO:0005618 cell wall; GO:0005623 cell; GO:0005576 extracellular region;	GO:0003824 catalytic activity; GO:0005488 binding; GO:0004650 polygalacturonase activity; GO:0016798 hydrolase activity, acting on glycosyl bonds; GO:0004553 hydrolase activity, hydrolyzing O-glycosyl compounds; GO:0016787 hydrolase activity; GO:0005515 protein binding;				IPR011050; IPR012334;	Pectin lyase fold/virulence factor; Pectin lyase fold;
87	Q94K76	Curculin-like (Mannose-binding) lectin family protein OS=Arabidopsis thaliana OX=3702 GN=At5g18470	1.328	Up	0.0132768	At5g18470	At5g18470	45.807	34.937	7.5	3	3	3	0.826	0.914	0.831	1.242	1.153	1.019	extracellular	GO:0080167 response to karrikin; GO:0050896 response to stimulus; GO:0009628 response to abiotic stimulus;	GO:0009505 plant-type cell wall; GO:0005618 cell wall; GO:0030312 external encapsulating structure; GO:0005623 cell; GO:0044464 cell part; GO:0071944 cell periphery;	GO:0030246 carbohydrate binding; GO:0005488 binding;				IPR001480;	Bulb-type lectin domain;
88	Q9C505	Eukaryotic translation initiation factor 5A-3 OS=Arabidopsis thaliana OX=3702 GN=ELF5A-3	1.206	Up	0.021023	ELF5A-3	At1g69410	17.207	6.4356	36.1	7	17	2	0.837	0.92	0.96	1.072	1.046	1.159	cytoplasm	GO:0032270 positive regulation of cellular protein metabolic process; GO:0006518 peptide metabolic process; GO:0010608 posttranscriptional regulation of gene expression; GO:0043243 positive regulation of protein complex disassembly; GO:0006449 regulation of translational termination; GO:0009891 positive regulation of biosynthetic process; GO:0009058 biosynthetic process; GO:0044237 cellular metab…		GO:0097159 organic cyclic compound binding; GO:1901363 heterocyclic compound binding; GO:0043022 ribosome binding; GO:0003723 RNA binding; GO:0008135 translation factor activity, RNA binding; GO:0003746 translation elongation factor activity; GO:0005488 binding; GO:0003676 nucleic acid binding; GO:0044877 macromolecular complex binding; GO:0003743 translation initiation factor activity; GO:004302…	K03263			IPR008991; IPR012340; IPR014722; IPR020189;	Translation protein SH3-like domain; Nucleic acid-binding, OB-fold; Ribosomal protein L2 domain 2; Translation elongation factor, IF5A C-terminal;
89	Q9C512	Mannosyl-oligosaccharide 1,2-alpha-mannosidase MNS1 OS=Arabidopsis thaliana OX=3702 GN=MNS1	0.809	Down	0.028784	MNS1	At1g51590	63.531	3.4704	7.7	4	4	2	1.052	1.033	1.244	0.891	0.87	0.932	chloroplast	GO:0006486 protein glycosylation; GO:0043413 macromolecule glycosylation; GO:0009101 glycoprotein biosynthetic process; GO:0044763 single-organism cellular process; GO:0044267 cellular protein metabolic process; GO:0009100 glycoprotein metabolic process; GO:0044699 single-organism process; GO:0009058 biosynthetic process; GO:0044238 primary metabolic process; GO:0044237 cellular metabolic process…	GO:0097708 intracellular vesicle; GO:0043229 intracellular organelle; GO:0016020 membrane; GO:0005783 endoplasmic reticulum; GO:0098588 bounding membrane of organelle; GO:0031410 cytoplasmic vesicle; GO:0031090 organelle membrane; GO:0031982 vesicle; GO:0044446 intracellular organelle part; GO:0005737 cytoplasm; GO:0000139 Golgi membrane; GO:0031224 intrinsic component of membrane; GO:0012505 end…	GO:0015924 mannosyl-oligosaccharide mannosidase activity; GO:0015923 mannosidase activity; GO:0003824 catalytic activity; GO:0005488 binding; GO:0043167 ion binding; GO:0004559 alpha-mannosidase activity; GO:0016798 hydrolase activity, acting on glycosyl bonds; GO:0046872 metal ion binding; GO:0004553 hydrolase activity, hydrolyzing O-glycosyl compounds; GO:0043169 cation binding; GO:0016787 hydr…	K01230	MAN1; mannosyl-oligosaccharide alpha-1,2-mannosidase [EC:3.2.1.113]	ath00510 N-Glycan biosynthesis - Arabidopsis thaliana (thale cress); ath04141 Protein processing in endoplasmic reticulum - Arabidopsis thaliana (thale cress); ath01100 Metabolic pathways - Arabidopsis thaliana (thale cress);
90	Q9C8T1	ABC transporter I family member 1 OS=Arabidopsis thaliana OX=3702 GN=ABCI1	1.571	Up	0.030277	ABCI1	At1g63270	25.975	2.8846	4.4	1	1	1	0.911	0.692	0.721	1.191	1.453	1.007	chloroplast	GO:0044085 cellular component biogenesis; GO:0016043 cellular component organization; GO:0034622 cellular macromolecular complex assembly; GO:0071822 protein complex subunit organization; GO:0017004 cytochrome complex assembly; GO:0051181 cofactor transport; GO:0044699 single-organism process; GO:0071702 organic substance transport; GO:0043933 macromolecular complex subunit organization; GO:00512…	GO:0016020 membrane; GO:0030313 cell envelope; GO:0005623 cell; GO:0044464 cell part; GO:0030288 outer membrane-bounded periplasmic space; GO:0031975 envelope; GO:0042597 periplasmic space;	GO:0015232 heme transporter activity; GO:1901265 nucleoside phosphate binding; GO:0015399 primary active transmembrane transporter activity; GO:0016817 hydrolase activity, acting on acid anhydrides; GO:0016787 hydrolase activity; GO:0051184 cofactor transporter activity; GO:0016887 ATPase activity; GO:0097159 organic cyclic compound binding; GO:1901363 heterocyclic compound binding; GO:0016462 py…				IPR003593; IPR003439; IPR027417;	AAA+ ATPase domain; ABC transporter-like; P-loop containing nucleoside triphosphate hydrolase;
91	Q9FEB5	Phosphoglucan phosphatase DSP4, chloroplastic OS=Arabidopsis thaliana OX=3702 GN=DSP4	0.769	Down	0.0103351	DSP4	At3g52180	42.625	69.636	23.7	8	11	8	1.143	1.077	1.18	0.875	0.871	0.867	chloroplast	GO:0005982 starch metabolic process; GO:0044275 cellular carbohydrate catabolic process; GO:0044042 glucan metabolic process; GO:0044267 cellular protein metabolic process; GO:0044237 cellular metabolic process; GO:0006796 phosphate-containing compound metabolic process; GO:0044264 cellular polysaccharide metabolic process; GO:0071704 organic substance metabolic process; GO:0008152 metabolic proc…	GO:0043229 intracellular organelle; GO:0044434 chloroplast part; GO:0044446 intracellular organelle part; GO:0005737 cytoplasm; GO:0044435 plastid part; GO:0044424 intracellular part; GO:0009532 plastid stroma; GO:0005623 cell; GO:0044422 organelle part; GO:0009507 chloroplast; GO:0043231 intracellular membrane-bounded organelle; GO:0043226 organelle; GO:0005622 intracellular; GO:0044464 cell par…	GO:0019203 carbohydrate phosphatase activity; GO:0030247 polysaccharide binding; GO:0003824 catalytic activity; GO:0042578 phosphoric ester hydrolase activity; GO:0005488 binding; GO:0016791 phosphatase activity; GO:0016788 hydrolase activity, acting on ester bonds; GO:0030246 carbohydrate binding; GO:0005515 protein binding; GO:0016787 hydrolase activity; GO:0004721 phosphoprotein phosphatase ac…				IPR029021; IPR000387; IPR000340; IPR014756; IPR020422; IPR032640;	Protein-tyrosine phosphatase-like; Tyrosine specific protein phosphatases domain; Dual specificity phosphatase, catalytic domain; Immunoglobulin E-set; Dual specificity protein phosphatase domain; AMP-activated protein kinase, glycogen-binding domain;
92	Q9FFV1	At5g54760 OS=Arabidopsis thaliana OX=3702 GN=MBG8.2	0.816	Down	0.0051836	MBG8.2	At5g54760	12.62	25.863	30.1	2	4	1	1.108	1.066	1.147	0.926	0.85	0.934	chloroplast	GO:0006518 peptide metabolic process; GO:0043043 peptide biosynthetic process; GO:0044267 cellular protein metabolic process; GO:0006807 nitrogen compound metabolic process; GO:0009058 biosynthetic process; GO:0043603 cellular amide metabolic process; GO:0044238 primary metabolic process; GO:1901566 organonitrogen compound biosynthetic process; GO:0044237 cellular metabolic process; GO:1901576 or…		GO:0097159 organic cyclic compound binding; GO:1901363 heterocyclic compound binding; GO:0003723 RNA binding; GO:0008135 translation factor activity, RNA binding; GO:0005488 binding; GO:0003676 nucleic acid binding; GO:0003743 translation initiation factor activity;	K03113	EIF1; translation initiation factor 1	ath03013 RNA transport - Arabidopsis thaliana (thale cress);	IPR001950;	SUI1 domain;
93	Q9FKG3	ATP-dependent 6-phosphofructokinase 4, chloroplastic OS=Arabidopsis thaliana OX=3702 GN=PFK4	1.22	Up	0.000140925	PFK4	At5g61580	58.466	7.1818	14	7	9	3	0.9	0.895	0.906	1.089	1.079	1.128	chloroplast	GO:0006757 ATP generation from ADP; GO:0009116 nucleoside metabolic process; GO:0042278 purine nucleoside metabolic process; GO:0006165 nucleoside diphosphate phosphorylation; GO:0046031 ADP metabolic process; GO:0019362 pyridine nucleotide metabolic process; GO:0006096 glycolytic process; GO:0009167 purine ribonucleoside monophosphate metabolic process; GO:0009117 nucleotide metabolic process; G…	GO:0043226 organelle; GO:0043231 intracellular membrane-bounded organelle; GO:0043229 intracellular organelle; GO:0044464 cell part; GO:0005622 intracellular; GO:0005737 cytoplasm; GO:0044424 intracellular part; GO:0043227 membrane-bounded organelle; GO:0005623 cell; GO:0009536 plastid; GO:0044444 cytoplasmic part; GO:0009507 chloroplast;	GO:0003872 6-phosphofructokinase activity; GO:0005524 ATP binding; GO:1901265 nucleoside phosphate binding; GO:0016773 phosphotransferase activity, alcohol group as acceptor; GO:0001882 nucleoside binding; GO:0043167 ion binding; GO:0000166 nucleotide binding; GO:0097159 organic cyclic compound binding; GO:1901363 heterocyclic compound binding; GO:0032549 ribonucleoside binding; GO:0097367 carboh…	K00850	pfkA; 6-phosphofructokinase 1 [EC:2.7.1.11]	ath01230 Biosynthesis of amino acids - Arabidopsis thaliana (thale cress); ath00052 Galactose metabolism - Arabidopsis thaliana (thale cress); ath00030 Pentose phosphate pathway - Arabidopsis thaliana (thale cress); ath00051 Fructose and mannose metabolism - Arabidopsis thaliana (thale cress); ath01100 Metabolic pathways - Arabidopsis thaliana (thale cress); ath00010 Glycolysis / Gluconeogenesis …	IPR000023;	Phosphofructokinase domain;
94	Q9FKK1	Protein transport protein Sec61 subunit beta OS=Arabidopsis thaliana OX=3702 GN=MUF9.9	1.209	Up	0.0129571	MUF9.9	At5g60460	10.865	50.74	62.4	6	9	6	0.885	0.98	0.899	1.109	1.056	1.176	chloroplast	GO:0046907 intracellular transport; GO:0072594 establishment of protein localization to organelle; GO:0006613 cotranslational protein targeting to membrane; GO:0031204 posttranslational protein targeting to membrane, translocation; GO:0015031 protein transport; GO:0051234 establishment of localization; GO:0006605 protein targeting; GO:0006612 protein targeting to membrane; GO:0051649 establishmen…	GO:0016020 membrane; GO:0005783 endoplasmic reticulum; GO:0042175 nuclear outer membrane-endoplasmic reticulum membrane network; GO:0030867 rough endoplasmic reticulum membrane; GO:0031090 organelle membrane; GO:0071944 cell periphery; GO:0098796 membrane protein complex; GO:0005737 cytoplasm; GO:0031224 intrinsic component of membrane; GO:0032991 macromolecular complex; GO:0044424 intracellular …	GO:0098772 molecular function regulator; GO:0005086 ARF guanyl-nucleotide exchange factor activity; GO:0005085 guanyl-nucleotide exchange factor activity;	K09481	SEC61B; protein transport protein SEC61 subunit beta	ath03060 Protein export - Arabidopsis thaliana (thale cress); ath04141 Protein processing in endoplasmic reticulum - Arabidopsis thaliana (thale cress); ath04145 Phagosome - Arabidopsis thaliana (thale cress);
95	Q9FL87	Protein CHLORORESPIRATORY REDUCTION 7, chloroplastic OS=Arabidopsis thaliana OX=3702 GN=CRR7	0.829	Down	0.0036427	CRR7	At5g39210	17.967	8.5509	19.2	2	3	2	1.147	1.104	1.047	0.928	0.923	0.884	nucleus	GO:0044085 cellular component biogenesis; GO:0016043 cellular component organization; GO:0034622 cellular macromolecular complex assembly; GO:0071822 protein complex subunit organization; GO:0022607 cellular component assembly; GO:0065003 macromolecular complex assembly; GO:0010275 NAD(P)H dehydrogenase complex assembly; GO:0070271 protein complex biogenesis; GO:0009987 cellular process; GO:00064…	GO:0043229 intracellular organelle; GO:0016020 membrane; GO:0044434 chloroplast part; GO:0044446 intracellular organelle part; GO:0005737 cytoplasm; GO:0044435 plastid part; GO:0044424 intracellular part; GO:0009532 plastid stroma; GO:0005623 cell; GO:0044422 organelle part; GO:0009507 chloroplast; GO:0043231 intracellular membrane-bounded organelle; GO:0043226 organelle; GO:0005622 intracellular…
96	Q9FLV0	Protein DOWNY MILDEW RESISTANCE 6 OS=Arabidopsis thaliana OX=3702 GN=DMR6	1.673	Up	0.0113792	DMR6	At5g24530	39.363	20.472	18.5	6	6	6	0.791	0.701	0.75	1.147	1.528	1.075	chloroplast	GO:0046148 pigment biosynthetic process; GO:0001101 response to acid chemical; GO:0006725 cellular aromatic compound metabolic process; GO:1901615 organic hydroxy compound metabolic process; GO:1901700 response to oxygen-containing compound; GO:0098542 defense response to other organism; GO:0044699 single-organism process; GO:0009058 biosynthetic process; GO:0043207 response to external biotic st…		GO:0003824 catalytic activity; GO:0005488 binding; GO:0033759 flavone synthase activity; GO:0051213 dioxygenase activity; GO:0043167 ion binding; GO:0046872 metal ion binding; GO:0016705 oxidoreductase activity, acting on paired donors, with incorporation or reduction of molecular oxygen; GO:0043169 cation binding; GO:0016706 oxidoreductase activity, acting on paired donors, with incorporation or…				IPR027443; IPR005123; IPR026992;	Isopenicillin N synthase-like; Oxoglutarate/iron-dependent dioxygenase; Non-haem dioxygenase N-terminal domain;
97	Q9FLY0	Protein SAR DEFICIENT 4 OS=Arabidopsis thaliana OX=3702 GN=SARD4	1.207	Up	7.6571e-05	SARD4	At5g52810	35.223	15.695	13.2	5	6	5	0.926	0.895	0.897	1.096	1.095	1.089	cytoplasm	GO:0044699 single-organism process; GO:0008152 metabolic process; GO:0055114 oxidation-reduction process; GO:0044710 single-organism metabolic process;	GO:0043226 organelle; GO:0043231 intracellular membrane-bounded organelle; GO:0043229 intracellular organelle; GO:0044464 cell part; GO:0005622 intracellular; GO:0005737 cytoplasm; GO:0044424 intracellular part; GO:0043227 membrane-bounded organelle; GO:0005623 cell; GO:0009536 plastid; GO:0044444 cytoplasmic part; GO:0009507 chloroplast;	GO:0016638 oxidoreductase activity, acting on the CH-NH2 group of donors; GO:0003824 catalytic activity; GO:0016639 oxidoreductase activity, acting on the CH-NH2 group of donors, NAD or NADP as acceptor; GO:0016491 oxidoreductase activity;				IPR023401; IPR016040;	Ornithine cyclodeaminase, N-terminal; NAD(P)-binding domain;
98	Q9FM19	Hypersensitive-induced response protein 1 OS=Arabidopsis thaliana OX=3702 GN=HIR1	0.739	Down	0.00108184	HIR1	At5g62740	31.431	11.759	21.3	6	10	2	1.207	1.159	1.11	0.821	0.849	0.899	cytoplasm		GO:0043229 intracellular organelle; GO:0016020 membrane; GO:0098588 bounding membrane of organelle; GO:0031090 organelle membrane; GO:0071944 cell periphery; GO:0030054 cell junction; GO:0044446 intracellular organelle part; GO:0005737 cytoplasm; GO:0012505 endomembrane system; GO:0044424 intracellular part; GO:0005623 cell; GO:0005911 cell-cell junction; GO:0055044 symplast; GO:0044422 organelle…	GO:0005515 protein binding; GO:0043424 protein histidine kinase binding; GO:0019900 kinase binding; GO:0019899 enzyme binding; GO:0005488 binding; GO:0019901 protein kinase binding;				IPR001107;	Band 7 domain;
99	Q9FXB5	F25P12.91 protein OS=Arabidopsis thaliana OX=3702 GN=At1g56660	0.497	Down	0.0006157	At1g56660	At1g56660	60.748	-2	1.5	1	1	1	1.463	1.364	1.238	0.66	0.619	0.741	nucleus
100	Q9FXG0	At1g29850/F1N18_19 OS=Arabidopsis thaliana OX=3702 GN=At1g29850	0.794	Down	0.0054976	At1g29850	At1g29850	14.975	16.128	39.5	5	7	5	1.093	1.155	1.144	0.898	0.837	0.958	nucleus			GO:0097159 organic cyclic compound binding; GO:1901363 heterocyclic compound binding; GO:0003677 DNA binding; GO:0005488 binding; GO:0003676 nucleic acid binding;
101	Q9LDV4	Alanine aminotransferase 2, mitochondrial OS=Arabidopsis thaliana OX=3702 GN=ALAAT2	1.213	Up	0.0083808	ALAAT2	At1g72330	59.51	8.5191	14.3	10	14	4	0.835	0.949	0.924	1.099	1.075	1.11	chloroplast	GO:0042853 L-alanine catabolic process; GO:1901606 alpha-amino acid catabolic process; GO:0042851 L-alanine metabolic process; GO:0009628 response to abiotic stimulus; GO:0009080 pyruvate family amino acid catabolic process; GO:0006522 alanine metabolic process; GO:0044699 single-organism process; GO:0009058 biosynthetic process; GO:0009078 pyruvate family amino acid metabolic process; GO:0050896…	GO:0043226 organelle; GO:0043231 intracellular membrane-bounded organelle; GO:0043229 intracellular organelle; GO:0044464 cell part; GO:0005622 intracellular; GO:0005737 cytoplasm; GO:0044424 intracellular part; GO:0043227 membrane-bounded organelle; GO:0005623 cell; GO:0005739 mitochondrion; GO:0044444 cytoplasmic part;	GO:0097159 organic cyclic compound binding; GO:1901363 heterocyclic compound binding; GO:0016769 transferase activity, transferring nitrogenous groups; GO:0004021 L-alanine:2-oxoglutarate aminotransferase activity; GO:0003824 catalytic activity; GO:0005488 binding; GO:0043167 ion binding; GO:0047635 alanine-oxo-acid transaminase activity; GO:0043168 anion binding; GO:0008483 transaminase activity…	K00814	GPT; alanine transaminase [EC:2.6.1.2]	ath00250 Alanine, aspartate and glutamate metabolism - Arabidopsis thaliana (thale cress); ath01230 Biosynthesis of amino acids - Arabidopsis thaliana (thale cress); ath00220 Arginine biosynthesis - Arabidopsis thaliana (thale cress); ath01200 Carbon metabolism - Arabidopsis thaliana (thale cress); ath01100 Metabolic pathways - Arabidopsis thaliana (thale cress); ath00710 Carbon fixation in photo…	IPR015424; IPR004839; IPR015422; IPR015421;	Pyridoxal phosphate-dependent transferase; Aminotransferase, class I/classII; Pyridoxal phosphate-dependent transferase, major region, subdomain 2; Pyridoxal phosphate-dependent transferase, major region, subdomain 1;
102	Q9LEW3	Aspartyl protease AED1 OS=Arabidopsis thaliana OX=3702 GN=AED1	1.438	Up	0.040576	AED1	At5g10760	49.473	5.6353	5.2	3	3	3	0.985	0.832	0.644	1.123	1.236	1.181	vacuole	GO:0006950 response to stress; GO:0098542 defense response to other organism; GO:0002376 immune system process; GO:0043207 response to external biotic stimulus; GO:0050896 response to stimulus; GO:0044238 primary metabolic process; GO:0051707 response to other organism; GO:0045087 innate immune response; GO:0051704 multi-organism process; GO:0009607 response to biotic stimulus; GO:0071704 organic…	GO:0048046 apoplast; GO:0005576 extracellular region;	GO:0004175 endopeptidase activity; GO:0008233 peptidase activity; GO:0003824 catalytic activity; GO:0004190 aspartic-type endopeptidase activity; GO:0070011 peptidase activity, acting on L-amino acid peptides; GO:0016787 hydrolase activity; GO:0070001 aspartic-type peptidase activity;				IPR032799; IPR021109; IPR033121; IPR032861;	Xylanase inhibitor, C-terminal; Aspartic peptidase domain; Peptidase family A1 domain; Xylanase inhibitor, N-terminal;
103	Q9LH85	60S acidic ribosomal protein P2-3 OS=Arabidopsis thaliana OX=3702 GN=RPP2C	1.437	Up	0.023835	RPP2C	At3g28500	11.735	7.5624	22.6	2	2	2	0.827	0.788	0.837	1.085	1.411	1.028	chloroplast	GO:0006518 peptide metabolic process; GO:0006414 translational elongation; GO:0043043 peptide biosynthetic process; GO:0044267 cellular protein metabolic process; GO:0006807 nitrogen compound metabolic process; GO:0009058 biosynthetic process; GO:0043603 cellular amide metabolic process; GO:0044238 primary metabolic process; GO:1901566 organonitrogen compound biosynthetic process; GO:1901576 orga…	GO:0016020 membrane; GO:0005840 ribosome; GO:0043229 intracellular organelle; GO:0043232 intracellular non-membrane-bounded organelle; GO:0071944 cell periphery; GO:0022625 cytosolic large ribosomal subunit; GO:0044446 intracellular organelle part; GO:0005737 cytoplasm; GO:0032991 macromolecular complex; GO:0044424 intracellular part; GO:0005829 cytosol; GO:0005623 cell; GO:0044422 organelle part…	GO:0003735 structural constituent of ribosome; GO:0005198 structural molecule activity;	K02943	RP-LP2; large subunit ribosomal protein LP2	ath03010 Ribosome - Arabidopsis thaliana (thale cress);
104	Q9LHI0	NADH dehydrogenase [ubiquinone] 1 alpha subcomplex subunit 6 OS=Arabidopsis thaliana OX=3702 GN=At3g12260	0.779	Down	0.0153179	At3g12260	At3g12260	15.082	44.819	70.7	8	10	8	1.151	1.204	1.086	0.816	0.88	0.984	mitochondria	GO:0044699 single-organism process; GO:0008152 metabolic process; GO:0055114 oxidation-reduction process; GO:0044710 single-organism metabolic process;	GO:0016020 membrane; GO:0098800 inner mitochondrial membrane protein complex; GO:0031090 organelle membrane; GO:0098796 membrane protein complex; GO:0005737 cytoplasm; GO:0032991 macromolecular complex; GO:0045271 respiratory chain complex I; GO:0044424 intracellular part; GO:0098798 mitochondrial protein complex; GO:0005747 mitochondrial respiratory chain complex I; GO:0005623 cell; GO:0044455 m…		K03950	NDUFA6; NADH dehydrogenase (ubiquinone) 1 alpha subcomplex subunit 6	ath00190 Oxidative phosphorylation - Arabidopsis thaliana (thale cress); ath01100 Metabolic pathways - Arabidopsis thaliana (thale cress);
105	Q9LIK1	ADP-ribosylation factor C1 OS=Arabidopsis thaliana OX=3702 GN=ARFC1	0.833	Down	0.044945	ARFC1	At3g22950	20.548	4.0054	7.7	1	1	1	1.006	1.092	1.185	0.903	0.982	0.849	cytoplasm	GO:0050794 regulation of cellular process; GO:0044700 single organism signaling; GO:0051716 cellular response to stimulus; GO:0007165 signal transduction; GO:0050789 regulation of biological process; GO:0007154 cell communication; GO:0035556 intracellular signal transduction; GO:0044699 single-organism process; GO:0007264 small GTPase mediated signal transduction; GO:0023052 signaling; GO:0050896…	GO:0016020 membrane; GO:0005623 cell; GO:0071944 cell periphery; GO:0005622 intracellular; GO:0044464 cell part; GO:0005886 plasma membrane;	GO:1901265 nucleoside phosphate binding; GO:0001882 nucleoside binding; GO:0043167 ion binding; GO:0000166 nucleotide binding; GO:1901363 heterocyclic compound binding; GO:0097159 organic cyclic compound binding; GO:0032549 ribonucleoside binding; GO:0097367 carbohydrate derivative binding; GO:0032553 ribonucleotide binding; GO:0005488 binding; GO:0032550 purine ribonucleoside binding; GO:0043168…	K07950			IPR005225; IPR027417;	Small GTP-binding protein domain; P-loop containing nucleoside triphosphate hydrolase;
106	Q9LIP9	Glutamine-fructose-6-phosphate transaminase 2 OS=Arabidopsis thaliana OX=3702 GN=GFAT	1.254	Up	0.0133581	GFAT	At3g24090	74.604	4.0373	3.1	2	2	2	0.892	0.858	0.908	1.064	1.224	1.044	cytoplasm	GO:0008152 metabolic process; GO:1901137 carbohydrate derivative biosynthetic process; GO:1901135 carbohydrate derivative metabolic process; GO:0009058 biosynthetic process; GO:0005975 carbohydrate metabolic process; GO:0044238 primary metabolic process; GO:1901576 organic substance biosynthetic process; GO:0071704 organic substance metabolic process;		GO:0016769 transferase activity, transferring nitrogenous groups; GO:0097367 carbohydrate derivative binding; GO:0070548 L-glutamine aminotransferase activity; GO:0003824 catalytic activity; GO:0005488 binding; GO:0030246 carbohydrate binding; GO:0008483 transaminase activity; GO:0016740 transferase activity; GO:0004360 glutamine-fructose-6-phosphate transaminase (isomerizing) activity;	K00820	glmS; glucosamine---fructose-6-phosphate aminotransferase (isomerizing) [EC:2.6.1.16]	ath00250 Alanine, aspartate and glutamate metabolism - Arabidopsis thaliana (thale cress); ath01100 Metabolic pathways - Arabidopsis thaliana (thale cress); ath00520 Amino sugar and nucleotide sugar metabolism - Arabidopsis thaliana (thale cress);	IPR029055; IPR001347; IPR017932;	Nucleophile aminohydrolases, N-terminal; Sugar isomerase (SIS); Glutamine amidotransferase type 2 domain;
107	Q9LJ72	Proteasome assembly chaperone 2 OS=Arabidopsis thaliana OX=3702 GN=At3g18940	1.29	Up	0.0116417	At3g18940	At3g18940	30.913	5.5865	7.8	2	2	2	0.808	0.847	0.957	1.188	1.079	1.103	nucleus	GO:0044085 cellular component biogenesis; GO:0043248 proteasome assembly; GO:0016043 cellular component organization; GO:0034622 cellular macromolecular complex assembly; GO:0071822 protein complex subunit organization; GO:0022607 cellular component assembly; GO:0065003 macromolecular complex assembly; GO:0070271 protein complex biogenesis; GO:0009987 cellular process; GO:0006461 protein complex …	GO:0043229 intracellular organelle; GO:0000502 proteasome complex; GO:0005737 cytoplasm; GO:0032991 macromolecular complex; GO:0044424 intracellular part; GO:0005829 cytosol; GO:0005623 cell; GO:1905369 endopeptidase complex; GO:0043231 intracellular membrane-bounded organelle; GO:0043226 organelle; GO:0005634 nucleus; GO:1902494 catalytic complex; GO:0005622 intracellular; GO:0044464 cell part; …		K11876
108	Q9LM40	AT1g18060/T10F20.23 OS=Arabidopsis thaliana OX=3702 GN=At1g18060	0.828	Down	0.045339	At1g18060	At1g18060	25.198	19.694	22.6	4	6	4	1.133	1.103	1.054	0.962	0.965	0.796	chloroplast		GO:0043226 organelle; GO:0043231 intracellular membrane-bounded organelle; GO:0043229 intracellular organelle; GO:0044464 cell part; GO:0005622 intracellular; GO:0005737 cytoplasm; GO:0044424 intracellular part; GO:0043227 membrane-bounded organelle; GO:0005623 cell; GO:0009536 plastid; GO:0044444 cytoplasmic part; GO:0009507 chloroplast;
109	Q9LMQ5	F7H2.13 protein OS=Arabidopsis thaliana OX=3702 GN=At1g15790	1.277	Up	0.022798	At1g15790	At1g15790	20.323	27.723	30.2	6	6	6	0.955	0.886	0.794	1.218	1.067	1.08	cytoplasm	GO:0050794 regulation of cellular process; GO:0010468 regulation of gene expression; GO:0006355 regulation of transcription, DNA-templated; GO:0031326 regulation of cellular biosynthetic process; GO:0080090 regulation of primary metabolic process; GO:0060255 regulation of macromolecule metabolic process; GO:0019219 regulation of nucleobase-containing compound metabolic process; GO:0010556 regulat…	GO:0044464 cell part; GO:0005622 intracellular; GO:0005737 cytoplasm; GO:0044424 intracellular part; GO:0005829 cytosol; GO:0005623 cell; GO:0044444 cytoplasmic part;	GO:0000989 transcription factor activity, transcription factor binding; GO:0003712 transcription cofactor activity; GO:0000988 transcription factor activity, protein binding;				IPR003101;	Coactivator CBP, KIX domain;
110	Q9LMX8	Probable 6-phosphogluconolactonase 1 OS=Arabidopsis thaliana OX=3702 GN=At1g13700	1.298	Up	0.047796	At1g13700	At1g13700	29.887	4.3551	7.5	2	3	1	0.804	0.996	0.81	1.063	1.054	1.27	cytoplasm	GO:0006739 NADP metabolic process; GO:0019362 pyridine nucleotide metabolic process; GO:0006725 cellular aromatic compound metabolic process; GO:0046496 nicotinamide nucleotide metabolic process; GO:0009051 pentose-phosphate shunt, oxidative branch; GO:0009117 nucleotide metabolic process; GO:0044699 single-organism process; GO:0072524 pyridine-containing compound metabolic process; GO:0044237 ce…	GO:0044464 cell part; GO:0005622 intracellular; GO:0005737 cytoplasm; GO:0044424 intracellular part; GO:0005829 cytosol; GO:0005623 cell; GO:0044444 cytoplasmic part;	GO:0017057 6-phosphogluconolactonase activity; GO:0016787 hydrolase activity; GO:0052689 carboxylic ester hydrolase activity; GO:0003824 catalytic activity; GO:0016788 hydrolase activity, acting on ester bonds;	K01057	PGLS; 6-phosphogluconolactonase [EC:3.1.1.31]	ath00030 Pentose phosphate pathway - Arabidopsis thaliana (thale cress); ath01200 Carbon metabolism - Arabidopsis thaliana (thale cress); ath01100 Metabolic pathways - Arabidopsis thaliana (thale cress); ath01110 Biosynthesis of secondary metabolites - Arabidopsis thaliana (thale cress);	IPR006148; IPR005900;	Glucosamine/galactosamine-6-phosphate isomerase; 6-phosphogluconolactonase, DevB-type;
111	Q9LN03	T6D22.13 OS=Arabidopsis thaliana OX=3702 GN=At1g08050	1.365	Up	0.0143223	At1g08050	At1g08050	70.117	5.7598	6.1	2	2	2	0.931	0.754	0.847	1.066	1.244	1.147	chloroplast		GO:0016020 membrane; GO:0005623 cell; GO:0044464 cell part; GO:0071944 cell periphery; GO:0005886 plasma membrane;	GO:0043169 cation binding; GO:0046872 metal ion binding; GO:0005515 protein binding; GO:0008270 zinc ion binding; GO:0046914 transition metal ion binding; GO:0005488 binding; GO:0043167 ion binding;				IPR001841; IPR013083; IPR032838; IPR002035;	Zinc finger, RING-type; Zinc finger, RING/FYVE/PHD-type; VWA-Hint protein, Vwaint domain; von Willebrand factor, type A;
112	Q9LS01	Allene oxide cyclase 3, chloroplastic OS=Arabidopsis thaliana OX=3702 GN=AOC3	1.395	Up	0.0134383	AOC3	At3g25780	28.398	26.207	31	8	12	4	0.79	0.829	0.874	1.07	1.332	1.076	chloroplast	GO:0016053 organic acid biosynthetic process; GO:0009628 response to abiotic stimulus; GO:0044699 single-organism process; GO:0009058 biosynthetic process; GO:0043207 response to external biotic stimulus; GO:0050896 response to stimulus; GO:0044237 cellular metabolic process; GO:0051707 response to other organism; GO:0071704 organic substance metabolic process; GO:0009607 response to biotic stimu…	GO:0043229 intracellular organelle; GO:0016020 membrane; GO:0098588 bounding membrane of organelle; GO:0031090 organelle membrane; GO:0071944 cell periphery; GO:0005737 cytoplasm; GO:0044446 intracellular organelle part; GO:0044424 intracellular part; GO:0005623 cell; GO:0044422 organelle part; GO:0005886 plasma membrane; GO:0009507 chloroplast; GO:0043226 organelle; GO:0043231 intracellular memb…	GO:0009975 cyclase activity; GO:0016860 intramolecular oxidoreductase activity; GO:0016853 isomerase activity; GO:0003824 catalytic activity; GO:0046423 allene-oxide cyclase activity;	K10525	AOC; allene oxide cyclase [EC:5.3.99.6]	ath00592 alpha-Linolenic acid metabolism - Arabidopsis thaliana (thale cress); ath01100 Metabolic pathways - Arabidopsis thaliana (thale cress); ath01110 Biosynthesis of secondary metabolites - Arabidopsis thaliana (thale cress);
113	Q9LSQ5	NAD(P)H dehydrogenase (quinone) FQR1 OS=Arabidopsis thaliana OX=3702 GN=FQR1	0.677	Down	0.00037657	FQR1	At5g54500	21.796	90.289	56.4	9	20	9	1.164	1.25	1.197	0.81	0.777	0.857	nucleus	GO:0071365 cellular response to auxin stimulus; GO:0009733 response to auxin; GO:0051716 cellular response to stimulus; GO:0055114 oxidation-reduction process; GO:0071310 cellular response to organic substance; GO:0044699 single-organism process; GO:0010033 response to organic substance; GO:0050896 response to stimulus; GO:0008152 metabolic process; GO:0042221 response to chemical; GO:0071495 cel…	GO:0016020 membrane; GO:0005623 cell; GO:0044464 cell part; GO:0071944 cell periphery; GO:0005886 plasma membrane;	GO:0016651 oxidoreductase activity, acting on NAD(P)H; GO:1901265 nucleoside phosphate binding; GO:0003955 NAD(P)H dehydrogenase (quinone) activity; GO:0043167 ion binding; GO:0000166 nucleotide binding; GO:0048037 cofactor binding; GO:0016655 oxidoreductase activity, acting on NAD(P)H, quinone or similar compound as acceptor; GO:0016491 oxidoreductase activity; GO:1901363 heterocyclic compound b…	K03809	wrbA; NAD(P)H dehydrogenase (quinone) [EC:1.6.5.2]	ath00130 Ubiquinone and other terpenoid-quinone biosynthesis - Arabidopsis thaliana (thale cress); ath01110 Biosynthesis of secondary metabolites - Arabidopsis thaliana (thale cress);	IPR005025; IPR008254; IPR029039;	NADPH-dependent FMN reductase-like; Flavodoxin/nitric oxide synthase; Flavoprotein-like domain;
114	Q9LTR8	At5g57040 OS=Arabidopsis thaliana OX=3702 GN=MHM17.18	0.832	Down	0.00156332	MHM17.18	At5g57040	22.247	85.81	37.6	5	8	5	1.114	1.055	1.1	0.934	0.879	0.907	chloroplast		GO:0043226 organelle; GO:0043231 intracellular membrane-bounded organelle; GO:0043229 intracellular organelle; GO:0044464 cell part; GO:0005622 intracellular; GO:0005737 cytoplasm; GO:0044424 intracellular part; GO:0043227 membrane-bounded organelle; GO:0005623 cell; GO:0009536 plastid; GO:0044444 cytoplasmic part; GO:0009507 chloroplast;	GO:0016829 lyase activity; GO:0003824 catalytic activity;	K08234			IPR029068; IPR004360;	Glyoxalase/Bleomycin resistance protein/Dihydroxybiphenyl dioxygenase; Glyoxalase/fosfomycin resistance/dioxygenase domain;
115	Q9LUK5	Phosphatidylinositol-glycan biosynthesis class X-like protein OS=Arabidopsis thaliana OX=3702 GN=MSD23.3	0.796	Down	0.0023807	MSD23.3	At5g46850	33.702	18.712	6.1	1	1	1	1.061	1.134	1.162	0.893	0.86	0.919	Golgi apparatus	GO:0006506 GPI anchor biosynthetic process; GO:0009247 glycolipid biosynthetic process; GO:1903509 liposaccharide metabolic process; GO:0046486 glycerolipid metabolic process; GO:0006661 phosphatidylinositol biosynthetic process; GO:0006643 membrane lipid metabolic process; GO:0008654 phospholipid biosynthetic process; GO:0044267 cellular protein metabolic process; GO:0044699 single-organism proc…	GO:0043229 intracellular organelle; GO:0016020 membrane; GO:0005783 endoplasmic reticulum; GO:0042175 nuclear outer membrane-endoplasmic reticulum membrane network; GO:0005737 cytoplasm; GO:0044446 intracellular organelle part; GO:0012505 endomembrane system; GO:0031224 intrinsic component of membrane; GO:0044424 intracellular part; GO:0005623 cell; GO:0016021 integral component of membrane; GO:0…		K07541	PIGX; phosphatidylinositol glycan, class X	ath00563 Glycosylphosphatidylinositol (GPI)-anchor biosynthesis - Arabidopsis thaliana (thale cress); ath01100 Metabolic pathways - Arabidopsis thaliana (thale cress);
116	Q9LXM8	60S acidic ribosomal protein P2-4 OS=Arabidopsis thaliana OX=3702 GN=RPP2D	1.208	Up	0.005777	RPP2D	At3g44590	11.015	21.537	50.5	3	5	2	0.904	0.868	0.942	1.106	1.134	1.039	cytoplasm	GO:0006518 peptide metabolic process; GO:0006414 translational elongation; GO:0043043 peptide biosynthetic process; GO:0044267 cellular protein metabolic process; GO:0006807 nitrogen compound metabolic process; GO:0009058 biosynthetic process; GO:0043603 cellular amide metabolic process; GO:0044238 primary metabolic process; GO:1901566 organonitrogen compound biosynthetic process; GO:1901576 orga…	GO:0005840 ribosome; GO:0043229 intracellular organelle; GO:0043232 intracellular non-membrane-bounded organelle; GO:0022625 cytosolic large ribosomal subunit; GO:0044446 intracellular organelle part; GO:0005737 cytoplasm; GO:0032991 macromolecular complex; GO:0044424 intracellular part; GO:0005829 cytosol; GO:0005623 cell; GO:0044422 organelle part; GO:0043228 non-membrane-bounded organelle; GO:…	GO:0003735 structural constituent of ribosome; GO:0005198 structural molecule activity;	K02943	RP-LP2; large subunit ribosomal protein LP2	ath03010 Ribosome - Arabidopsis thaliana (thale cress);
117	Q9LY15	Peptide methionine sulfoxide reductase A2 OS=Arabidopsis thaliana OX=3702 GN=MRSA2	1.259	Up	0.035698	MRSA2	At5g07460	24.434	84.076	43.6	7	15	6	0.848	0.862	0.977	1.007	1.229	1.148	chloroplast	GO:0033554 cellular response to stress; GO:0051716 cellular response to stimulus; GO:0006950 response to stress; GO:0009628 response to abiotic stimulus; GO:0055114 oxidation-reduction process; GO:0044267 cellular protein metabolic process; GO:0044699 single-organism process; GO:0044238 primary metabolic process; GO:0050896 response to stimulus; GO:0044237 cellular metabolic process; GO:0071704 o…	GO:0044464 cell part; GO:0005622 intracellular; GO:0005737 cytoplasm; GO:0044424 intracellular part; GO:0005623 cell; GO:0005829 cytosol; GO:0044444 cytoplasmic part;	GO:0016667 oxidoreductase activity, acting on a sulfur group of donors; GO:0008113 peptide-methionine (S)-S-oxide reductase activity; GO:0016671 oxidoreductase activity, acting on a sulfur group of donors, disulfide as acceptor; GO:0003824 catalytic activity; GO:0033744 L-methionine:thioredoxin-disulfide S-oxidoreductase activity; GO:0016491 oxidoreductase activity;	K07304			IPR002569;	Peptide methionine sulphoxide reductase MsrA;
118	Q9LYG2	Classical AGP protein OS=Arabidopsis thaliana OX=3702 GN=At5g11680	0.658	Down	0.00150063	At5g11680	At5g11680	23.106	34.513	28	4	5	4	1.193	1.283	1.192	0.73	0.828	0.856	cytoplasm		GO:0016020 membrane; GO:0005623 cell; GO:0044464 cell part; GO:0071944 cell periphery; GO:0005886 plasma membrane;					IPR011993;	PH domain-like;
119	Q9LZ83	AT5G04420 protein OS=Arabidopsis thaliana OX=3702 GN=T32M21_20	1.369	Up	6.1127e-05	T32M21_20	At5g04420	56.659	40.798	21.6	10	13	10	0.828	0.837	0.864	1.13	1.18	1.151	cytoplasm		GO:0043226 organelle; GO:0043231 intracellular membrane-bounded organelle; GO:0043229 intracellular organelle; GO:0005634 nucleus; GO:0044464 cell part; GO:0005622 intracellular; GO:0005737 cytoplasm; GO:0044424 intracellular part; GO:0005829 cytosol; GO:0043227 membrane-bounded organelle; GO:0005623 cell; GO:0044444 cytoplasmic part;	GO:0005515 protein binding; GO:0005488 binding;				IPR011043; IPR015915;	Galactose oxidase/kelch, beta-propeller; Kelch-type beta propeller;
120	Q9LZD4	Ras-related protein RABE1d OS=Arabidopsis thaliana OX=3702 GN=RABE1D	0.542	Down	0.00062203	RABE1D	At5g03520	24.037	10.759	31	7	12	1	1.38	1.253	1.304	0.668	0.672	0.794	cytoplasm	GO:0050794 regulation of cellular process; GO:0044700 single organism signaling; GO:0044699 single-organism process; GO:0050896 response to stimulus; GO:0022406 membrane docking; GO:0015031 protein transport; GO:0051234 establishment of localization; GO:0007165 signal transduction; GO:0007154 cell communication; GO:1902578 single-organism localization; GO:0009306 protein secretion; GO:0033036 mac…	GO:0043229 intracellular organelle; GO:0016020 membrane; GO:0098588 bounding membrane of organelle; GO:0031090 organelle membrane; GO:0071944 cell periphery; GO:0005737 cytoplasm; GO:0044446 intracellular organelle part; GO:0000139 Golgi membrane; GO:0012505 endomembrane system; GO:0044424 intracellular part; GO:0005623 cell; GO:0044422 organelle part; GO:0005886 plasma membrane; GO:0043226 organ…	GO:1901265 nucleoside phosphate binding; GO:0001882 nucleoside binding; GO:0043167 ion binding; GO:0005515 protein binding; GO:0000166 nucleotide binding; GO:1901363 heterocyclic compound binding; GO:0097159 organic cyclic compound binding; GO:0032549 ribonucleoside binding; GO:0097367 carbohydrate derivative binding; GO:0032553 ribonucleotide binding; GO:0005488 binding; GO:0032550 purine ribonu…	K07901	RAB8A; Ras-related protein Rab-8A	ath04144 Endocytosis - Arabidopsis thaliana (thale cress);	IPR005225; IPR027417;	Small GTP-binding protein domain; P-loop containing nucleoside triphosphate hydrolase;
121	Q9LZD8	UDP-glycosyltransferase 89A2 OS=Arabidopsis thaliana OX=3702 GN=UGT89A2	1.239	Up	0.0064221	UGT89A2	At5g03490	50.942	23.356	6.7	2	2	2	0.944	0.826	0.907	1.093	1.133	1.092	cytoplasm	GO:0008152 metabolic process;	GO:0043231 intracellular membrane-bounded organelle; GO:0043226 organelle; GO:0043229 intracellular organelle; GO:0044464 cell part; GO:0005622 intracellular; GO:0044424 intracellular part; GO:0043227 membrane-bounded organelle; GO:0005623 cell;	GO:0080043 quercetin 3-O-glucosyltransferase activity; GO:0016758 transferase activity, transferring hexosyl groups; GO:0003824 catalytic activity; GO:0035251 UDP-glucosyltransferase activity; GO:0008194 UDP-glycosyltransferase activity; GO:0046527 glucosyltransferase activity; GO:0016757 transferase activity, transferring glycosyl groups; GO:0080044 quercetin 7-O-glucosyltransferase activity; GO…
122	Q9LZI3	Plant invertase/pectin methylesterase inhibitor superfamily protein OS=Arabidopsis thaliana OX=3702 GN=F26K9_250	0.829	Down	0.041583	F26K9_250	At3g62820	21.459	7.5212	9.8	2	2	2	1.024	1.051	1.216	0.868	0.893	0.968	chloroplast	GO:0065009 regulation of molecular function; GO:0044092 negative regulation of molecular function; GO:0043086 negative regulation of catalytic activity; GO:0050790 regulation of catalytic activity; GO:0065007 biological regulation;		GO:0004857 enzyme inhibitor activity; GO:0098772 molecular function regulator; GO:0030234 enzyme regulator activity;				IPR006501;	Pectinesterase inhibitor domain;
123	Q9M0G0	Glutathione hydrolase 3 OS=Arabidopsis thaliana OX=3702 GN=GGT3	1.211	Up	0.008759	GGT3	At4g29210	69.148	5.3686	3	2	2	2	0.898	0.846	0.966	1.07	1.117	1.095	plasma membrane	GO:0071466 cellular response to xenobiotic stimulus; GO:0006518 peptide metabolic process; GO:0050896 response to stimulus; GO:0044237 cellular metabolic process; GO:0071704 organic substance metabolic process; GO:0008152 metabolic process; GO:0009410 response to xenobiotic stimulus; GO:0006805 xenobiotic metabolic process; GO:0006575 cellular modified amino acid metabolic process; GO:0043171 pep…	GO:0043229 intracellular organelle; GO:0016020 membrane; GO:0098588 bounding membrane of organelle; GO:0031090 organelle membrane; GO:0044446 intracellular organelle part; GO:0005737 cytoplasm; GO:0031224 intrinsic component of membrane; GO:0044424 intracellular part; GO:0005623 cell; GO:0016021 integral component of membrane; GO:0044422 organelle part; GO:0043231 intracellular membrane-bounded o…	GO:0008233 peptidase activity; GO:0008238 exopeptidase activity; GO:0016746 transferase activity, transferring acyl groups; GO:0003824 catalytic activity; GO:0070011 peptidase activity, acting on L-amino acid peptides; GO:0016787 hydrolase activity; GO:0003840 gamma-glutamyltransferase activity; GO:0036374 glutathione hydrolase activity; GO:0016740 transferase activity; GO:0008242 omega peptidase…	K18592	GGT1_5; gamma-glutamyltranspeptidase / glutathione hydrolase / leukotriene-C4 hydrolase [EC:2.3.2.2 3.4.19.13 3.4.19.14]	ath00480 Glutathione metabolism - Arabidopsis thaliana (thale cress); ath00590 Arachidonic acid metabolism - Arabidopsis thaliana (thale cress); ath01100 Metabolic pathways - Arabidopsis thaliana (thale cress); ath00460 Cyanoamino acid metabolism - Arabidopsis thaliana (thale cress); ath00430 Taurine and hypotaurine metabolism - Arabidopsis thaliana (thale cress);	IPR029055;	Nucleophile aminohydrolases, N-terminal;
124	Q9M1J1	Mitochondrial fission 1 protein A OS=Arabidopsis thaliana OX=3702 GN=FIS1A	0.818	Down	0.036419	FIS1A	At3g57090	18.698	11.459	15.3	2	2	2	1.114	1.194	1.01	0.916	0.965	0.834	nucleus	GO:0007031 peroxisome organization; GO:0016043 cellular component organization; GO:0006996 organelle organization; GO:0048285 organelle fission; GO:0007005 mitochondrion organization; GO:0009987 cellular process; GO:0000266 mitochondrial fission; GO:0016559 peroxisome fission; GO:0071840 cellular component organization or biogenesis;	GO:0016020 membrane; GO:0019867 outer membrane; GO:0031090 organelle membrane; GO:0005737 cytoplasm; GO:0044438 microbody part; GO:0031224 intrinsic component of membrane; GO:0044424 intracellular part; GO:0005623 cell; GO:0044422 organelle part; GO:0005778 peroxisomal membrane; GO:0005740 mitochondrial envelope; GO:0044425 membrane part; GO:0005622 intracellular; GO:0044464 cell part; GO:0098805…	GO:0005515 protein binding; GO:0005488 binding;	K17969			IPR011990; IPR033745;	Tetratricopeptide-like helical domain; Mitochondria fission protein Fis1, cytosolic domain;
125	Q9MA49	Jacalin-related lectin 2 OS=Arabidopsis thaliana OX=3702 GN=JAL2	1.318	Up	0.026903	JAL2	At1g05770	20.172	1.8564	5.4	1	1	1	0.793	0.922	0.869	1.045	1.07	1.292	nucleus			GO:0030246 carbohydrate binding; GO:0005488 binding;				IPR001229;	Jacalin-like lectin domain;
126	Q9S745	Lipase-like PAD4 OS=Arabidopsis thaliana OX=3702 GN=PAD4	1.207	Up	0.046376	PAD4	At3g52430	60.984	5.0764	6.3	3	3	3	0.957	0.968	0.795	1.075	1.142	1.067	nucleus	GO:0044700 single organism signaling; GO:1901182 regulation of camalexin biosynthetic process; GO:0010941 regulation of cell death; GO:0010150 leaf senescence; GO:0009891 positive regulation of biosynthetic process; GO:0098542 defense response to other organism; GO:0031347 regulation of defense response; GO:0071327 cellular response to trehalose stimulus; GO:2000022 regulation of jasmonic acid me…	GO:0043226 organelle; GO:0043231 intracellular membrane-bounded organelle; GO:0043229 intracellular organelle; GO:0005634 nucleus; GO:0044464 cell part; GO:0005622 intracellular; GO:0005737 cytoplasm; GO:0044424 intracellular part; GO:0043227 membrane-bounded organelle; GO:0005623 cell;	GO:0005515 protein binding; GO:0016787 hydrolase activity; GO:0016298 lipase activity; GO:0016740 transferase activity; GO:0003824 catalytic activity; GO:0005488 binding; GO:0016788 hydrolase activity, acting on ester bonds;				IPR002921; IPR029058;	Fungal lipase-like domain; Alpha/Beta hydrolase fold;
127	Q9S7D8	ATP sulfurylase 4, chloroplastic OS=Arabidopsis thaliana OX=3702 GN=APS4	1.21	Up	0.00142083	APS4	At5g43780	52.125	11.178	23.5	12	22	4	0.891	0.903	0.899	1.074	1.048	1.136	chloroplast	GO:0000103 sulfate assimilation; GO:0006790 sulfur compound metabolic process; GO:0008152 metabolic process; GO:0009058 biosynthetic process; GO:0070814 hydrogen sulfide biosynthetic process; GO:0009987 cellular process; GO:0044237 cellular metabolic process; GO:0044272 sulfur compound biosynthetic process; GO:0044249 cellular biosynthetic process; GO:0070813 hydrogen sulfide metabolic process;	GO:0043229 intracellular organelle; GO:0044434 chloroplast part; GO:0044446 intracellular organelle part; GO:0005737 cytoplasm; GO:0044435 plastid part; GO:0044424 intracellular part; GO:0009532 plastid stroma; GO:0005623 cell; GO:0044422 organelle part; GO:0005739 mitochondrion; GO:0009507 chloroplast; GO:0043231 intracellular membrane-bounded organelle; GO:0043226 organelle; GO:0005622 intracel…	GO:0005524 ATP binding; GO:0004779 sulfate adenylyltransferase activity; GO:1901265 nucleoside phosphate binding; GO:0001882 nucleoside binding; GO:0043167 ion binding; GO:0000166 nucleotide binding; GO:0070566 adenylyltransferase activity; GO:0097159 organic cyclic compound binding; GO:1901363 heterocyclic compound binding; GO:0032549 ribonucleoside binding; GO:0097367 carbohydrate derivative bi…	K13811	PAPSS; 3'-phosphoadenosine 5'-phosphosulfate synthase [EC:2.7.7.4 2.7.1.25]	ath00261 Monobactam biosynthesis - Arabidopsis thaliana (thale cress); ath00230 Purine metabolism - Arabidopsis thaliana (thale cress); ath01100 Metabolic pathways - Arabidopsis thaliana (thale cress); ath00920 Sulfur metabolism - Arabidopsis thaliana (thale cress); ath00450 Selenocompound metabolism - Arabidopsis thaliana (thale cress);	IPR014729; IPR015947; IPR025980; IPR024951; IPR002650;	Rossmann-like alpha/beta/alpha sandwich fold; PUA-like domain; ATP-sulfurylase PUA-like domain; Sulphate adenylyltransferase catalytic domain; Sulphate adenylyltransferase;
128	Q9SB81	Peroxidase 42 OS=Arabidopsis thaliana OX=3702 GN=PER42	0.744	Down	0.0060162	PER42	At4g21960	37.294	90.388	47.3	11	14	11	1.075	1.107	1.27	0.845	0.832	0.89	extracellular	GO:0016043 cellular component organization; GO:0006950 response to stress; GO:0055114 oxidation-reduction process; GO:0009636 response to toxic substance; GO:0009664 plant-type cell wall organization; GO:0044699 single-organism process; GO:0050896 response to stimulus; GO:0044237 cellular metabolic process; GO:0071555 cell wall organization; GO:0071554 cell wall organization or biogenesis; GO:000…	GO:0030312 external encapsulating structure; GO:0044464 cell part; GO:0071944 cell periphery; GO:0009505 plant-type cell wall; GO:0005618 cell wall; GO:0005623 cell; GO:0005576 extracellular region;	GO:0097159 organic cyclic compound binding; GO:1901363 heterocyclic compound binding; GO:0020037 heme binding; GO:0003824 catalytic activity; GO:0005488 binding; GO:0043167 ion binding; GO:0016209 antioxidant activity; GO:0043169 cation binding; GO:0046872 metal ion binding; GO:0004601 peroxidase activity; GO:0046906 tetrapyrrole binding; GO:0016491 oxidoreductase activity; GO:0016684 oxidoreduct…	K00430	E1.11.1.7; peroxidase [EC:1.11.1.7]	ath01100 Metabolic pathways - Arabidopsis thaliana (thale cress); ath00940 Phenylpropanoid biosynthesis - Arabidopsis thaliana (thale cress); ath01110 Biosynthesis of secondary metabolites - Arabidopsis thaliana (thale cress);	IPR033905; IPR002016;	Secretory peroxidase; Haem peroxidase, plant/fungal/bacterial;
129	Q9SCV8	Beta-galactosidase 4 OS=Arabidopsis thaliana OX=3702 GN=BGAL4	1.218	Up	0.043724	BGAL4	At5g56870	80.59	43.809	18.6	11	12	6	0.927	0.96	0.806	1.17	1.099	1.011	chloroplast	GO:0008152 metabolic process; GO:0005975 carbohydrate metabolic process; GO:0044238 primary metabolic process; GO:0071704 organic substance metabolic process;	GO:0043229 intracellular organelle; GO:0048046 apoplast; GO:0030312 external encapsulating structure; GO:0071944 cell periphery; GO:0005737 cytoplasm; GO:0044424 intracellular part; GO:0005623 cell; GO:0005576 extracellular region; GO:0043231 intracellular membrane-bounded organelle; GO:0043226 organelle; GO:0005622 intracellular; GO:0044464 cell part; GO:0005773 vacuole; GO:0005618 cell wall; GO…	GO:0004553 hydrolase activity, hydrolyzing O-glycosyl compounds; GO:0004565 beta-galactosidase activity; GO:0016787 hydrolase activity; GO:0015925 galactosidase activity; GO:0003824 catalytic activity; GO:0016798 hydrolase activity, acting on glycosyl bonds;				IPR031330; IPR017853; IPR013781; IPR008979;	Glycoside hydrolase 35, catalytic domain; Glycoside hydrolase superfamily; Glycoside hydrolase, catalytic domain; Galactose-binding domain-like;
130	Q9SJ60	Mal d 1-associated protein OS=Arabidopsis thaliana OX=3702 GN=At2g35900	2.989	Up	2.0222e-05	At2g35900	At2g35900	21.238	52.472	37.5	5	5	5	0.487	0.526	0.474	1.515	1.38	1.549	chloroplast		GO:0043226 organelle; GO:0043231 intracellular membrane-bounded organelle; GO:0043229 intracellular organelle; GO:0005634 nucleus; GO:0044464 cell part; GO:0005622 intracellular; GO:0044424 intracellular part; GO:0043227 membrane-bounded organelle; GO:0005623 cell;
131	Q9SJ68	At2g35820 OS=Arabidopsis thaliana OX=3702 GN=At2g35820	0.363	Down	2.0962e-05	At2g35820	At2g35820	21.279	27.636	23.4	3	3	3	1.536	1.487	1.454	0.51	0.529	0.586	cytoplasm		GO:0044464 cell part; GO:0005622 intracellular; GO:0005737 cytoplasm; GO:0044424 intracellular part; GO:0005829 cytosol; GO:0005623 cell; GO:0044444 cytoplasmic part;	GO:0004848 ureidoglycolate hydrolase activity; GO:0016787 hydrolase activity; GO:0003824 catalytic activity; GO:0016810 hydrolase activity, acting on carbon-nitrogen (but not peptide) bonds; GO:0016813 hydrolase activity, acting on carbon-nitrogen (but not peptide) bonds, in linear amidines;				IPR024060; IPR011051;	Ureidoglycolate lyase domain; RmlC-like cupin domain;
132	Q9SJQ0	Pyruvate kinase OS=Arabidopsis thaliana OX=3702 GN=At2g36580	1.213	Up	8e-05	At2g36580	At2g36580	57.508	178.73	54.6	23	45	7	0.918	0.885	0.895	1.089	1.101	1.084	cytoplasm	GO:0006757 ATP generation from ADP; GO:0009116 nucleoside metabolic process; GO:0042278 purine nucleoside metabolic process; GO:0006165 nucleoside diphosphate phosphorylation; GO:0046031 ADP metabolic process; GO:0019362 pyridine nucleotide metabolic process; GO:0006096 glycolytic process; GO:0009167 purine ribonucleoside monophosphate metabolic process; GO:0009117 nucleotide metabolic process; G…	GO:0016020 membrane; GO:0071944 cell periphery; GO:0044464 cell part; GO:0005622 intracellular; GO:0005737 cytoplasm; GO:0044424 intracellular part; GO:0005623 cell; GO:0005829 cytosol; GO:0005886 plasma membrane; GO:0044444 cytoplasmic part;	GO:0000287 magnesium ion binding; GO:0004743 pyruvate kinase activity; GO:0016301 kinase activity; GO:0016773 phosphotransferase activity, alcohol group as acceptor; GO:0003824 catalytic activity; GO:0005488 binding; GO:0043167 ion binding; GO:0030955 potassium ion binding; GO:0046872 metal ion binding; GO:0043169 cation binding; GO:0031420 alkali metal ion binding; GO:0016740 transferase activit…	K00873	PK; pyruvate kinase [EC:2.7.1.40]	ath01230 Biosynthesis of amino acids - Arabidopsis thaliana (thale cress); ath00620 Pyruvate metabolism - Arabidopsis thaliana (thale cress); ath01200 Carbon metabolism - Arabidopsis thaliana (thale cress); ath00230 Purine metabolism - Arabidopsis thaliana (thale cress); ath01100 Metabolic pathways - Arabidopsis thaliana (thale cress); ath00010 Glycolysis / Gluconeogenesis - Arabidopsis thaliana …	IPR011037; IPR015813; IPR015794; IPR015806; IPR015795; IPR015793;	Pyruvate kinase-like, insert domain; Pyruvate/Phosphoenolpyruvate kinase-like domain; Pyruvate kinase, alpha/beta; Pyruvate kinase, beta-barrel insert domain; Pyruvate kinase, C-terminal; Pyruvate kinase, barrel;
133	Q9SKK4	Probable 2-oxoacid dependent dioxygenase OS=Arabidopsis thaliana OX=3702 GN=GSL-OH	1.235	Up	0.0118226	GSL-OH	At2g25450	40.351	80.208	33.1	10	26	10	0.837	0.982	0.873	1.111	1.123	1.09	cytoplasm	GO:0050794 regulation of cellular process; GO:0043255 regulation of carbohydrate biosynthetic process; GO:0019760 glucosinolate metabolic process; GO:0044699 single-organism process; GO:0010439 regulation of glucosinolate biosynthetic process; GO:0009058 biosynthetic process; GO:1901566 organonitrogen compound biosynthetic process; GO:0044237 cellular metabolic process; GO:0044272 sulfur compound…	GO:0009506 plasmodesma; GO:0005911 cell-cell junction; GO:0030054 cell junction; GO:0055044 symplast;	GO:0003824 catalytic activity; GO:0005488 binding; GO:0051213 dioxygenase activity; GO:0043167 ion binding; GO:0043169 cation binding; GO:0046872 metal ion binding; GO:0009815 1-aminocyclopropane-1-carboxylate oxidase activity; GO:0016638 oxidoreductase activity, acting on the CH-NH2 group of donors; GO:0016641 oxidoreductase activity, acting on the CH-NH2 group of donors, oxygen as acceptor; GO:…				IPR027443; IPR005123; IPR026992;	Isopenicillin N synthase-like; Oxoglutarate/iron-dependent dioxygenase; Non-haem dioxygenase N-terminal domain;
134	Q9SKY2	Plastid transcriptionally active 18 OS=Arabidopsis thaliana OX=3702 GN=PTAC18	0.766	Down	0.0022599	PTAC18	At2g32180	16.329	5.4889	20.1	3	4	3	1.189	1.064	1.167	0.879	0.845	0.895	chloroplast		GO:0009508 plastid chromosome; GO:0043229 intracellular organelle; GO:0042646 plastid nucleoid; GO:0043232 intracellular non-membrane-bounded organelle; GO:0005737 cytoplasm; GO:0044446 intracellular organelle part; GO:0044435 plastid part; GO:0044424 intracellular part; GO:0005623 cell; GO:0009532 plastid stroma; GO:0044422 organelle part; GO:0043228 non-membrane-bounded organelle; GO:0043231 in…					IPR011051; IPR008579; IPR014710;	RmlC-like cupin domain; Domain of unknown function DUF861, cupin-3; RmlC-like jelly roll fold;
135	Q9SLF7	60S acidic ribosomal protein P2-2 OS=Arabidopsis thaliana OX=3702 GN=RPP2B	1.237	Up	0.049036	RPP2B	At2g27710	11.444	83.333	64.3	7	17	4	0.769	0.923	0.993	1.069	1.127	1.125	chloroplast	GO:0006518 peptide metabolic process; GO:0009628 response to abiotic stimulus; GO:0044267 cellular protein metabolic process; GO:0009058 biosynthetic process; GO:0050896 response to stimulus; GO:1901566 organonitrogen compound biosynthetic process; GO:0044237 cellular metabolic process; GO:0071704 organic substance metabolic process; GO:0008152 metabolic process; GO:0002181 cytoplasmic translatio…	GO:0016020 membrane; GO:0071944 cell periphery; GO:0005737 cytoplasm; GO:0032991 macromolecular complex; GO:0044424 intracellular part; GO:0005623 cell; GO:0044422 organelle part; GO:0043228 non-membrane-bounded organelle; GO:0031974 membrane-enclosed lumen; GO:0070013 intracellular organelle lumen; GO:0044391 ribosomal subunit; GO:0005622 intracellular; GO:0044464 cell part; GO:0044445 cytosolic…	GO:0003735 structural constituent of ribosome; GO:0005198 structural molecule activity;	K02943	RP-LP2; large subunit ribosomal protein LP2	ath03010 Ribosome - Arabidopsis thaliana (thale cress);
136	Q9SLM6	Glutathione S-transferase F3 OS=Arabidopsis thaliana OX=3702 GN=GSTF3	1.245	Up	0.045905	GSTF3	At2g02930	24.12	12.136	50.5	12	36	2	0.971	0.937	0.766	1.117	1.155	1.057	mitochondria	GO:0009620 response to fungus; GO:0009404 toxin metabolic process; GO:0006950 response to stress; GO:0044712 single-organism catabolic process; GO:0009636 response to toxic substance; GO:0044763 single-organism cellular process; GO:0098542 defense response to other organism; GO:0044699 single-organism process; GO:0043207 response to external biotic stimulus; GO:0050896 response to stimulus; GO:00…	GO:0016020 membrane; GO:0071944 cell periphery; GO:0044464 cell part; GO:0005622 intracellular; GO:0005737 cytoplasm; GO:0044424 intracellular part; GO:0005623 cell; GO:0005829 cytosol; GO:0005886 plasma membrane; GO:0044444 cytoplasmic part;	GO:0004364 glutathione transferase activity; GO:0016765 transferase activity, transferring alkyl or aryl (other than methyl) groups; GO:0005515 protein binding; GO:0003824 catalytic activity; GO:0016740 transferase activity; GO:0005488 binding;	K00799	GST; glutathione S-transferase [EC:2.5.1.18]	ath00480 Glutathione metabolism - Arabidopsis thaliana (thale cress);	IPR004046; IPR010987; IPR004045; IPR012336; IPR034347;	Glutathione S-transferase, C-terminal; Glutathione S-transferase, C-terminal-like; Glutathione S-transferase, N-terminal; Thioredoxin-like fold; Glutathione S-transferases Phi, C-terminal;
137	Q9SQR4	NADPH-dependent aldehyde reductase-like protein, chloroplastic OS=Arabidopsis thaliana OX=3702 GN=At3g03980	1.35	Up	0.0031788	At3g03980	At3g03980	28.146	38.523	34.4	6	7	5	0.815	0.833	0.897	1.115	1.231	1.09	cytoplasm	GO:0044699 single-organism process; GO:0008152 metabolic process; GO:0055114 oxidation-reduction process; GO:0044710 single-organism metabolic process;		GO:0003824 catalytic activity; GO:0016491 oxidoreductase activity;	K00059	fabG; 3-oxoacyl-[acyl-carrier protein] reductase [EC:1.1.1.100]	ath00061 Fatty acid biosynthesis - Arabidopsis thaliana (thale cress); ath01212 Fatty acid metabolism - Arabidopsis thaliana (thale cress); ath01100 Metabolic pathways - Arabidopsis thaliana (thale cress); ath00780 Biotin metabolism - Arabidopsis thaliana (thale cress);	IPR016040;	NAD(P)-binding domain;
138	Q9SRD4	Indole glucosinolate O-methyltransferase 5 OS=Arabidopsis thaliana OX=3702 GN=IGMT5	1.391	Up	0.045842	IGMT5	At1g76790	40.222	31.023	16.3	4	4	4	0.788	0.868	0.844	1.036	1.42	1.021	cytoplasm	GO:0006725 cellular aromatic compound metabolic process; GO:0019760 glucosinolate metabolic process; GO:0009759 indole glucosinolate biosynthetic process; GO:0044699 single-organism process; GO:0009058 biosynthetic process; GO:1901566 organonitrogen compound biosynthetic process; GO:0042343 indole glucosinolate metabolic process; GO:0042435 indole-containing compound biosynthetic process; GO:0044…		GO:0008757 S-adenosylmethionine-dependent methyltransferase activity; GO:0008168 methyltransferase activity; GO:0003824 catalytic activity; GO:0005488 binding; GO:0046983 protein dimerization activity; GO:0016741 transferase activity, transferring one-carbon groups; GO:0008171 O-methyltransferase activity; GO:0005515 protein binding; GO:0016740 transferase activity;	K22703			IPR011991; IPR012967; IPR029063; IPR001077;	Winged helix-turn-helix DNA-binding domain; Plant methyltransferase dimerisation; S-adenosyl-L-methionine-dependent methyltransferase; O-methyltransferase, family 2;
139	Q9SRZ6	Cytosolic isocitrate dehydrogenase [NADP] OS=Arabidopsis thaliana OX=3702 GN=CICDH	0.774	Down	0.00160411	CICDH	At1g65930	45.746	218.09	59.8	29	77	25	1.102	1.186	1.126	0.917	0.885	0.839	cytoplasm	GO:0006739 NADP metabolic process; GO:0019362 pyridine nucleotide metabolic process; GO:0006725 cellular aromatic compound metabolic process; GO:0046496 nicotinamide nucleotide metabolic process; GO:0009628 response to abiotic stimulus; GO:0009117 nucleotide metabolic process; GO:0098542 defense response to other organism; GO:0044699 single-organism process; GO:0043207 response to external biotic…	GO:0043229 intracellular organelle; GO:0016020 membrane; GO:0048046 apoplast; GO:0044434 chloroplast part; GO:0030054 cell junction; GO:0071944 cell periphery; GO:0044446 intracellular organelle part; GO:0005737 cytoplasm; GO:0044435 plastid part; GO:0044424 intracellular part; GO:0009532 plastid stroma; GO:0005911 cell-cell junction; GO:0005623 cell; GO:0005829 cytosol; GO:0055044 symplast; GO:0…	GO:0000287 magnesium ion binding; GO:1901265 nucleoside phosphate binding; GO:0043167 ion binding; GO:0004448 isocitrate dehydrogenase activity; GO:0000166 nucleotide binding; GO:0005507 copper ion binding; GO:0048037 cofactor binding; GO:0016491 oxidoreductase activity; GO:0016614 oxidoreductase activity, acting on CH-OH group of donors; GO:1901363 heterocyclic compound binding; GO:0097159 organ…	K00031	IDH1; isocitrate dehydrogenase [EC:1.1.1.42]	ath00480 Glutathione metabolism - Arabidopsis thaliana (thale cress); ath01230 Biosynthesis of amino acids - Arabidopsis thaliana (thale cress); ath04146 Peroxisome - Arabidopsis thaliana (thale cress); ath01200 Carbon metabolism - Arabidopsis thaliana (thale cress); ath01100 Metabolic pathways - Arabidopsis thaliana (thale cress); ath00020 Citrate cycle (TCA cycle) - Arabidopsis thaliana (thale …	IPR024084;	Isopropylmalate dehydrogenase-like domain;
140	Q9STM6	GDSL esterase/lipase At3g48460 OS=Arabidopsis thaliana OX=3702 GN=At3g48460	0.817	Down	0.0150793	At3g48460	At3g48460	42.235	4.578	6	2	3	2	1.137	1.052	1.132	0.828	0.937	0.947	chloroplast	GO:0016042 lipid catabolic process; GO:1901575 organic substance catabolic process; GO:0008152 metabolic process; GO:0044710 single-organism metabolic process; GO:0044712 single-organism catabolic process; GO:0044699 single-organism process; GO:0044238 primary metabolic process; GO:0009056 catabolic process; GO:0071704 organic substance metabolic process; GO:0006629 lipid metabolic process;	GO:0005576 extracellular region;	GO:0016787 hydrolase activity; GO:0003824 catalytic activity; GO:0016788 hydrolase activity, acting on ester bonds;				IPR001087; IPR013830;	GDSL lipase/esterase; SGNH hydrolase-type esterase domain;
141	Q9SU14	Nudix hydrolase 7 OS=Arabidopsis thaliana OX=3702 GN=NUDT7	1.241	Up	0.0038045	NUDT7	At4g12720	31.884	35.618	35.5	9	14	9	0.959	0.883	0.861	1.151	1.094	1.109	cytoskeleton		GO:0043226 organelle; GO:0043231 intracellular membrane-bounded organelle; GO:0043229 intracellular organelle; GO:0016020 membrane; GO:0005634 nucleus; GO:0071944 cell periphery; GO:0044464 cell part; GO:0005622 intracellular; GO:0005737 cytoplasm; GO:0044424 intracellular part; GO:0043227 membrane-bounded organelle; GO:0005623 cell; GO:0005886 plasma membrane;	GO:0004551 nucleotide diphosphatase activity; GO:0016462 pyrophosphatase activity; GO:0003824 catalytic activity; GO:0005488 binding; GO:0043167 ion binding; GO:0043169 cation binding; GO:0046872 metal ion binding; GO:0016817 hydrolase activity, acting on acid anhydrides; GO:0005515 protein binding; GO:0016787 hydrolase activity; GO:0047631 ADP-ribose diphosphatase activity; GO:0016818 hydrolase …				IPR015797; IPR000086;	NUDIX hydrolase domain-like; NUDIX hydrolase domain;
142	Q9SV71	Cytochrome b561 and DOMON domain-containing protein At4g12980 OS=Arabidopsis thaliana OX=3702 GN=At4g12980	0.814	Down	0.0036827	At4g12980	At4g12980	42.228	24.178	14.7	6	7	6	1.174	1.054	1.09	0.92	0.891	0.89	plasma membrane	GO:0044699 single-organism process; GO:0008152 metabolic process; GO:0055114 oxidation-reduction process; GO:0044710 single-organism metabolic process;	GO:0031224 intrinsic component of membrane; GO:0016020 membrane; GO:0016021 integral component of membrane; GO:0044425 membrane part;	GO:0046872 metal ion binding; GO:0043169 cation binding; GO:0005488 binding; GO:0043167 ion binding;				IPR005018; IPR006593;	DOMON domain; Cytochrome b561/ferric reductase transmembrane;
143	Q9SXP7	Octanoyltransferase OS=Arabidopsis thaliana OX=3702 GN=LIP2	0.693	Down	0.000136469	LIP2	At1g04640	26.421	35.357	34	8	9	8	1.191	1.172	1.168	0.848	0.779	0.82	cytoplasm	GO:0051188 cofactor biosynthetic process; GO:0016053 organic acid biosynthetic process; GO:0044267 cellular protein metabolic process; GO:0044699 single-organism process; GO:0009058 biosynthetic process; GO:0044255 cellular lipid metabolic process; GO:0044237 cellular metabolic process; GO:0009249 protein lipoylation; GO:0018065 protein-cofactor linkage; GO:0044272 sulfur compound biosynthetic pr…	GO:0043226 organelle; GO:0043231 intracellular membrane-bounded organelle; GO:0043229 intracellular organelle; GO:0044464 cell part; GO:0005622 intracellular; GO:0005737 cytoplasm; GO:0044424 intracellular part; GO:0043227 membrane-bounded organelle; GO:0005623 cell; GO:0005739 mitochondrion; GO:0044444 cytoplasmic part;	GO:0016415 octanoyltransferase activity; GO:0033819 lipoyl(octanoyl) transferase activity; GO:0016746 transferase activity, transferring acyl groups; GO:0003824 catalytic activity; GO:0016740 transferase activity; GO:0016747 transferase activity, transferring acyl groups other than amino-acyl groups;	K03801	lipB; lipoyl(octanoyl) transferase [EC:2.3.1.181]	ath00785 Lipoic acid metabolism - Arabidopsis thaliana (thale cress); ath01100 Metabolic pathways - Arabidopsis thaliana (thale cress);	IPR004143;	Biotinyl protein ligase (BPL) and lipoyl protein ligase (LPL), catalytic domain;
144	Q9XFD1	Nuclear cap-binding protein subunit 2 OS=Arabidopsis thaliana OX=3702 GN=CBP20	1.252	Up	0.0112958	CBP20	At5g44200	29.609	6.6544	7.8	2	2	2	0.87	0.945	0.848	1.18	1.034	1.119	nucleus	GO:0010608 posttranscriptional regulation of gene expression; GO:0035194 posttranscriptional gene silencing by RNA; GO:0044699 single-organism process; GO:0044237 cellular metabolic process; GO:0008152 metabolic process; GO:0010558 negative regulation of macromolecule biosynthetic process; GO:0043170 macromolecule metabolic process; GO:0070887 cellular response to chemical stimulus; GO:0034470 nc…	GO:0043226 organelle; GO:0043231 intracellular membrane-bounded organelle; GO:0043229 intracellular organelle; GO:0005634 nucleus; GO:0044464 cell part; GO:0005622 intracellular; GO:0005737 cytoplasm; GO:0005846 nuclear cap binding complex; GO:0032991 macromolecular complex; GO:0005845 mRNA cap binding complex; GO:0044424 intracellular part; GO:0034518 RNA cap binding complex; GO:0043227 membrane…	GO:0097159 organic cyclic compound binding; GO:1901363 heterocyclic compound binding; GO:0003723 RNA binding; GO:0000339 RNA cap binding; GO:1901265 nucleoside phosphate binding; GO:0005488 binding; GO:0003676 nucleic acid binding; GO:0005515 protein binding; GO:0000166 nucleotide binding; GO:0036094 small molecule binding;	K12883	NCBP2; nuclear cap-binding protein subunit 2	ath03015 mRNA surveillance pathway - Arabidopsis thaliana (thale cress); ath03040 Spliceosome - Arabidopsis thaliana (thale cress); ath03013 RNA transport - Arabidopsis thaliana (thale cress);	IPR000504; IPR012677; IPR034148;	RNA recognition motif domain; Nucleotide-binding alpha-beta plait domain; NCBP2, RNA recognition motif;
145	Q9ZV19	DJ-1 protein homolog E OS=Arabidopsis thaliana OX=3702 GN=DJ1E	1.24	Up	0.039722	DJ1E	At2g38860	42.729	24.726	19.8	8	11	7	0.949	0.931	0.799	1.194	1.111	1.016	cytoplasm				K18881	DJ1D; D-lactate dehydratase [EC:4.2.1.130]	ath00620 Pyruvate metabolism - Arabidopsis thaliana (thale cress);	IPR029062; IPR002818;	Class I glutamine amidotransferase-like; DJ-1/PfpI;
146	Q9ZV52	EG45-like domain containing protein 2 OS=Arabidopsis thaliana OX=3702 GN=EGC2	1.81	Up	0.00124478	EGC2	At2g18660	14.518	5.6029	14.6	2	2	2	0.8	0.627	0.697	1.232	1.324	1.288	extracellular	GO:0006950 response to stress; GO:0055114 oxidation-reduction process; GO:0098542 defense response to other organism; GO:0044763 single-organism cellular process; GO:0044699 single-organism process; GO:0002376 immune system process; GO:0043207 response to external biotic stimulus; GO:0050896 response to stimulus; GO:0051707 response to other organism; GO:0045333 cellular respiration; GO:0044237 c…	GO:0048046 apoplast; GO:0030312 external encapsulating structure; GO:0044464 cell part; GO:0071944 cell periphery; GO:0005618 cell wall; GO:0005623 cell; GO:0005576 extracellular region;					IPR009009; IPR007112;	RlpA-like protein, double-psi beta-barrel domain; Expansin/pollen allergen, DPBB domain;
