# Supplementary material for: The Proteome and Phosphoproteome Uncovers Candidate Proteins Associated With Vacuolar Phosphate Signal Multipled by Vacuolar Phosphate Transporter 1 (VPT1) in Arabidopsis
Source: Mol Cell Proteomics. 2023 Apr 18;22(6):100549. doi: 10.1016/j.mcpro.2023.100549 (PMC10209694; doi:10.1016/j.mcpro.2023.100549)
Supplement: Supplemental Table S6 — All identified and quantified phosphoproteins. [file mmc6.xlsx]

## Sheet: Annotation_Combine
Protein accession	Position	Amino acid	Protein description	Gene name	Localization probability	PEP	Score		Modified sequence	Modified sequence			Charge	Mass error [ppm]	MS/MS Count	C_1	C_2	C_3	VPT1_1	VPT1_2	VPT1_3	C_1	C_2	C_3	VPT1_1	VPT1_2	VPT1_3	VPT1/C Ratio	VPT1/C P value	Subcellular localization	Biological Process	Cellular Component	Molecular Function	KEGG KO No.	KEGG Gene	KEGG pathway	IPR ID	Domain description	KOG category	KOG NO.	KOG description
A0A178VAM2	530	S	Sodium hydrogen exchanger 4	NHX4	0.996176	1.55736e-44	143.61	new	GVS(0.004)PVVPGS(0.996)PIENSVPQWSEEVENK	GVS(0.004)PVVPGS(0.996)PIENSVPQWSEEVENK			3	0.64787	2	0.902	0.969	1.096	0.914	1.05	1.077									plasma membrane	GO:0065008 regulation of biological quality; GO:0035725 sodium ion transmembrane transport; GO:0055075 potassium ion homeostasis; GO:0034220 ion transmembrane transport; GO:0006885 regulation of pH; GO:0009628 response to abiotic stimulus; GO:0030001 metal ion transport; GO:0044699 single-organism process; GO:0050896 response to stimulus; GO:0051234 establishment of localization; GO:0042592 homeo…	GO:0043229 intracellular organelle; GO:0016020 membrane; GO:0098588 bounding membrane of organelle; GO:0031090 organelle membrane; GO:0071944 cell periphery; GO:0005737 cytoplasm; GO:0044446 intracellular organelle part; GO:0031224 intrinsic component of membrane; GO:0044424 intracellular part; GO:0005623 cell; GO:0016021 integral component of membrane; GO:0044422 organelle part; GO:0005886 plasm…	GO:0015298 solute:cation antiporter activity; GO:0022804 active transmembrane transporter activity; GO:0015291 secondary active transmembrane transporter activity; GO:0015075 ion transmembrane transporter activity; GO:0015299 solute:proton antiporter activity; GO:0022892 substrate-specific transporter activity; GO:0015077 monovalent inorganic cation transmembrane transporter activity; GO:0015078 …				IPR006153;	Cation/H+ exchanger;	P	KOG1965	Sodium/hydrogen exchanger protein
A0A178VAV0	265	S	Protein kinase superfamily protein	At3g53930	0.890865	2.53434e-06	89.43		S(0.109)HS(0.891)PPVEFIK	S(0.109)HS(0.891)PPVEFIK			3	0.61288	1	0.92	1.128	1.179	0.926	0.852	1.037									Golgi apparatus	GO:0016310 phosphorylation; GO:0044267 cellular protein metabolic process; GO:0044238 primary metabolic process; GO:0044237 cellular metabolic process; GO:0006796 phosphate-containing compound metabolic process; GO:0071704 organic substance metabolic process; GO:0008152 metabolic process; GO:0006468 protein phosphorylation; GO:0006793 phosphorus metabolic process; GO:0044260 cellular macromolecul…		GO:0005524 ATP binding; GO:1901265 nucleoside phosphate binding; GO:0016773 phosphotransferase activity, alcohol group as acceptor; GO:0001882 nucleoside binding; GO:0043167 ion binding; GO:0004672 protein kinase activity; GO:0000166 nucleotide binding; GO:0097159 organic cyclic compound binding; GO:1901363 heterocyclic compound binding; GO:0032549 ribonucleoside binding; GO:0097367 carbohydrate …	K08269	ULK2; serine/threonine-protein kinase ULK2 [EC:2.7.11.1]	ath04136 Autophagy - other - Arabidopsis thaliana (thale cress);	IPR000719; IPR011009;	Protein kinase domain; Protein kinase-like domain;	OUT	KOG0595	Serine/threonine-protein kinase involved in autophagy
A0A178VAV0	213	S	Protein kinase superfamily protein	At3g53930	0.953853	2.41945e-22	135.23		SQFKPS(0.046)S(0.954)LPDSR	SQFKPS(0.046)S(0.954)LPDSR			2	1.4565	2	1.026	0.934	1.142	0.961	0.961	1.014									Golgi apparatus	GO:0016310 phosphorylation; GO:0044267 cellular protein metabolic process; GO:0044238 primary metabolic process; GO:0044237 cellular metabolic process; GO:0006796 phosphate-containing compound metabolic process; GO:0071704 organic substance metabolic process; GO:0008152 metabolic process; GO:0006468 protein phosphorylation; GO:0006793 phosphorus metabolic process; GO:0044260 cellular macromolecul…		GO:0005524 ATP binding; GO:1901265 nucleoside phosphate binding; GO:0016773 phosphotransferase activity, alcohol group as acceptor; GO:0001882 nucleoside binding; GO:0043167 ion binding; GO:0004672 protein kinase activity; GO:0000166 nucleotide binding; GO:0097159 organic cyclic compound binding; GO:1901363 heterocyclic compound binding; GO:0032549 ribonucleoside binding; GO:0097367 carbohydrate …	K08269	ULK2; serine/threonine-protein kinase ULK2 [EC:2.7.11.1]	ath04136 Autophagy - other - Arabidopsis thaliana (thale cress);	IPR000719; IPR011009;	Protein kinase domain; Protein kinase-like domain;	OUT	KOG0595	Serine/threonine-protein kinase involved in autophagy
A0A178VCD6	33	S	Protein kinase superfamily protein	At3g01490	1	1.45428e-05	83.633	new	HLS(1)KAWT(1)MEK	HLS(1)KAWT(1)MEK			4	0.92042	2	0.832	0.989	1.177	0.981	1.258	0.708									nucleus	GO:0016310 phosphorylation; GO:0044267 cellular protein metabolic process; GO:0044238 primary metabolic process; GO:0044237 cellular metabolic process; GO:0006796 phosphate-containing compound metabolic process; GO:0071704 organic substance metabolic process; GO:0008152 metabolic process; GO:0006468 protein phosphorylation; GO:0006793 phosphorus metabolic process; GO:0044260 cellular macromolecul…		GO:0005524 ATP binding; GO:1901265 nucleoside phosphate binding; GO:0016773 phosphotransferase activity, alcohol group as acceptor; GO:0001882 nucleoside binding; GO:0043167 ion binding; GO:0004672 protein kinase activity; GO:0000166 nucleotide binding; GO:0097159 organic cyclic compound binding; GO:1901363 heterocyclic compound binding; GO:0032549 ribonucleoside binding; GO:0097367 carbohydrate …				IPR000719; IPR001245; IPR011009;	Protein kinase domain; Serine-threonine/tyrosine-protein kinase catalytic domain; Protein kinase-like domain;	T	KOG0192	Tyrosine kinase specific for activated (GTP-bound) p21cdc42Hs
A0A178VCD6	45	S	Protein kinase superfamily protein	At3g01490	0.999944	6.61604e-24	137.91		RKS(1)LS(1)DGEDNVNNTR	RKS(1)LS(1)DGEDNVNNTR			3	-0.46804	5	1.143	1.077	1.045	0.964	0.912	0.927									nucleus	GO:0016310 phosphorylation; GO:0044267 cellular protein metabolic process; GO:0044238 primary metabolic process; GO:0044237 cellular metabolic process; GO:0006796 phosphate-containing compound metabolic process; GO:0071704 organic substance metabolic process; GO:0008152 metabolic process; GO:0006468 protein phosphorylation; GO:0006793 phosphorus metabolic process; GO:0044260 cellular macromolecul…		GO:0005524 ATP binding; GO:1901265 nucleoside phosphate binding; GO:0016773 phosphotransferase activity, alcohol group as acceptor; GO:0001882 nucleoside binding; GO:0043167 ion binding; GO:0004672 protein kinase activity; GO:0000166 nucleotide binding; GO:0097159 organic cyclic compound binding; GO:1901363 heterocyclic compound binding; GO:0032549 ribonucleoside binding; GO:0097367 carbohydrate …				IPR000719; IPR001245; IPR011009;	Protein kinase domain; Serine-threonine/tyrosine-protein kinase catalytic domain; Protein kinase-like domain;	T	KOG0192	Tyrosine kinase specific for activated (GTP-bound) p21cdc42Hs
A0A178VCD6	37	T	Protein kinase superfamily protein	At3g01490	1	1.45428e-05	83.633	new	HLS(1)KAWT(1)MEK	HLS(1)KAWT(1)MEK			4	0.92042	2	0.832	0.989	1.177	0.981	1.258	0.708									nucleus	GO:0016310 phosphorylation; GO:0044267 cellular protein metabolic process; GO:0044238 primary metabolic process; GO:0044237 cellular metabolic process; GO:0006796 phosphate-containing compound metabolic process; GO:0071704 organic substance metabolic process; GO:0008152 metabolic process; GO:0006468 protein phosphorylation; GO:0006793 phosphorus metabolic process; GO:0044260 cellular macromolecul…		GO:0005524 ATP binding; GO:1901265 nucleoside phosphate binding; GO:0016773 phosphotransferase activity, alcohol group as acceptor; GO:0001882 nucleoside binding; GO:0043167 ion binding; GO:0004672 protein kinase activity; GO:0000166 nucleotide binding; GO:0097159 organic cyclic compound binding; GO:1901363 heterocyclic compound binding; GO:0032549 ribonucleoside binding; GO:0097367 carbohydrate …				IPR000719; IPR001245; IPR011009;	Protein kinase domain; Serine-threonine/tyrosine-protein kinase catalytic domain; Protein kinase-like domain;	T	KOG0192	Tyrosine kinase specific for activated (GTP-bound) p21cdc42Hs
A0A178VCD6	43	S	Protein kinase superfamily protein	At3g01490	0.999997	1.60968e-10	104.29		RKS(1)LS(1)DGEDNVNNTR	RKS(1)LS(1)DGEDNVNNTR			3	-0.46804	10	1.143	1.04	1.053	0.982	0.929	0.918									nucleus	GO:0016310 phosphorylation; GO:0044267 cellular protein metabolic process; GO:0044238 primary metabolic process; GO:0044237 cellular metabolic process; GO:0006796 phosphate-containing compound metabolic process; GO:0071704 organic substance metabolic process; GO:0008152 metabolic process; GO:0006468 protein phosphorylation; GO:0006793 phosphorus metabolic process; GO:0044260 cellular macromolecul…		GO:0005524 ATP binding; GO:1901265 nucleoside phosphate binding; GO:0016773 phosphotransferase activity, alcohol group as acceptor; GO:0001882 nucleoside binding; GO:0043167 ion binding; GO:0004672 protein kinase activity; GO:0000166 nucleotide binding; GO:0097159 organic cyclic compound binding; GO:1901363 heterocyclic compound binding; GO:0032549 ribonucleoside binding; GO:0097367 carbohydrate …				IPR000719; IPR001245; IPR011009;	Protein kinase domain; Serine-threonine/tyrosine-protein kinase catalytic domain; Protein kinase-like domain;	T	KOG0192	Tyrosine kinase specific for activated (GTP-bound) p21cdc42Hs
A0A178VCG8	293	S	NAC domain containing protein 52	NAC052	0.999808	1.58308e-05	82.406	new	EPLPPQTPLAS(1)PEEK	EPLPPQTPLAS(1)PEEK			3	1.5483	1	1.148	0.954	1.105	0.859	0.936	1.076									chloroplast	GO:0050794 regulation of cellular process; GO:0006725 cellular aromatic compound metabolic process; GO:0097659 nucleic acid-templated transcription; GO:0060255 regulation of macromolecule metabolic process; GO:0019219 regulation of nucleobase-containing compound metabolic process; GO:0009058 biosynthetic process; GO:0044237 cellular metabolic process; GO:0071704 organic substance metabolic proces…	GO:0043226 organelle; GO:0043231 intracellular membrane-bounded organelle; GO:0043229 intracellular organelle; GO:0005634 nucleus; GO:0044464 cell part; GO:0005622 intracellular; GO:0044424 intracellular part; GO:0043227 membrane-bounded organelle; GO:0005623 cell;	GO:0097159 organic cyclic compound binding; GO:1901363 heterocyclic compound binding; GO:0003677 DNA binding; GO:0005488 binding; GO:0003676 nucleic acid binding;				IPR003441;	NAC domain;
A0A178VD67	303	S	Protein phosphatase 2C family protein	At3g51470	0.821461	0.00050384	62.528		S(0.179)IS(0.821)AEGLDLLK	S(0.179)IS(0.821)AEGLDLLK			3	1.7078	1															nucleus	GO:0044267 cellular protein metabolic process; GO:0044238 primary metabolic process; GO:0006470 protein dephosphorylation; GO:0016311 dephosphorylation; GO:0044237 cellular metabolic process; GO:0006796 phosphate-containing compound metabolic process; GO:0071704 organic substance metabolic process; GO:0008152 metabolic process; GO:0006793 phosphorus metabolic process; GO:0044260 cellular macromol…		GO:0042578 phosphoric ester hydrolase activity; GO:0003824 catalytic activity; GO:0004722 protein serine/threonine phosphatase activity; GO:0016791 phosphatase activity; GO:0005488 binding; GO:0016788 hydrolase activity, acting on ester bonds; GO:0043167 ion binding; GO:0043169 cation binding; GO:0046872 metal ion binding; GO:0016787 hydrolase activity; GO:0004721 phosphoprotein phosphatase activ…	K14803			IPR001932;	PPM-type phosphatase domain;	T	KOG0698	Serine/threonine protein phosphatase
A0A178VD67	15	S	Protein phosphatase 2C family protein	At3g51470	0.999531	6.62988e-06	83.894		S(1)PEGVNSTFQPVFR	S(1)PEGVNSTFQPVFR			2	-1.579	1	1.148	1.37	0.853	1.273	0.62	0.826									nucleus	GO:0044267 cellular protein metabolic process; GO:0044238 primary metabolic process; GO:0006470 protein dephosphorylation; GO:0016311 dephosphorylation; GO:0044237 cellular metabolic process; GO:0006796 phosphate-containing compound metabolic process; GO:0071704 organic substance metabolic process; GO:0008152 metabolic process; GO:0006793 phosphorus metabolic process; GO:0044260 cellular macromol…		GO:0042578 phosphoric ester hydrolase activity; GO:0003824 catalytic activity; GO:0004722 protein serine/threonine phosphatase activity; GO:0016791 phosphatase activity; GO:0005488 binding; GO:0016788 hydrolase activity, acting on ester bonds; GO:0043167 ion binding; GO:0043169 cation binding; GO:0046872 metal ion binding; GO:0016787 hydrolase activity; GO:0004721 phosphoprotein phosphatase activ…	K14803			IPR001932;	PPM-type phosphatase domain;	T	KOG0698	Serine/threonine protein phosphatase
A0A178VEL3	408	S	Phosphoglycerate mutase-like family protein	AtVIP1	0.999997	3.8397e-227	276.8		T(0.003)RPGRES(0.997)DS(1)DAEDLEHAEK	T(0.003)RPGRES(0.997)DS(1)DAEDLEHAEK			3	0.16846	8	0.979	0.99	1.053	1.064	0.973	0.96	0.996945	0.975369	1.05829	1.03502	0.977889	0.969697	0.984	0.64598	nucleus	GO:0008152 metabolic process; GO:0016311 dephosphorylation; GO:0044237 cellular metabolic process; GO:0006793 phosphorus metabolic process; GO:0009987 cellular process; GO:0006796 phosphate-containing compound metabolic process;		GO:0016787 hydrolase activity; GO:0003993 acid phosphatase activity; GO:0003824 catalytic activity; GO:0042578 phosphoric ester hydrolase activity; GO:0016791 phosphatase activity; GO:0016788 hydrolase activity, acting on ester bonds;	K13024	PPIP5K; inositol-hexakisphosphate/diphosphoinositol-pentakisphosphate 1-kinase [EC:2.7.4.24]	ath04070 Phosphatidylinositol signaling system - Arabidopsis thaliana (thale cress);			Z	KOG1057	Arp2/3 complex-interacting protein VIP1/Asp1, involved in regulation of actin cytoskeleton
A0A178VEL3	323	S	Phosphoglycerate mutase-like family protein	AtVIP1	0.999817	7.77246e-80	191.46		QGS(1)GIIGTFGQSEELR	QGS(1)GIIGTFGQSEELR			2	0.64867	1	0.988	0.924	1.059	1.038	1.043	0.958	1.00611	0.910345	1.06432	1.00973	1.04824	0.967677	1.015	0.76368	nucleus	GO:0008152 metabolic process; GO:0016311 dephosphorylation; GO:0044237 cellular metabolic process; GO:0006793 phosphorus metabolic process; GO:0009987 cellular process; GO:0006796 phosphate-containing compound metabolic process;		GO:0016787 hydrolase activity; GO:0003993 acid phosphatase activity; GO:0003824 catalytic activity; GO:0042578 phosphoric ester hydrolase activity; GO:0016791 phosphatase activity; GO:0016788 hydrolase activity, acting on ester bonds;	K13024	PPIP5K; inositol-hexakisphosphate/diphosphoinositol-pentakisphosphate 1-kinase [EC:2.7.4.24]	ath04070 Phosphatidylinositol signaling system - Arabidopsis thaliana (thale cress);			Z	KOG1057	Arp2/3 complex-interacting protein VIP1/Asp1, involved in regulation of actin cytoskeleton
A0A178VEL3	406	S	Phosphoglycerate mutase-like family protein	AtVIP1	0.997289	3.8173e-88	186.82		T(0.003)RPGRES(0.997)DS(1)DAEDLEHAEK	T(0.003)RPGRES(0.997)DS(1)DAEDLEHAEK			3	0.16846	8	0.848	0.908	1.029	1.116	1.067	1.006	0.863544	0.894581	1.03417	1.0856	1.07236	1.01616	1.137	0.090021	nucleus	GO:0008152 metabolic process; GO:0016311 dephosphorylation; GO:0044237 cellular metabolic process; GO:0006793 phosphorus metabolic process; GO:0009987 cellular process; GO:0006796 phosphate-containing compound metabolic process;		GO:0016787 hydrolase activity; GO:0003993 acid phosphatase activity; GO:0003824 catalytic activity; GO:0042578 phosphoric ester hydrolase activity; GO:0016791 phosphatase activity; GO:0016788 hydrolase activity, acting on ester bonds;	K13024	PPIP5K; inositol-hexakisphosphate/diphosphoinositol-pentakisphosphate 1-kinase [EC:2.7.4.24]	ath04070 Phosphatidylinositol signaling system - Arabidopsis thaliana (thale cress);			Z	KOG1057	Arp2/3 complex-interacting protein VIP1/Asp1, involved in regulation of actin cytoskeleton
A0A178VGS0	230	S	Transmembrane protein	At3g13420	0.944002	0.00424517	49.448	new	HHS(0.944)AGDIY(0.056)K	HHS(0.944)AGDIY(0.056)K			3	-1.1571	1															chloroplast		GO:0031224 intrinsic component of membrane; GO:0016020 membrane; GO:0016021 integral component of membrane; GO:0044425 membrane part;
A0A178VL78	579	S	Phosphoinositide phosphatase family protein	SAC2	0.99478	1.02409e-09	96.562	new	AT(0.005)VVRS(0.995)FETIPESR	AT(0.005)VVRS(0.995)FETIPESR			3	-0.74432	1	0.862	1.058	1.111	1.018	0.9	1.066									nucleus	GO:0016043 cellular component organization; GO:0046486 glycerolipid metabolic process; GO:0006661 phosphatidylinositol biosynthetic process; GO:0008654 phospholipid biosynthetic process; GO:0044699 single-organism process; GO:0044255 cellular lipid metabolic process; GO:0009058 biosynthetic process; GO:0044237 cellular metabolic process; GO:0006796 phosphate-containing compound metabolic process;…		GO:0016787 hydrolase activity; GO:0042578 phosphoric ester hydrolase activity; GO:0003824 catalytic activity; GO:0016788 hydrolase activity, acting on ester bonds;	K22913	FIG4; phosphatidylinositol 3,5-bisphosphate 5-phosphatase [EC:3.1.3.-]	ath01100 Metabolic pathways - Arabidopsis thaliana (thale cress); ath00562 Inositol phosphate metabolism - Arabidopsis thaliana (thale cress);	IPR002013;	SAC domain;	I	KOG1888	Putative phosphoinositide phosphatase
A0A1I9LL91	308	S	RING/FYVE/PHD zinc finger superfamily protein	At3g02890	0.999999	4.96255e-06	84.169		STDSQLQSPK	STDSQLQS(1)PK			3	1.2364	2	1.562	0.765	0.829	1.063	0.953	0.961									chloroplast			GO:0043169 cation binding; GO:0046872 metal ion binding; GO:0005515 protein binding; GO:0008270 zinc ion binding; GO:0046914 transition metal ion binding; GO:0005488 binding; GO:0043167 ion binding;				IPR001965; IPR013083; IPR011011;	Zinc finger, PHD-type; Zinc finger, RING/FYVE/PHD-type; Zinc finger, FYVE/PHD-type;
A0A1I9LL91	795	S	RING/FYVE/PHD zinc finger superfamily protein	At3g02890	0.994135	0.000162625	62.203		NTPLPASCVSPNR	NTPLPAS(0.006)CVS(0.994)PNR			3	3.2119	3	1.128	0.847	1.111	1.006	1.019	0.932									chloroplast			GO:0043169 cation binding; GO:0046872 metal ion binding; GO:0005515 protein binding; GO:0008270 zinc ion binding; GO:0046914 transition metal ion binding; GO:0005488 binding; GO:0043167 ion binding;				IPR001965; IPR013083; IPR011011;	Zinc finger, PHD-type; Zinc finger, RING/FYVE/PHD-type; Zinc finger, FYVE/PHD-type;
A0A1I9LLB0	303	S	Tobamovirus multiplication protein	Cand3	0.995002	0.00845281	47.062		NQVSKASPI	NQVS(0.005)KAS(0.995)PI			3	1.708	1															plasma membrane							IPR009457;	Domain of unknown function DUF1084;
A0A1I9LLB8	153	S	Uncharacterized protein	At3g18215	0.996414	0.00021671	93.096		HLHS(0.004)QS(0.996)FR	HLHS(0.004)QS(0.996)FR			3	-1.5235	2	1.127	1.064	0.848	0.989	1.128	0.873									chloroplast
A0A1I9LLF2	120	S	Two-component response regulator	RR1	1	4.2916e-159	229.24		GGGGGAAVS(1)GGEDAVDDNSSSVNEGNNWR	GGGGGAAVS(1)GGEDAVDDNSSSVNEGNNWR			3	-0.70403	2	0.922	0.987	0.929	0.899	1.213	1.037									nucleus	GO:0050794 regulation of cellular process; GO:0044700 single organism signaling; GO:0010468 regulation of gene expression; GO:0051716 cellular response to stimulus; GO:0006355 regulation of transcription, DNA-templated; GO:0031326 regulation of cellular biosynthetic process; GO:0080090 regulation of primary metabolic process; GO:0035556 intracellular signal transduction; GO:0060255 regulation of …	GO:0005623 cell; GO:0005622 intracellular; GO:0044464 cell part;	GO:0097159 organic cyclic compound binding; GO:1901363 heterocyclic compound binding; GO:0003677 DNA binding; GO:0005488 binding; GO:0001071 nucleic acid binding transcription factor activity; GO:0003676 nucleic acid binding; GO:0003700 transcription factor activity, sequence-specific DNA binding;	K14491	ARR-B; two-component response regulator ARR-B family	ath04075 Plant hormone signal transduction - Arabidopsis thaliana (thale cress);	IPR001005; IPR011006; IPR009057; IPR001789; IPR017930; IPR006447;	SANT/Myb domain; CheY-like superfamily; Homeobox domain-like; Signal transduction response regulator, receiver domain; Myb domain; Myb domain, plants;	K	KOG1601	GATA-4/5/6 transcription factors
A0A1I9LLG5	256	S	Basic helix-loop-helix (BHLH) DNA-binding superfamily protein	At3g20640	0.999984	0.000313672	76.158		SSPPPKPHSPLR	S(0.442)S(0.558)PPPKPHS(1)PLR			2	0.059683	4	0.999	1.189	1.168	0.919	0.865	0.912									nucleus			GO:0097159 organic cyclic compound binding; GO:1901363 heterocyclic compound binding; GO:0003677 DNA binding; GO:0005488 binding; GO:0046983 protein dimerization activity; GO:0003676 nucleic acid binding; GO:0005515 protein binding;				IPR011598;	Myc-type, basic helix-loop-helix (bHLH) domain;
A0A1I9LLG8	48	S	Transmembrane protein	At3g17950	0.991874	0.00063236	65.295		HVSPSVAISR	HVS(0.992)PS(0.008)VAISR			3	-1.0736	1	1.135	1.119	0.969	0.837	1.139	0.842									chloroplast		GO:0031224 intrinsic component of membrane; GO:0016020 membrane; GO:0016021 integral component of membrane; GO:0044425 membrane part;
A0A1I9LLN9	121	S	Jasmonate-regulated gene 21	JRG21	1	0.000450553	86.898		NMHANSPK	NMHANS(1)PK			3	-0.94284	1															cytoplasm	GO:0044699 single-organism process; GO:0008152 metabolic process; GO:0055114 oxidation-reduction process; GO:0044710 single-organism metabolic process;		GO:0003824 catalytic activity; GO:0016491 oxidoreductase activity;				IPR005123; IPR027443; IPR026992;	Oxoglutarate/iron-dependent dioxygenase; Isopenicillin N synthase-like; Non-haem dioxygenase N-terminal domain;	QR	KOG0143	Iron/ascorbate family oxidoreductases
A0A1I9LLR7	85	S	Tetratricopetide-repeat thioredoxin-like 4	TTL4	0.84666	3.56961e-19	116.08		SHSGELSGLSQTSPVKPGSVNR	S(0.03)HS(0.847)GELS(0.108)GLS(0.013)QT(0.002)S(0.001)PVKPGSVNR			3	0.43586	4	0.885	1.012	1.009	1.008	1.089	0.986									chloroplast,mitochondria			GO:0005515 protein binding; GO:0005488 binding;				IPR011990; IPR013026;	Tetratricopeptide-like helical domain; Tetratricopeptide repeat-containing domain;	O	KOG0907	Thioredoxin
A0A1I9LLR7	95	S	Tetratricopetide-repeat thioredoxin-like 4	TTL4	0.817701	3.55615e-08	81.532		SHSGELSGLSQTSPVKPGSVNR	S(0.198)HS(0.8)GELS(0.002)GLS(0.004)QT(0.178)S(0.818)PVKPGSVNR			3	0.88581	1	0.837	0.901	1.018	1.079	1.157	0.968									chloroplast,mitochondria			GO:0005515 protein binding; GO:0005488 binding;				IPR011990; IPR013026;	Tetratricopeptide-like helical domain; Tetratricopeptide repeat-containing domain;	O	KOG0907	Thioredoxin
A0A1I9LLR7	115	S	Tetratricopetide-repeat thioredoxin-like 4	TTL4	0.799031	2.6163e-100	194.62		S(0.197)AS(0.799)AGT(0.004)PLIYSGLGFSPVNNNNNSSR	S(0.197)AS(0.799)AGT(0.004)PLIYSGLGFSPVNNNNNSSR			3	-3.2709	2	0.967	0.958	0.914	1	1.083	1.088									chloroplast,mitochondria			GO:0005515 protein binding; GO:0005488 binding;				IPR011990; IPR013026;	Tetratricopeptide-like helical domain; Tetratricopeptide repeat-containing domain;	O	KOG0907	Thioredoxin
A0A1I9LLY3	158	S	Serine/arginine-rich splicing factor	At3g48120	1	0.00515658	59.731		S(1)RS(1)LS(1)PR	S(1)RS(1)LS(1)PR			2	-1.1978	1	0.537	0.618	0.98	1.355	1.232	1.15									nucleus
A0A1I9LLY3	156	S	Serine/arginine-rich splicing factor	At3g48120	1	0.00515658	59.731		S(1)RS(1)LS(1)PR	S(1)RS(1)LS(1)PR			2	-1.1978	1	0.537	0.618	0.98	1.355	1.232	1.15									nucleus
A0A1I9LLY3	160	S	Serine/arginine-rich splicing factor	At3g48120	1	0.00515658	59.731		S(1)RS(1)LS(1)PR	S(1)RS(1)LS(1)PR			2	-1.1978	1	0.537	0.618	0.98	1.355	1.232	1.15									nucleus
A0A1I9LLZ2	470	S	SIT4 phosphatase-associated family protein	At3g45190	0.999999	3.5824e-216	259.45		TRDS(1)DDDEVHDR	TRDS(1)DDDEVHDR			2	-0.081652	8	0.799	0.942	0.942	1.31	0.981	0.988									chloroplast			GO:0005488 binding;	K15501			IPR011989; IPR016024;	Armadillo-like helical; Armadillo-type fold;	D	KOG2073	SAP family cell cycle dependent phosphatase-associated protein
A0A1I9LLZ2	671	S	SIT4 phosphatase-associated family protein	At3g45190	1	5.25631e-67	180.04		IPNGSSSSEGEIS(1)PR	IPNGSSSSEGEIS(1)PR			2	-0.30511	6	0.9	0.896	0.899	1.034	1.225	1.014									chloroplast			GO:0005488 binding;	K15501			IPR011989; IPR016024;	Armadillo-like helical; Armadillo-type fold;	D	KOG2073	SAP family cell cycle dependent phosphatase-associated protein
A0A1I9LLZ2	674	S	SIT4 phosphatase-associated family protein	At3g45190	0.999947	3.84088e-97	185.47		S(1)PPVPSLFGK	S(1)PPVPSLFGK			2	-1.1106	6	0.799	0.9	0.961	1.02	1.208	1.067									chloroplast			GO:0005488 binding;	K15501			IPR011989; IPR016024;	Armadillo-like helical; Armadillo-type fold;	D	KOG2073	SAP family cell cycle dependent phosphatase-associated protein
A0A1I9LLZ3	72	S	BED zinc finger and hAT dimerization domain-containing protein DAYSLEEPER	DAYSLEEPER	0.998483	0.000386546	69.069		GCNQS(0.998)FAY(0.001)S(0.001)NGNK	GCNQS(0.998)FAY(0.001)S(0.001)NGNK			3	-1.8285	1	1.59	1.14	0.747	0.842	0.872	0.986	1.60282	1.14573	0.733072	0.832839	0.869392	0.961951	0.765	0.39472	nucleus			GO:0097159 organic cyclic compound binding; GO:1901363 heterocyclic compound binding; GO:0003677 DNA binding; GO:0005488 binding; GO:0046983 protein dimerization activity; GO:0003676 nucleic acid binding; GO:0005515 protein binding;				IPR008906; IPR025525; IPR012337; IPR003656;	HAT, C-terminal dimerisation domain; hAT-like transposase, RNase-H fold; Ribonuclease H-like domain; Zinc finger, BED-type;	L	KOG1121	Tam3-transposase (Ac family)
A0A1I9LLZ3	133	S	BED zinc finger and hAT dimerization domain-containing protein DAYSLEEPER	DAYSLEEPER	0.938186	3.24384e-06	86.539		S(0.052)QNNAS(0.938)PY(0.01)VAFNQDK	S(0.052)QNNAS(0.938)PY(0.01)VAFNQDK			3	-3.3215	1	1.087	1.072	1.045	1.01	0.993	0.83	1.09577	1.07739	1.02552	0.999011	0.99003	0.809756	0.875	0.125859	nucleus			GO:0097159 organic cyclic compound binding; GO:1901363 heterocyclic compound binding; GO:0003677 DNA binding; GO:0005488 binding; GO:0046983 protein dimerization activity; GO:0003676 nucleic acid binding; GO:0005515 protein binding;				IPR008906; IPR025525; IPR012337; IPR003656;	HAT, C-terminal dimerisation domain; hAT-like transposase, RNase-H fold; Ribonuclease H-like domain; Zinc finger, BED-type;	L	KOG1121	Tam3-transposase (Ac family)
A0A1I9LLZ7	67	T	Glucose-6-phosphate 1-dehydrogenase	G6PD5	0.786504	0.00060525	68.171		S(0.213)T(0.787)LKNDSFVK	S(0.213)T(0.787)LKNDSFVK			3	-1.1426	5	1.142	0.902	1.037	0.954	1.134	0.863	1.18465	0.981502	1.03493	0.94831	1.11068	0.796125	0.892	0.34012	cytoplasm	GO:0006006 glucose metabolic process; GO:0044723 single-organism carbohydrate metabolic process; GO:0008152 metabolic process; GO:0055114 oxidation-reduction process; GO:0044710 single-organism metabolic process; GO:0044281 small molecule metabolic process; GO:0005996 monosaccharide metabolic process; GO:0044699 single-organism process; GO:0044238 primary metabolic process; GO:0005975 carbohydrat…		GO:0016614 oxidoreductase activity, acting on CH-OH group of donors; GO:0097159 organic cyclic compound binding; GO:1901363 heterocyclic compound binding; GO:0016616 oxidoreductase activity, acting on the CH-OH group of donors, NAD or NADP as acceptor; GO:1901265 nucleoside phosphate binding; GO:0003824 catalytic activity; GO:0005488 binding; GO:0004345 glucose-6-phosphate dehydrogenase activity;…	K00036	G6PD; glucose-6-phosphate 1-dehydrogenase [EC:1.1.1.49 1.1.1.363]	ath00480 Glutathione metabolism - Arabidopsis thaliana (thale cress); ath00030 Pentose phosphate pathway - Arabidopsis thaliana (thale cress); ath01200 Carbon metabolism - Arabidopsis thaliana (thale cress); ath01100 Metabolic pathways - Arabidopsis thaliana (thale cress); ath01110 Biosynthesis of secondary metabolites - Arabidopsis thaliana (thale cress);	IPR022675; IPR016040; IPR022674;	Glucose-6-phosphate dehydrogenase, C-terminal; NAD(P)-binding domain; Glucose-6-phosphate dehydrogenase, NAD-binding;	G	KOG0563	Glucose-6-phosphate 1-dehydrogenase
A0A1I9LLZ7	72	S	Glucose-6-phosphate 1-dehydrogenase	G6PD5	0.99981	0.000705579	68.277		STLKNDS(1)FVK	STLKNDS(1)FVK			3	0.26059	2	1.301	1.054	1.029	0.897	0.952	0.864	1.34959	1.1469	1.02695	0.89165	0.932419	0.797048	0.744	0.033915	cytoplasm	GO:0006006 glucose metabolic process; GO:0044723 single-organism carbohydrate metabolic process; GO:0008152 metabolic process; GO:0055114 oxidation-reduction process; GO:0044710 single-organism metabolic process; GO:0044281 small molecule metabolic process; GO:0005996 monosaccharide metabolic process; GO:0044699 single-organism process; GO:0044238 primary metabolic process; GO:0005975 carbohydrat…		GO:0016614 oxidoreductase activity, acting on CH-OH group of donors; GO:0097159 organic cyclic compound binding; GO:1901363 heterocyclic compound binding; GO:0016616 oxidoreductase activity, acting on the CH-OH group of donors, NAD or NADP as acceptor; GO:1901265 nucleoside phosphate binding; GO:0003824 catalytic activity; GO:0005488 binding; GO:0004345 glucose-6-phosphate dehydrogenase activity;…	K00036	G6PD; glucose-6-phosphate 1-dehydrogenase [EC:1.1.1.49 1.1.1.363]	ath00480 Glutathione metabolism - Arabidopsis thaliana (thale cress); ath00030 Pentose phosphate pathway - Arabidopsis thaliana (thale cress); ath01200 Carbon metabolism - Arabidopsis thaliana (thale cress); ath01100 Metabolic pathways - Arabidopsis thaliana (thale cress); ath01110 Biosynthesis of secondary metabolites - Arabidopsis thaliana (thale cress);	IPR022675; IPR016040; IPR022674;	Glucose-6-phosphate dehydrogenase, C-terminal; NAD(P)-binding domain; Glucose-6-phosphate dehydrogenase, NAD-binding;	G	KOG0563	Glucose-6-phosphate 1-dehydrogenase
A0A1I9LM16	356	S	Zinc finger protein 1	ZFN1	0.918026	0.0139626	68.846		LS(0.08)VS(0.918)ET(0.002)R	LS(0.08)VS(0.918)ET(0.002)R			2	0.51533	1	0.984	1.027	0.972	1.043	1.026	0.964	1.04681	0.9875	0.960474	1.02155	1.08917	0.959204	1.025	0.61786	nucleus			GO:0046872 metal ion binding; GO:0043169 cation binding; GO:0005488 binding; GO:0043167 ion binding;				IPR000571;	Zinc finger, CCCH-type;	R	KOG1677	CCCH-type Zn-finger protein
A0A1I9LM16	354	S	Zinc finger protein 1	ZFN1	0.999824	1.24213e-05	106.67		RLS(1)VSETR	RLS(1)VSETR			3	-0.41533	2	1.165	0.958	1.157	0.887	0.944	0.961	1.23936	0.921154	1.14328	0.868756	1.00212	0.956219	0.856	0.201	nucleus			GO:0046872 metal ion binding; GO:0043169 cation binding; GO:0005488 binding; GO:0043167 ion binding;				IPR000571;	Zinc finger, CCCH-type;	R	KOG1677	CCCH-type Zn-finger protein
A0A1I9LM16	337	S	Zinc finger protein 1	ZFN1	0.998209	0	383.78		VFT(0.001)YDNT(0.999)AS(0.998)ET(0.002)DEVVETSTGK	VFT(0.001)YDNT(0.999)AS(0.998)ET(0.002)DEVVETSTGK			3	-2.4839	3	0.998	1.036	1.047	0.975	0.943	1.038	1.0617	0.996154	1.03458	0.954946	1.00106	1.03284	0.966	0.30814	nucleus			GO:0046872 metal ion binding; GO:0043169 cation binding; GO:0005488 binding; GO:0043167 ion binding;				IPR000571;	Zinc finger, CCCH-type;	R	KOG1677	CCCH-type Zn-finger protein
A0A1I9LM16	164	S	Zinc finger protein 1	ZFN1	1	0.000145447	103.26		AS(1)FIAS(1)PR	AS(1)FIAS(1)PR			2	1.6783	4	1.324	0.99	0.968	0.906	0.969	0.943	1.40851	0.951923	0.956522	0.887365	1.02866	0.938308	0.861	0.38084	nucleus			GO:0046872 metal ion binding; GO:0043169 cation binding; GO:0005488 binding; GO:0043167 ion binding;				IPR000571;	Zinc finger, CCCH-type;	R	KOG1677	CCCH-type Zn-finger protein
A0A1I9LM16	335	T	Zinc finger protein 1	ZFN1	0.998769	5.83104e-53	157.82		VFT(0.001)YDNT(0.999)AS(0.998)ET(0.002)DEVVETSTGK	VFT(0.001)YDNT(0.999)AS(0.998)ET(0.002)DEVVETSTGK			3	-2.4839	1	0.931	1.075	0.994	0.973	0.942	1.112	0.990426	1.03365	0.982213	0.952987	1	1.10647	1.018	0.75198	nucleus			GO:0046872 metal ion binding; GO:0043169 cation binding; GO:0005488 binding; GO:0043167 ion binding;				IPR000571;	Zinc finger, CCCH-type;	R	KOG1677	CCCH-type Zn-finger protein
A0A1I9LM16	160	S	Zinc finger protein 1	ZFN1	1	0.0132997	48.643		AS(1)FIAS(1)PR	AS(1)FIAS(1)PR			2	1.6783	1	1.496	0.888	1.065	0.846	0.908	0.944	1.59149	0.853846	1.05237	0.828599	0.963907	0.939303	0.781	0.31836	nucleus			GO:0046872 metal ion binding; GO:0043169 cation binding; GO:0005488 binding; GO:0043167 ion binding;				IPR000571;	Zinc finger, CCCH-type;	R	KOG1677	CCCH-type Zn-finger protein
A0A1I9LM37	50	S	Zinc finger C-x8-C-x5-C-x3-H type family protein	At3g21810	1	0.000480415	68.525		QFS(1)PERRPS(1)LDR	QFS(1)PERRPS(1)LDR			2	-0.71883	1	0.916	1.047	0.935	1.009	0.995	1.113									nucleus
A0A1I9LM37	412	S	Zinc finger C-x8-C-x5-C-x3-H type family protein	At3g21810	0.999644	0.0244987	56.721		AYDDDS(1)V	AYDDDS(1)V			2	-0.49347	1	0.918	1.124	0.894	1.039	1.04	0.985									nucleus
A0A1I9LM37	56	S	Zinc finger C-x8-C-x5-C-x3-H type family protein	At3g21810	1	0.000480415	68.525		QFS(1)PERRPS(1)LDR	QFS(1)PERRPS(1)LDR			2	-0.71883	1	0.916	1.047	0.935	1.009	0.995	1.113									nucleus
A0A1I9LM37	235	S	Zinc finger C-x8-C-x5-C-x3-H type family protein	At3g21810	0.999983	5.67249e-14	107.72		DVGLDIVS(1)DEETNGR	DVGLDIVS(1)DEETNGR			2	-2.3001	2	0.77	1.516	0.826	0.902	0.96	1.03									nucleus
A0A1I9LM85	204	S	dUTP-PYROPHOSPHATASE-LIKE 1	DUT1	0.838641	0.0272903	43.604		GDGGFGS(0.839)T(0.161)GV	GDGGFGS(0.839)T(0.161)GV			2	-0.6665	1	0.752	1.194	1.252	0.949	1.023	0.801	0.779275	1.34763	1.2841	0.88941	0.97151	0.844046	0.793	0.31816	chloroplast	GO:0006725 cellular aromatic compound metabolic process; GO:0046080 dUTP metabolic process; GO:0009147 pyrimidine nucleoside triphosphate metabolic process; GO:0009117 nucleotide metabolic process; GO:0044699 single-organism process; GO:0009200 deoxyribonucleoside triphosphate metabolic process; GO:0009394 2'-deoxyribonucleotide metabolic process; GO:0009262 deoxyribonucleotide metabolic process;…		GO:0047429 nucleoside-triphosphate diphosphatase activity; GO:0016817 hydrolase activity, acting on acid anhydrides; GO:0016787 hydrolase activity; GO:0016462 pyrophosphatase activity; GO:0016818 hydrolase activity, acting on acid anhydrides, in phosphorus-containing anhydrides; GO:0003824 catalytic activity; GO:0004170 dUTP diphosphatase activity;	K01520	dut; dUTP pyrophosphatase [EC:3.6.1.23]	ath00240 Pyrimidine metabolism - Arabidopsis thaliana (thale cress); ath01100 Metabolic pathways - Arabidopsis thaliana (thale cress);	IPR033704; IPR029054;	dUTPase, trimeric; dUTPase-like;	F	KOG3370	dUTPase
A0A1I9LM87	330	S	Pre-mRNA-processing protein 40B	PRP40B	0.940715	2.7537e-150	224.07		LTLTSDLKQPASVPGS(0.01)S(0.049)S(0.941)PVENVDR	LTLTSDLKQPASVPGS(0.01)S(0.049)S(0.941)PVENVDR			3	-0.58956	2	1.007	0.987	1.042	0.995	0.931	1.08									nucleus			GO:0005515 protein binding; GO:0005488 binding;	K12821	PRPF40; pre-mRNA-processing factor 40	ath03040 Spliceosome - Arabidopsis thaliana (thale cress);	IPR002713; IPR001202;	FF domain; WW domain;	A	KOG0152	Spliceosomal protein FBP11/Splicing factor PRP40
A0A1I9LMC8	587	S	With no lysine (K) kinase 2	WNK2	1	3.863e-11	111.79		AIS(1)LPVDAVDM	AIS(1)LPVDAVDM			2	0.23896	1	1.212	1.424	0.867	0.668	0.76	1.213									cytoskeleton	GO:0016310 phosphorylation; GO:0044267 cellular protein metabolic process; GO:0044238 primary metabolic process; GO:0044237 cellular metabolic process; GO:0006796 phosphate-containing compound metabolic process; GO:0071704 organic substance metabolic process; GO:0008152 metabolic process; GO:0006468 protein phosphorylation; GO:0006793 phosphorus metabolic process; GO:0044260 cellular macromolecul…		GO:0005524 ATP binding; GO:1901265 nucleoside phosphate binding; GO:0016773 phosphotransferase activity, alcohol group as acceptor; GO:0001882 nucleoside binding; GO:0043167 ion binding; GO:0004672 protein kinase activity; GO:0000166 nucleotide binding; GO:0097159 organic cyclic compound binding; GO:1901363 heterocyclic compound binding; GO:0032549 ribonucleoside binding; GO:0097367 carbohydrate …	K08867			IPR000719; IPR011009;	Protein kinase domain; Protein kinase-like domain;	R	KOG0584	Serine/threonine protein kinase
A0A1I9LMF3	21	S	DNA binding protein	ALY3	1	7.70392e-11	101.53		AVS(1)PHKDEESMSK	AVS(1)PHKDEESMSK			4	1.0777	2															nucleus	GO:0006725 cellular aromatic compound metabolic process; GO:0097659 nucleic acid-templated transcription; GO:0044699 single-organism process; GO:0009058 biosynthetic process; GO:0044237 cellular metabolic process; GO:0071704 organic substance metabolic process; GO:0008152 metabolic process; GO:0046483 heterocycle metabolic process; GO:0006139 nucleobase-containing compound metabolic process; GO:0…	GO:0032991 macromolecular complex; GO:0017053 transcriptional repressor complex;	GO:0097159 organic cyclic compound binding; GO:1901363 heterocyclic compound binding; GO:0003677 DNA binding; GO:0005488 binding; GO:0003676 nucleic acid binding;				IPR001005; IPR009057; IPR033471;	SANT/Myb domain; Homeobox domain-like; DIRP domain;	BDT	KOG1019	Retinoblastoma pathway protein LIN-9/chromatin-associated protein Aly
A0A1I9LMF3	339	S	DNA binding protein	ALY3	0.785395	1.08262e-07	87.208		EACS(0.785)GT(0.215)DEAPSLGAPDEK	EACS(0.785)GT(0.215)DEAPSLGAPDEK			3	-1.7167	1	0.922	0.88	0.937	1.075	1.002	1.193									nucleus	GO:0006725 cellular aromatic compound metabolic process; GO:0097659 nucleic acid-templated transcription; GO:0044699 single-organism process; GO:0009058 biosynthetic process; GO:0044237 cellular metabolic process; GO:0071704 organic substance metabolic process; GO:0008152 metabolic process; GO:0046483 heterocycle metabolic process; GO:0006139 nucleobase-containing compound metabolic process; GO:0…	GO:0032991 macromolecular complex; GO:0017053 transcriptional repressor complex;	GO:0097159 organic cyclic compound binding; GO:1901363 heterocyclic compound binding; GO:0003677 DNA binding; GO:0005488 binding; GO:0003676 nucleic acid binding;				IPR001005; IPR009057; IPR033471;	SANT/Myb domain; Homeobox domain-like; DIRP domain;	BDT	KOG1019	Retinoblastoma pathway protein LIN-9/chromatin-associated protein Aly
A0A1I9LMH9	83	S	Haloacid dehalogenase-like hydrolase (HAD) superfamily protein	At3g29760	1	0.000202895	69.795		HVVS(1)GDENVEK	HVVS(1)GDENVEK			3	-0.78595	1															nucleus			GO:0016787 hydrolase activity; GO:0003824 catalytic activity;				IPR004274; IPR023214;	FCP1 homology domain; HAD-like domain;
A0A1I9LMI4	365	S	Suppressor of abi3-5	SUA	0.895285	2.29757e-75	174.5		T(0.024)KDS(0.895)PS(0.08)ADVGLSNSAAGK	T(0.024)KDS(0.895)PS(0.08)ADVGLSNSAAGK			3	0.036622	1	1.036	0.918	1.025	1.064	1.055	0.917									nucleus			GO:0097159 organic cyclic compound binding; GO:1901363 heterocyclic compound binding; GO:1901265 nucleoside phosphate binding; GO:0046914 transition metal ion binding; GO:0005488 binding; GO:0003676 nucleic acid binding; GO:0043167 ion binding; GO:0046872 metal ion binding; GO:0043169 cation binding; GO:0000166 nucleotide binding; GO:0008270 zinc ion binding; GO:0036094 small molecule binding;	K13094			IPR000504; IPR012677; IPR000467; IPR001876;	RNA recognition motif domain; Nucleotide-binding alpha-beta plait domain; G-patch domain; Zinc finger, RanBP2-type;	R	KOG0154	RNA-binding protein RBM5 and related proteins, contain G-patch and RRM domains
A0A1I9LMI4	127	S	Suppressor of abi3-5	SUA	1	0.00849117	75.652		S(1)RDPQDR	S(1)RDPQDR			2	0.055111	1	0.732	0.912	1.163	1.379	0.823	0.955									nucleus			GO:0097159 organic cyclic compound binding; GO:1901363 heterocyclic compound binding; GO:1901265 nucleoside phosphate binding; GO:0046914 transition metal ion binding; GO:0005488 binding; GO:0003676 nucleic acid binding; GO:0043167 ion binding; GO:0046872 metal ion binding; GO:0043169 cation binding; GO:0000166 nucleotide binding; GO:0008270 zinc ion binding; GO:0036094 small molecule binding;	K13094			IPR000504; IPR012677; IPR000467; IPR001876;	RNA recognition motif domain; Nucleotide-binding alpha-beta plait domain; G-patch domain; Zinc finger, RanBP2-type;	R	KOG0154	RNA-binding protein RBM5 and related proteins, contain G-patch and RRM domains
A0A1I9LMI4	173	S	Suppressor of abi3-5	SUA	0.885975	0.00212784	59.976		S(0.886)T(0.114)GRGEFSR	S(0.886)T(0.114)GRGEFSR			3	0.80407	1	1.041	0.884	0.903	1.064	1.056	1.074									nucleus			GO:0097159 organic cyclic compound binding; GO:1901363 heterocyclic compound binding; GO:1901265 nucleoside phosphate binding; GO:0046914 transition metal ion binding; GO:0005488 binding; GO:0003676 nucleic acid binding; GO:0043167 ion binding; GO:0046872 metal ion binding; GO:0043169 cation binding; GO:0000166 nucleotide binding; GO:0008270 zinc ion binding; GO:0036094 small molecule binding;	K13094			IPR000504; IPR012677; IPR000467; IPR001876;	RNA recognition motif domain; Nucleotide-binding alpha-beta plait domain; G-patch domain; Zinc finger, RanBP2-type;	R	KOG0154	RNA-binding protein RBM5 and related proteins, contain G-patch and RRM domains
A0A1I9LMI4	198	S	Suppressor of abi3-5	SUA	0.957601	2.92421e-15	111.11		S(0.042)YREDS(0.958)YEGDHWNESER	S(0.042)YREDS(0.958)YEGDHWNESER			3	-0.52512	2	0.866	0.913	1.092	1.109	1.057	0.943									nucleus			GO:0097159 organic cyclic compound binding; GO:1901363 heterocyclic compound binding; GO:1901265 nucleoside phosphate binding; GO:0046914 transition metal ion binding; GO:0005488 binding; GO:0003676 nucleic acid binding; GO:0043167 ion binding; GO:0046872 metal ion binding; GO:0043169 cation binding; GO:0000166 nucleotide binding; GO:0008270 zinc ion binding; GO:0036094 small molecule binding;	K13094			IPR000504; IPR012677; IPR000467; IPR001876;	RNA recognition motif domain; Nucleotide-binding alpha-beta plait domain; G-patch domain; Zinc finger, RanBP2-type;	R	KOG0154	RNA-binding protein RBM5 and related proteins, contain G-patch and RRM domains
A0A1I9LMJ4	124	S	RPM1 interacting protein 4	RIN4	0.9997	0.000174927	71.428		AS(1)QNNS(1)YDNKS(1)PLHK	AS(1)QNNS(1)YDNKS(1)PLHK			4	-1.2708	3	1.072	0.958	1.009	0.96	1.017	1.025	1.10858	0.956088	1.04128	0.928433	1.04201	1.03223	0.967	0.58776	nucleus				K13456	RIN4; RPM1-interacting protein 4	ath04626 Plant-pathogen interaction - Arabidopsis thaliana (thale cress);	IPR008700;	RIN4, pathogenic type III effector avirulence factor Avr cleavage site;
A0A1I9LMJ4	120	S	RPM1 interacting protein 4	RIN4	0.99992	0.000174927	66.772		AS(1)QNNS(1)YDNKS(1)PLHK	AS(1)QNNS(1)YDNKS(1)PLHK			4	-1.2708	1	1.032	0.945	1.062	0.88	1.026	1.097	1.06722	0.943114	1.09598	0.851064	1.05123	1.10473	0.968	0.71218	nucleus				K13456	RIN4; RPM1-interacting protein 4	ath04626 Plant-pathogen interaction - Arabidopsis thaliana (thale cress);	IPR008700;	RIN4, pathogenic type III effector avirulence factor Avr cleavage site;
A0A1I9LMJ4	129	S	RPM1 interacting protein 4	RIN4	1	9.4002e-109	217.42		ASQNNSYDNKS(1)PLHK	ASQNNSYDNKS(1)PLHK			4	-0.91384	25	0.955	0.962	1.025	1.021	1.043	1.003	0.98759	0.96008	1.05779	0.987427	1.06865	1.01007	1.02	0.6144	nucleus				K13456	RIN4; RPM1-interacting protein 4	ath04626 Plant-pathogen interaction - Arabidopsis thaliana (thale cress);	IPR008700;	RIN4, pathogenic type III effector avirulence factor Avr cleavage site;
A0A1I9LMJ4	135	S	RPM1 interacting protein 4	RIN4	0.999998	1.2516e-43	139.94		ASQNNSYDNKS(1)PLHKNS(1)YDGTGK	ASQNNSYDNKS(1)PLHKNS(1)YDGTGK			5	-1.4074	9	0.951	0.954	1.092	0.996	1.047	0.97	0.983454	0.952096	1.12693	0.96325	1.07275	0.976838	0.984	0.82236	nucleus				K13456	RIN4; RPM1-interacting protein 4	ath04626 Plant-pathogen interaction - Arabidopsis thaliana (thale cress);	IPR008700;	RIN4, pathogenic type III effector avirulence factor Avr cleavage site;
A0A1I9LMJ4	107	S	RPM1 interacting protein 4	RIN4	0.769271	9.46962e-10	95.227		QFGDAGGS(0.769)S(0.231)NEAANK	QFGDAGGS(0.769)S(0.231)NEAANK			3	1.0391	2	0.917	0.851	1.053	1.058	1.058	1.059	0.948294	0.849301	1.08669	1.02321	1.08402	1.06647	1.1	0.24268	nucleus				K13456	RIN4; RPM1-interacting protein 4	ath04626 Plant-pathogen interaction - Arabidopsis thaliana (thale cress);	IPR008700;	RIN4, pathogenic type III effector avirulence factor Avr cleavage site;
A0A1I9LMJ4	92	S	RPM1 interacting protein 4	RIN4	0.999975	8.4823e-10	95.067		S(1)REESELK	S(1)REESELK			3	-0.1195	3	0.984	0.915	1.053	1.044	1.045	0.968	1.01758	0.913174	1.08669	1.00967	1.0707	0.974824	1.013	0.81706	nucleus				K13456	RIN4; RPM1-interacting protein 4	ath04626 Plant-pathogen interaction - Arabidopsis thaliana (thale cress);	IPR008700;	RIN4, pathogenic type III effector avirulence factor Avr cleavage site;
A0A1I9LMJ4	60	S	RPM1 interacting protein 4	RIN4	0.998185	0	324.55		IMNPNDPEYNS(0.998)DS(0.002)QSQAPPHPPSSR	IMNPNDPEYNS(0.998)DS(0.002)QSQAPPHPPSSR			3	-0.16074	9	0.942	1.002	0.87	1.169	1.049	0.961	0.974147	1	0.897833	1.13056	1.0748	0.967774	1.105	0.153482	nucleus				K13456	RIN4; RPM1-interacting protein 4	ath04626 Plant-pathogen interaction - Arabidopsis thaliana (thale cress);	IPR008700;	RIN4, pathogenic type III effector avirulence factor Avr cleavage site;
A0A1I9LMJ4	154	S	RPM1 interacting protein 4	RIN4	1	2.35038e-38	161.86		ADES(1)PEK	ADES(1)PEK			2	0.65108	13	1.164	1	1.017	0.984	0.878	1.037	1.20372	0.998004	1.04954	0.951644	0.89959	1.04431	0.891	0.181361	nucleus				K13456	RIN4; RPM1-interacting protein 4	ath04626 Plant-pathogen interaction - Arabidopsis thaliana (thale cress);	IPR008700;	RIN4, pathogenic type III effector avirulence factor Avr cleavage site;
A0A1I9LMJ4	201	T	RPM1 interacting protein 4	RIN4	0.914578	4.51425e-05	64.257		SS(0.001)GANVS(0.026)GS(0.021)S(0.021)RT(0.915)PT(0.013)HQS(0.001)S(0.002)R	SS(0.001)GANVS(0.026)GS(0.021)S(0.021)RT(0.915)PT(0.013)HQS(0.001)S(0.002)R			3	0.22382	1	0.518	1.314	0.79	1.467	0.915	0.904	0.535677	1.31138	0.815273	1.41876	0.9375	0.910373	1.227	0.4461	nucleus				K13456	RIN4; RPM1-interacting protein 4	ath04626 Plant-pathogen interaction - Arabidopsis thaliana (thale cress);	IPR008700;	RIN4, pathogenic type III effector avirulence factor Avr cleavage site;
A0A1I9LMJ4	125	Y	RPM1 interacting protein 4	RIN4	0.917365	7.97367e-05	73.928		AS(0.001)QNNS(0.023)Y(0.917)DNKS(0.058)PLHK	AS(0.001)QNNS(0.023)Y(0.917)DNKS(0.058)PLHK			3	-0.14731	1	0.951	0.901	1.144	1.015	0.979	1.028	0.983454	0.899202	1.1806	0.981625	1.00307	1.03525	0.986	0.92684	nucleus				K13456	RIN4; RPM1-interacting protein 4	ath04626 Plant-pathogen interaction - Arabidopsis thaliana (thale cress);	IPR008700;	RIN4, pathogenic type III effector avirulence factor Avr cleavage site;
A0A1I9LMJ4	196	S	RPM1 interacting protein 4	RIN4	0.970961	0.000827893	68.978		SS(0.001)GANVS(0.971)GS(0.027)SR	SS(0.001)GANVS(0.971)GS(0.027)SR			2	2.9905	2	1.029	0.889	0.856	1.215	1.1	0.906	1.06412	0.887226	0.883385	1.17505	1.12705	0.912387	1.134	0.28198	nucleus				K13456	RIN4; RPM1-interacting protein 4	ath04626 Plant-pathogen interaction - Arabidopsis thaliana (thale cress);	IPR008700;	RIN4, pathogenic type III effector avirulence factor Avr cleavage site;
A0A1I9LMT6	3	S	RNA binding (RRM/RBD/RNP motifs) family protein	At3g12640	1	1.01458e-21	149		GS(1)ADLVDDR	GS(1)ADLVDDR			2	-0.25557	1	1.071	1.118	1.199	0.955	0.746	0.995	1.12382	1.03232	1.24378	0.898401	0.774663	1.00811	0.789	0.061656	nucleus	GO:0006396 RNA processing; GO:0006725 cellular aromatic compound metabolic process; GO:1901360 organic cyclic compound metabolic process; GO:0006807 nitrogen compound metabolic process; GO:0044238 primary metabolic process; GO:0044237 cellular metabolic process; GO:0071704 organic substance metabolic process; GO:0006397 mRNA processing; GO:0016070 RNA metabolic process; GO:0008152 metabolic proce…		GO:0097159 organic cyclic compound binding; GO:1901363 heterocyclic compound binding; GO:1901265 nucleoside phosphate binding; GO:0005488 binding; GO:0003676 nucleic acid binding; GO:0000166 nucleotide binding; GO:0036094 small molecule binding;				IPR000504; IPR012677; IPR002483;	RNA recognition motif domain; Nucleotide-binding alpha-beta plait domain; PWI domain;	A	KOG3702	Nuclear polyadenylated RNA binding protein
A0A1I9LMT6	309	S	RNA binding (RRM/RBD/RNP motifs) family protein	At3g12640	0.999999	2.1096e-134	213.15		ISHSTGSETLDQNMVLGEVS(1)PKDEESR	ISHSTGSETLDQNMVLGEVS(1)PKDEESR			3	0.51972	2	0.845	0.95	1.016	0.92	1.394	0.81	0.886674	0.877193	1.05394	0.865475	1.44756	0.820669	1.112	0.71204	nucleus	GO:0006396 RNA processing; GO:0006725 cellular aromatic compound metabolic process; GO:1901360 organic cyclic compound metabolic process; GO:0006807 nitrogen compound metabolic process; GO:0044238 primary metabolic process; GO:0044237 cellular metabolic process; GO:0071704 organic substance metabolic process; GO:0006397 mRNA processing; GO:0016070 RNA metabolic process; GO:0008152 metabolic proce…		GO:0097159 organic cyclic compound binding; GO:1901363 heterocyclic compound binding; GO:1901265 nucleoside phosphate binding; GO:0005488 binding; GO:0003676 nucleic acid binding; GO:0000166 nucleotide binding; GO:0036094 small molecule binding;				IPR000504; IPR012677; IPR002483;	RNA recognition motif domain; Nucleotide-binding alpha-beta plait domain; PWI domain;	A	KOG3702	Nuclear polyadenylated RNA binding protein
A0A1I9LMT6	177	S	RNA binding (RRM/RBD/RNP motifs) family protein	At3g12640	0.999994	4.44086e-07	92.264		HNKRS(1)PS(1)PQAQSQR	HNKRS(1)PS(1)PQAQSQR			4	1.4278	8	1.042	1.007	1.124	0.934	0.875	1.079	1.09339	0.929825	1.16598	0.878645	0.908619	1.09321	0.903	0.3461	nucleus	GO:0006396 RNA processing; GO:0006725 cellular aromatic compound metabolic process; GO:1901360 organic cyclic compound metabolic process; GO:0006807 nitrogen compound metabolic process; GO:0044238 primary metabolic process; GO:0044237 cellular metabolic process; GO:0071704 organic substance metabolic process; GO:0006397 mRNA processing; GO:0016070 RNA metabolic process; GO:0008152 metabolic proce…		GO:0097159 organic cyclic compound binding; GO:1901363 heterocyclic compound binding; GO:1901265 nucleoside phosphate binding; GO:0005488 binding; GO:0003676 nucleic acid binding; GO:0000166 nucleotide binding; GO:0036094 small molecule binding;				IPR000504; IPR012677; IPR002483;	RNA recognition motif domain; Nucleotide-binding alpha-beta plait domain; PWI domain;	A	KOG3702	Nuclear polyadenylated RNA binding protein
A0A1I9LMT6	175	S	RNA binding (RRM/RBD/RNP motifs) family protein	At3g12640	1	4.44086e-07	92.264		HNKRS(1)PS(1)PQAQSQR	HNKRS(1)PS(1)PQAQSQR			4	1.4278	10	1.044	1.001	1.11	0.945	0.879	1.083	1.09549	0.924284	1.15145	0.888993	0.912773	1.09726	0.914	0.39252	nucleus	GO:0006396 RNA processing; GO:0006725 cellular aromatic compound metabolic process; GO:1901360 organic cyclic compound metabolic process; GO:0006807 nitrogen compound metabolic process; GO:0044238 primary metabolic process; GO:0044237 cellular metabolic process; GO:0071704 organic substance metabolic process; GO:0006397 mRNA processing; GO:0016070 RNA metabolic process; GO:0008152 metabolic proce…		GO:0097159 organic cyclic compound binding; GO:1901363 heterocyclic compound binding; GO:1901265 nucleoside phosphate binding; GO:0005488 binding; GO:0003676 nucleic acid binding; GO:0000166 nucleotide binding; GO:0036094 small molecule binding;				IPR000504; IPR012677; IPR002483;	RNA recognition motif domain; Nucleotide-binding alpha-beta plait domain; PWI domain;	A	KOG3702	Nuclear polyadenylated RNA binding protein
A0A1I9LMW1	92	S	Protein phosphatase 2C family protein	MDC8.3	0.999362	2.8488e-06	85.554		KVPS(0.999)S(0.998)PALS(0.002)K	KVPS(0.999)S(0.998)PALS(0.002)K			3	1.4231	2	1.098	0.985	1.148	0.863	1.073	0.873									nucleus	GO:0044267 cellular protein metabolic process; GO:0044238 primary metabolic process; GO:0006470 protein dephosphorylation; GO:0016311 dephosphorylation; GO:0044237 cellular metabolic process; GO:0006796 phosphate-containing compound metabolic process; GO:0071704 organic substance metabolic process; GO:0008152 metabolic process; GO:0006793 phosphorus metabolic process; GO:0044260 cellular macromol…		GO:0016787 hydrolase activity; GO:0004721 phosphoprotein phosphatase activity; GO:0042578 phosphoric ester hydrolase activity; GO:0003824 catalytic activity; GO:0004722 protein serine/threonine phosphatase activity; GO:0016791 phosphatase activity; GO:0016788 hydrolase activity, acting on ester bonds;				IPR001932;	PPM-type phosphatase domain;	T	KOG0700	Protein phosphatase 2C/pyruvate dehydrogenase (lipoamide) phosphatase
A0A1I9LMW1	93	S	Protein phosphatase 2C family protein	MDC8.3	0.998455	0.000232256	72.321		KVPS(0.999)S(0.998)PALS(0.002)K	KVPS(0.999)S(0.998)PALS(0.002)K			3	1.4231	2	1.163	1.096	1.075	0.915	0.888	0.945									nucleus	GO:0044267 cellular protein metabolic process; GO:0044238 primary metabolic process; GO:0006470 protein dephosphorylation; GO:0016311 dephosphorylation; GO:0044237 cellular metabolic process; GO:0006796 phosphate-containing compound metabolic process; GO:0071704 organic substance metabolic process; GO:0008152 metabolic process; GO:0006793 phosphorus metabolic process; GO:0044260 cellular macromol…		GO:0016787 hydrolase activity; GO:0004721 phosphoprotein phosphatase activity; GO:0042578 phosphoric ester hydrolase activity; GO:0003824 catalytic activity; GO:0004722 protein serine/threonine phosphatase activity; GO:0016791 phosphatase activity; GO:0016788 hydrolase activity, acting on ester bonds;				IPR001932;	PPM-type phosphatase domain;	T	KOG0700	Protein phosphatase 2C/pyruvate dehydrogenase (lipoamide) phosphatase
A0A1I9LMZ1	138	S	Tetratricopeptide repeat (TPR)-like superfamily protein	KLCR2	1	0.0104007	51.346		KS(1)PDLGK	KS(1)PDLGK			3	0.76337	1	0.941	0.884	1.034	1.113	0.984	1.051									nucleus			GO:0005515 protein binding; GO:0005488 binding;				IPR011990; IPR013026;	Tetratricopeptide-like helical domain; Tetratricopeptide repeat-containing domain;	Z	KOG1840	Kinesin light chain
A0A1I9LN41	127	S	Protein HIRA	HIRA	1	3.93373e-08	85.376		QANLVES(1)PAQLLLETASTK	QANLVES(1)PAQLLLETASTK			3	-1.6972	1	0.883	1.243	0.865	1.012	1.041	0.953									nucleus	GO:0050794 regulation of cellular process; GO:0016043 cellular component organization; GO:0006725 cellular aromatic compound metabolic process; GO:0097659 nucleic acid-templated transcription; GO:0060255 regulation of macromolecule metabolic process; GO:0019219 regulation of nucleobase-containing compound metabolic process; GO:0009058 biosynthetic process; GO:0044237 cellular metabolic process; G…	GO:0043226 organelle; GO:0043231 intracellular membrane-bounded organelle; GO:0043229 intracellular organelle; GO:0005634 nucleus; GO:0044464 cell part; GO:0005622 intracellular; GO:0044424 intracellular part; GO:0043227 membrane-bounded organelle; GO:0005623 cell;	GO:0005515 protein binding; GO:0005488 binding;	K11293			IPR011494; IPR017986; IPR015943;	TUP1-like enhancer of split; WD40-repeat-containing domain; WD40/YVTN repeat-like-containing domain;	DK	KOG0973	Histone transcription regulator HIRA, WD repeat superfamily
A0A1I9LN46	533	S	Kinesin-like protein	At3g51150	0.991558	9.68388e-10	99.407		RDPTHQDFVT(0.008)PS(0.992)PEK	RDPTHQDFVT(0.008)PS(0.992)PEK			3	1.4551	1	1.097	1.157	0.877	1.165	0.901	0.847									nucleus	GO:0044763 single-organism cellular process; GO:0007018 microtubule-based movement; GO:0006928 movement of cell or subcellular component; GO:0044699 single-organism process; GO:0009987 cellular process; GO:0007017 microtubule-based process;		GO:0003774 motor activity; GO:1901265 nucleoside phosphate binding; GO:0016817 hydrolase activity, acting on acid anhydrides; GO:0005515 protein binding; GO:0016787 hydrolase activity; GO:0097159 organic cyclic compound binding; GO:1901363 heterocyclic compound binding; GO:0008092 cytoskeletal protein binding; GO:0016462 pyrophosphatase activity; GO:0003824 catalytic activity; GO:0032553 ribonucl…	K11498			IPR021881; IPR027417; IPR001752;	NPK1-activating kinesin-like protein, C-terminal; P-loop containing nucleoside triphosphate hydrolase; Kinesin motor domain;	Z	KOG0242	Kinesin-like protein
A0A1I9LN46	579	T	Kinesin-like protein	At3g51150	0.994077	0.00197967	56.121		DANT(0.994)PPCWY(0.006)QNER	DANT(0.994)PPCWY(0.006)QNER			3	-2.2458	1	0.905	1	0.807	1.082	1.256	0.909									nucleus	GO:0044763 single-organism cellular process; GO:0007018 microtubule-based movement; GO:0006928 movement of cell or subcellular component; GO:0044699 single-organism process; GO:0009987 cellular process; GO:0007017 microtubule-based process;		GO:0003774 motor activity; GO:1901265 nucleoside phosphate binding; GO:0016817 hydrolase activity, acting on acid anhydrides; GO:0005515 protein binding; GO:0016787 hydrolase activity; GO:0097159 organic cyclic compound binding; GO:1901363 heterocyclic compound binding; GO:0008092 cytoskeletal protein binding; GO:0016462 pyrophosphatase activity; GO:0003824 catalytic activity; GO:0032553 ribonucl…	K11498			IPR021881; IPR027417; IPR001752;	NPK1-activating kinesin-like protein, C-terminal; P-loop containing nucleoside triphosphate hydrolase; Kinesin motor domain;	Z	KOG0242	Kinesin-like protein
A0A1I9LN80	103	S	Auxin canalization protein (DUF828)	At3g22810	0.998224	8.2844e-05	78.326		ILS(0.002)QS(0.998)QEVS(1)PR	ILS(0.002)QS(0.998)QEVS(1)PR			2	0.15126	1	1.308	1.152	0.834	1.017	0.701	1.126									cytoplasm							IPR008546; IPR013666;	Domain of unknown function DUF828; Pleckstrin-like, plant;
A0A1I9LN80	107	S	Auxin canalization protein (DUF828)	At3g22810	0.999993	8.2844e-05	78.326		ILS(0.002)QS(0.998)QEVS(1)PR	ILS(0.002)QS(0.998)QEVS(1)PR			2	0.15126	3	1.069	1.03	0.973	0.963	0.993	1.017									cytoplasm							IPR008546; IPR013666;	Domain of unknown function DUF828; Pleckstrin-like, plant;
A0A1I9LN83	370	T	Rhamnose biosynthesis 3	RHM3	0.932582	9.3803e-12	83.944		HSDGSDEHKNADGNQT(0.002)FT(0.022)VVT(0.933)PT(0.043)K	HSDGSDEHKNADGNQT(0.002)FT(0.022)VVT(0.933)PT(0.043)K			5	-0.67285	2															chloroplast				K12450	RHM; UDP-glucose 4,6-dehydratase [EC:4.2.1.76]	ath00520 Amino sugar and nucleotide sugar metabolism - Arabidopsis thaliana (thale cress);	IPR029903; IPR016040;	RmlD-like substrate binding domain; NAD(P)-binding domain;	G	KOG0747	Putative NAD+-dependent epimerases
A0A1I9LNB0	444	S	Disease resistance protein (TIR-NBS-LRR class) family	At3g04220	0.853412	0.0184131	60.436		VMGS(0.853)Y(0.147)FR	VMGS(0.853)Y(0.147)FR			2	-2.6606	1	0.756	1.131	1.109	0.888	1.258	0.799									nucleus	GO:0050794 regulation of cellular process; GO:0044700 single organism signaling; GO:0051716 cellular response to stimulus; GO:0007165 signal transduction; GO:0050789 regulation of biological process; GO:0007154 cell communication; GO:0044699 single-organism process; GO:0023052 signaling; GO:0050896 response to stimulus; GO:0009987 cellular process; GO:0065007 biological regulation;		GO:1901265 nucleoside phosphate binding; GO:0001882 nucleoside binding; GO:0043167 ion binding; GO:0005515 protein binding; GO:0000166 nucleotide binding; GO:0097159 organic cyclic compound binding; GO:1901363 heterocyclic compound binding; GO:0032549 ribonucleoside binding; GO:0097367 carbohydrate derivative binding; GO:0032553 ribonucleotide binding; GO:0005488 binding; GO:0032550 purine ribonu…				IPR011991; IPR003593; IPR002182; IPR027417; IPR000157;	Winged helix-turn-helix DNA-binding domain; AAA+ ATPase domain; NB-ARC; P-loop containing nucleoside triphosphate hydrolase; Toll/interleukin-1 receptor homology (TIR) domain;	R	KOG0619	FOG: Leucine rich repeat
A0A1I9LNI9	468	S	RING/U-box superfamily protein	At3g26730	0.997853	2.50787e-33	139.67		STEDSS(0.001)ADKS(0.998)DGES(0.001)QSSLEK	STEDSS(0.001)ADKS(0.998)DGES(0.001)QSSLEK			3	-0.05896	2	1.041	1.069	1.119	0.943	0.967	0.9									nucleus			GO:0046914 transition metal ion binding; GO:0005488 binding; GO:0043167 ion binding; GO:0043169 cation binding; GO:0046872 metal ion binding; GO:0005515 protein binding; GO:0008270 zinc ion binding;				IPR001841; IPR013083; IPR018957;	Zinc finger, RING-type; Zinc finger, RING/FYVE/PHD-type; Zinc finger, C3HC4 RING-type;	O	KOG2164	Predicted E3 ubiquitin ligase
A0A1I9LNI9	100	S	RING/U-box superfamily protein	At3g26730	0.91879	0.00621014	44.968		ES(0.081)FS(0.919)PPNADKR	ES(0.081)FS(0.919)PPNADKR			3	0.73616	1	1.036	1.214	1.036	0.93	0.987	0.838									nucleus			GO:0046914 transition metal ion binding; GO:0005488 binding; GO:0043167 ion binding; GO:0043169 cation binding; GO:0046872 metal ion binding; GO:0005515 protein binding; GO:0008270 zinc ion binding;				IPR001841; IPR013083; IPR018957;	Zinc finger, RING-type; Zinc finger, RING/FYVE/PHD-type; Zinc finger, C3HC4 RING-type;	O	KOG2164	Predicted E3 ubiquitin ligase
A0A1I9LNI9	430	S	RING/U-box superfamily protein	At3g26730	0.931704	2.57719e-19	118.52		NQTQS(0.068)LS(0.932)PPDVSR	NQTQS(0.068)LS(0.932)PPDVSR			2	2.6091	1	0.93	1.1	0.927	1.052	1.097	0.886									nucleus			GO:0046914 transition metal ion binding; GO:0005488 binding; GO:0043167 ion binding; GO:0043169 cation binding; GO:0046872 metal ion binding; GO:0005515 protein binding; GO:0008270 zinc ion binding;				IPR001841; IPR013083; IPR018957;	Zinc finger, RING-type; Zinc finger, RING/FYVE/PHD-type; Zinc finger, C3HC4 RING-type;	O	KOG2164	Predicted E3 ubiquitin ligase
A0A1I9LNM7	283	S	Fes1B	Fes1B	1	3.52208e-59	168.81		GLVYLPS(1)DDELAPDVVR	GLVYLPS(1)DDELAPDVVR			2	1.624	1	1.184	1.124	1.003	0.93	0.836	1.02									cytoplasm			GO:0005515 protein binding; GO:0005488 binding;	K09562	HSPBP1; hsp70-interacting protein	ath04141 Protein processing in endoplasmic reticulum - Arabidopsis thaliana (thale cress);	IPR034085; IPR011989; IPR016024;	TOG domain; Armadillo-like helical; Armadillo-type fold;	O	KOG2160	Armadillo/beta-catenin-like repeat-containing protein
A0A1I9LNN0	1132	S	Transducin/WD40 repeat-like superfamily protein	At3g50590	0.976087	5.0202e-110	200.09		TMYGATGDGS(0.976)S(0.908)S(0.116)DEEGVTKPK	TMYGATGDGS(0.976)S(0.908)S(0.116)DEEGVTKPK			4	0.44341	4	1.424	0.934	1.019	0.781	1.004	0.961	1.52137	0.940584	0.997065	0.801848	0.992095	0.900656	0.779	0.23298	cytoplasm			GO:0005515 protein binding; GO:0005488 binding;				IPR017986; IPR015943;	WD40-repeat-containing domain; WD40/YVTN repeat-like-containing domain;
A0A1I9LNN0	1134	S	Transducin/WD40 repeat-like superfamily protein	At3g50590	0.801924	5.0202e-110	200.09		TMYGATGDGS(0.969)S(0.229)S(0.802)DEEGVTKPK	TMYGATGDGS(0.969)S(0.229)S(0.802)DEEGVTKPK			3	0.46571	2	1.53	0.908	1.016	0.714	1.04	0.936	1.63462	0.914401	0.994129	0.73306	1.02767	0.877226	0.745	0.25984	cytoplasm			GO:0005515 protein binding; GO:0005488 binding;				IPR017986; IPR015943;	WD40-repeat-containing domain; WD40/YVTN repeat-like-containing domain;
A0A1I9LNN0	1133	S	Transducin/WD40 repeat-like superfamily protein	At3g50590	0.908284	1.49429e-41	145.19		TMYGATGDGS(0.976)S(0.908)S(0.116)DEEGVTKPK	TMYGATGDGS(0.976)S(0.908)S(0.116)DEEGVTKPK			4	0.44341	2	1.284	0.968	1.024	0.869	0.958	0.996	1.37179	0.974824	1.00196	0.892197	0.94664	0.933458	0.828	0.186563	cytoplasm			GO:0005515 protein binding; GO:0005488 binding;				IPR017986; IPR015943;	WD40-repeat-containing domain; WD40/YVTN repeat-like-containing domain;
A0A1I9LNU0	300	S	2-oxoglutarate (2OG) and Fe(II)-dependent oxygenase superfamily protein	At3g12940	0.942776	8.33848e-18	129.37		S(0.057)HS(0.943)NDELFNR	S(0.057)HS(0.943)NDELFNR			3	-1.3898	2	1.027	1.057	0.912	1.086	0.865	1.102									nucleus							IPR027443;	Isopenicillin N synthase-like;
A0A1I9LNZ7	568	S	Extra-large G-like protein, putative (DUF3133)	At3g61670	0.751641	0.00190199	50.226		S(0.752)S(0.319)RS(0.929)EHDKVTLSK	S(0.752)S(0.319)RS(0.929)EHDKVTLSK			4	0.99829	2	1.173	0.812	0.954	0.988	1.183	0.916									nucleus							IPR021480;	Probable zinc-ribbon domain, plant;
A0A1I9LNZ7	571	S	Extra-large G-like protein, putative (DUF3133)	At3g61670	0.929268	0.00190199	50.226		S(0.752)S(0.319)RS(0.929)EHDKVTLSK	S(0.752)S(0.319)RS(0.929)EHDKVTLSK			4	0.99829	2	1.173	0.812	0.954	0.988	1.183	0.916									nucleus							IPR021480;	Probable zinc-ribbon domain, plant;
A0A1I9LNZ7	65	S	Extra-large G-like protein, putative (DUF3133)	At3g61670	0.926809	1.85501e-06	84.166		SVEDTAKPVS(0.019)AS(0.054)S(0.927)PEK	SVEDTAKPVS(0.019)AS(0.054)S(0.927)PEK			3	0.48662	2	1.084	0.943	0.932	1.023	1.007	1.053									nucleus							IPR021480;	Probable zinc-ribbon domain, plant;
A0A1I9LP61	86	Y	SNOWY COTYLEDON protein (DUF566)	SCO3	0.97301	7.68232e-08	112.44		RY(0.973)PS(0.027)PLLSR	RY(0.973)PS(0.027)PLLSR			3	0.18899	1	1.155	0.901	0.938	1.035	1.016	1.003									nucleus
A0A1I9LPB0	204	S	Helicase/SANT-associated, DNA binding protein	At3g24870	0.903534	4.81285e-06	91.939		S(0.001)S(0.081)S(0.904)T(0.014)DLVQNR	S(0.001)S(0.081)S(0.904)T(0.014)DLVQNR			2	-1.8206	1															nucleus			GO:0097159 organic cyclic compound binding; GO:1901363 heterocyclic compound binding; GO:0003677 DNA binding; GO:0016462 pyrophosphatase activity; GO:0004386 helicase activity; GO:0003824 catalytic activity; GO:0005488 binding; GO:0003676 nucleic acid binding; GO:0016817 hydrolase activity, acting on acid anhydrides; GO:0016787 hydrolase activity; GO:0017111 nucleoside-triphosphatase activity; GO…				IPR001005; IPR009057; IPR014012; IPR017877;	SANT/Myb domain; Homeobox domain-like; Helicase/SANT-associated domain; Myb-like domain;	R	KOG0391	SNF2 family DNA-dependent ATPase
A0A1I9LPB0	325	S	Helicase/SANT-associated, DNA binding protein	At3g24870	0.96749	1.77824e-13	118.4		AQLVS(0.004)T(0.029)GGS(0.967)PK	AQLVS(0.004)T(0.029)GGS(0.967)PK			2	-0.22831	1	1.013	0.868	0.938	0.977	1.209	0.993									nucleus			GO:0097159 organic cyclic compound binding; GO:1901363 heterocyclic compound binding; GO:0003677 DNA binding; GO:0016462 pyrophosphatase activity; GO:0004386 helicase activity; GO:0003824 catalytic activity; GO:0005488 binding; GO:0003676 nucleic acid binding; GO:0016817 hydrolase activity, acting on acid anhydrides; GO:0016787 hydrolase activity; GO:0017111 nucleoside-triphosphatase activity; GO…				IPR001005; IPR009057; IPR014012; IPR017877;	SANT/Myb domain; Homeobox domain-like; Helicase/SANT-associated domain; Myb-like domain;	R	KOG0391	SNF2 family DNA-dependent ATPase
A0A1I9LPB0	799	S	Helicase/SANT-associated, DNA binding protein	At3g24870	0.972576	0.00170135	83.869		S(0.973)FNIS(0.027)HK	S(0.973)FNIS(0.027)HK			3	-1.4537	1	2.008	0.973	0.782	0.783	1.022	0.659									nucleus			GO:0097159 organic cyclic compound binding; GO:1901363 heterocyclic compound binding; GO:0003677 DNA binding; GO:0016462 pyrophosphatase activity; GO:0004386 helicase activity; GO:0003824 catalytic activity; GO:0005488 binding; GO:0003676 nucleic acid binding; GO:0016817 hydrolase activity, acting on acid anhydrides; GO:0016787 hydrolase activity; GO:0017111 nucleoside-triphosphatase activity; GO…				IPR001005; IPR009057; IPR014012; IPR017877;	SANT/Myb domain; Homeobox domain-like; Helicase/SANT-associated domain; Myb-like domain;	R	KOG0391	SNF2 family DNA-dependent ATPase
A0A1I9LPB0	1113	S	Helicase/SANT-associated, DNA binding protein	At3g24870	0.994194	2.21285e-25	110.46		T(0.001)AGDGADS(0.994)AEDS(0.005)GNSQSYPSTLPGIPK	T(0.001)AGDGADS(0.994)AEDS(0.005)GNSQSYPSTLPGIPK			4	-1.5573	1	1.103	0.99	0.977	1.026	0.987	0.959									nucleus			GO:0097159 organic cyclic compound binding; GO:1901363 heterocyclic compound binding; GO:0003677 DNA binding; GO:0016462 pyrophosphatase activity; GO:0004386 helicase activity; GO:0003824 catalytic activity; GO:0005488 binding; GO:0003676 nucleic acid binding; GO:0016817 hydrolase activity, acting on acid anhydrides; GO:0016787 hydrolase activity; GO:0017111 nucleoside-triphosphatase activity; GO…				IPR001005; IPR009057; IPR014012; IPR017877;	SANT/Myb domain; Homeobox domain-like; Helicase/SANT-associated domain; Myb-like domain;	R	KOG0391	SNF2 family DNA-dependent ATPase
A0A1I9LPB8	265	S	RING/U-box superfamily protein	At3g48070	0.81533	0.0331896	51.415		S(0.092)S(0.092)S(0.815)MFCR	S(0.092)S(0.092)S(0.815)MFCR			2	-2.8637	1	0.983	0.979	1.069	0.932	1.04	1.018									nucleus			GO:0043169 cation binding; GO:0046872 metal ion binding; GO:0005515 protein binding; GO:0008270 zinc ion binding; GO:0046914 transition metal ion binding; GO:0005488 binding; GO:0043167 ion binding;				IPR001841; IPR013083;	Zinc finger, RING-type; Zinc finger, RING/FYVE/PHD-type;	K	KOG2068	MOT2 transcription factor
A0A1I9LPC3	740	S	Mitogen-activated protein kinase kinase kinase 6	MAPKKK6	0.997801	0.000313234	71.08		KIS(0.998)GQLDY(0.002)VK	KIS(0.998)GQLDY(0.002)VK			3	1.3489	1	0.963	1.008	0.986	0.972	1.122	0.949									nucleus	GO:0016310 phosphorylation; GO:0044267 cellular protein metabolic process; GO:0044238 primary metabolic process; GO:0044237 cellular metabolic process; GO:0006796 phosphate-containing compound metabolic process; GO:0071704 organic substance metabolic process; GO:0008152 metabolic process; GO:0006468 protein phosphorylation; GO:0006793 phosphorus metabolic process; GO:0044260 cellular macromolecul…		GO:0005524 ATP binding; GO:1901265 nucleoside phosphate binding; GO:0016773 phosphotransferase activity, alcohol group as acceptor; GO:0001882 nucleoside binding; GO:0043167 ion binding; GO:0005515 protein binding; GO:0004672 protein kinase activity; GO:0000166 nucleotide binding; GO:0097159 organic cyclic compound binding; GO:1901363 heterocyclic compound binding; GO:0032549 ribonucleoside bindi…				IPR000719; IPR011989; IPR016024; IPR011009;	Protein kinase domain; Armadillo-like helical; Armadillo-type fold; Protein kinase-like domain;	T	KOG0198	MEKK and related serine/threonine protein kinases
A0A1I9LPC3	611	S	Mitogen-activated protein kinase kinase kinase 6	MAPKKK6	0.999916	0.000804018	55.755		S(1)GQLDPNNPIFSQR	S(1)GQLDPNNPIFSQR			3	0.27268	1	1.134	0.956	0.889	1.022	0.987	1.066									nucleus	GO:0016310 phosphorylation; GO:0044267 cellular protein metabolic process; GO:0044238 primary metabolic process; GO:0044237 cellular metabolic process; GO:0006796 phosphate-containing compound metabolic process; GO:0071704 organic substance metabolic process; GO:0008152 metabolic process; GO:0006468 protein phosphorylation; GO:0006793 phosphorus metabolic process; GO:0044260 cellular macromolecul…		GO:0005524 ATP binding; GO:1901265 nucleoside phosphate binding; GO:0016773 phosphotransferase activity, alcohol group as acceptor; GO:0001882 nucleoside binding; GO:0043167 ion binding; GO:0005515 protein binding; GO:0004672 protein kinase activity; GO:0000166 nucleotide binding; GO:0097159 organic cyclic compound binding; GO:1901363 heterocyclic compound binding; GO:0032549 ribonucleoside bindi…				IPR000719; IPR011989; IPR016024; IPR011009;	Protein kinase domain; Armadillo-like helical; Armadillo-type fold; Protein kinase-like domain;	T	KOG0198	MEKK and related serine/threonine protein kinases
A0A1I9LPG3	664	S	Histone acetyltransferase of the CBP family 5	HAC5	1	5.2645e-16	116.45		DSEAPFVVDDLQPS(1)PKR	DSEAPFVVDDLQPS(1)PKR			3	-0.18254	3	0.955	0.914	0.975	1.06	0.963	1.155									nucleus	GO:0018393 internal peptidyl-lysine acetylation; GO:0050794 regulation of cellular process; GO:0016043 cellular component organization; GO:0060255 regulation of macromolecule metabolic process; GO:0016570 histone modification; GO:0019219 regulation of nucleobase-containing compound metabolic process; GO:0044267 cellular protein metabolic process; GO:0044237 cellular metabolic process; GO:0071704 …	GO:0043226 organelle; GO:0043231 intracellular membrane-bounded organelle; GO:0043229 intracellular organelle; GO:0005634 nucleus; GO:0044464 cell part; GO:0005622 intracellular; GO:0044424 intracellular part; GO:0043227 membrane-bounded organelle; GO:0005623 cell;	GO:0034212 peptide N-acetyltransferase activity; GO:0061733 peptide-lysine-N-acetyltransferase activity; GO:0043167 ion binding; GO:0003712 transcription cofactor activity; GO:0008270 zinc ion binding; GO:0008080 N-acetyltransferase activity; GO:0016747 transferase activity, transferring acyl groups other than amino-acyl groups; GO:0016407 acetyltransferase activity; GO:0016410 N-acyltransferase …	K04498			IPR031162; IPR000197; IPR013083; IPR011011; IPR000433;	CBP/p300-type histone acetyltransferase domain; Zinc finger, TAZ-type; Zinc finger, RING/FYVE/PHD-type; Zinc finger, FYVE/PHD-type; Zinc finger, ZZ-type;	K	KOG1778	CREB binding protein/P300 and related TAZ Zn-finger proteins
A0A1I9LPG3	1587	T	Histone acetyltransferase of the CBP family 5	HAC5	0.985366	0.000867859	79.659		AADTTAS(0.015)T(0.985)PE	AADTTAS(0.015)T(0.985)PE			2	-0.19983	1	1.057	0.969	0.905	1.131	1.001	0.96									nucleus	GO:0018393 internal peptidyl-lysine acetylation; GO:0050794 regulation of cellular process; GO:0016043 cellular component organization; GO:0060255 regulation of macromolecule metabolic process; GO:0016570 histone modification; GO:0019219 regulation of nucleobase-containing compound metabolic process; GO:0044267 cellular protein metabolic process; GO:0044237 cellular metabolic process; GO:0071704 …	GO:0043226 organelle; GO:0043231 intracellular membrane-bounded organelle; GO:0043229 intracellular organelle; GO:0005634 nucleus; GO:0044464 cell part; GO:0005622 intracellular; GO:0044424 intracellular part; GO:0043227 membrane-bounded organelle; GO:0005623 cell;	GO:0034212 peptide N-acetyltransferase activity; GO:0061733 peptide-lysine-N-acetyltransferase activity; GO:0043167 ion binding; GO:0003712 transcription cofactor activity; GO:0008270 zinc ion binding; GO:0008080 N-acetyltransferase activity; GO:0016747 transferase activity, transferring acyl groups other than amino-acyl groups; GO:0016407 acetyltransferase activity; GO:0016410 N-acyltransferase …	K04498			IPR031162; IPR000197; IPR013083; IPR011011; IPR000433;	CBP/p300-type histone acetyltransferase domain; Zinc finger, TAZ-type; Zinc finger, RING/FYVE/PHD-type; Zinc finger, FYVE/PHD-type; Zinc finger, ZZ-type;	K	KOG1778	CREB binding protein/P300 and related TAZ Zn-finger proteins
A0A1I9LPJ0	75	S	Proline-rich receptor-like kinase	At3g26350	0.999986	0.000344217	66.977		HSVIPVPLS(1)PEER	HSVIPVPLS(1)PEER			3	0.17547	1															chloroplast	GO:0016310 phosphorylation; GO:0008152 metabolic process; GO:0044237 cellular metabolic process; GO:0006793 phosphorus metabolic process; GO:0009987 cellular process; GO:0006796 phosphate-containing compound metabolic process;		GO:0016301 kinase activity; GO:0003824 catalytic activity; GO:0016740 transferase activity; GO:0016772 transferase activity, transferring phosphorus-containing groups;				IPR004864;	Late embryogenesis abundant protein, LEA-14;
A0A1I9LPN7	969	S	Calcium-transporting ATPase	ACA11	0.940636	1.5467e-14	112.16		HHDGYELLPSGPS(0.059)DS(0.941)A	HHDGYELLPSGPS(0.059)DS(0.941)A			3	0.21953	2	0.918	0.896	0.988	0.966	1.289	0.906									plasma membrane	GO:0070588 calcium ion transmembrane transport; GO:0072511 divalent inorganic cation transport; GO:0098655 cation transmembrane transport; GO:0034220 ion transmembrane transport; GO:0098660 inorganic ion transmembrane transport; GO:0090662 ATP hydrolysis coupled transmembrane transport; GO:0030001 metal ion transport; GO:0051234 establishment of localization; GO:0006810 transport; GO:0055085 tran…	GO:0031224 intrinsic component of membrane; GO:0016020 membrane; GO:0016021 integral component of membrane; GO:0044425 membrane part;	GO:0042625 ATPase coupled ion transmembrane transporter activity; GO:1901265 nucleoside phosphate binding; GO:0015399 primary active transmembrane transporter activity; GO:0022892 substrate-specific transporter activity; GO:0016817 hydrolase activity, acting on acid anhydrides; GO:0016787 hydrolase activity; GO:0022891 substrate-specific transmembrane transporter activity; GO:0016887 ATPase activ…	K01537			IPR023298; IPR004014; IPR023299; IPR008250; IPR006068; IPR023214;	P-type ATPase, transmembrane domain; Cation-transporting P-type ATPase, N-terminal; P-type ATPase, cytoplasmic domain N; P-type ATPase, A domain; Cation-transporting P-type ATPase, C-terminal; HAD-like domain;	P	KOG0204	Calcium transporting ATPase
A0A1I9LPN7	816	S	Calcium-transporting ATPase	ACA11	0.972084	0.0236037	57.267		T(0.027)AS(0.972)FIT(0.001)R	T(0.027)AS(0.972)FIT(0.001)R			2	-0.64824	1	1.049	1.035	0.894	1.086	0.989	0.976									plasma membrane	GO:0070588 calcium ion transmembrane transport; GO:0072511 divalent inorganic cation transport; GO:0098655 cation transmembrane transport; GO:0034220 ion transmembrane transport; GO:0098660 inorganic ion transmembrane transport; GO:0090662 ATP hydrolysis coupled transmembrane transport; GO:0030001 metal ion transport; GO:0051234 establishment of localization; GO:0006810 transport; GO:0055085 tran…	GO:0031224 intrinsic component of membrane; GO:0016020 membrane; GO:0016021 integral component of membrane; GO:0044425 membrane part;	GO:0042625 ATPase coupled ion transmembrane transporter activity; GO:1901265 nucleoside phosphate binding; GO:0015399 primary active transmembrane transporter activity; GO:0022892 substrate-specific transporter activity; GO:0016817 hydrolase activity, acting on acid anhydrides; GO:0016787 hydrolase activity; GO:0022891 substrate-specific transmembrane transporter activity; GO:0016887 ATPase activ…	K01537			IPR023298; IPR004014; IPR023299; IPR008250; IPR006068; IPR023214;	P-type ATPase, transmembrane domain; Cation-transporting P-type ATPase, N-terminal; P-type ATPase, cytoplasmic domain N; P-type ATPase, A domain; Cation-transporting P-type ATPase, C-terminal; HAD-like domain;	P	KOG0204	Calcium transporting ATPase
A0A1I9LPP9	324	S	Relative of early flowering 6	REF6	1	2.41986e-22	126.07		TYDQEGS(1)DGHEEAR	TYDQEGS(1)DGHEEAR			3	1.8088	1	1.325	0.802	0.922	0.869	1.096	1.07									nucleus			GO:0097159 organic cyclic compound binding; GO:1901363 heterocyclic compound binding; GO:0005488 binding; GO:0003676 nucleic acid binding; GO:0043167 ion binding; GO:0043169 cation binding; GO:0046872 metal ion binding;				IPR015880; IPR007087; IPR013087;	Zinc finger, C2H2-like; Zinc finger, C2H2; Zinc finger C2H2-type/integrase DNA-binding domain;	R	KOG1246	DNA-binding protein jumonji/RBP2/SMCY, contains JmjC domain
A0A1I9LPQ1	327	S	Asparaginyl-tRNA synthetase 2	NS2	0.993782	3.45745e-70	177.22		S(0.006)DS(0.994)NRETVVAAVHDLKK	S(0.006)DS(0.994)NRETVVAAVHDLKK			4	-1.2781	13	0.875	0.953	0.971	1.037	1.09	1.059									nucleus	GO:0006518 peptide metabolic process; GO:0006725 cellular aromatic compound metabolic process; GO:0044267 cellular protein metabolic process; GO:0044699 single-organism process; GO:0009058 biosynthetic process; GO:1901566 organonitrogen compound biosynthetic process; GO:0043039 tRNA aminoacylation; GO:0044237 cellular metabolic process; GO:0071704 organic substance metabolic process; GO:0008152 m…		GO:0016876 ligase activity, forming aminoacyl-tRNA and related compounds; GO:0005524 ATP binding; GO:1901265 nucleoside phosphate binding; GO:0016875 ligase activity, forming carbon-oxygen bonds; GO:0016874 ligase activity; GO:0001882 nucleoside binding; GO:0043167 ion binding; GO:0000166 nucleotide binding; GO:0097159 organic cyclic compound binding; GO:1901363 heterocyclic compound binding; GO:…	K01893	NARS; asparaginyl-tRNA synthetase [EC:6.1.1.22]	ath00970 Aminoacyl-tRNA biosynthesis - Arabidopsis thaliana (thale cress);	IPR004364;	Aminoacyl-tRNA synthetase, class II (D/K/N);	J	KOG0554	Asparaginyl-tRNA synthetase (mitochondrial)
A0A1I9LPQ1	17	S	Asparaginyl-tRNA synthetase 2	NS2	1	2.77277e-41	148.85		EHDNDLS(1)PKPITLSK	EHDNDLS(1)PKPITLSK			4	1.0103	6	0.97	0.943	0.988	1.037	1.021	1.056									nucleus	GO:0006518 peptide metabolic process; GO:0006725 cellular aromatic compound metabolic process; GO:0044267 cellular protein metabolic process; GO:0044699 single-organism process; GO:0009058 biosynthetic process; GO:1901566 organonitrogen compound biosynthetic process; GO:0043039 tRNA aminoacylation; GO:0044237 cellular metabolic process; GO:0071704 organic substance metabolic process; GO:0008152 m…		GO:0016876 ligase activity, forming aminoacyl-tRNA and related compounds; GO:0005524 ATP binding; GO:1901265 nucleoside phosphate binding; GO:0016875 ligase activity, forming carbon-oxygen bonds; GO:0016874 ligase activity; GO:0001882 nucleoside binding; GO:0043167 ion binding; GO:0000166 nucleotide binding; GO:0097159 organic cyclic compound binding; GO:1901363 heterocyclic compound binding; GO:…	K01893	NARS; asparaginyl-tRNA synthetase [EC:6.1.1.22]	ath00970 Aminoacyl-tRNA biosynthesis - Arabidopsis thaliana (thale cress);	IPR004364;	Aminoacyl-tRNA synthetase, class II (D/K/N);	J	KOG0554	Asparaginyl-tRNA synthetase (mitochondrial)
A0A1I9LPR6	36	S	O-fucosyltransferase family protein	At3g26370	1	9.1801e-118	206.58		AAGDEDSSSPHVHDHS(1)PNGGDDEDGRPR	AAGDEDSSSPHVHDHS(1)PNGGDDEDGRPR			5	-0.38294	3	0.841	0.948	0.888	1.362	0.872	1.077									mitochondria			GO:0016757 transferase activity, transferring glycosyl groups; GO:0003824 catalytic activity; GO:0016740 transferase activity;
A0A1I9LPR6	29	S	O-fucosyltransferase family protein	At3g26370	0.965141	2.9087e-118	206.94		AAGDEDS(0.005)S(0.03)S(0.965)PHVHDHSPNGGDDEDGRPR	AAGDEDS(0.005)S(0.03)S(0.965)PHVHDHSPNGGDDEDGRPR			5	0.33731	4	0.762	1.016	1.132	1.306	0.915	0.828									mitochondria			GO:0016757 transferase activity, transferring glycosyl groups; GO:0003824 catalytic activity; GO:0016740 transferase activity;
A0A1I9LPR6	14	S	O-fucosyltransferase family protein	At3g26370	0.935942	0.00897249	78.516		S(0.936)S(0.059)S(0.004)S(0.001)PLR	S(0.936)S(0.059)S(0.004)S(0.001)PLR			2	0.037371	1	0.92	0.966	1.142	0.967	0.985	1.035									mitochondria			GO:0016757 transferase activity, transferring glycosyl groups; GO:0003824 catalytic activity; GO:0016740 transferase activity;
A0A1I9LPV3	1042	S	Multidrug resistance-associated protein 6	ABCC8	0.829733	0.00203526	70.54		GNS(0.83)S(0.17)QNLQL	GNS(0.83)S(0.17)QNLQL			2	-0.47524	1	1.117	1.308	0.929	0.961	0.851	0.911									plasma membrane	GO:0006810 transport; GO:0055085 transmembrane transport; GO:0051179 localization; GO:0051234 establishment of localization;	GO:0031224 intrinsic component of membrane; GO:0016020 membrane; GO:0016021 integral component of membrane; GO:0044425 membrane part;	GO:1901265 nucleoside phosphate binding; GO:0015399 primary active transmembrane transporter activity; GO:0016817 hydrolase activity, acting on acid anhydrides; GO:0016787 hydrolase activity; GO:0016887 ATPase activity; GO:0097159 organic cyclic compound binding; GO:1901363 heterocyclic compound binding; GO:0016462 pyrophosphatase activity; GO:0003824 catalytic activity; GO:0032553 ribonucleotide…				IPR003593; IPR003439; IPR027417; IPR011527;	AAA+ ATPase domain; ABC transporter-like; P-loop containing nucleoside triphosphate hydrolase; ABC transporter type 1, transmembrane domain;	Q	KOG0054	Multidrug resistance-associated protein/mitoxantrone resistance protein, ABC superfamily
A0A1I9LPX7	465	S	RING/FYVE/PHD zinc finger superfamily protein	At3g20280	0.999967	1.53551e-13	103.14		ENVACGANS(1)PAPVSLTETPNR	ENVACGANS(1)PAPVSLTETPNR			3	0.61539	1	0.896	1.119	0.943	1.134	0.88	1.045									nucleus			GO:0043169 cation binding; GO:0046872 metal ion binding; GO:0005515 protein binding; GO:0008270 zinc ion binding; GO:0046914 transition metal ion binding; GO:0005488 binding; GO:0043167 ion binding;				IPR001965; IPR013083; IPR011011; IPR019787;	Zinc finger, PHD-type; Zinc finger, RING/FYVE/PHD-type; Zinc finger, FYVE/PHD-type; Zinc finger, PHD-finger;
A0A1I9LPZ3	209	S	Uncharacterized protein	LNK3	0.973112	6.06308e-30	132.01		S(0.004)DS(0.021)VS(0.973)PNS(0.002)EELLMQTSR	S(0.004)DS(0.021)VS(0.973)PNS(0.002)EELLMQTSR			3	0.071214	1	1.068	1.025	1.182	1.185	0.61	1.012									nucleus
A0A1I9LPZ5	47	S	Non-specific phospholipase C3	NPC3	0.814491	0.000635879	56.017		ELNPEIDGVS(0.814)ES(0.186)EPR	ELNPEIDGVS(0.814)ES(0.186)EPR			3	0.19253	1	1.102	1.151	0.555	1.122	1.141	0.947									nucleus	GO:0008152 metabolic process;		GO:0016787 hydrolase activity; GO:0003824 catalytic activity; GO:0016788 hydrolase activity, acting on ester bonds;	K01114	plc; phospholipase C [EC:3.1.4.3]	ath00565 Ether lipid metabolism - Arabidopsis thaliana (thale cress); ath00564 Glycerophospholipid metabolism - Arabidopsis thaliana (thale cress); ath01100 Metabolic pathways - Arabidopsis thaliana (thale cress); ath00562 Inositol phosphate metabolism - Arabidopsis thaliana (thale cress); ath01110 Biosynthesis of secondary metabolites - Arabidopsis thaliana (thale cress);	IPR007312; IPR017850;	Phosphoesterase; Alkaline-phosphatase-like, core domain;
A0A1I9LQ10	1022	S	Transducin family protein / WD-40 repeat family protein	At3g33530	0.8252	2.3185e-115	212.47		IS(0.148)S(0.825)PT(0.027)LDSGADEVAMPSK	IS(0.148)S(0.825)PT(0.027)LDSGADEVAMPSK			3	0.32744	1	0.785	1.356	0.957	0.967	1.007	0.917	0.871254	1.36008	0.960843	0.90969	0.962715	0.918838	0.874	0.48526	nucleus			GO:0005515 protein binding; GO:0005488 binding;				IPR017986; IPR015943; IPR011047;	WD40-repeat-containing domain; WD40/YVTN repeat-like-containing domain; Quinoprotein alcohol dehydrogenase-like superfamily;	R	KOG1912	WD40 repeat protein
A0A1I9LQ10	1045	S	Transducin family protein / WD-40 repeat family protein	At3g33530	0.931323	3.47677e-09	95.195		IPSTGLS(0.069)S(0.931)PEAR	IPSTGLS(0.069)S(0.931)PEAR			2	-0.2572	3	1.046	1.038	0.947	0.953	1.021	1.033	1.16093	1.04112	0.950803	0.896519	0.976099	1.03507	0.922	0.32766	nucleus			GO:0005515 protein binding; GO:0005488 binding;				IPR017986; IPR015943; IPR011047;	WD40-repeat-containing domain; WD40/YVTN repeat-like-containing domain; Quinoprotein alcohol dehydrogenase-like superfamily;	R	KOG1912	WD40 repeat protein
A0A1I9LQ18	274	S	Zinc knuckle (CCHC-type) family protein	At3g62330	0.998816	0.00143902	57.288		S(0.001)T(0.001)HS(0.999)KS(1)PGRPR	S(0.001)T(0.001)HS(0.999)KS(1)PGRPR			4	1.5006	2	0.896	0.863	1.004	1.199	1.085	0.924									nucleus			GO:0097159 organic cyclic compound binding; GO:1901363 heterocyclic compound binding; GO:0046914 transition metal ion binding; GO:0005488 binding; GO:0003676 nucleic acid binding; GO:0043167 ion binding; GO:0046872 metal ion binding; GO:0043169 cation binding; GO:0008270 zinc ion binding;				IPR001878;	Zinc finger, CCHC-type;
A0A1I9LQ18	276	S	Zinc knuckle (CCHC-type) family protein	At3g62330	0.999918	0.00143902	57.288		S(0.001)T(0.001)HS(0.999)KS(1)PGRPR	S(0.001)T(0.001)HS(0.999)KS(1)PGRPR			4	1.5006	2	0.896	0.863	1.004	1.199	1.085	0.924									nucleus			GO:0097159 organic cyclic compound binding; GO:1901363 heterocyclic compound binding; GO:0046914 transition metal ion binding; GO:0005488 binding; GO:0003676 nucleic acid binding; GO:0043167 ion binding; GO:0046872 metal ion binding; GO:0043169 cation binding; GO:0008270 zinc ion binding;				IPR001878;	Zinc finger, CCHC-type;
A0A1I9LQ18	44	S	Zinc knuckle (CCHC-type) family protein	At3g62330	0.999999	5.96772e-39	129.59		QRS(1)EERCDEEEEQLPDPNSVPTDFTSR	QRS(1)EERCDEEEEQLPDPNSVPTDFTSR			3	-1.2922	3	0.9	1.121	0.979	1.101	0.914	0.997									nucleus			GO:0097159 organic cyclic compound binding; GO:1901363 heterocyclic compound binding; GO:0046914 transition metal ion binding; GO:0005488 binding; GO:0003676 nucleic acid binding; GO:0043167 ion binding; GO:0046872 metal ion binding; GO:0043169 cation binding; GO:0008270 zinc ion binding;				IPR001878;	Zinc finger, CCHC-type;
A0A1I9LQ18	202	S	Zinc knuckle (CCHC-type) family protein	At3g62330	0.954918	0.00234737	67.548		RT(0.045)S(0.955)VGPSR	RT(0.045)S(0.955)VGPSR			3	-0.22704	2	0.846	0.831	0.975	1.264	1.007	1.052									nucleus			GO:0097159 organic cyclic compound binding; GO:1901363 heterocyclic compound binding; GO:0046914 transition metal ion binding; GO:0005488 binding; GO:0003676 nucleic acid binding; GO:0043167 ion binding; GO:0046872 metal ion binding; GO:0043169 cation binding; GO:0008270 zinc ion binding;				IPR001878;	Zinc finger, CCHC-type;
A0A1I9LQ18	258	S	Zinc knuckle (CCHC-type) family protein	At3g62330	0.997496	4.67067e-06	85.203		GS(0.997)PQAY(0.002)GSDR	GS(0.997)PQAY(0.002)GSDR			2	-0.49632	4	0.971	1.119	1.014	1.033	0.934	0.956									nucleus			GO:0097159 organic cyclic compound binding; GO:1901363 heterocyclic compound binding; GO:0046914 transition metal ion binding; GO:0005488 binding; GO:0003676 nucleic acid binding; GO:0043167 ion binding; GO:0046872 metal ion binding; GO:0043169 cation binding; GO:0008270 zinc ion binding;				IPR001878;	Zinc finger, CCHC-type;
A0A1I9LQ38	631	S	Phospholipase	PLDP1	0.999853	0.00028341	91.961		RDDS(1)FSSR	RDDS(1)FSSR			3	0.65595	2	1.097	0.962	0.964	1.009	1.055	0.947									nucleus			GO:0003824 catalytic activity;	K01115	PLD1_2; phospholipase D1/2 [EC:3.1.4.4]	ath00565 Ether lipid metabolism - Arabidopsis thaliana (thale cress); ath00564 Glycerophospholipid metabolism - Arabidopsis thaliana (thale cress); ath04144 Endocytosis - Arabidopsis thaliana (thale cress); ath01100 Metabolic pathways - Arabidopsis thaliana (thale cress); ath01110 Biosynthesis of secondary metabolites - Arabidopsis thaliana (thale cress);	IPR011993; IPR025202; IPR001736; IPR001849;	PH domain-like; Phospholipase D-like domain; Phospholipase D/Transphosphatidylase; Pleckstrin homology domain;	I	KOG1329	Phospholipase D1
A0A1I9LQ49	262	S	Time for coffee	TIC	0.999685	1.11457e-39	138.82		VSPASILASPS(1)PPAPT(0.098)S(0.835)PS(0.054)S(0.01)S(0.003)S(0.001)ISVR	VSPASILASPS(1)PPAPT(0.098)S(0.835)PS(0.054)S(0.01)S(0.003)S(0.001)ISVR			3	0.52964	1	1.215	0.942	0.923	1.101	0.839	1.065	1.22727	0.941059	0.881566	1.13505	0.810628	1.02998	0.976	0.87472	nucleus
A0A1I9LQ49	937	S	Time for coffee	TIC	1	7.88931e-05	81.185		VQS(1)QPLNFQQR	VQS(1)QPLNFQQR			2	-0.80563	1	1.037	1.15	0.952	0.986	0.936	0.984	1.04747	1.14885	0.909265	1.01649	0.904348	0.951644	0.925	0.38174	nucleus
A0A1I9LQ49	1404	S	Time for coffee	TIC	0.827989	6.77709e-15	114.55		NLQPASAAS(0.172)S(0.828)AGGR	NLQPASAAS(0.172)S(0.828)AGGR			2	-1.7186	1	0.908	1.033	1.106	0.982	0.943	1.047	0.917172	1.03197	1.05635	1.01237	0.911111	1.01257	0.977	0.70638	nucleus
A0A1I9LQ49	473	S	Time for coffee	TIC	0.999996	3.78383e-30	130.02		VESSSGFRS(1)DGEGAK	VESSSGFRS(1)DGEGAK			3	0.17363	4	1.027	0.945	0.953	1.042	0.957	1.114	1.03737	0.944056	0.91022	1.07423	0.924638	1.07737	1.064	0.39358	nucleus
A0A1I9LQ49	963	S	Time for coffee	TIC	0.998243	1.2971e-156	234.49		ENATQHSETVGEDS(0.998)PS(0.001)TADSR	ENATQHSETVGEDS(0.998)PS(0.001)TADSR			3	-0.023311	2	1.104	0.948	0.889	1.089	1.004	1.004	1.11515	0.947053	0.849093	1.12268	0.970048	0.970986	1.052	0.58596	nucleus
A0A1I9LQ49	190	S	Time for coffee	TIC	0.999417	2.67674e-06	83.423		SSPSPAPVS(0.999)PLVSTWK	SSPSPAPVS(0.999)PLVSTWK			3	0.94469	1	1.144	1.01	1.048	0.997	0.897	0.972	1.15556	1.00899	1.00096	1.02784	0.866667	0.940039	0.895	0.17802	nucleus
A0A1I9LQ49	424	S	Time for coffee	TIC	0.998343	2.676e-218	271.97		SS(0.001)GS(0.998)GEGNSSVLDSIIPLTR	SS(0.001)GS(0.998)GEGNSSVLDSIIPLTR			2	0.29821	2	0.898	0.946	1.072	0.977	0.946	1.183	0.907071	0.945055	1.02388	1.00722	0.91401	1.1441	1.066	0.45818	nucleus
A0A1I9LQ49	969	S	Time for coffee	TIC	0.972887	4.434e-42	149.72		ENATQHSETVGEDS(0.002)PS(0.009)T(0.016)ADS(0.973)R	ENATQHSETVGEDS(0.002)PS(0.009)T(0.016)ADS(0.973)R			3	0.33268	1	1.082	0.894	0.852	1.032	1.172	0.979	1.09293	0.893107	0.813754	1.06392	1.13237	0.946809	1.123	0.30094	nucleus
A0A1I9LQ49	268	S	Time for coffee	TIC	0.835084	1.11457e-39	138.82		VSPASILASPS(1)PPAPT(0.098)S(0.835)PS(0.054)S(0.01)S(0.003)S(0.001)ISVR	VSPASILASPS(1)PPAPT(0.098)S(0.835)PS(0.054)S(0.01)S(0.003)S(0.001)ISVR			3	0.52964	3	1.042	1.046	1.029	0.963	0.939	1.03	1.05253	1.04496	0.982808	0.992784	0.907246	0.996132	0.94	0.173498	nucleus
A0A1I9LQ49	956	S	Time for coffee	TIC	0.989739	4.99671e-80	174.77		ENATQHS(0.99)ET(0.01)VGEDSPSTADSR	ENATQHS(0.99)ET(0.01)VGEDSPSTADSR			3	-3.7174	1	0.945	0.908	0.673	1.034	1.082	1.372	0.954545	0.907093	0.642789	1.06598	1.04541	1.32689	1.373	0.089258	nucleus
A0A1I9LQ74	45	S	RING/U-box superfamily protein	At3g19910	0.952103	2.24952e-09	98.292		QTGVVSDT(0.024)GS(0.952)GS(0.024)ER	QTGVVSDT(0.024)GS(0.952)GS(0.024)ER			2	0.81835	1	0.96	1.152	0.861	1.06	0.9	1.101									chloroplast				K19045					O	KOG0800	FOG: Predicted E3 ubiquitin ligase
A0A1I9LQ76	183	S	Peptidylprolyl isomerase	At3g12340	0.999976	0.00274314	62.739		SSAIIIDS(1)DDGEGK	SSAIIIDS(1)DDGEGK			2	0.39796	1															nucleus			GO:0016853 isomerase activity; GO:0003824 catalytic activity;	K14826			IPR001179;	FKBP-type peptidyl-prolyl cis-trans isomerase domain;	O	KOG0552	FKBP-type peptidyl-prolyl cis-trans isomerase
A0A1I9LQ78	804	S	Serine/Threonine-kinase ATM-like protein	ATM	0.999942	0.000116043	79.885		SLAPDS(1)PEVGR	SLAPDS(1)PEVGR			2	-0.39067	2	1.006	1.094	1.062	0.987	0.902	0.993									chloroplast	GO:0016310 phosphorylation; GO:0008152 metabolic process; GO:0044237 cellular metabolic process; GO:0006793 phosphorus metabolic process; GO:0009987 cellular process; GO:0006796 phosphate-containing compound metabolic process;		GO:0005515 protein binding; GO:0016301 kinase activity; GO:0003824 catalytic activity; GO:0016740 transferase activity; GO:0005488 binding; GO:0016772 transferase activity, transferring phosphorus-containing groups;	K04728	ATM; serine-protein kinase ATM [EC:2.7.11.1]	ath03440 Homologous recombination - Arabidopsis thaliana (thale cress);	IPR000403; IPR003151; IPR014009; IPR016024; IPR003152; IPR011009;	Phosphatidylinositol 3-/4-kinase, catalytic domain; PIK-related kinase, FAT; PIK-related kinase; Armadillo-type fold; FATC domain; Protein kinase-like domain;	TBLD	KOG0892	Protein kinase ATM/Tel1, involved in telomere length regulation and DNA repair
A0A1I9LQ83	197	S	AP2/B3-like transcriptional factor family protein	VRN1	0.913489	5.58754e-08	94.639		NADPEEINS(0.913)S(0.087)APR	NADPEEINS(0.913)S(0.087)APR			2	0.059812	3	0.885	0.965	1.022	1.079	1.066	0.969									chloroplast	GO:0050794 regulation of cellular process; GO:0006725 cellular aromatic compound metabolic process; GO:0097659 nucleic acid-templated transcription; GO:0060255 regulation of macromolecule metabolic process; GO:0019219 regulation of nucleobase-containing compound metabolic process; GO:0009058 biosynthetic process; GO:0044237 cellular metabolic process; GO:0071704 organic substance metabolic proces…	GO:0043226 organelle; GO:0043231 intracellular membrane-bounded organelle; GO:0043229 intracellular organelle; GO:0005634 nucleus; GO:0044464 cell part; GO:0005622 intracellular; GO:0044424 intracellular part; GO:0043227 membrane-bounded organelle; GO:0005623 cell;	GO:0097159 organic cyclic compound binding; GO:1901363 heterocyclic compound binding; GO:0003677 DNA binding; GO:0005488 binding; GO:0003676 nucleic acid binding;				IPR003340; IPR015300;	B3 DNA binding domain; DNA-binding pseudobarrel domain;
A0A1I9LQ83	198	S	AP2/B3-like transcriptional factor family protein	VRN1	0.82711	1.32527e-52	155.87		NADPEEINS(0.173)S(0.827)APRDDDPENR	NADPEEINS(0.173)S(0.827)APRDDDPENR			3	-0.64549	1	1.213	1.311	0.764	0.82	1.007	0.969									chloroplast	GO:0050794 regulation of cellular process; GO:0006725 cellular aromatic compound metabolic process; GO:0097659 nucleic acid-templated transcription; GO:0060255 regulation of macromolecule metabolic process; GO:0019219 regulation of nucleobase-containing compound metabolic process; GO:0009058 biosynthetic process; GO:0044237 cellular metabolic process; GO:0071704 organic substance metabolic proces…	GO:0043226 organelle; GO:0043231 intracellular membrane-bounded organelle; GO:0043229 intracellular organelle; GO:0005634 nucleus; GO:0044464 cell part; GO:0005622 intracellular; GO:0044424 intracellular part; GO:0043227 membrane-bounded organelle; GO:0005623 cell;	GO:0097159 organic cyclic compound binding; GO:1901363 heterocyclic compound binding; GO:0003677 DNA binding; GO:0005488 binding; GO:0003676 nucleic acid binding;				IPR003340; IPR015300;	B3 DNA binding domain; DNA-binding pseudobarrel domain;
A0A1I9LQA7	8	S	mRNA cap guanine-N7 methyltransferase	At3g20650	0.827129	2.90834e-06	80.314		GFS(0.059)DS(0.827)PS(0.114)SSAPPPSSR	GFS(0.059)DS(0.827)PS(0.114)SSAPPPSSR			3	-0.65564	2	0.998	1.025	1.026	1.08	0.952	0.944									chloroplast	GO:0006396 RNA processing; GO:0036260 RNA capping; GO:0006370 7-methylguanosine mRNA capping; GO:0006725 cellular aromatic compound metabolic process; GO:0036265 RNA (guanine-N7)-methylation; GO:1901360 organic cyclic compound metabolic process; GO:0006807 nitrogen compound metabolic process; GO:0009452 7-methylguanosine RNA capping; GO:0044238 primary metabolic process; GO:0009451 RNA modificati…	GO:0043226 organelle; GO:0043231 intracellular membrane-bounded organelle; GO:0043229 intracellular organelle; GO:0005634 nucleus; GO:0044464 cell part; GO:0005622 intracellular; GO:0044424 intracellular part; GO:0043227 membrane-bounded organelle; GO:0005623 cell;	GO:0008757 S-adenosylmethionine-dependent methyltransferase activity; GO:0008168 methyltransferase activity; GO:0008173 RNA methyltransferase activity; GO:0003824 catalytic activity; GO:0016741 transferase activity, transferring one-carbon groups; GO:0008174 mRNA methyltransferase activity; GO:0004482 mRNA (guanine-N7-)-methyltransferase activity; GO:0008170 N-methyltransferase activity; GO:00167…	K00565	RNMT; mRNA (guanine-N7-)-methyltransferase [EC:2.1.1.56]	ath03015 mRNA surveillance pathway - Arabidopsis thaliana (thale cress);	IPR029063; IPR004971;	S-adenosyl-L-methionine-dependent methyltransferase; mRNA (guanine-N(7))-methyltransferase domain;	A	KOG1975	mRNA cap methyltransferase
A0A1I9LQB3	98	S	Carbonic anhydrase	CA1	1	0.00192786	47.371		VCPS(1)HVLDFQPGDAFVVR	VCPS(1)HVLDFQPGDAFVVR			3	-2.8078	1	1.099	0.89	0.888	1.102	1.04	1.01									cytoplasm	GO:0015976 carbon utilization; GO:0044699 single-organism process;		GO:0046914 transition metal ion binding; GO:0003824 catalytic activity; GO:0005488 binding; GO:0043167 ion binding; GO:0046872 metal ion binding; GO:0043169 cation binding; GO:0016829 lyase activity; GO:0016836 hydro-lyase activity; GO:0004089 carbonate dehydratase activity; GO:0008270 zinc ion binding; GO:0016835 carbon-oxygen lyase activity;	K01673	cynT; carbonic anhydrase [EC:4.2.1.1]	ath00910 Nitrogen metabolism - Arabidopsis thaliana (thale cress);			P	KOG1578	Predicted carbonic anhydrase involved in protection against oxidative damage
A0A1I9LQB8	871	S	Dentin sialophosphoprotein-like protein	MXL8.16	0.998843	0.00415524	52.527		DATS(0.001)IPGGS(0.999)VVR	DATS(0.001)IPGGS(0.999)VVR			2	0.52909	1	1.051	1.14	0.927	1.036	0.888	1.009									nucleus							IPR010844;	Occludin homology domain;
A0A1I9LQB8	219	S	Dentin sialophosphoprotein-like protein	MXL8.16	0.996289	4.03921e-09	81.732		KHS(0.996)PDS(0.335)GS(0.335)S(0.335)PEHQQLLPVTECSR	KHS(0.996)PDS(0.335)GS(0.335)S(0.335)PEHQQLLPVTECSR			4	-2.2356	1	0.972	0.858	0.846	1.1	1.204	0.998									nucleus							IPR010844;	Occludin homology domain;
A0A1I9LQB8	37	S	Dentin sialophosphoprotein-like protein	MXL8.16	1	0.0013497	65.374		QLAHAEGS(1)PWR	QLAHAEGS(1)PWR			3	-1.8818	2	1.149	1.074	0.988	1.007	0.883	0.971									nucleus							IPR010844;	Occludin homology domain;
A0A1I9LQB9	188	S	Tudor/PWWP/MBT superfamily protein	At3g21295	0.991277	0.000509721	55.453		RT(0.005)PNDS(0.991)EDDGT(0.002)QT(0.002)NKR	RT(0.005)PNDS(0.991)EDDGT(0.002)QT(0.002)NKR			3	1.8814	2	1.056	0.975	0.924	1.045	1.046	0.981									nucleus							IPR000313;	PWWP domain;
A0A1I9LQC1	142	S	Uncharacterized protein	At3g12590	0.999999	2.2345e-10	95.68		S(0.87)FNS(0.13)QLSPANAAES(1)PQKK	S(0.87)FNS(0.13)QLSPANAAES(1)PQKK			4	-0.98307	1	0.996	1.134	1.048	0.99	0.931	0.936									plasma membrane
A0A1I9LQC1	129	S	Uncharacterized protein	At3g12590	0.99503	1.95865e-30	133.41		S(0.995)FNS(0.005)QLSPANAAESPQKK	S(0.995)FNS(0.005)QLSPANAAESPQKK			3	-0.96431	4	0.996	1.034	1.047	0.958	1.013	0.977									plasma membrane
A0A1I9LQJ5	216	S	LOW protein: ankyrin repeat protein	At3g54065	0.998595	0.00943248	43.592		S(0.999)VY(0.389)IS(0.612)MFLFLGR	S(0.999)VY(0.389)IS(0.612)MFLFLGR			2	-3.2785	1	1.047	1.524	0.978	0.861	0.55	1.168									plasma membrane							IPR026961;	PGG domain;	R	KOG0504	FOG: Ankyrin repeat
A0A1I9LQK1	54	S	Pre-mRNA-splicing factor	At3g56720	1	0.0154766	65.224		NQS(1)PNPK	NQS(1)PNPK			2	1.8537	1	1.047	0.867	0.901	0.987	1.174	1.033									nucleus
A0A1I9LQM9	203	S	Mannose-binding lectin superfamily protein	JR1	0.997919	0.00102297	52.172		AS(0.002)KPVLGS(0.998)DHGKK	AS(0.002)KPVLGS(0.998)DHGKK			4	-0.18038	1	0.759	0.897	1.051	0.905	1.298	1.031									cytoskeleton			GO:0030246 carbohydrate binding; GO:0005488 binding;				IPR001229; IPR033734;	Jacalin-like lectin domain; Jacalin-like lectin domain, plant;
A0A1I9LQN5	559	S	Potyvirus VPg interacting protein (DUF1423)	OBE1	0.840621	1.08013e-18	123.02		EMLHGYNAS(0.841)S(0.159)PR	EMLHGYNAS(0.841)S(0.159)PR			3	1.5368	1	1.029	1.162	0.942	0.927	0.981	1.002									chloroplast			GO:0043169 cation binding; GO:0046872 metal ion binding; GO:0005515 protein binding; GO:0008270 zinc ion binding; GO:0046914 transition metal ion binding; GO:0005488 binding; GO:0043167 ion binding;				IPR032881; IPR001965; IPR032535;	Oberon, PHD finger domain; Zinc finger, PHD-type; Oberon, coiled-coil region;
A0A1I9LQN5	560	S	Potyvirus VPg interacting protein (DUF1423)	OBE1	0.782059	5.81856e-19	127.66		EMLHGYNAS(0.218)S(0.782)PR	EMLHGYNAS(0.218)S(0.782)PR			2	0.57037	1	1.183	0.963	0.946	1.02	0.953	1.003									chloroplast			GO:0043169 cation binding; GO:0046872 metal ion binding; GO:0005515 protein binding; GO:0008270 zinc ion binding; GO:0046914 transition metal ion binding; GO:0005488 binding; GO:0043167 ion binding;				IPR032881; IPR001965; IPR032535;	Oberon, PHD finger domain; Zinc finger, PHD-type; Oberon, coiled-coil region;
A0A1I9LQN5	79	S	Potyvirus VPg interacting protein (DUF1423)	OBE1	0.751408	1.83762e-07	83.31		KT(0.24)DS(0.751)GKT(0.009)GPDSHDQHVIR	KT(0.24)DS(0.751)GKT(0.009)GPDSHDQHVIR			5	0.87623	1	1.006	0.868	1.044	1.037	1.123	0.921									chloroplast			GO:0043169 cation binding; GO:0046872 metal ion binding; GO:0005515 protein binding; GO:0008270 zinc ion binding; GO:0046914 transition metal ion binding; GO:0005488 binding; GO:0043167 ion binding;				IPR032881; IPR001965; IPR032535;	Oberon, PHD finger domain; Zinc finger, PHD-type; Oberon, coiled-coil region;
A0A1I9LQN5	47	S	Potyvirus VPg interacting protein (DUF1423)	OBE1	0.795063	0.0382845	49.16		S(0.795)NS(0.205)GIVR	S(0.795)NS(0.205)GIVR			2	1.0885	1															chloroplast			GO:0043169 cation binding; GO:0046872 metal ion binding; GO:0005515 protein binding; GO:0008270 zinc ion binding; GO:0046914 transition metal ion binding; GO:0005488 binding; GO:0043167 ion binding;				IPR032881; IPR001965; IPR032535;	Oberon, PHD finger domain; Zinc finger, PHD-type; Oberon, coiled-coil region;
A0A1I9LQQ9	335	S	RING/U-box superfamily protein	At3g19950	0.982084	4.8903e-124	207.44		S(0.007)QGS(0.011)QGS(0.982)GDGQGSVEGQQTPR	S(0.007)QGS(0.011)QGS(0.982)GDGQGSVEGQQTPR			3	0.44885	1	0.842	1.289	0.902	1.076	0.921	0.974	0.857434	1.30334	0.88	1.107	0.915507	0.938343	0.974	0.9434	nucleus			GO:0043169 cation binding; GO:0046872 metal ion binding; GO:0005515 protein binding; GO:0008270 zinc ion binding; GO:0046914 transition metal ion binding; GO:0005488 binding; GO:0043167 ion binding;	K11982			IPR001841; IPR013083;	Zinc finger, RING-type; Zinc finger, RING/FYVE/PHD-type;	O	KOG0800	FOG: Predicted E3 ubiquitin ligase
A0A1I9LQQ9	347	T	RING/U-box superfamily protein	At3g19950	0.999993	6.84134e-53	158.33		SQGSQGSGDGQGSVEGQQT(1)PR	SQGSQGSGDGQGSVEGQQT(1)PR			2	0.76701	4	1.079	0.918	1.095	0.962	0.934	1.066	1.09878	0.92821	1.06829	0.989712	0.928429	1.02697	0.951	0.46872	nucleus			GO:0043169 cation binding; GO:0046872 metal ion binding; GO:0005515 protein binding; GO:0008270 zinc ion binding; GO:0046914 transition metal ion binding; GO:0005488 binding; GO:0043167 ion binding;	K11982			IPR001841; IPR013083;	Zinc finger, RING-type; Zinc finger, RING/FYVE/PHD-type;	O	KOG0800	FOG: Predicted E3 ubiquitin ligase
A0A1I9LQW0	410	S	Mitogen-activated protein kinase	MPK19	1	0.00511391	63.076		KHAS(1)LPR	KHAS(1)LPR			3	0.043589	1	0.835	1.06	0.989	0.98	1.086	1.034									cytoplasm	GO:0023014 signal transduction by protein phosphorylation; GO:0050794 regulation of cellular process; GO:0044700 single organism signaling; GO:0051716 cellular response to stimulus; GO:0016310 phosphorylation; GO:0035556 intracellular signal transduction; GO:0044267 cellular protein metabolic process; GO:0044763 single-organism cellular process; GO:0044699 single-organism process; GO:0044238 prim…	GO:0005623 cell; GO:0005622 intracellular; GO:0044464 cell part;	GO:0005524 ATP binding; GO:1901265 nucleoside phosphate binding; GO:0016773 phosphotransferase activity, alcohol group as acceptor; GO:0001882 nucleoside binding; GO:0043167 ion binding; GO:0004672 protein kinase activity; GO:0000166 nucleotide binding; GO:0004702 signal transducer, downstream of receptor, with serine/threonine kinase activity; GO:0004871 signal transducer activity; GO:0004707 MA…				IPR000719; IPR011009;	Protein kinase domain; Protein kinase-like domain;	T	KOG0660	Mitogen-activated protein kinase
A0A1I9LQW2	354	S	Stress response NST1-like protein	At3g51640	0.978445	0.000216662	73.593		AS(0.226)S(0.197)KS(0.599)NS(0.978)DGEEVDKR	AS(0.226)S(0.197)KS(0.599)NS(0.978)DGEEVDKR			4	0.0018408	2	0.963	0.993	0.974	1.043	1.011	1.03									plasma membrane
A0A1I9LR16	70	S	Indeterminate(ID)-domain 11	IDD11	1	2.36834e-40	144.56		NQPGNPDPESEVIALS(1)PK	NQPGNPDPESEVIALS(1)PK			3	-0.66403	1	1.046	0.998	0.862	1.195	0.983	0.936									nucleus			GO:0097159 organic cyclic compound binding; GO:1901363 heterocyclic compound binding; GO:0005488 binding; GO:0003676 nucleic acid binding; GO:0043167 ion binding; GO:0043169 cation binding; GO:0046872 metal ion binding;				IPR015880; IPR007087; IPR013087; IPR022755;	Zinc finger, C2H2-like; Zinc finger, C2H2; Zinc finger C2H2-type/integrase DNA-binding domain; Zinc finger, double-stranded RNA binding;	R	KOG1721	FOG: Zn-finger
A0A1I9LR85	412	S	Longifolia2	LNG2	0.848231	3.45481e-05	80.361		THKPVS(0.015)AAT(0.137)S(0.848)PAR	THKPVS(0.015)AAT(0.137)S(0.848)PAR			3	0.64526	1	0.856	0.998	1.073	0.998	1.028	1.043									nucleus	GO:0001558 regulation of cell growth; GO:0050794 regulation of cellular process; GO:0050789 regulation of biological process; GO:0040008 regulation of growth; GO:0022603 regulation of anatomical structure morphogenesis; GO:0051128 regulation of cellular component organization; GO:0051513 regulation of monopolar cell growth; GO:0048638 regulation of developmental growth; GO:0051510 regulation of u…
A0A1I9LRC7	26	S	Methyl esterase 11	MES11	0.995923	8.73829e-59	165.58		QS(0.001)S(0.996)IGAS(0.002)SSGSGLNSNR	QS(0.001)S(0.996)IGAS(0.002)SSGSGLNSNR			2	1.7095	2	0.84	0.922	1.082	1.132	0.943	1.074									chloroplast							IPR029058; IPR000073;	Alpha/Beta hydrolase fold; Alpha/beta hydrolase fold-1;
A0A1I9LRF4	53	S	Peroxiredoxin IIF	PRXIIF	0.999997	0.00216924	70.089		S(1)WDEGVSSK	S(1)WDEGVSSK			2	1.7757	1	0.925	0.899	0.98	1.087	1.148	0.941									chloroplast	GO:0050794 regulation of cellular process; GO:0042592 homeostatic process; GO:0065008 regulation of biological quality; GO:0008152 metabolic process; GO:0050789 regulation of biological process; GO:0055114 oxidation-reduction process; GO:0044710 single-organism metabolic process; GO:0045454 cell redox homeostasis; GO:0044763 single-organism cellular process; GO:0019725 cellular homeostasis; GO:00…	GO:0005623 cell;	GO:0003824 catalytic activity; GO:0016491 oxidoreductase activity;				IPR013740; IPR013766; IPR012336;	Redoxin; Thioredoxin domain; Thioredoxin-like fold;	O	KOG0541	Alkyl hydroperoxide reductase/peroxiredoxin
A0A1I9LRF7	2	S	SNARE-like superfamily protein	At3g09800	0.999541	0.000227202	74.611		MS(1)PDSCPLVK	MS(1)PDSCPLVK			2	-0.22231	2	1.046	1.111	0.998	1.009	0.917	0.967									chloroplast	GO:0006810 transport; GO:0051179 localization; GO:0051234 establishment of localization;			K20472			IPR011012; IPR022775;	Longin-like domain; AP complex, mu/sigma subunit;	U	KOG3343	Vesicle coat complex COPI, zeta subunit
A0A1I9LRH4	403	S	Basic helix-loop-helix (BHLH) DNA-binding superfamily protein	ICE1	0.99909	7.80765e-07	89.374		VKEELCPSS(0.001)LPS(0.999)PK	VKEELCPSS(0.001)LPS(0.999)PK			4	0.39164	2	1.148	0.96	0.974	0.958	0.981	1.04									nucleus			GO:0097159 organic cyclic compound binding; GO:1901363 heterocyclic compound binding; GO:0003677 DNA binding; GO:0005488 binding; GO:0046983 protein dimerization activity; GO:0003676 nucleic acid binding; GO:0005515 protein binding;				IPR011598;	Myc-type, basic helix-loop-helix (bHLH) domain;
A0A1I9LRJ2	161	S	Small RNA degrading nuclease 1	SDN1	1	1.79364e-06	99.732		RPS(1)LNNLCK	RPS(1)LNNLCK			3	-0.40357	2	1.023	0.979	1.031	0.996	0.986	1.017									chloroplast			GO:0097159 organic cyclic compound binding; GO:1901363 heterocyclic compound binding; GO:1901265 nucleoside phosphate binding; GO:0005488 binding; GO:0003676 nucleic acid binding; GO:0000166 nucleotide binding; GO:0036094 small molecule binding;	K14570	REX1; RNA exonuclease 1 [EC:3.1.-.-]	ath03008 Ribosome biogenesis in eukaryotes - Arabidopsis thaliana (thale cress);	IPR000504; IPR012337; IPR012677; IPR013520;	RNA recognition motif domain; Ribonuclease H-like domain; Nucleotide-binding alpha-beta plait domain; Exonuclease, RNase T/DNA polymerase III;	L	KOG2248	3'-5' exonuclease
A0A1I9LRJ6	192	S	Peptidylprolyl isomerase	At3g60370	0.999965	1.88354e-10	102.5		RIDSTYIQGS(1)PAR	RIDSTYIQGS(1)PAR			2	1.8005	2	0.996	1.059	0.992	1.06	0.954	0.966	1	1.08061	0.986083	1.03415	0.918191	0.985714	0.958	0.3889	chloroplast			GO:0016853 isomerase activity; GO:0003824 catalytic activity;				IPR001179;	FKBP-type peptidyl-prolyl cis-trans isomerase domain;	O	KOG0552	FKBP-type peptidyl-prolyl cis-trans isomerase
A0A1I9LRJ9	136	S	Uncharacterized protein	HYP1	0.938852	0.0131966	45.829		VKS(0.939)GS(0.06)IS(0.001)R	VKS(0.939)GS(0.06)IS(0.001)R			3	-0.63486	1	0.991	0.98	0.974	0.984	1.066	1.02									plasma membrane		GO:0016020 membrane;		K21989			IPR027815; IPR003864; IPR032880;	10TM putative phosphate transporter, cytosolic domain; Calcium-dependent channel, 7TM region, putative phosphate; Calcium permeable stress-gated cation channel 1, N-terminal transmembrane domain;	R	KOG1134	Uncharacterized conserved protein
A0A1I9LRR2	111	S	Drought-responsive family protein	At3g05700	0.999956	1.87123e-14	109.07		RGGS(1)YSTLSILR	RGGS(1)YSTLSILR			3	-0.2507	1	0.977	1.067	0.978	1.257	0.782	0.973									nucleus							IPR027935; IPR008598;	Protein dehydration-induced 19, C-terminal; Drought induced 19 protein type, zinc-binding domain;
A0A1I9LRS5	488	S	RING/FYVE/PHD-type zinc finger family protein	At3g52100	1	0.000445259	71.176		RAS(1)PPAEK	RAS(1)PPAEK			3	0.61617	3	1.117	0.95	1	0.977	1.031	0.97									nucleus			GO:0043169 cation binding; GO:0046872 metal ion binding; GO:0005515 protein binding; GO:0008270 zinc ion binding; GO:0046914 transition metal ion binding; GO:0005488 binding; GO:0043167 ion binding;				IPR001841; IPR001965; IPR013083; IPR011011; IPR019787;	Zinc finger, RING-type; Zinc finger, PHD-type; Zinc finger, RING/FYVE/PHD-type; Zinc finger, FYVE/PHD-type; Zinc finger, PHD-finger;	R	KOG4443	Putative transcription factor HALR/MLL3, involved in embryonic development
A0A1I9LRS8	271	S	Transducin/WD40 repeat-like superfamily protein	VCS	0.933031	0.00567731	47.082		IS(0.067)EGS(0.933)EGEDQPQITGK	IS(0.067)EGS(0.933)EGEDQPQITGK			3	3.9313	1	1.113	1.029	0.895	1.061	0.869	1.101									chloroplast			GO:0005515 protein binding; GO:0005488 binding;	K12616	EDC4; enhancer of mRNA-decapping protein 4	ath03018 RNA degradation - Arabidopsis thaliana (thale cress);	IPR017986; IPR015943; IPR032401;	WD40-repeat-containing domain; WD40/YVTN repeat-like-containing domain; Enhancer of mRNA-decapping protein 4, WD40 repeat region;	R	KOG1916	Nuclear protein, contains WD40 repeats
A0A1I9LRS8	571	S	Transducin/WD40 repeat-like superfamily protein	VCS	0.825232	0.00599757	73.885		S(0.081)DS(0.825)S(0.091)VS(0.002)R	S(0.081)DS(0.825)S(0.091)VS(0.002)R			2	0.27778	2	1.38	0.804	0.785	1.241	0.871	1.019									chloroplast			GO:0005515 protein binding; GO:0005488 binding;	K12616	EDC4; enhancer of mRNA-decapping protein 4	ath03018 RNA degradation - Arabidopsis thaliana (thale cress);	IPR017986; IPR015943; IPR032401;	WD40-repeat-containing domain; WD40/YVTN repeat-like-containing domain; Enhancer of mRNA-decapping protein 4, WD40 repeat region;	R	KOG1916	Nuclear protein, contains WD40 repeats
A0A1I9LRS8	612	S	Transducin/WD40 repeat-like superfamily protein	VCS	0.810549	7.9749e-176	234.58		S(0.186)ES(0.811)ANKLS(0.003)FPSAEATSQAIVPPNGEPK	S(0.186)ES(0.811)ANKLS(0.003)FPSAEATSQAIVPPNGEPK			3	0.81341	1	1.038	0.9	0.913	1.057	1.03	1.087									chloroplast			GO:0005515 protein binding; GO:0005488 binding;	K12616	EDC4; enhancer of mRNA-decapping protein 4	ath03018 RNA degradation - Arabidopsis thaliana (thale cress);	IPR017986; IPR015943; IPR032401;	WD40-repeat-containing domain; WD40/YVTN repeat-like-containing domain; Enhancer of mRNA-decapping protein 4, WD40 repeat region;	R	KOG1916	Nuclear protein, contains WD40 repeats
A0A1I9LRS8	660	S	Transducin/WD40 repeat-like superfamily protein	VCS	0.999969	3.90129e-85	176.5		TSGLPSQTSGAGSAYATLPQLPLS(1)PR	TSGLPSQTSGAGSAYATLPQLPLS(1)PR			3	0.87536	4	1.001	1.086	0.992	1.001	0.876	1.092									chloroplast			GO:0005515 protein binding; GO:0005488 binding;	K12616	EDC4; enhancer of mRNA-decapping protein 4	ath03018 RNA degradation - Arabidopsis thaliana (thale cress);	IPR017986; IPR015943; IPR032401;	WD40-repeat-containing domain; WD40/YVTN repeat-like-containing domain; Enhancer of mRNA-decapping protein 4, WD40 repeat region;	R	KOG1916	Nuclear protein, contains WD40 repeats
A0A1I9LRS8	827	S	Transducin/WD40 repeat-like superfamily protein	VCS	0.999998	1.1973e-107	214.59		VFCSQVS(1)NLSTEMAR	VFCSQVS(1)NLSTEMAR			3	0.48183	13	0.966	1.005	0.986	0.973	1.079	1.002									chloroplast			GO:0005515 protein binding; GO:0005488 binding;	K12616	EDC4; enhancer of mRNA-decapping protein 4	ath03018 RNA degradation - Arabidopsis thaliana (thale cress);	IPR017986; IPR015943; IPR032401;	WD40-repeat-containing domain; WD40/YVTN repeat-like-containing domain; Enhancer of mRNA-decapping protein 4, WD40 repeat region;	R	KOG1916	Nuclear protein, contains WD40 repeats
A0A1I9LRS8	645	S	Transducin/WD40 repeat-like superfamily protein	VCS	0.846974	2.11943e-59	160.99		TSGLPS(0.001)QT(0.152)S(0.847)GAGSAYATLPQLPLS(1)PR	TSGLPS(0.001)QT(0.152)S(0.847)GAGSAYATLPQLPLS(1)PR			3	1.4718	1	1.174	1.105	1.033	0.949	0.864	0.96									chloroplast			GO:0005515 protein binding; GO:0005488 binding;	K12616	EDC4; enhancer of mRNA-decapping protein 4	ath03018 RNA degradation - Arabidopsis thaliana (thale cress);	IPR017986; IPR015943; IPR032401;	WD40-repeat-containing domain; WD40/YVTN repeat-like-containing domain; Enhancer of mRNA-decapping protein 4, WD40 repeat region;	R	KOG1916	Nuclear protein, contains WD40 repeats
A0A1I9LRS8	830	S	Transducin/WD40 repeat-like superfamily protein	VCS	0.980835	2.0288e-141	236.96		VFCSQVSNLS(0.981)T(0.019)EMAR	VFCSQVSNLS(0.981)T(0.019)EMAR			2	-0.19285	8	1.051	0.968	0.908	0.997	1.029	1.079									chloroplast			GO:0005515 protein binding; GO:0005488 binding;	K12616	EDC4; enhancer of mRNA-decapping protein 4	ath03018 RNA degradation - Arabidopsis thaliana (thale cress);	IPR017986; IPR015943; IPR032401;	WD40-repeat-containing domain; WD40/YVTN repeat-like-containing domain; Enhancer of mRNA-decapping protein 4, WD40 repeat region;	R	KOG1916	Nuclear protein, contains WD40 repeats
A0A1I9LRS8	154	S	Transducin/WD40 repeat-like superfamily protein	VCS	0.999996	1.03021e-14	106.57		S(0.002)FPGGS(0.998)GPIRVPS(1)CK	S(0.002)FPGGS(0.998)GPIRVPS(1)CK			3	-0.36894	3	1.218	1.005	0.861	0.928	0.974	1.097									chloroplast			GO:0005515 protein binding; GO:0005488 binding;	K12616	EDC4; enhancer of mRNA-decapping protein 4	ath03018 RNA degradation - Arabidopsis thaliana (thale cress);	IPR017986; IPR015943; IPR032401;	WD40-repeat-containing domain; WD40/YVTN repeat-like-containing domain; Enhancer of mRNA-decapping protein 4, WD40 repeat region;	R	KOG1916	Nuclear protein, contains WD40 repeats
A0A1I9LRS8	88	S	Transducin/WD40 repeat-like superfamily protein	VCS	0.997187	1.66818e-94	206.8		TLS(0.997)Y(0.002)PTPPLNLQSPR	TLS(0.997)Y(0.002)PTPPLNLQSPR			2	1.0624	2	0.997	1.053	0.99	0.934	1.108	0.931									chloroplast			GO:0005515 protein binding; GO:0005488 binding;	K12616	EDC4; enhancer of mRNA-decapping protein 4	ath03018 RNA degradation - Arabidopsis thaliana (thale cress);	IPR017986; IPR015943; IPR032401;	WD40-repeat-containing domain; WD40/YVTN repeat-like-containing domain; Enhancer of mRNA-decapping protein 4, WD40 repeat region;	R	KOG1916	Nuclear protein, contains WD40 repeats
A0A1I9LRS8	798	S	Transducin/WD40 repeat-like superfamily protein	VCS	0.864429	6.176e-126	218.16		S(0.864)T(0.136)QNGEINDHDETENCTSENR	S(0.864)T(0.136)QNGEINDHDETENCTSENR			3	-1.9759	1	0.74	0.911	0.946	1.025	1.06	1.291									chloroplast			GO:0005515 protein binding; GO:0005488 binding;	K12616	EDC4; enhancer of mRNA-decapping protein 4	ath03018 RNA degradation - Arabidopsis thaliana (thale cress);	IPR017986; IPR015943; IPR032401;	WD40-repeat-containing domain; WD40/YVTN repeat-like-containing domain; Enhancer of mRNA-decapping protein 4, WD40 repeat region;	R	KOG1916	Nuclear protein, contains WD40 repeats
A0A1I9LRS8	147	S	Transducin/WD40 repeat-like superfamily protein	VCS	0.997599	0.000779305	61.276		S(0.002)FPGGS(0.998)GPIRVPS(1)CK	S(0.002)FPGGS(0.998)GPIRVPS(1)CK			3	-0.36894	2	1.119	0.974	0.877	0.972	1.009	1.101									chloroplast			GO:0005515 protein binding; GO:0005488 binding;	K12616	EDC4; enhancer of mRNA-decapping protein 4	ath03018 RNA degradation - Arabidopsis thaliana (thale cress);	IPR017986; IPR015943; IPR032401;	WD40-repeat-containing domain; WD40/YVTN repeat-like-containing domain; Enhancer of mRNA-decapping protein 4, WD40 repeat region;	R	KOG1916	Nuclear protein, contains WD40 repeats
A0A1I9LRS8	840	S	Transducin/WD40 repeat-like superfamily protein	VCS	0.931901	6.43558e-05	72.359		DCY(0.002)PS(0.932)T(0.049)EGT(0.017)FIPGESK	DCY(0.002)PS(0.932)T(0.049)EGT(0.017)FIPGESK			2	-1.3983	2	1.229	0.685	1.081	0.867	1.17	1.02									chloroplast			GO:0005515 protein binding; GO:0005488 binding;	K12616	EDC4; enhancer of mRNA-decapping protein 4	ath03018 RNA degradation - Arabidopsis thaliana (thale cress);	IPR017986; IPR015943; IPR032401;	WD40-repeat-containing domain; WD40/YVTN repeat-like-containing domain; Enhancer of mRNA-decapping protein 4, WD40 repeat region;	R	KOG1916	Nuclear protein, contains WD40 repeats
A0A1I9LRS8	1138	S	Transducin/WD40 repeat-like superfamily protein	VCS	0.999384	7.62808e-24	130.01		FDS(0.999)GHS(0.001)QLAHTLK	FDS(0.999)GHS(0.001)QLAHTLK			4	-0.15947	2	0.974	1.026	0.959	1.031	1.077	0.938									chloroplast			GO:0005515 protein binding; GO:0005488 binding;	K12616	EDC4; enhancer of mRNA-decapping protein 4	ath03018 RNA degradation - Arabidopsis thaliana (thale cress);	IPR017986; IPR015943; IPR032401;	WD40-repeat-containing domain; WD40/YVTN repeat-like-containing domain; Enhancer of mRNA-decapping protein 4, WD40 repeat region;	R	KOG1916	Nuclear protein, contains WD40 repeats
A0A1I9LRS8	863	S	Transducin/WD40 repeat-like superfamily protein	VCS	0.999528	0.011935	49.483		AGDES(1)GVDSR	AGDES(1)GVDSR			2	-0.090197	1	0.915	0.942	0.747	1.014	1.138	1.239									chloroplast			GO:0005515 protein binding; GO:0005488 binding;	K12616	EDC4; enhancer of mRNA-decapping protein 4	ath03018 RNA degradation - Arabidopsis thaliana (thale cress);	IPR017986; IPR015943; IPR032401;	WD40-repeat-containing domain; WD40/YVTN repeat-like-containing domain; Enhancer of mRNA-decapping protein 4, WD40 repeat region;	R	KOG1916	Nuclear protein, contains WD40 repeats
A0A1I9LRS8	668	S	Transducin/WD40 repeat-like superfamily protein	VCS	0.93865	3.05063e-85	176.89		LS(0.828)S(0.229)KLS(0.939)GY(0.002)HT(0.002)PVEAIEPVIPHHELGGK	LS(0.828)S(0.229)KLS(0.939)GY(0.002)HT(0.002)PVEAIEPVIPHHELGGK			5	0.42147	1	1.293	1.069	0.784	0.901	1.021	1.023									chloroplast			GO:0005515 protein binding; GO:0005488 binding;	K12616	EDC4; enhancer of mRNA-decapping protein 4	ath03018 RNA degradation - Arabidopsis thaliana (thale cress);	IPR017986; IPR015943; IPR032401;	WD40-repeat-containing domain; WD40/YVTN repeat-like-containing domain; Enhancer of mRNA-decapping protein 4, WD40 repeat region;	R	KOG1916	Nuclear protein, contains WD40 repeats
A0A1I9LRS8	664	S	Transducin/WD40 repeat-like superfamily protein	VCS	0.827728	3.05063e-85	176.89		LS(0.828)S(0.229)KLS(0.939)GY(0.002)HT(0.002)PVEAIEPVIPHHELGGK	LS(0.828)S(0.229)KLS(0.939)GY(0.002)HT(0.002)PVEAIEPVIPHHELGGK			5	0.42147	1	1.293	1.069	0.784	0.901	1.021	1.023									chloroplast			GO:0005515 protein binding; GO:0005488 binding;	K12616	EDC4; enhancer of mRNA-decapping protein 4	ath03018 RNA degradation - Arabidopsis thaliana (thale cress);	IPR017986; IPR015943; IPR032401;	WD40-repeat-containing domain; WD40/YVTN repeat-like-containing domain; Enhancer of mRNA-decapping protein 4, WD40 repeat region;	R	KOG1916	Nuclear protein, contains WD40 repeats
A0A1I9LRS8	98	S	Transducin/WD40 repeat-like superfamily protein	VCS	1	1.1432e-160	243.99		TLSYPTPPLNLQS(1)PR	TLSYPTPPLNLQS(1)PR			2	0.28535	5	1.177	0.967	0.977	0.939	1.021	0.979									chloroplast			GO:0005515 protein binding; GO:0005488 binding;	K12616	EDC4; enhancer of mRNA-decapping protein 4	ath03018 RNA degradation - Arabidopsis thaliana (thale cress);	IPR017986; IPR015943; IPR032401;	WD40-repeat-containing domain; WD40/YVTN repeat-like-containing domain; Enhancer of mRNA-decapping protein 4, WD40 repeat region;	R	KOG1916	Nuclear protein, contains WD40 repeats
A0A1I9LRS8	736	S	Transducin/WD40 repeat-like superfamily protein	VCS	0.997203	3.8886e-110	199.46		SKDSNVTPDDDVSGMRS(0.997)PS(0.003)AFFK	SKDSNVTPDDDVSGMRS(0.997)PS(0.003)AFFK			3	-0.38766	10	1.088	0.92	0.97	0.974	1.025	1.064									chloroplast			GO:0005515 protein binding; GO:0005488 binding;	K12616	EDC4; enhancer of mRNA-decapping protein 4	ath03018 RNA degradation - Arabidopsis thaliana (thale cress);	IPR017986; IPR015943; IPR032401;	WD40-repeat-containing domain; WD40/YVTN repeat-like-containing domain; Enhancer of mRNA-decapping protein 4, WD40 repeat region;	R	KOG1916	Nuclear protein, contains WD40 repeats
A0A1I9LRS8	574	S	Transducin/WD40 repeat-like superfamily protein	VCS	0.999961	0.00599757	73.885		S(0.021)DS(0.65)S(0.329)VS(1)R	S(0.021)DS(0.65)S(0.329)VS(1)R			2	0.19546	1	0.83	0.761	0.844	1.134	1.096	1.312									chloroplast			GO:0005515 protein binding; GO:0005488 binding;	K12616	EDC4; enhancer of mRNA-decapping protein 4	ath03018 RNA degradation - Arabidopsis thaliana (thale cress);	IPR017986; IPR015943; IPR032401;	WD40-repeat-containing domain; WD40/YVTN repeat-like-containing domain; Enhancer of mRNA-decapping protein 4, WD40 repeat region;	R	KOG1916	Nuclear protein, contains WD40 repeats
A0A1I9LRY0	90	S	NAD kinase 1	NADK1	0.99904	1.20229e-10	102.36		LNHT(0.001)DS(0.999)FANGDAK	LNHT(0.001)DS(0.999)FANGDAK			3	0.58878	2	0.977	0.911	1.095	0.997	1.199	0.804									nucleus	GO:0051188 cofactor biosynthetic process; GO:0006739 NADP metabolic process; GO:0016310 phosphorylation; GO:0019362 pyridine nucleotide metabolic process; GO:0009165 nucleotide biosynthetic process; GO:0006725 cellular aromatic compound metabolic process; GO:0006741 NADP biosynthetic process; GO:0046496 nicotinamide nucleotide metabolic process; GO:0009117 nucleotide metabolic process; GO:0044699…		GO:0003951 NAD+ kinase activity; GO:0016301 kinase activity; GO:0016773 phosphotransferase activity, alcohol group as acceptor; GO:0003824 catalytic activity; GO:0016740 transferase activity; GO:0016772 transferase activity, transferring phosphorus-containing groups;	K00858	ppnK; NAD+ kinase [EC:2.7.1.23]	ath00760 Nicotinate and nicotinamide metabolism - Arabidopsis thaliana (thale cress); ath01100 Metabolic pathways - Arabidopsis thaliana (thale cress);	IPR017438; IPR016064;	Inorganic polyphosphate/ATP-NAD kinase, domain 1; NAD kinase/diacylglycerol kinase-like domain;	G	KOG2178	Predicted sugar kinase
A0A1I9LRY0	207	S	NAD kinase 1	NADK1	1	0.00190663	58.274		MEHLAKS(1)PR	MEHLAKS(1)PR			4	-0.27825	1	1.244	1.014	0.931	0.808	1.13	0.94									nucleus	GO:0051188 cofactor biosynthetic process; GO:0006739 NADP metabolic process; GO:0016310 phosphorylation; GO:0019362 pyridine nucleotide metabolic process; GO:0009165 nucleotide biosynthetic process; GO:0006725 cellular aromatic compound metabolic process; GO:0006741 NADP biosynthetic process; GO:0046496 nicotinamide nucleotide metabolic process; GO:0009117 nucleotide metabolic process; GO:0044699…		GO:0003951 NAD+ kinase activity; GO:0016301 kinase activity; GO:0016773 phosphotransferase activity, alcohol group as acceptor; GO:0003824 catalytic activity; GO:0016740 transferase activity; GO:0016772 transferase activity, transferring phosphorus-containing groups;	K00858	ppnK; NAD+ kinase [EC:2.7.1.23]	ath00760 Nicotinate and nicotinamide metabolism - Arabidopsis thaliana (thale cress); ath01100 Metabolic pathways - Arabidopsis thaliana (thale cress);	IPR017438; IPR016064;	Inorganic polyphosphate/ATP-NAD kinase, domain 1; NAD kinase/diacylglycerol kinase-like domain;	G	KOG2178	Predicted sugar kinase
A0A1I9LRZ2	42	T	Protein kinase superfamily protein	At3g26700	0.930914	4.74316e-21	120.9		T(0.135)S(0.865)ET(0.931)GS(0.057)S(0.004)DPS(0.007)T(0.001)QEGR	T(0.135)S(0.865)ET(0.931)GS(0.057)S(0.004)DPS(0.007)T(0.001)QEGR			2	1.4759	1	0.895	0.776	1.359	1.105	0.704	1.206									chloroplast	GO:0016310 phosphorylation; GO:0044267 cellular protein metabolic process; GO:0044238 primary metabolic process; GO:0044237 cellular metabolic process; GO:0006796 phosphate-containing compound metabolic process; GO:0071704 organic substance metabolic process; GO:0008152 metabolic process; GO:0006468 protein phosphorylation; GO:0006793 phosphorus metabolic process; GO:0044260 cellular macromolecul…		GO:0005524 ATP binding; GO:1901265 nucleoside phosphate binding; GO:0016773 phosphotransferase activity, alcohol group as acceptor; GO:0001882 nucleoside binding; GO:0043167 ion binding; GO:0004672 protein kinase activity; GO:0000166 nucleotide binding; GO:0097159 organic cyclic compound binding; GO:1901363 heterocyclic compound binding; GO:0032549 ribonucleoside binding; GO:0097367 carbohydrate …				IPR000719; IPR001245; IPR013320; IPR011009;	Protein kinase domain; Serine-threonine/tyrosine-protein kinase catalytic domain; Concanavalin A-like lectin/glucanase domain; Protein kinase-like domain;	T	KOG1187	Serine/threonine protein kinase
A0A1I9LRZ2	40	S	Protein kinase superfamily protein	At3g26700	0.864536	4.74316e-21	120.9		T(0.135)S(0.865)ET(0.931)GS(0.057)S(0.004)DPS(0.007)T(0.001)QEGR	T(0.135)S(0.865)ET(0.931)GS(0.057)S(0.004)DPS(0.007)T(0.001)QEGR			2	1.4759	1	0.895	0.776	1.359	1.105	0.704	1.206									chloroplast	GO:0016310 phosphorylation; GO:0044267 cellular protein metabolic process; GO:0044238 primary metabolic process; GO:0044237 cellular metabolic process; GO:0006796 phosphate-containing compound metabolic process; GO:0071704 organic substance metabolic process; GO:0008152 metabolic process; GO:0006468 protein phosphorylation; GO:0006793 phosphorus metabolic process; GO:0044260 cellular macromolecul…		GO:0005524 ATP binding; GO:1901265 nucleoside phosphate binding; GO:0016773 phosphotransferase activity, alcohol group as acceptor; GO:0001882 nucleoside binding; GO:0043167 ion binding; GO:0004672 protein kinase activity; GO:0000166 nucleotide binding; GO:0097159 organic cyclic compound binding; GO:1901363 heterocyclic compound binding; GO:0032549 ribonucleoside binding; GO:0097367 carbohydrate …				IPR000719; IPR001245; IPR013320; IPR011009;	Protein kinase domain; Serine-threonine/tyrosine-protein kinase catalytic domain; Concanavalin A-like lectin/glucanase domain; Protein kinase-like domain;	T	KOG1187	Serine/threonine protein kinase
A0A1I9LS14	101	S	Homeodomain-like superfamily protein	RVE8	1	2.2295e-10	103.63		VIS(1)PQHELATLR	VIS(1)PQHELATLR			3	2.1121	1	1.021	1.094	1.02	1.031	0.778	1.124									nucleus			GO:0097159 organic cyclic compound binding; GO:1901363 heterocyclic compound binding; GO:0003677 DNA binding; GO:0005488 binding; GO:0003676 nucleic acid binding;				IPR009057; IPR006447; IPR017930;	Homeobox domain-like; Myb domain, plants; Myb domain;	O	KOG0724	Zuotin and related molecular chaperones (DnaJ superfamily), contains DNA-binding domains
A0A1I9LS14	140	S	Homeodomain-like superfamily protein	RVE8	0.818286	0.0250695	46.34		T(0.057)VS(0.818)GS(0.124)EIVR	T(0.057)VS(0.818)GS(0.124)EIVR			2	-0.12872	1	1.026	0.962	0.995	1.01	1.02	1.013									nucleus			GO:0097159 organic cyclic compound binding; GO:1901363 heterocyclic compound binding; GO:0003677 DNA binding; GO:0005488 binding; GO:0003676 nucleic acid binding;				IPR009057; IPR006447; IPR017930;	Homeobox domain-like; Myb domain, plants; Myb domain;	O	KOG0724	Zuotin and related molecular chaperones (DnaJ superfamily), contains DNA-binding domains
A0A1I9LS14	126	S	Homeodomain-like superfamily protein	RVE8	0.921973	9.12709e-40	143.91		GLLNVS(0.054)S(0.922)PS(0.02)T(0.003)S(0.001)GMGSSSR	GLLNVS(0.054)S(0.922)PS(0.02)T(0.003)S(0.001)GMGSSSR			2	0.14819	3	1.021	1.127	0.929	0.95	1.041	0.96									nucleus			GO:0097159 organic cyclic compound binding; GO:1901363 heterocyclic compound binding; GO:0003677 DNA binding; GO:0005488 binding; GO:0003676 nucleic acid binding;				IPR009057; IPR006447; IPR017930;	Homeobox domain-like; Myb domain, plants; Myb domain;	O	KOG0724	Zuotin and related molecular chaperones (DnaJ superfamily), contains DNA-binding domains
A0A1I9LS37	376	S	Phototropic-responsive NPH3 family protein	At3g26490	1	4.24442e-09	96.533		RS(1)RS(1)EENINLEEIQEVR	RS(1)RS(1)EENINLEEIQEVR			3	0.71425	1	0.873	1.113	1.094	0.949	1.032	0.939									cytoplasm							IPR011333; IPR027356;	SKP1/BTB/POZ domain; NPH3 domain;
A0A1I9LS37	378	S	Phototropic-responsive NPH3 family protein	At3g26490	1	4.24442e-09	96.533		RS(1)RS(1)EENINLEEIQEVR	RS(1)RS(1)EENINLEEIQEVR			3	0.71425	1	0.873	1.113	1.094	0.949	1.032	0.939									cytoplasm							IPR011333; IPR027356;	SKP1/BTB/POZ domain; NPH3 domain;
A0A1I9LS69	119	S	RNA-binding (RRM/RBD/RNP motifs) family protein	At3g20890	0.951144	0.00834246	65.535		IS(0.001)GGS(0.048)S(0.951)PR	IS(0.001)GGS(0.048)S(0.951)PR			2	-0.3548	1	1.079	0.912	0.985	1.049	0.96	1.059									chloroplast			GO:0097159 organic cyclic compound binding; GO:1901363 heterocyclic compound binding; GO:1901265 nucleoside phosphate binding; GO:0005488 binding; GO:0003676 nucleic acid binding; GO:0000166 nucleotide binding; GO:0036094 small molecule binding;	K12898			IPR000504; IPR012677;	RNA recognition motif domain; Nucleotide-binding alpha-beta plait domain;	AR	KOG1365	RNA-binding protein Fusilli, contains RRM domain
A0A1I9LS69	130	S	RNA-binding (RRM/RBD/RNP motifs) family protein	At3g20890	0.998561	0.00139592	55.171		ARS(0.999)S(0.999)DDGKEDIEHT(0.002)GILR	ARS(0.999)S(0.999)DDGKEDIEHT(0.002)GILR			3	0.78462	2															chloroplast			GO:0097159 organic cyclic compound binding; GO:1901363 heterocyclic compound binding; GO:1901265 nucleoside phosphate binding; GO:0005488 binding; GO:0003676 nucleic acid binding; GO:0000166 nucleotide binding; GO:0036094 small molecule binding;	K12898			IPR000504; IPR012677;	RNA recognition motif domain; Nucleotide-binding alpha-beta plait domain;	AR	KOG1365	RNA-binding protein Fusilli, contains RRM domain
A0A1I9LS69	129	S	RNA-binding (RRM/RBD/RNP motifs) family protein	At3g20890	0.999235	0.00139592	55.171		ARS(0.999)S(0.999)DDGKEDIEHT(0.002)GILR	ARS(0.999)S(0.999)DDGKEDIEHT(0.002)GILR			3	0.78462	2															chloroplast			GO:0097159 organic cyclic compound binding; GO:1901363 heterocyclic compound binding; GO:1901265 nucleoside phosphate binding; GO:0005488 binding; GO:0003676 nucleic acid binding; GO:0000166 nucleotide binding; GO:0036094 small molecule binding;	K12898			IPR000504; IPR012677;	RNA recognition motif domain; Nucleotide-binding alpha-beta plait domain;	AR	KOG1365	RNA-binding protein Fusilli, contains RRM domain
A0A1I9LS78	316	S	Global transcription factor group E8	GTE8	1	0.0116873	49.418		KMAS(1)PVR	KMAS(1)PVR			3	1.0691	1	1.049	0.942	0.768	0.811	1.455	0.955									nucleus			GO:0005515 protein binding; GO:0005488 binding;				IPR027353; IPR001487;	NET domain; Bromodomain;	K	KOG1474	Transcription initiation factor TFIID, subunit BDF1 and related bromodomain proteins
A0A1I9LS93	235	S	NIMA-related kinase 7	Nek7	1	0.00460654	66.962		RNS(1)LPGK	RNS(1)LPGK			3	0.68297	2	1.115	0.977	1.05	1.068	0.933	0.905									nucleus	GO:0016310 phosphorylation; GO:0044267 cellular protein metabolic process; GO:0044238 primary metabolic process; GO:0044237 cellular metabolic process; GO:0006796 phosphate-containing compound metabolic process; GO:0071704 organic substance metabolic process; GO:0008152 metabolic process; GO:0006468 protein phosphorylation; GO:0006793 phosphorus metabolic process; GO:0044260 cellular macromolecul…		GO:0005524 ATP binding; GO:1901265 nucleoside phosphate binding; GO:0016773 phosphotransferase activity, alcohol group as acceptor; GO:0001882 nucleoside binding; GO:0043167 ion binding; GO:0004672 protein kinase activity; GO:0000166 nucleotide binding; GO:0097159 organic cyclic compound binding; GO:1901363 heterocyclic compound binding; GO:0032549 ribonucleoside binding; GO:0097367 carbohydrate …	K08857			IPR000719; IPR011009;	Protein kinase domain; Protein kinase-like domain;	R	KOG0589	Serine/threonine protein kinase
A0A1I9LSC9	470	S	Embryo sac development arrest 7	EDA7	1	2.33088e-87	174.53		LHGDES(1)EEENKTAEDGEATK	LHGDES(1)EEENKTAEDGEATK			3	0.5791	3	1.195	0.953	1.236	0.825	0.978	0.89									chloroplast			GO:0005515 protein binding; GO:0005488 binding;	K14788			IPR017986; IPR015943;	WD40-repeat-containing domain; WD40/YVTN repeat-like-containing domain;	R	KOG2321	WD40 repeat protein
A0A1I9LSE1	258	T	Alpha/beta-Hydrolases superfamily protein	At3g62860	0.991107	4.3278e-31	128.98		TGDSAS(0.001)LT(0.007)VT(0.991)PVHDFTSNVQK	TGDSAS(0.001)LT(0.007)VT(0.991)PVHDFTSNVQK			3	-0.91161	1															cytoplasm			GO:0016787 hydrolase activity; GO:0003824 catalytic activity;	K01054	MGLL; acylglycerol lipase [EC:3.1.1.23]	ath01100 Metabolic pathways - Arabidopsis thaliana (thale cress); ath00561 Glycerolipid metabolism - Arabidopsis thaliana (thale cress);	IPR029058; IPR000073; IPR022742;	Alpha/Beta hydrolase fold; Alpha/beta hydrolase fold-1; Serine aminopeptidase, S33;	I	KOG1455	Lysophospholipase
A0A1I9LSP8	21	S	Nuclear factor Y, subunit B10	NF-YB10	0.99999	2.94081e-32	129.54		AESQTGGGGGGSHESGGDQS(1)PR	AESQTGGGGGGSHESGGDQS(1)PR			3	-0.21606	4	0.791	1.124	1.095	0.88	1	1.111									nucleus	GO:0050794 regulation of cellular process; GO:0010468 regulation of gene expression; GO:0006355 regulation of transcription, DNA-templated; GO:0031326 regulation of cellular biosynthetic process; GO:0080090 regulation of primary metabolic process; GO:0060255 regulation of macromolecule metabolic process; GO:0019219 regulation of nucleobase-containing compound metabolic process; GO:0010556 regulat…	GO:0043226 organelle; GO:0043231 intracellular membrane-bounded organelle; GO:0043229 intracellular organelle; GO:0005634 nucleus; GO:0044464 cell part; GO:0005622 intracellular; GO:0044424 intracellular part; GO:0043227 membrane-bounded organelle; GO:0005623 cell;	GO:0097159 organic cyclic compound binding; GO:1901363 heterocyclic compound binding; GO:0003677 DNA binding; GO:0046982 protein heterodimerization activity; GO:0005488 binding; GO:0003676 nucleic acid binding; GO:0046983 protein dimerization activity; GO:0005515 protein binding; GO:0043565 sequence-specific DNA binding;				IPR003958; IPR009072;	Transcription factor CBF/NF-Y/archaeal histone domain; Histone-fold;	K	KOG0869	CCAAT-binding factor, subunit A (HAP3)
A0A1I9LSP8	16	S	Nuclear factor Y, subunit B10	NF-YB10	0.985162	0.00324269	41.9		AES(0.002)QT(0.002)GGGGGGS(0.012)HES(0.985)GGDQS(0.999)PR	AES(0.002)QT(0.002)GGGGGGS(0.012)HES(0.985)GGDQS(0.999)PR			3	-0.23113	1															nucleus	GO:0050794 regulation of cellular process; GO:0010468 regulation of gene expression; GO:0006355 regulation of transcription, DNA-templated; GO:0031326 regulation of cellular biosynthetic process; GO:0080090 regulation of primary metabolic process; GO:0060255 regulation of macromolecule metabolic process; GO:0019219 regulation of nucleobase-containing compound metabolic process; GO:0010556 regulat…	GO:0043226 organelle; GO:0043231 intracellular membrane-bounded organelle; GO:0043229 intracellular organelle; GO:0005634 nucleus; GO:0044464 cell part; GO:0005622 intracellular; GO:0044424 intracellular part; GO:0043227 membrane-bounded organelle; GO:0005623 cell;	GO:0097159 organic cyclic compound binding; GO:1901363 heterocyclic compound binding; GO:0003677 DNA binding; GO:0046982 protein heterodimerization activity; GO:0005488 binding; GO:0003676 nucleic acid binding; GO:0046983 protein dimerization activity; GO:0005515 protein binding; GO:0043565 sequence-specific DNA binding;				IPR003958; IPR009072;	Transcription factor CBF/NF-Y/archaeal histone domain; Histone-fold;	K	KOG0869	CCAAT-binding factor, subunit A (HAP3)
A0A1I9LSQ6	71	S	RING/U-box superfamily protein	At3g06330	0.999068	0.00366309	78.342		S(0.001)IS(0.999)FDNHK	S(0.001)IS(0.999)FDNHK			2	-0.025779	7	1.159	0.999	1.014	0.963	1.004	0.918									chloroplast			GO:0043169 cation binding; GO:0046872 metal ion binding; GO:0008270 zinc ion binding; GO:0046914 transition metal ion binding; GO:0005488 binding; GO:0043167 ion binding;				IPR013083; IPR011016;	Zinc finger, RING/FYVE/PHD-type; Zinc finger, RING-CH-type;	A	KOG1609	Protein involved in mRNA turnover and stability
A0A1I9LSQ6	58	S	RING/U-box superfamily protein	At3g06330	0.992524	0.0169991	61.582		S(0.007)LS(0.993)MPGR	S(0.007)LS(0.993)MPGR			2	-1.7826	1	1.173	0.912	1.066	1.05	0.857	1.02									chloroplast			GO:0043169 cation binding; GO:0046872 metal ion binding; GO:0008270 zinc ion binding; GO:0046914 transition metal ion binding; GO:0005488 binding; GO:0043167 ion binding;				IPR013083; IPR011016;	Zinc finger, RING/FYVE/PHD-type; Zinc finger, RING-CH-type;	A	KOG1609	Protein involved in mRNA turnover and stability
A0A1I9LSR4	241	S	WPP domain interacting protein 3	WIP3	1	7.40507e-09	95.854		RAS(1)EERGDIEK	RAS(1)EERGDIEK			2	0.68659	3	0.932	1.06	1.099	1.033	0.912	0.989	1.02756	1.03718	1.10231	0.981007	0.902077	0.975345	0.903	0.042104	plasma membrane
A0A1I9LSV1	873	S	Kinesin-like protein 1	KP1	0.933371	0.00436548	57.293		LNPS(0.933)PS(0.067)RR	LNPS(0.933)PS(0.067)RR			3	-0.81507	1	0.842	1.178	1.047	0.894	1.034	1.006									nucleus	GO:0044763 single-organism cellular process; GO:0007018 microtubule-based movement; GO:0006928 movement of cell or subcellular component; GO:0044699 single-organism process; GO:0009987 cellular process; GO:0007017 microtubule-based process;		GO:0003774 motor activity; GO:1901265 nucleoside phosphate binding; GO:0016817 hydrolase activity, acting on acid anhydrides; GO:0016787 hydrolase activity; GO:0005515 protein binding; GO:0097159 organic cyclic compound binding; GO:1901363 heterocyclic compound binding; GO:0008092 cytoskeletal protein binding; GO:0016462 pyrophosphatase activity; GO:0003824 catalytic activity; GO:0032553 ribonucl…	K10406			IPR027417; IPR001715; IPR001752;	P-loop containing nucleoside triphosphate hydrolase; Calponin homology domain; Kinesin motor domain;	Z	KOG0239	Kinesin (KAR3 subfamily)
A0A1I9LSY6	482	T	Subunit of exocyst complex 8	SEC8	0.999989	0.000229935	77.776		ASQHDINT(1)PR	ASQHDINT(1)PR			3	2.3385	4	1.106	1.034	0.84	0.915	1.157	0.978									nucleus	GO:0006904 vesicle docking involved in exocytosis; GO:0016192 vesicle-mediated transport; GO:0044763 single-organism cellular process; GO:0044699 single-organism process; GO:0071702 organic substance transport; GO:0048278 vesicle docking; GO:0022406 membrane docking; GO:0015031 protein transport; GO:0051234 establishment of localization; GO:0045184 establishment of protein localization; GO:000681…	GO:0005938 cell cortex; GO:0044464 cell part; GO:0044448 cell cortex part; GO:0005622 intracellular; GO:0071944 cell periphery; GO:0005737 cytoplasm; GO:0099568 cytoplasmic region; GO:0032991 macromolecular complex; GO:0044424 intracellular part; GO:0000145 exocyst; GO:0043234 protein complex; GO:0005623 cell; GO:0044444 cytoplasmic part; GO:0099023 tethering complex;		K06111			IPR007191;	Sec8 exocyst complex component specific domain;	U	KOG3691	Exocyst complex subunit Sec8
A0A1I9LSY6	286	S	Subunit of exocyst complex 8	SEC8	0.999687	9.69347e-28	98.22		T(0.136)AS(0.58)NDES(0.418)S(0.433)S(0.433)FDGHDEEDS(1)VEHDESTADTAR	T(0.136)AS(0.58)NDES(0.418)S(0.433)S(0.433)FDGHDEEDS(1)VEHDESTADTAR			3	4.1207	1															nucleus	GO:0006904 vesicle docking involved in exocytosis; GO:0016192 vesicle-mediated transport; GO:0044763 single-organism cellular process; GO:0044699 single-organism process; GO:0071702 organic substance transport; GO:0048278 vesicle docking; GO:0022406 membrane docking; GO:0015031 protein transport; GO:0051234 establishment of localization; GO:0045184 establishment of protein localization; GO:000681…	GO:0005938 cell cortex; GO:0044464 cell part; GO:0044448 cell cortex part; GO:0005622 intracellular; GO:0071944 cell periphery; GO:0005737 cytoplasm; GO:0099568 cytoplasmic region; GO:0032991 macromolecular complex; GO:0044424 intracellular part; GO:0000145 exocyst; GO:0043234 protein complex; GO:0005623 cell; GO:0044444 cytoplasmic part; GO:0099023 tethering complex;		K06111			IPR007191;	Sec8 exocyst complex component specific domain;	U	KOG3691	Exocyst complex subunit Sec8
A0A1I9LSY6	266	S	Subunit of exocyst complex 8	SEC8	0.930032	0.015341	60.754		GLT(0.001)NGS(0.93)Y(0.069)R	GLT(0.001)NGS(0.93)Y(0.069)R			2	-0.32375	1	0.878	1.138	0.798	0.968	1.162	1.04									nucleus	GO:0006904 vesicle docking involved in exocytosis; GO:0016192 vesicle-mediated transport; GO:0044763 single-organism cellular process; GO:0044699 single-organism process; GO:0071702 organic substance transport; GO:0048278 vesicle docking; GO:0022406 membrane docking; GO:0015031 protein transport; GO:0051234 establishment of localization; GO:0045184 establishment of protein localization; GO:000681…	GO:0005938 cell cortex; GO:0044464 cell part; GO:0044448 cell cortex part; GO:0005622 intracellular; GO:0071944 cell periphery; GO:0005737 cytoplasm; GO:0099568 cytoplasmic region; GO:0032991 macromolecular complex; GO:0044424 intracellular part; GO:0000145 exocyst; GO:0043234 protein complex; GO:0005623 cell; GO:0044444 cytoplasmic part; GO:0099023 tethering complex;		K06111			IPR007191;	Sec8 exocyst complex component specific domain;	U	KOG3691	Exocyst complex subunit Sec8
A0A1I9LT03	51	T	UTP--glucose-1-phosphate uridylyltransferase	UGP1	0.804039	5.35918e-07	93.371		IQT(0.804)PT(0.196)DEIVVPYEK	IQT(0.804)PT(0.196)DEIVVPYEK			3	-0.84273	1	0.992	0.98	1.03	0.964	0.973	1.096									cytoplasm	GO:0006725 cellular aromatic compound metabolic process; GO:1901360 organic cyclic compound metabolic process; GO:0006807 nitrogen compound metabolic process; GO:0044238 primary metabolic process; GO:0044237 cellular metabolic process; GO:0071704 organic substance metabolic process; GO:0008152 metabolic process; GO:0006011 UDP-glucose metabolic process; GO:0046483 heterocycle metabolic process; G…		GO:0016779 nucleotidyltransferase activity; GO:0003983 UTP:glucose-1-phosphate uridylyltransferase activity; GO:0003824 catalytic activity; GO:0051748 UTP-monosaccharide-1-phosphate uridylyltransferase activity; GO:0016740 transferase activity; GO:0070569 uridylyltransferase activity; GO:0016772 transferase activity, transferring phosphorus-containing groups;	K00963	UGP2; UTP--glucose-1-phosphate uridylyltransferase [EC:2.7.7.9]	ath00052 Galactose metabolism - Arabidopsis thaliana (thale cress); ath00040 Pentose and glucuronate interconversions - Arabidopsis thaliana (thale cress); ath01100 Metabolic pathways - Arabidopsis thaliana (thale cress); ath00520 Amino sugar and nucleotide sugar metabolism - Arabidopsis thaliana (thale cress); ath00500 Starch and sucrose metabolism - Arabidopsis thaliana (thale cress);	IPR029044;	Nucleotide-diphospho-sugar transferases;	G	KOG2638	UDP-glucose pyrophosphorylase
A0A1I9LT03	415	S	UTP--glucose-1-phosphate uridylyltransferase	UGP1	0.841633	0.000485463	61.657		S(0.158)IPS(0.842)IVELDSLK	S(0.158)IPS(0.842)IVELDSLK			3	0.061127	1	0.987	1.061	1.036	1.094	0.9	0.951									cytoplasm	GO:0006725 cellular aromatic compound metabolic process; GO:1901360 organic cyclic compound metabolic process; GO:0006807 nitrogen compound metabolic process; GO:0044238 primary metabolic process; GO:0044237 cellular metabolic process; GO:0071704 organic substance metabolic process; GO:0008152 metabolic process; GO:0006011 UDP-glucose metabolic process; GO:0046483 heterocycle metabolic process; G…		GO:0016779 nucleotidyltransferase activity; GO:0003983 UTP:glucose-1-phosphate uridylyltransferase activity; GO:0003824 catalytic activity; GO:0051748 UTP-monosaccharide-1-phosphate uridylyltransferase activity; GO:0016740 transferase activity; GO:0070569 uridylyltransferase activity; GO:0016772 transferase activity, transferring phosphorus-containing groups;	K00963	UGP2; UTP--glucose-1-phosphate uridylyltransferase [EC:2.7.7.9]	ath00052 Galactose metabolism - Arabidopsis thaliana (thale cress); ath00040 Pentose and glucuronate interconversions - Arabidopsis thaliana (thale cress); ath01100 Metabolic pathways - Arabidopsis thaliana (thale cress); ath00520 Amino sugar and nucleotide sugar metabolism - Arabidopsis thaliana (thale cress); ath00500 Starch and sucrose metabolism - Arabidopsis thaliana (thale cress);	IPR029044;	Nucleotide-diphospho-sugar transferases;	G	KOG2638	UDP-glucose pyrophosphorylase
A0A1I9LT06	238	S	Uncharacterized protein	At3g44690	0.99797	0.00237079	53.448		GDHDS(0.998)PVVS(0.002)R	GDHDS(0.998)PVVS(0.002)R			3	1.4229	1	1.053	0.963	1.017	1.022	0.962	1.023									nucleus
A0A1I9LT06	217	Y	Uncharacterized protein	At3g44690	0.854145	0.0131422	40.941		VDDY(0.854)VGRNS(0.146)PR	VDDY(0.854)VGRNS(0.146)PR			3	-1.0435	1															nucleus
A0A1I9LT06	142	S	Uncharacterized protein	At3g44690	0.999851	2.41713e-22	126.84		FITSHDDEYS(1)PSHGK	FITSHDDEYS(1)PSHGK			3	-1.9759	2	0.917	1.039	0.98	1.086	0.93	1.064									nucleus
A0A1I9LT22	41	S	DNA helicase INO80-like protein	INO80	0.769862	1.25029e-31	137.11		IPKPEDEVDYYGS(0.004)S(0.226)S(0.77)QDESR	IPKPEDEVDYYGS(0.004)S(0.226)S(0.77)QDESR			3	-1.4406	1	1.013	0.958	1.061	1.01	0.906	1.097									cytoplasm	GO:0033554 cellular response to stress; GO:0016043 cellular component organization; GO:0006338 chromatin remodeling; GO:0006725 cellular aromatic compound metabolic process; GO:0097659 nucleic acid-templated transcription; GO:0006259 DNA metabolic process; GO:0009058 biosynthetic process; GO:0050896 response to stimulus; GO:0044237 cellular metabolic process; GO:0071704 organic substance metaboli…	GO:0043229 intracellular organelle; GO:0033202 DNA helicase complex; GO:0043232 intracellular non-membrane-bounded organelle; GO:0031011 Ino80 complex; GO:0044446 intracellular organelle part; GO:0032991 macromolecular complex; GO:0031981 nuclear lumen; GO:0097346 INO80-type complex; GO:0044424 intracellular part; GO:0070603 SWI/SNF superfamily-type complex; GO:0005623 cell; GO:0044422 organelle …	GO:0003677 DNA binding; GO:0005524 ATP binding; GO:1901265 nucleoside phosphate binding; GO:0004386 helicase activity; GO:0001882 nucleoside binding; GO:0043167 ion binding; GO:0016817 hydrolase activity, acting on acid anhydrides; GO:0016787 hydrolase activity; GO:0000166 nucleotide binding; GO:0017111 nucleoside-triphosphatase activity; GO:0016887 ATPase activity; GO:1901363 heterocyclic compou…	K11665			IPR027417; IPR014001; IPR020838; IPR000330;	P-loop containing nucleoside triphosphate hydrolase; Helicase superfamily 1/2, ATP-binding domain; DBINO domain; SNF2-related, N-terminal domain;	L	KOG0388	SNF2 family DNA-dependent ATPase
A0A1I9LT31	713	S	Nucleotidyltransferase	At3g61690	0.999999	4.03102e-39	135.7		TGSDDMGSSEVNVDES(1)DNDLWHEPER	TGSDDMGSSEVNVDES(1)DNDLWHEPER			3	-0.67954	1	0.911	1.014	1.077	0.984	0.966	1.065	0.889648	1.11551	1.23086	0.934473	0.914773	0.974382	0.873	0.26222	nucleus			GO:0016779 nucleotidyltransferase activity; GO:0003824 catalytic activity; GO:0016740 transferase activity; GO:0016772 transferase activity, transferring phosphorus-containing groups;				IPR002934;	Polymerase, nucleotidyl transferase domain;	L	KOG1906	DNA polymerase sigma
A0A1I9LT31	498	S	Nucleotidyltransferase	At3g61690	0.957065	2.51361e-82	186.06		S(0.957)S(0.043)PELTETHGEALLQSR	S(0.957)S(0.043)PELTETHGEALLQSR			3	-0.36342	1	1.023	0.897	1.056	0.941	1.147	0.945	0.999023	0.986799	1.20686	0.893637	1.08617	0.864593	0.891	0.29438	nucleus			GO:0016779 nucleotidyltransferase activity; GO:0003824 catalytic activity; GO:0016740 transferase activity; GO:0016772 transferase activity, transferring phosphorus-containing groups;				IPR002934;	Polymerase, nucleotidyl transferase domain;	L	KOG1906	DNA polymerase sigma
A0A1I9LT31	1138	S	Nucleotidyltransferase	At3g61690	0.979178	5.3099e-07	90.017		T(0.021)DHHS(0.979)DREGNWNAGSK	T(0.021)DHHS(0.979)DREGNWNAGSK			4	-2.0193	1	0.935	1.008	1.04	1.023	1.004	1.002	0.913086	1.10891	1.18857	0.97151	0.950758	0.916743	0.884	0.22018	nucleus			GO:0016779 nucleotidyltransferase activity; GO:0003824 catalytic activity; GO:0016740 transferase activity; GO:0016772 transferase activity, transferring phosphorus-containing groups;				IPR002934;	Polymerase, nucleotidyl transferase domain;	L	KOG1906	DNA polymerase sigma
A0A1I9LT31	13	S	Nucleotidyltransferase	At3g61690	0.947308	8.05321e-20	107.01		GEHESWAAS(0.002)PPS(0.947)PS(0.05)GLHPNGLLPGK	GEHESWAAS(0.002)PPS(0.947)PS(0.05)GLHPNGLLPGK			4	-0.10902	1	1.081	1.074	0.86	1.055	1.063	0.893	1.05566	1.18152	0.982857	1.0019	1.00663	0.817017	0.877	0.20348	nucleus			GO:0016779 nucleotidyltransferase activity; GO:0003824 catalytic activity; GO:0016740 transferase activity; GO:0016772 transferase activity, transferring phosphorus-containing groups;				IPR002934;	Polymerase, nucleotidyl transferase domain;	L	KOG1906	DNA polymerase sigma
A0A1I9LT31	773	S	Nucleotidyltransferase	At3g61690	0.996793	5.71147e-36	154.46		GDDLENS(0.003)HS(0.997)PVR	GDDLENS(0.003)HS(0.997)PVR			3	0.96977	5	0.923	0.905	0.99	1.092	1.041	1.047	0.901367	0.9956	1.13143	1.03704	0.985795	0.957914	0.984	0.8712	nucleus			GO:0016779 nucleotidyltransferase activity; GO:0003824 catalytic activity; GO:0016740 transferase activity; GO:0016772 transferase activity, transferring phosphorus-containing groups;				IPR002934;	Polymerase, nucleotidyl transferase domain;	L	KOG1906	DNA polymerase sigma
A0A1I9LT31	429	S	Nucleotidyltransferase	At3g61690	0.939911	0.000299544	60.78		S(0.94)MPS(0.06)QQNNCGTEITSR	S(0.94)MPS(0.06)QQNNCGTEITSR			3	2.7604	2	0.865	1.053	0.957	1.232	0.961	0.917	0.844727	1.15842	1.09371	1.16999	0.910038	0.838975	0.943	0.68802	nucleus			GO:0016779 nucleotidyltransferase activity; GO:0003824 catalytic activity; GO:0016740 transferase activity; GO:0016772 transferase activity, transferring phosphorus-containing groups;				IPR002934;	Polymerase, nucleotidyl transferase domain;	L	KOG1906	DNA polymerase sigma
A0A1I9LTB8	689	S	Concanavalin A-like lectin protein kinase family protein	LecRK-VI.1	0.928101	0.0325024	46.249		SNVVGY(0.003)VS(0.928)S(0.068)DR	SNVVGY(0.003)VS(0.928)S(0.068)DR			2	-2.6893	1															plasma membrane	GO:0016310 phosphorylation; GO:0044267 cellular protein metabolic process; GO:0044238 primary metabolic process; GO:0044237 cellular metabolic process; GO:0006796 phosphate-containing compound metabolic process; GO:0071704 organic substance metabolic process; GO:0008152 metabolic process; GO:0006468 protein phosphorylation; GO:0006793 phosphorus metabolic process; GO:0044260 cellular macromolecul…		GO:0005524 ATP binding; GO:1901265 nucleoside phosphate binding; GO:0016773 phosphotransferase activity, alcohol group as acceptor; GO:0001882 nucleoside binding; GO:0043167 ion binding; GO:0004672 protein kinase activity; GO:0000166 nucleotide binding; GO:0097159 organic cyclic compound binding; GO:1901363 heterocyclic compound binding; GO:0032549 ribonucleoside binding; GO:0097367 carbohydrate …				IPR001220; IPR000719; IPR013320; IPR011009;	Legume lectin domain; Protein kinase domain; Concanavalin A-like lectin/glucanase domain; Protein kinase-like domain;	T	KOG1187	Serine/threonine protein kinase
A0A1I9LTC2	892	S	Multidrug resistance-associated protein 9	ABCC9	0.999989	1.1151e-139	218.01		EGSKDDTASIAESLQTHCDS(1)EHNISTENK	EGSKDDTASIAESLQTHCDS(1)EHNISTENK			4	-0.97223	2	0.73	0.949	1.112	0.906	1.273	0.966									chloroplast	GO:0006810 transport; GO:0055085 transmembrane transport; GO:0051179 localization; GO:0051234 establishment of localization;	GO:0031224 intrinsic component of membrane; GO:0016020 membrane; GO:0016021 integral component of membrane; GO:0044425 membrane part;	GO:1901265 nucleoside phosphate binding; GO:0015399 primary active transmembrane transporter activity; GO:0016817 hydrolase activity, acting on acid anhydrides; GO:0016787 hydrolase activity; GO:0016887 ATPase activity; GO:0097159 organic cyclic compound binding; GO:1901363 heterocyclic compound binding; GO:0016462 pyrophosphatase activity; GO:0003824 catalytic activity; GO:0032553 ribonucleotide…				IPR003593; IPR003439; IPR011527; IPR027417;	AAA+ ATPase domain; ABC transporter-like; ABC transporter type 1, transmembrane domain; P-loop containing nucleoside triphosphate hydrolase;	Q	KOG0054	Multidrug resistance-associated protein/mitoxantrone resistance protein, ABC superfamily
A0A1I9LTD0	177	S	SAC3/GANP/Nin1/mts3/eIF-3 p25 family	SAC3B	0.805213	1.8598e-11	105.17		AT(0.192)S(0.805)PPAT(0.002)S(0.001)HILSR	AT(0.192)S(0.805)PPAT(0.002)S(0.001)HILSR			2	0.9709	2	1.064	1.107	1.038	0.882	0.975	0.985									chloroplast							IPR031907;	Germinal-centre associated nuclear protein, MCM3AP domain;	UD	KOG1860	Nuclear protein export factor
A0A1I9LTD0	321	S	SAC3/GANP/Nin1/mts3/eIF-3 p25 family	SAC3B	0.994139	3.27564e-06	90.707		FST(0.005)S(0.994)PPTSGTK	FST(0.005)S(0.994)PPTSGTK			2	1.9996	3	0.941	1.319	0.96	0.874	0.987	0.95									chloroplast							IPR031907;	Germinal-centre associated nuclear protein, MCM3AP domain;	UD	KOG1860	Nuclear protein export factor
A0A1I9LTD3	311	S	Uncharacterized protein	At3g19520	0.940465	7.20734e-67	175.52		NDLNQS(0.06)S(0.94)DDEQPFGK	NDLNQS(0.06)S(0.94)DDEQPFGK			2	0.97604	3	1.057	0.886	1.093	1.038	0.951	1.015									nucleus
A0A1I9LTL9	577	S	Evolutionarily conserved C-terminal region 5	ECT5	1	0.0107669	75.387		S(1)FAQVVR	S(1)FAQVVR			2	1.773	1	0.908	0.993	0.995	0.893	1.346	0.822	0.883268	0.978325	1.03754	0.87207	1.35276	0.847423	1.06	0.83008	nucleus			GO:0097159 organic cyclic compound binding; GO:1901363 heterocyclic compound binding; GO:0003723 RNA binding; GO:0005488 binding; GO:0003676 nucleic acid binding;				IPR007275;	YTH domain;	R	KOG1901	Uncharacterized high-glucose-regulated protein
A0A1I9LTL9	385	S	Evolutionarily conserved C-terminal region 5	ECT5	0.980383	0.000913038	77.597		S(0.005)Y(0.014)S(0.98)EDNVHK	S(0.005)Y(0.014)S(0.98)EDNVHK			2	0.068049	1	0.873	1.046	1.034	0.971	1.07	0.999	0.849222	1.03054	1.07821	0.948242	1.07538	1.0299	1.032	0.6859	nucleus			GO:0097159 organic cyclic compound binding; GO:1901363 heterocyclic compound binding; GO:0003723 RNA binding; GO:0005488 binding; GO:0003676 nucleic acid binding;				IPR007275;	YTH domain;	R	KOG1901	Uncharacterized high-glucose-regulated protein
A0A1I9LTL9	597	S	Evolutionarily conserved C-terminal region 5	ECT5	0.766479	8.1183e-168	248.23		AS(0.094)S(0.139)S(0.766)PDAITTAAVSSGQSN	AS(0.094)S(0.139)S(0.766)PDAITTAAVSSGQSN			2	0.7042	1	0.91	1.071	1.318	1.047	0.669	1.041	0.885214	1.05517	1.37435	1.02246	0.672362	1.0732	0.835	0.39938	nucleus			GO:0097159 organic cyclic compound binding; GO:1901363 heterocyclic compound binding; GO:0003723 RNA binding; GO:0005488 binding; GO:0003676 nucleic acid binding;				IPR007275;	YTH domain;	R	KOG1901	Uncharacterized high-glucose-regulated protein
A0A1I9LTL9	546	S	Evolutionarily conserved C-terminal region 5	ECT5	0.912476	3.7189e-12	80.184		RQPS(0.912)LPS(0.088)AGVVAGENEHKPASAALPTDFMK	RQPS(0.912)LPS(0.088)AGVVAGENEHKPASAALPTDFMK			5	0.24052	1															nucleus			GO:0097159 organic cyclic compound binding; GO:1901363 heterocyclic compound binding; GO:0003723 RNA binding; GO:0005488 binding; GO:0003676 nucleic acid binding;				IPR007275;	YTH domain;	R	KOG1901	Uncharacterized high-glucose-regulated protein
A0A1P8AM60	413	S	Protein phosphatase 2C family protein	At1g79630	1	1.92511e-07	112.82		VNS(1)LLS(1)IPR	VNS(1)LLS(1)IPR			2	-3.1844	4	0.882	1.006	1.039	0.953	1.051	1.071									chloroplast			GO:0003824 catalytic activity;				IPR001932;	PPM-type phosphatase domain;	T	KOG0698	Serine/threonine protein phosphatase
A0A1P8AM60	416	S	Protein phosphatase 2C family protein	At1g79630	1	0.0090818	48.608		VNS(1)LLS(1)IPR	VNS(1)LLS(1)IPR			2	-3.1844	1	0.987	1.14	0.903	0.932	1.063	0.997									chloroplast			GO:0003824 catalytic activity;				IPR001932;	PPM-type phosphatase domain;	T	KOG0698	Serine/threonine protein phosphatase
A0A1P8AM60	422	S	Protein phosphatase 2C family protein	At1g79630	1	0.013139	70.816		FLS(1)GELR	FLS(1)GELR			2	0.032717	1	1.155	1.122	1.019	0.876	0.925	0.982									chloroplast			GO:0003824 catalytic activity;				IPR001932;	PPM-type phosphatase domain;	T	KOG0698	Serine/threonine protein phosphatase
A0A1P8AM96	495	S	Sulfate transporter 91	AST91	0.997872	0.00169304	95.909		GPS(0.998)LS(0.002)NV	GPS(0.998)LS(0.002)NV			2	-0.34607	1	1.521	0.684	0.913	0.774	1.398	0.784									plasma membrane	GO:0006820 anion transport; GO:0072348 sulfur compound transport; GO:0006810 transport; GO:0055085 transmembrane transport; GO:0008272 sulfate transport; GO:1902578 single-organism localization; GO:0006811 ion transport; GO:0044699 single-organism process; GO:0051179 localization; GO:0015698 inorganic anion transport; GO:0044765 single-organism transport; GO:0051234 establishment of localization;	GO:0031224 intrinsic component of membrane; GO:0016020 membrane; GO:0016021 integral component of membrane; GO:0044425 membrane part;	GO:0022804 active transmembrane transporter activity; GO:0015291 secondary active transmembrane transporter activity; GO:1901682 sulfur compound transmembrane transporter activity; GO:0015075 ion transmembrane transporter activity; GO:0022892 substrate-specific transporter activity; GO:0015116 sulfate transmembrane transporter activity; GO:0008271 secondary active sulfate transmembrane transporte…	K17471			IPR011547; IPR002645;	SLC26A/SulP transporter domain; STAS domain;	P	KOG0236	Sulfate/bicarbonate/oxalate exchanger SAT-1 and related transporters (SLC26 family)
A0A1P8AMF2	313	S	BEL1-like homeodomain 3	BLH3	0.956423	8.5478e-05	75.376		LGERET(0.044)S(0.956)DEQGER	LGERET(0.044)S(0.956)DEQGER			3	-1.7498	2	0.907	1.072	1.064	1.167	0.959	0.826									nucleus	GO:0050794 regulation of cellular process; GO:0010468 regulation of gene expression; GO:0006355 regulation of transcription, DNA-templated; GO:0031326 regulation of cellular biosynthetic process; GO:0080090 regulation of primary metabolic process; GO:0060255 regulation of macromolecule metabolic process; GO:0019219 regulation of nucleobase-containing compound metabolic process; GO:0010556 regulat…		GO:0097159 organic cyclic compound binding; GO:1901363 heterocyclic compound binding; GO:0003677 DNA binding; GO:0005488 binding; GO:0003676 nucleic acid binding;				IPR009057; IPR008422; IPR006563;	Homeobox domain-like; Homeobox KN domain; POX domain;	K	KOG0773	Transcription factor MEIS1 and related HOX domain proteins
A0A1P8AMG9	253	S	RNA-binding (RRM/RBD/RNP motifs) family protein	U11	0.999955	1.88228e-32	131.95		VTQDEYKEES(1)ENEDPADEPKEK	VTQDEYKEES(1)ENEDPADEPKEK			4	1.1479	2	1.112	1.008	0.909	1.053	0.935	1.038									nucleus			GO:0097159 organic cyclic compound binding; GO:1901363 heterocyclic compound binding; GO:1901265 nucleoside phosphate binding; GO:0005488 binding; GO:0003676 nucleic acid binding; GO:0000166 nucleotide binding; GO:0036094 small molecule binding;	K13157			IPR000504; IPR012677;	RNA recognition motif domain; Nucleotide-binding alpha-beta plait domain;	A	KOG4206	Spliceosomal protein snRNP-U1A/U2B
A0A1P8AMI1	281	S	Global transcription factor group E3	GTE3	0.947384	2.02489e-22	120.54		AES(0.947)MT(0.053)NPVKPAVLPVVPEK	AES(0.947)MT(0.053)NPVKPAVLPVVPEK			4	0.32167	2	1.542	0.959	0.854	0.874	1.001	0.907									cytoplasm			GO:0005515 protein binding; GO:0005488 binding;				IPR027353; IPR001487;	NET domain; Bromodomain;	K	KOG1474	Transcription initiation factor TFIID, subunit BDF1 and related bromodomain proteins
A0A1P8AMJ7	158	S	MLO-like protein	MLO2	0.99089	0.0127	61.09		DT(0.009)S(0.991)FGRR	DT(0.009)S(0.991)FGRR			2	-0.91328	1	1.19	0.927	0.963	1.131	1.024	0.806	1.39835	0.901751	0.963964	1.069	0.97246	0.798811	0.87	0.47488	plasma membrane	GO:0006952 defense response; GO:0050896 response to stimulus; GO:0006950 response to stress;	GO:0031224 intrinsic component of membrane; GO:0016020 membrane; GO:0016021 integral component of membrane; GO:0044425 membrane part;		K08472
A0A1P8AMJ7	448	S	MLO-like protein	MLO2	0.998144	1.87179e-28	149.22		SVENYPS(0.003)S(0.998)PS(0.999)PR	SVENYPS(0.003)S(0.998)PS(0.999)PR			2	-0.18884	8	1.073	1.024	1.041	0.986	0.981	0.935	1.26087	0.996109	1.04204	0.931947	0.931624	0.92666	0.846	0.153938	plasma membrane	GO:0006952 defense response; GO:0050896 response to stimulus; GO:0006950 response to stress;	GO:0031224 intrinsic component of membrane; GO:0016020 membrane; GO:0016021 integral component of membrane; GO:0044425 membrane part;		K08472
A0A1P8AMJ7	503	S	MLO-like protein	MLO2	1	0.00477996	51.726		S(1)LRDFS(1)FKK	S(1)LRDFS(1)FKK			4	-0.54262	1	0.683	0.901	1.028	1.022	1.441	0.813	0.802585	0.876459	1.02903	0.965974	1.36847	0.805748	1.16	0.4948	plasma membrane	GO:0006952 defense response; GO:0050896 response to stimulus; GO:0006950 response to stress;	GO:0031224 intrinsic component of membrane; GO:0016020 membrane; GO:0016021 integral component of membrane; GO:0044425 membrane part;		K08472
A0A1P8AMJ7	450	S	MLO-like protein	MLO2	0.998811	6.12044e-10	102.36		SVENYPS(0.003)S(0.998)PS(0.999)PR	SVENYPS(0.003)S(0.998)PS(0.999)PR			2	-0.18884	12	1.081	1.043	1.046	0.977	0.977	0.92	1.27027	1.01459	1.04705	0.92344	0.927825	0.911794	0.829	0.122616	plasma membrane	GO:0006952 defense response; GO:0050896 response to stimulus; GO:0006950 response to stress;	GO:0031224 intrinsic component of membrane; GO:0016020 membrane; GO:0016021 integral component of membrane; GO:0044425 membrane part;		K08472
A0A1P8AMJ7	411	S	MLO-like protein	MLO2	0.88044	1.51512e-06	84.213		HGRHS(0.88)GS(0.119)NTPFSSR	HGRHS(0.88)GS(0.119)NTPFSSR			4	-1.4948	2	1.024	0.911	0.942	1.211	0.906	1.032	1.20329	0.886187	0.942943	1.14461	0.860399	1.02279	0.998	0.99648	plasma membrane	GO:0006952 defense response; GO:0050896 response to stimulus; GO:0006950 response to stress;	GO:0031224 intrinsic component of membrane; GO:0016020 membrane; GO:0016021 integral component of membrane; GO:0044425 membrane part;		K08472
A0A1P8AMJ7	508	S	MLO-like protein	MLO2	1	0.00477996	51.726		S(1)LRDFS(1)FKK	S(1)LRDFS(1)FKK			4	-0.54262	1	0.683	0.901	1.028	1.022	1.441	0.813	0.802585	0.876459	1.02903	0.965974	1.36847	0.805748	1.16	0.4948	plasma membrane	GO:0006952 defense response; GO:0050896 response to stimulus; GO:0006950 response to stress;	GO:0031224 intrinsic component of membrane; GO:0016020 membrane; GO:0016021 integral component of membrane; GO:0044425 membrane part;		K08472
A0A1P8AMQ8	1668	S	Calcium-dependent lipid-binding family protein	At1g48090	0.999768	2.94662e-52	154.65		QASSESLPFSLNKGS(1)FK	QASSESLPFSLNKGS(1)FK			3	-1.4182	2	1.34	0.994	1.018	0.916	0.966	0.868	1.32805	0.963178	1.03245	0.877395	1.02222	0.88391	0.837	0.195338	nucleus			GO:0005515 protein binding; GO:0005488 binding;	K19525			IPR031642; IPR009543; IPR011993; IPR031646; IPR000008; IPR026854;	VPS13, repeated coiled region; Vacuolar protein sorting-associated protein 13, SHR-binding domain; PH domain-like; Vacuolar protein sorting-associated protein 13, second N-terminal domain; C2 domain; Vacuolar protein sorting-associated protein 13, N-terminal domain;	U	KOG1809	Vacuolar protein sorting-associated protein
A0A1P8AMQ8	3169	S	Calcium-dependent lipid-binding family protein	At1g48090	1	0.0117257	42.629		KNPVFS(1)MER	KNPVFS(1)MER			3	-0.78875	1	1.009	1.081	1.158	0.8	1.124	0.847	1	1.04748	1.17444	0.766284	1.18942	0.862525	0.875	0.34572	nucleus			GO:0005515 protein binding; GO:0005488 binding;	K19525			IPR031642; IPR009543; IPR011993; IPR031646; IPR000008; IPR026854;	VPS13, repeated coiled region; Vacuolar protein sorting-associated protein 13, SHR-binding domain; PH domain-like; Vacuolar protein sorting-associated protein 13, second N-terminal domain; C2 domain; Vacuolar protein sorting-associated protein 13, N-terminal domain;	U	KOG1809	Vacuolar protein sorting-associated protein
A0A1P8AMS3	973	S	Transcription factor jumonji (Jmj) family protein / zinc finger (C5HC2 type) family protein	PKDM7D	0.985951	2.72019e-10	102.67		SSSGTPSCS(0.014)QNNS(0.986)PDR	SSSGTPSCS(0.014)QNNS(0.986)PDR			3	-0.17958	1	1.019	0.969	0.946	1.161	1.001	0.916									nucleus		GO:0043226 organelle; GO:0043231 intracellular membrane-bounded organelle; GO:0043229 intracellular organelle; GO:0005634 nucleus; GO:0044464 cell part; GO:0005622 intracellular; GO:0044424 intracellular part; GO:0043227 membrane-bounded organelle; GO:0005623 cell;		K11446			IPR003347; IPR004198; IPR003889; IPR003888; IPR003349;	JmjC domain; Zinc finger, C5HC2-type; FY-rich, C-terminal; FY-rich, N-terminal; JmjN domain;	R	KOG1246	DNA-binding protein jumonji/RBP2/SMCY, contains JmjC domain
A0A1P8AMV3	572	S	Phospholipase D	PLDEPSILON	0.954284	6.97291e-05	74.853		DGEFEAVS(0.046)S(0.954)PHQK	DGEFEAVS(0.046)S(0.954)PHQK			3	-0.10752	1	1.008	1.081	0.975	0.941	0.974	1.059									cytoplasm	GO:0046470 phosphatidylcholine metabolic process; GO:0046486 glycerolipid metabolic process; GO:0044763 single-organism cellular process; GO:0097164 ammonium ion metabolic process; GO:0006807 nitrogen compound metabolic process; GO:0044699 single-organism process; GO:0044255 cellular lipid metabolic process; GO:0044238 primary metabolic process; GO:0044237 cellular metabolic process; GO:0006796 p…	GO:0016020 membrane;	GO:0003824 catalytic activity; GO:0042578 phosphoric ester hydrolase activity; GO:0005488 binding; GO:0043167 ion binding; GO:0016788 hydrolase activity, acting on ester bonds; GO:0004630 phospholipase D activity; GO:0004620 phospholipase activity; GO:0043169 cation binding; GO:0046872 metal ion binding; GO:0005515 protein binding; GO:0008081 phosphoric diester hydrolase activity; GO:0016787 hydr…	K01115	PLD1_2; phospholipase D1/2 [EC:3.1.4.4]	ath00565 Ether lipid metabolism - Arabidopsis thaliana (thale cress); ath00564 Glycerophospholipid metabolism - Arabidopsis thaliana (thale cress); ath04144 Endocytosis - Arabidopsis thaliana (thale cress); ath01100 Metabolic pathways - Arabidopsis thaliana (thale cress); ath01110 Biosynthesis of secondary metabolites - Arabidopsis thaliana (thale cress);	IPR025202; IPR000008; IPR001736; IPR024632;	Phospholipase D-like domain; C2 domain; Phospholipase D/Transphosphatidylase; Phospholipase D, C-terminal;	I	KOG1329	Phospholipase D1
A0A1P8AMV9	359	S	Basic helix-loop-helix (BHLH) DNA-binding superfamily protein	SCRM2	0.920707	0.000102216	76.492		VKEELCPS(0.005)S(0.015)S(0.058)LPS(0.921)PK	VKEELCPS(0.005)S(0.015)S(0.058)LPS(0.921)PK			3	1.5261	1	1.096	1.004	1.014	0.956	0.966	1.02									nucleus			GO:0005515 protein binding; GO:0005488 binding; GO:0046983 protein dimerization activity;				IPR011598;	Myc-type, basic helix-loop-helix (bHLH) domain;
A0A1P8AMX7	391	S	Remorin family protein	At1g45207	0.839187	3.78191e-06	63.203		QCS(0.116)FS(0.417)PS(0.605)S(0.839)PS(0.023)PLPISELLNAHSNR	QCS(0.116)FS(0.417)PS(0.605)S(0.839)PS(0.023)PLPISELLNAHSNR			3	0.78689	1	0.881	1.178	1.113	1.095	0.898	0.843									nucleus							IPR005516;	Remorin, C-terminal;
A0A1P8AMX7	437	S	Remorin family protein	At1g45207	0.883035	0.00571068	50.484		GLY(0.117)HGNGS(0.883)K	GLY(0.117)HGNGS(0.883)K			3	-0.39889	1															nucleus							IPR005516;	Remorin, C-terminal;
A0A1P8AMX7	185	S	Remorin family protein	At1g45207	0.999938	7.23122e-30	129.9		SSVFPS(1)PGT(0.969)PT(0.031)YLHSMQK	SSVFPS(1)PGT(0.969)PT(0.031)YLHSMQK			3	-0.3743	1	1.107	0.999	1.044	0.985	0.98	0.933									nucleus							IPR005516;	Remorin, C-terminal;
A0A1P8AMX7	213	S	Remorin family protein	At1g45207	0.998369	1.1493e-06	80.355		S(0.001)NGGRS(0.998)PPNAGFLPLY(0.001)SGR	S(0.001)NGGRS(0.998)PPNAGFLPLY(0.001)SGR			3	-0.74514	1	1.106	1.05	1.007	0.912	0.945	1.046									nucleus							IPR005516;	Remorin, C-terminal;
A0A1P8AMX7	188	T	Remorin family protein	At1g45207	0.968591	7.23122e-30	129.9		SSVFPS(1)PGT(0.969)PT(0.031)YLHSMQK	SSVFPS(1)PGT(0.969)PT(0.031)YLHSMQK			3	-0.3743	1	1.107	0.999	1.044	0.985	0.98	0.933									nucleus							IPR005516;	Remorin, C-terminal;
A0A1P8AMX7	363	S	Remorin family protein	At1g45207	0.999999	3.19071e-05	81.656		DAATDAQAVS(1)RR	DAATDAQAVS(1)RR			2	1.337	2	0.855	0.916	0.948	0.992	1.203	1.054									nucleus							IPR005516;	Remorin, C-terminal;
A0A1P8AN05	689	S	Disease resistance protein (CC-NBS-LRR class) family	At1g63360	0.996942	0.00828258	49.3		S(0.997)CS(0.98)IS(0.023)EIK	S(0.997)CS(0.98)IS(0.023)EIK			3	-0.20533	1															nucleus			GO:1901265 nucleoside phosphate binding; GO:0001882 nucleoside binding; GO:0043167 ion binding; GO:0005515 protein binding; GO:0000166 nucleotide binding; GO:0097159 organic cyclic compound binding; GO:1901363 heterocyclic compound binding; GO:0032549 ribonucleoside binding; GO:0097367 carbohydrate derivative binding; GO:0032553 ribonucleotide binding; GO:0005488 binding; GO:0032550 purine ribonu…				IPR002182; IPR027417; IPR032675;	NB-ARC; P-loop containing nucleoside triphosphate hydrolase; Leucine-rich repeat domain, L domain-like;	T	KOG4658	Apoptotic ATPase
A0A1P8AN05	691	S	Disease resistance protein (CC-NBS-LRR class) family	At1g63360	0.98037	0.00828258	49.3		S(0.997)CS(0.98)IS(0.023)EIK	S(0.997)CS(0.98)IS(0.023)EIK			3	-0.20533	1															nucleus			GO:1901265 nucleoside phosphate binding; GO:0001882 nucleoside binding; GO:0043167 ion binding; GO:0005515 protein binding; GO:0000166 nucleotide binding; GO:0097159 organic cyclic compound binding; GO:1901363 heterocyclic compound binding; GO:0032549 ribonucleoside binding; GO:0097367 carbohydrate derivative binding; GO:0032553 ribonucleotide binding; GO:0005488 binding; GO:0032550 purine ribonu…				IPR002182; IPR027417; IPR032675;	NB-ARC; P-loop containing nucleoside triphosphate hydrolase; Leucine-rich repeat domain, L domain-like;	T	KOG4658	Apoptotic ATPase
A0A1P8AN11	87	S	SERINE-ARGININE PROTEIN 30	SR30	0.96265	0.00317262	61.165		RFS(0.963)PS(0.037)VDR	RFS(0.963)PS(0.037)VDR			3	-1.4117	1	0.936	0.887	1.034	1.078	0.973	1.105									cytoplasm			GO:0097159 organic cyclic compound binding; GO:1901363 heterocyclic compound binding; GO:1901265 nucleoside phosphate binding; GO:0005488 binding; GO:0003676 nucleic acid binding; GO:0000166 nucleotide binding; GO:0036094 small molecule binding;	K12890	SFRS1; splicing factor, arginine/serine-rich 1	ath03040 Spliceosome - Arabidopsis thaliana (thale cress);	IPR000504; IPR012677;	RNA recognition motif domain; Nucleotide-binding alpha-beta plait domain;	A	KOG0105	Alternative splicing factor ASF/SF2 (RRM superfamily)
A0A1P8AN47	77	S	ARID/BRIGHT DNA-binding domain-containing protein	At1g20910	1	0.00278901	68.657		VQMLS(1)PK	VQMLS(1)PK			3	-1.955	3	0.983	0.997	1.075	0.977	1.013	0.976									cytoplasm			GO:0097159 organic cyclic compound binding; GO:1901363 heterocyclic compound binding; GO:0003677 DNA binding; GO:0005488 binding; GO:0003676 nucleic acid binding;				IPR001606;	ARID DNA-binding domain;	K	KOG2744	DNA-binding proteins Bright/BRCAA1/RBP1 and related proteins containing BRIGHT domain
A0A1P8AN87	755	S	Disease resistance protein (TIR-NBS-LRR class) family	At1g63880	0.996542	0.00010193	80.379		APS(0.997)FAT(0.003)NPSGR	APS(0.997)FAT(0.003)NPSGR			2	-0.88192	1	0.915	1.032	0.951	1.033	1.043	1.026									chloroplast	GO:0050794 regulation of cellular process; GO:0044700 single organism signaling; GO:0051716 cellular response to stimulus; GO:0007165 signal transduction; GO:0050789 regulation of biological process; GO:0007154 cell communication; GO:0044699 single-organism process; GO:0023052 signaling; GO:0050896 response to stimulus; GO:0009987 cellular process; GO:0065007 biological regulation;		GO:1901265 nucleoside phosphate binding; GO:0001882 nucleoside binding; GO:0043167 ion binding; GO:0005515 protein binding; GO:0000166 nucleotide binding; GO:0097159 organic cyclic compound binding; GO:1901363 heterocyclic compound binding; GO:0032549 ribonucleoside binding; GO:0097367 carbohydrate derivative binding; GO:0032553 ribonucleotide binding; GO:0005488 binding; GO:0032550 purine ribonu…				IPR011991; IPR003593; IPR002182; IPR027417; IPR032675; IPR000157;	Winged helix-turn-helix DNA-binding domain; AAA+ ATPase domain; NB-ARC; P-loop containing nucleoside triphosphate hydrolase; Leucine-rich repeat domain, L domain-like; Toll/interleukin-1 receptor homology (TIR) domain;	R	KOG0619	FOG: Leucine rich repeat
A0A1P8ANC0	229	S	Hydroxypyruvate reductase	HPR	0.955963	3.56816e-07	108.98		AS(0.044)S(0.956)MEEVLR	AS(0.044)S(0.956)MEEVLR			2	1.0014	2	1.158	1.171	1.038	0.949	0.845	0.923									peroxisome	GO:0044699 single-organism process; GO:0008152 metabolic process; GO:0055114 oxidation-reduction process; GO:0044710 single-organism metabolic process;		GO:0097159 organic cyclic compound binding; GO:1901363 heterocyclic compound binding; GO:0016614 oxidoreductase activity, acting on CH-OH group of donors; GO:0016616 oxidoreductase activity, acting on the CH-OH group of donors, NAD or NADP as acceptor; GO:1901265 nucleoside phosphate binding; GO:0051287 NAD binding; GO:0003824 catalytic activity; GO:0005488 binding; GO:0000166 nucleotide binding;…	K15893	HPR1; glycerate dehydrogenase [EC:1.1.1.29]	ath00260 Glycine, serine and threonine metabolism - Arabidopsis thaliana (thale cress); ath01200 Carbon metabolism - Arabidopsis thaliana (thale cress); ath01100 Metabolic pathways - Arabidopsis thaliana (thale cress); ath00630 Glyoxylate and dicarboxylate metabolism - Arabidopsis thaliana (thale cress); ath01110 Biosynthesis of secondary metabolites - Arabidopsis thaliana (thale cress);	IPR006139; IPR006140; IPR016040;	D-isomer specific 2-hydroxyacid dehydrogenase, catalytic domain; D-isomer specific 2-hydroxyacid dehydrogenase, NAD-binding domain; NAD(P)-binding domain;	C	KOG0069	Glyoxylate/hydroxypyruvate reductase (D-isomer-specific 2-hydroxy acid dehydrogenase superfamily)
A0A1P8ANC0	178	S	Hydroxypyruvate reductase	HPR	0.950193	0.0150274	66.299		IGS(0.95)AY(0.05)AR	IGS(0.95)AY(0.05)AR			2	-0.31883	1	1.204	1.067	0.896	0.957	0.987	0.959									peroxisome	GO:0044699 single-organism process; GO:0008152 metabolic process; GO:0055114 oxidation-reduction process; GO:0044710 single-organism metabolic process;		GO:0097159 organic cyclic compound binding; GO:1901363 heterocyclic compound binding; GO:0016614 oxidoreductase activity, acting on CH-OH group of donors; GO:0016616 oxidoreductase activity, acting on the CH-OH group of donors, NAD or NADP as acceptor; GO:1901265 nucleoside phosphate binding; GO:0051287 NAD binding; GO:0003824 catalytic activity; GO:0005488 binding; GO:0000166 nucleotide binding;…	K15893	HPR1; glycerate dehydrogenase [EC:1.1.1.29]	ath00260 Glycine, serine and threonine metabolism - Arabidopsis thaliana (thale cress); ath01200 Carbon metabolism - Arabidopsis thaliana (thale cress); ath01100 Metabolic pathways - Arabidopsis thaliana (thale cress); ath00630 Glyoxylate and dicarboxylate metabolism - Arabidopsis thaliana (thale cress); ath01110 Biosynthesis of secondary metabolites - Arabidopsis thaliana (thale cress);	IPR006139; IPR006140; IPR016040;	D-isomer specific 2-hydroxyacid dehydrogenase, catalytic domain; D-isomer specific 2-hydroxyacid dehydrogenase, NAD-binding domain; NAD(P)-binding domain;	C	KOG0069	Glyoxylate/hydroxypyruvate reductase (D-isomer-specific 2-hydroxy acid dehydrogenase superfamily)
A0A1P8ANC4	66	S	Calmodulin 4	CAM4	1	3.09505e-10	103.58		VFDKDQNGFIS(1)AAELR	VFDKDQNGFIS(1)AAELR			3	-0.86935	1	1.173	0.932	0.899	1.005	1.009	1.04									chloroplast			GO:0043169 cation binding; GO:0046872 metal ion binding; GO:0005509 calcium ion binding; GO:0005488 binding; GO:0043167 ion binding;	K02183	CALM; calmodulin	ath04070 Phosphatidylinositol signaling system - Arabidopsis thaliana (thale cress); ath04016 MAPK signaling pathway - plant - Arabidopsis thaliana (thale cress); ath04626 Plant-pathogen interaction - Arabidopsis thaliana (thale cress);	IPR002048; IPR011992;	EF-hand domain; EF-hand domain pair;	T	KOG0027	Calmodulin and related proteins (EF-Hand superfamily)
A0A1P8ANC4	44	T	Calmodulin 4	CAM4	0.995054	1.02888e-18	122.14		MKDT(0.995)DS(0.005)EEELKEAFR	MKDT(0.995)DS(0.005)EEELKEAFR			4	-0.03048	5	0.945	0.95	1.056	0.959	1.018	1.091									chloroplast			GO:0043169 cation binding; GO:0046872 metal ion binding; GO:0005509 calcium ion binding; GO:0005488 binding; GO:0043167 ion binding;	K02183	CALM; calmodulin	ath04070 Phosphatidylinositol signaling system - Arabidopsis thaliana (thale cress); ath04016 MAPK signaling pathway - plant - Arabidopsis thaliana (thale cress); ath04626 Plant-pathogen interaction - Arabidopsis thaliana (thale cress);	IPR002048; IPR011992;	EF-hand domain; EF-hand domain pair;	T	KOG0027	Calmodulin and related proteins (EF-Hand superfamily)
A0A1P8ANC9	261	S	Protein kinase superfamily protein	APK1A	0.947517	0.0037108	59.418		RS(0.052)DS(0.948)VVSK	RS(0.052)DS(0.948)VVSK			3	0.10502	1	0.91	1.017	0.99	0.896	1.299	0.853									cytoplasm	GO:0016310 phosphorylation; GO:0044267 cellular protein metabolic process; GO:0044238 primary metabolic process; GO:0044237 cellular metabolic process; GO:0006796 phosphate-containing compound metabolic process; GO:0071704 organic substance metabolic process; GO:0008152 metabolic process; GO:0006468 protein phosphorylation; GO:0006793 phosphorus metabolic process; GO:0044260 cellular macromolecul…		GO:0005524 ATP binding; GO:1901265 nucleoside phosphate binding; GO:0016773 phosphotransferase activity, alcohol group as acceptor; GO:0001882 nucleoside binding; GO:0043167 ion binding; GO:0004672 protein kinase activity; GO:0000166 nucleotide binding; GO:0097159 organic cyclic compound binding; GO:1901363 heterocyclic compound binding; GO:0032549 ribonucleoside binding; GO:0097367 carbohydrate …				IPR000719; IPR011009;	Protein kinase domain; Protein kinase-like domain;	T	KOG1187	Serine/threonine protein kinase
A0A1P8ANC9	290	S	Protein kinase superfamily protein	APK1A	0.975518	0.0092946	63.216		PS(0.024)AS(0.976)PLYV	PS(0.024)AS(0.976)PLYV			2	1.6274	1	0.977	1.227	0.933	1.074	0.93	0.887									cytoplasm	GO:0016310 phosphorylation; GO:0044267 cellular protein metabolic process; GO:0044238 primary metabolic process; GO:0044237 cellular metabolic process; GO:0006796 phosphate-containing compound metabolic process; GO:0071704 organic substance metabolic process; GO:0008152 metabolic process; GO:0006468 protein phosphorylation; GO:0006793 phosphorus metabolic process; GO:0044260 cellular macromolecul…		GO:0005524 ATP binding; GO:1901265 nucleoside phosphate binding; GO:0016773 phosphotransferase activity, alcohol group as acceptor; GO:0001882 nucleoside binding; GO:0043167 ion binding; GO:0004672 protein kinase activity; GO:0000166 nucleotide binding; GO:0097159 organic cyclic compound binding; GO:1901363 heterocyclic compound binding; GO:0032549 ribonucleoside binding; GO:0097367 carbohydrate …				IPR000719; IPR011009;	Protein kinase domain; Protein kinase-like domain;	T	KOG1187	Serine/threonine protein kinase
A0A1P8AND3	225	S	Auxin-like 1 protein	AUL1	0.978286	4.123e-10	99.957		QGS(0.978)KT(0.022)EVDFENIFAR	QGS(0.978)KT(0.022)EVDFENIFAR			3	0.54085	2	0.972	1.166	1.058	0.915	0.931	0.999									nucleus							IPR001623;	DnaJ domain;	R	KOG0431	Auxilin-like protein and related proteins containing DnaJ domain
A0A1P8ANR5	225	S	ARF GAP-like zinc finger-containing protein ZIGA4	ZIGA4	0.865481	5.19265e-05	80.859		AS(0.012)DYS(0.919)VS(0.204)S(0.865)AGDPFR	AS(0.012)DYS(0.919)VS(0.204)S(0.865)AGDPFR			2	-0.89524	1	0.875	1.257	1	0.937	0.963	0.983	0.902993	1.2495	0.931099	0.98944	0.969789	0.9353	0.939	0.6662	nucleus			GO:0098772 molecular function regulator; GO:0030234 enzyme regulator activity; GO:0008047 enzyme activator activity; GO:0060589 nucleoside-triphosphatase regulator activity; GO:0005096 GTPase activator activity; GO:0030695 GTPase regulator activity;						T	KOG0702	Predicted GTPase-activating protein
A0A1P8ANR5	210	S	ARF GAP-like zinc finger-containing protein ZIGA4	ZIGA4	0.999944	4.64503e-30	129.85		FSDHMFEDQFS(1)NEDSAPR	FSDHMFEDQFS(1)NEDSAPR			3	0.14612	1	0.96	0.966	1.063	0.998	1.015	1.013	0.990712	0.960239	0.989758	1.05385	1.02216	0.963844	1.034	0.31128	nucleus			GO:0098772 molecular function regulator; GO:0030234 enzyme regulator activity; GO:0008047 enzyme activator activity; GO:0060589 nucleoside-triphosphatase regulator activity; GO:0005096 GTPase activator activity; GO:0030695 GTPase regulator activity;						T	KOG0702	Predicted GTPase-activating protein
A0A1P8ANR5	291	S	ARF GAP-like zinc finger-containing protein ZIGA4	ZIGA4	0.827579	4.78463e-05	82.609		S(0.01)YT(0.162)S(0.828)GGLGEAVSESR	S(0.01)YT(0.162)S(0.828)GGLGEAVSESR			2	-0.53974	1	1.094	1.1	1.098	0.883	0.995	0.88	1.129	1.09344	1.02235	0.932418	1.00201	0.837298	0.854	0.056077	nucleus			GO:0098772 molecular function regulator; GO:0030234 enzyme regulator activity; GO:0008047 enzyme activator activity; GO:0060589 nucleoside-triphosphatase regulator activity; GO:0005096 GTPase activator activity; GO:0030695 GTPase regulator activity;						T	KOG0702	Predicted GTPase-activating protein
A0A1P8ANR5	192	S	ARF GAP-like zinc finger-containing protein ZIGA4	ZIGA4	0.967398	8.58857e-14	125.84		AS(0.033)S(0.967)FVYS(1)PGR	AS(0.033)S(0.967)FVYS(1)PGR			2	0.80576	3	0.948	1.065	0.955	1.038	1.048	0.95	0.978328	1.05865	0.889199	1.09609	1.05539	0.903901	1.044	0.61444	nucleus			GO:0098772 molecular function regulator; GO:0030234 enzyme regulator activity; GO:0008047 enzyme activator activity; GO:0060589 nucleoside-triphosphatase regulator activity; GO:0005096 GTPase activator activity; GO:0030695 GTPase regulator activity;						T	KOG0702	Predicted GTPase-activating protein
A0A1P8ANR5	413	S	ARF GAP-like zinc finger-containing protein ZIGA4	ZIGA4	0.921522	4.11176e-07	91.774		S(0.003)T(0.003)NVIT(0.073)S(0.922)PGDFQLELK	S(0.003)T(0.003)NVIT(0.073)S(0.922)PGDFQLELK			3	0.20239	1	1.038	0.921	0.966	1.093	0.979	1.032	1.07121	0.915507	0.899441	1.15417	0.985901	0.981922	1.082	0.3635	nucleus			GO:0098772 molecular function regulator; GO:0030234 enzyme regulator activity; GO:0008047 enzyme activator activity; GO:0060589 nucleoside-triphosphatase regulator activity; GO:0005096 GTPase activator activity; GO:0030695 GTPase regulator activity;						T	KOG0702	Predicted GTPase-activating protein
A0A1P8ANR5	196	S	ARF GAP-like zinc finger-containing protein ZIGA4	ZIGA4	1	2.61547e-17	130.44		AS(0.033)S(0.967)FVYS(1)PGR	AS(0.033)S(0.967)FVYS(1)PGR			2	0.80576	8	1.021	1.001	1.045	1.001	0.933	1.04	1.05366	0.99503	0.972998	1.05702	0.939577	0.989534	0.988	0.77946	nucleus			GO:0098772 molecular function regulator; GO:0030234 enzyme regulator activity; GO:0008047 enzyme activator activity; GO:0060589 nucleoside-triphosphatase regulator activity; GO:0005096 GTPase activator activity; GO:0030695 GTPase regulator activity;						T	KOG0702	Predicted GTPase-activating protein
A0A1P8ANR5	157	S	ARF GAP-like zinc finger-containing protein ZIGA4	ZIGA4	0.995471	1.44325e-79	175.17		RANS(0.995)YHS(0.005)YS(0.004)QS(0.995)PPYDYQYEER	RANS(0.995)YHS(0.005)YS(0.004)QS(0.995)PPYDYQYEER			3	-0.22401	2	0.843	0.771	1.072	1.032	1.147	1.106	0.869969	0.766402	0.998138	1.08976	1.15509	1.05233	1.252	0.047181	nucleus			GO:0098772 molecular function regulator; GO:0030234 enzyme regulator activity; GO:0008047 enzyme activator activity; GO:0060589 nucleoside-triphosphatase regulator activity; GO:0005096 GTPase activator activity; GO:0030695 GTPase regulator activity;						T	KOG0702	Predicted GTPase-activating protein
A0A1P8ANR5	150	S	ARF GAP-like zinc finger-containing protein ZIGA4	ZIGA4	0.994855	1.44325e-79	175.17		RANS(0.995)YHS(0.005)YS(0.004)QS(0.995)PPYDYQYEER	RANS(0.995)YHS(0.005)YS(0.004)QS(0.995)PPYDYQYEER			3	-0.22401	2	0.843	0.771	1.072	1.032	1.147	1.106	0.869969	0.766402	0.998138	1.08976	1.15509	1.05233	1.252	0.047181	nucleus			GO:0098772 molecular function regulator; GO:0030234 enzyme regulator activity; GO:0008047 enzyme activator activity; GO:0060589 nucleoside-triphosphatase regulator activity; GO:0005096 GTPase activator activity; GO:0030695 GTPase regulator activity;						T	KOG0702	Predicted GTPase-activating protein
A0A1P8ANR5	222	S	ARF GAP-like zinc finger-containing protein ZIGA4	ZIGA4	0.91875	5.19265e-05	80.859		AS(0.012)DYS(0.919)VS(0.204)S(0.865)AGDPFR	AS(0.012)DYS(0.919)VS(0.204)S(0.865)AGDPFR			2	-0.89524	1	0.875	1.257	1	0.937	0.963	0.983	0.902993	1.2495	0.931099	0.98944	0.969789	0.9353	0.939	0.6662	nucleus			GO:0098772 molecular function regulator; GO:0030234 enzyme regulator activity; GO:0008047 enzyme activator activity; GO:0060589 nucleoside-triphosphatase regulator activity; GO:0005096 GTPase activator activity; GO:0030695 GTPase regulator activity;						T	KOG0702	Predicted GTPase-activating protein
A0A1P8ANR5	247	S	ARF GAP-like zinc finger-containing protein ZIGA4	ZIGA4	0.998301	4.45902e-05	65.854		S(0.998)PQFQHS(0.002)NAPPSENLFPGR	S(0.998)PQFQHS(0.002)NAPPSENLFPGR			3	2.5641	1	1.026	0.954	1.086	0.873	1.13	0.95	1.05882	0.94831	1.01117	0.921859	1.13797	0.903901	0.982	0.79078	nucleus			GO:0098772 molecular function regulator; GO:0030234 enzyme regulator activity; GO:0008047 enzyme activator activity; GO:0060589 nucleoside-triphosphatase regulator activity; GO:0005096 GTPase activator activity; GO:0030695 GTPase regulator activity;						T	KOG0702	Predicted GTPase-activating protein
A0A1P8ANX7	164	S	LONGIFOLIA protein	TRM4	0.999706	0.000170871	70.784		LMGLETLPGS(1)PLGR	LMGLETLPGS(1)PLGR			3	-0.45723	1	1.27	0.936	1.028	0.908	1.042	0.891									nucleus							IPR025486; IPR032795;	Domain of unknown function DUF4378; DUF3741-associated sequence motif;
A0A1P8ANY1	266	T	Semialdehyde dehydrogenase family protein	At1g14810	1	0.00465634	60.157		KIWNDT(1)EVK	KIWNDT(1)EVK			3	1.1326	1	1.134	0.962	1.021	0.979	1.002	0.954									mitochondria	GO:0043648 dicarboxylic acid metabolic process; GO:0000097 sulfur amino acid biosynthetic process; GO:0016053 organic acid biosynthetic process; GO:0009082 branched-chain amino acid biosynthetic process; GO:0009066 aspartate family amino acid metabolic process; GO:0044699 single-organism process; GO:0009058 biosynthetic process; GO:1901566 organonitrogen compound biosynthetic process; GO:0044237 …	GO:0044424 intracellular part; GO:0005623 cell; GO:0044464 cell part; GO:0005622 intracellular; GO:0005737 cytoplasm;	GO:1901265 nucleoside phosphate binding; GO:0046983 protein dimerization activity; GO:0016903 oxidoreductase activity, acting on the aldehyde or oxo group of donors; GO:0005515 protein binding; GO:0000166 nucleotide binding; GO:0048037 cofactor binding; GO:0004073 aspartate-semialdehyde dehydrogenase activity; GO:0016491 oxidoreductase activity; GO:0016620 oxidoreductase activity, acting on the a…	K00133	asd; aspartate-semialdehyde dehydrogenase [EC:1.2.1.11]	ath01230 Biosynthesis of amino acids - Arabidopsis thaliana (thale cress); ath00261 Monobactam biosynthesis - Arabidopsis thaliana (thale cress); ath00260 Glycine, serine and threonine metabolism - Arabidopsis thaliana (thale cress); ath01100 Metabolic pathways - Arabidopsis thaliana (thale cress); ath01210 2-Oxocarboxylic acid metabolism - Arabidopsis thaliana (thale cress); ath00270 Cysteine an…	IPR012280; IPR000534; IPR016040;	Semialdehyde dehydrogenase, dimerisation domain; Semialdehyde dehydrogenase, NAD-binding; NAD(P)-binding domain;	E	KOG4777	Aspartate-semialdehyde dehydrogenase
A0A1P8ANY9	334	S	Nodulin MtN21 /EamA-like transporter family protein	At1g06890	0.99983	2.46148e-25	110.43		ESEKDPLIAAENGSGVLS(1)DGGGGVQQK	ESEKDPLIAAENGSGVLS(1)DGGGGVQQK			4	0.099487	2	1.067	1.095	0.975	0.991	0.946	0.974									plasma membrane				K15285			IPR004853;	Sugar phosphate transporter domain;	GE	KOG1441	Glucose-6-phosphate/phosphate and phosphoenolpyruvate/phosphate antiporter
A0A1P8AP00	112	S	Alpha/beta-Hydrolases superfamily protein	At1g15490	0.987305	0.028999	47.706		LCS(0.013)PGS(0.987)PR	LCS(0.013)PGS(0.987)PR			2	-1.8196	1	0.948	0.946	0.945	0.881	1.25	1.018									chloroplast							IPR029058; IPR000073;	Alpha/Beta hydrolase fold; Alpha/beta hydrolase fold-1;	R	KOG1454	Predicted hydrolase/acyltransferase (alpha/beta hydrolase superfamily)
A0A1P8AP07	446	S	Calcium-dependent protein kinase 29	CPK29	0.999709	2.55759e-11	107.5		LGS(1)KLTESEIK	LGS(1)KLTESEIK			3	0.88255	1	1.187	0.806	0.749	1.027	1.291	0.952									cytoplasm	GO:0016310 phosphorylation; GO:0044267 cellular protein metabolic process; GO:0044238 primary metabolic process; GO:0044237 cellular metabolic process; GO:0006796 phosphate-containing compound metabolic process; GO:0071704 organic substance metabolic process; GO:0008152 metabolic process; GO:0006468 protein phosphorylation; GO:0006793 phosphorus metabolic process; GO:0044260 cellular macromolecul…		GO:0005524 ATP binding; GO:1901265 nucleoside phosphate binding; GO:0016773 phosphotransferase activity, alcohol group as acceptor; GO:0001882 nucleoside binding; GO:0043167 ion binding; GO:0004672 protein kinase activity; GO:0000166 nucleotide binding; GO:0097159 organic cyclic compound binding; GO:1901363 heterocyclic compound binding; GO:0032549 ribonucleoside binding; GO:0097367 carbohydrate …	K13412	CPK; calcium-dependent protein kinase [EC:2.7.11.1]	ath04626 Plant-pathogen interaction - Arabidopsis thaliana (thale cress);	IPR000719; IPR002048; IPR011992; IPR011009;	Protein kinase domain; EF-hand domain; EF-hand domain pair; Protein kinase-like domain;	T	KOG0032	Ca2+/calmodulin-dependent protein kinase, EF-Hand protein superfamily
A0A1P8AP33	376	S	RHO guanyl-nucleotide exchange factor 14	ROPGEF14	0.986756	0.00230935	49.773		IT(0.001)EQGS(0.012)NGKS(0.987)PVR	IT(0.001)EQGS(0.012)NGKS(0.987)PVR			3	0.40227	1	1.057	0.937	1.008	1.018	0.973	1.05	0.918332	0.817627	1.01613	1.14126	0.969124	1.23675	1.216	0.110815	nucleus			GO:0005088 Ras guanyl-nucleotide exchange factor activity; GO:0098772 molecular function regulator; GO:0005085 guanyl-nucleotide exchange factor activity; GO:0005089 Rho guanyl-nucleotide exchange factor activity;				IPR005512;	PRONE domain;
A0A1P8AP48	532	S	Protein kinase superfamily protein	At1g74330	0.999582	0.000907483	91.961		SNS(1)FAWAK	SNS(1)FAWAK			2	0.48653	1	0.822	1.073	1.079	0.994	1.024	0.997									nucleus	GO:0016310 phosphorylation; GO:0044267 cellular protein metabolic process; GO:0044238 primary metabolic process; GO:0044237 cellular metabolic process; GO:0006796 phosphate-containing compound metabolic process; GO:0071704 organic substance metabolic process; GO:0008152 metabolic process; GO:0006468 protein phosphorylation; GO:0006793 phosphorus metabolic process; GO:0044260 cellular macromolecul…		GO:0005524 ATP binding; GO:1901265 nucleoside phosphate binding; GO:0016773 phosphotransferase activity, alcohol group as acceptor; GO:0001882 nucleoside binding; GO:0043167 ion binding; GO:0004672 protein kinase activity; GO:0000166 nucleotide binding; GO:0097159 organic cyclic compound binding; GO:1901363 heterocyclic compound binding; GO:0032549 ribonucleoside binding; GO:0097367 carbohydrate …				IPR000719; IPR011009;	Protein kinase domain; Protein kinase-like domain;	D	KOG0600	Cdc2-related protein kinase
A0A1P8AP48	79	S	Protein kinase superfamily protein	At1g74330	0.996206	0.00517834	73.499		ASDS(0.004)LS(0.996)FR	ASDS(0.004)LS(0.996)FR			2	-0.088173	1	0.852	1.048	1.288	0.888	0.964	0.97									nucleus	GO:0016310 phosphorylation; GO:0044267 cellular protein metabolic process; GO:0044238 primary metabolic process; GO:0044237 cellular metabolic process; GO:0006796 phosphate-containing compound metabolic process; GO:0071704 organic substance metabolic process; GO:0008152 metabolic process; GO:0006468 protein phosphorylation; GO:0006793 phosphorus metabolic process; GO:0044260 cellular macromolecul…		GO:0005524 ATP binding; GO:1901265 nucleoside phosphate binding; GO:0016773 phosphotransferase activity, alcohol group as acceptor; GO:0001882 nucleoside binding; GO:0043167 ion binding; GO:0004672 protein kinase activity; GO:0000166 nucleotide binding; GO:0097159 organic cyclic compound binding; GO:1901363 heterocyclic compound binding; GO:0032549 ribonucleoside binding; GO:0097367 carbohydrate …				IPR000719; IPR011009;	Protein kinase domain; Protein kinase-like domain;	D	KOG0600	Cdc2-related protein kinase
A0A1P8AP48	460	S	Protein kinase superfamily protein	At1g74330	1	0.00506809	63.426		KAHS(1)FNR	KAHS(1)FNR			3	0.6093	1	0.893	0.985	1.186	0.932	0.966	1.055									nucleus	GO:0016310 phosphorylation; GO:0044267 cellular protein metabolic process; GO:0044238 primary metabolic process; GO:0044237 cellular metabolic process; GO:0006796 phosphate-containing compound metabolic process; GO:0071704 organic substance metabolic process; GO:0008152 metabolic process; GO:0006468 protein phosphorylation; GO:0006793 phosphorus metabolic process; GO:0044260 cellular macromolecul…		GO:0005524 ATP binding; GO:1901265 nucleoside phosphate binding; GO:0016773 phosphotransferase activity, alcohol group as acceptor; GO:0001882 nucleoside binding; GO:0043167 ion binding; GO:0004672 protein kinase activity; GO:0000166 nucleotide binding; GO:0097159 organic cyclic compound binding; GO:1901363 heterocyclic compound binding; GO:0032549 ribonucleoside binding; GO:0097367 carbohydrate …				IPR000719; IPR011009;	Protein kinase domain; Protein kinase-like domain;	D	KOG0600	Cdc2-related protein kinase
A0A1P8AP51	101	S	Mannose-binding lectin superfamily protein	At1g60110	0.960684	0.00162992	49.537		DGQQIY(0.039)GS(0.961)PHGVR	DGQQIY(0.039)GS(0.961)PHGVR			3	-0.78273	1	1.132	1.055	1.009	0.842	1.024	1.002									cytoskeleton			GO:0030246 carbohydrate binding; GO:0005488 binding;				IPR001229; IPR033734;	Jacalin-like lectin domain; Jacalin-like lectin domain, plant;
A0A1P8AP63	274	S	Sterile alpha motif (SAM) domain-containing protein	At1g70180	1	0.00156028	55.724		MGPPRDQS(1)PPR	MGPPRDQS(1)PPR			3	-0.29776	2	1.067	0.943	1.099	1.02	1.035	0.863	1.14978	0.935516	1.03679	1.04294	1.06701	0.81109	0.936	0.54282	mitochondria									A	KOG4374	RNA-binding protein Bicaudal-C
A0A1P8AP63	306	S	Sterile alpha motif (SAM) domain-containing protein	At1g70180	0.999996	2.06072e-30	135.98		NMGSYMSSSQGFS(1)PPR	NMGSYMSSSQGFS(1)PPR			3	0.052989	12	0.968	1.01	1.017	0.997	1.027	0.996	1.0431	1.00198	0.959434	1.01943	1.05876	0.93609	1.003	0.95696	mitochondria									A	KOG4374	RNA-binding protein Bicaudal-C
A0A1P8AP63	210	S	Sterile alpha motif (SAM) domain-containing protein	At1g70180	0.933222	0.0203812	50.222		DRS(0.933)PPRS(0.067)DGR	DRS(0.933)PPRS(0.067)DGR			2	1.0414	1	1.058	1.362	0.701	0.687	1.326	0.881	1.14009	1.35119	0.661321	0.702454	1.36701	0.828008	0.919	0.79276	mitochondria									A	KOG4374	RNA-binding protein Bicaudal-C
A0A1P8AP63	194	S	Sterile alpha motif (SAM) domain-containing protein	At1g70180	1	0.000710135	79.23		EPS(1)PPRNGRR	EPS(1)PPRNGRR			4	0.35507	8	1.016	1.026	1.014	1.024	0.942	1.014	1.09483	1.01786	0.956604	1.04703	0.971134	0.953008	0.968	0.54748	mitochondria									A	KOG4374	RNA-binding protein Bicaudal-C
A0A1P8AP63	26	S	Sterile alpha motif (SAM) domain-containing protein	At1g70180	0.996592	2.44635e-58	183.76		AAS(0.997)DIDDGY(0.003)ELPR	AAS(0.997)DIDDGY(0.003)ELPR			2	-1.9233	2	1.022	1.023	1.087	0.963	0.988	0.95	1.10129	1.01488	1.02547	0.984663	1.01856	0.892857	0.922	0.155678	mitochondria									A	KOG4374	RNA-binding protein Bicaudal-C
A0A1P8AP63	226	S	Sterile alpha motif (SAM) domain-containing protein	At1g70180	1	2.08729e-10	106.79		DIS(1)PPRDAGR	DIS(1)PPRDAGR			2	-0.20513	2	0.982	1.005	1.038	0.874	0.981	1.161	1.05819	0.997024	0.979245	0.893661	1.01134	1.09117	0.987	0.81694	mitochondria									A	KOG4374	RNA-binding protein Bicaudal-C
A0A1P8AP63	99	S	Sterile alpha motif (SAM) domain-containing protein	At1g70180	0.999991	9.02903e-20	117.3		RAQS(1)DEGCTMDLR	RAQS(1)DEGCTMDLR			3	0.57456	1	1.109	0.937	1.14	0.93	1.061	0.861	1.19504	0.929563	1.07547	0.95092	1.09381	0.809211	0.892	0.36184	mitochondria									A	KOG4374	RNA-binding protein Bicaudal-C
A0A1P8AP63	321	S	Sterile alpha motif (SAM) domain-containing protein	At1g70180	0.989803	6.36834e-07	90.385		GS(0.99)PPRS(0.01)NIEDFHGR	GS(0.99)PPRS(0.01)NIEDFHGR			3	-2.1932	2	0.999	1.123	1.065	0.97	0.939	0.941	1.07651	1.11409	1.00472	0.99182	0.968041	0.884398	0.89	0.065201	mitochondria									A	KOG4374	RNA-binding protein Bicaudal-C
A0A1P8AP63	242	S	Sterile alpha motif (SAM) domain-containing protein	At1g70180	1	1.7729e-11	110.51		FGPPRDQS(1)PPR	FGPPRDQS(1)PPR			3	-2.2994	4	1.043	1.012	1.008	1.032	0.967	0.974	1.12392	1.00397	0.950943	1.05521	0.996907	0.915414	0.964	0.6045	mitochondria									A	KOG4374	RNA-binding protein Bicaudal-C
A0A1P8AP88	25	S	Protein kinase superfamily protein	At1g18160	0.999709	4.44551e-08	101.39		DDGEGS(1)VSNR	DDGEGS(1)VSNR			2	-0.50476	1	1.395	0.922	0.846	0.893	1.145	0.885									mitochondria	GO:0016310 phosphorylation; GO:0044267 cellular protein metabolic process; GO:0044238 primary metabolic process; GO:0044237 cellular metabolic process; GO:0006796 phosphate-containing compound metabolic process; GO:0071704 organic substance metabolic process; GO:0008152 metabolic process; GO:0006468 protein phosphorylation; GO:0006793 phosphorus metabolic process; GO:0044260 cellular macromolecul…		GO:0005524 ATP binding; GO:1901265 nucleoside phosphate binding; GO:0016773 phosphotransferase activity, alcohol group as acceptor; GO:0001882 nucleoside binding; GO:0043167 ion binding; GO:0004672 protein kinase activity; GO:0000166 nucleotide binding; GO:0097159 organic cyclic compound binding; GO:1901363 heterocyclic compound binding; GO:0032549 ribonucleoside binding; GO:0097367 carbohydrate …				IPR000719; IPR001245; IPR011009;	Protein kinase domain; Serine-threonine/tyrosine-protein kinase catalytic domain; Protein kinase-like domain;	T	KOG0192	Tyrosine kinase specific for activated (GTP-bound) p21cdc42Hs
A0A1P8AP88	33	S	Protein kinase superfamily protein	At1g18160	0.764013	1.96483e-07	93.729		S(0.165)NKS(0.764)S(0.071)DAEPSPSDSLR	S(0.165)NKS(0.764)S(0.071)DAEPSPSDSLR			3	1.0669	1	0.931	1.098	0.986	1.083	0.872	1.06									mitochondria	GO:0016310 phosphorylation; GO:0044267 cellular protein metabolic process; GO:0044238 primary metabolic process; GO:0044237 cellular metabolic process; GO:0006796 phosphate-containing compound metabolic process; GO:0071704 organic substance metabolic process; GO:0008152 metabolic process; GO:0006468 protein phosphorylation; GO:0006793 phosphorus metabolic process; GO:0044260 cellular macromolecul…		GO:0005524 ATP binding; GO:1901265 nucleoside phosphate binding; GO:0016773 phosphotransferase activity, alcohol group as acceptor; GO:0001882 nucleoside binding; GO:0043167 ion binding; GO:0004672 protein kinase activity; GO:0000166 nucleotide binding; GO:0097159 organic cyclic compound binding; GO:1901363 heterocyclic compound binding; GO:0032549 ribonucleoside binding; GO:0097367 carbohydrate …				IPR000719; IPR001245; IPR011009;	Protein kinase domain; Serine-threonine/tyrosine-protein kinase catalytic domain; Protein kinase-like domain;	T	KOG0192	Tyrosine kinase specific for activated (GTP-bound) p21cdc42Hs
A0A1P8AP88	39	S	Protein kinase superfamily protein	At1g18160	0.973061	1.3687e-06	89.484		SSDAEPS(0.973)PS(0.025)DS(0.002)LR	SSDAEPS(0.973)PS(0.025)DS(0.002)LR			2	-0.99988	1	1.21	0.963	1	1.112	0.886	0.901									mitochondria	GO:0016310 phosphorylation; GO:0044267 cellular protein metabolic process; GO:0044238 primary metabolic process; GO:0044237 cellular metabolic process; GO:0006796 phosphate-containing compound metabolic process; GO:0071704 organic substance metabolic process; GO:0008152 metabolic process; GO:0006468 protein phosphorylation; GO:0006793 phosphorus metabolic process; GO:0044260 cellular macromolecul…		GO:0005524 ATP binding; GO:1901265 nucleoside phosphate binding; GO:0016773 phosphotransferase activity, alcohol group as acceptor; GO:0001882 nucleoside binding; GO:0043167 ion binding; GO:0004672 protein kinase activity; GO:0000166 nucleotide binding; GO:0097159 organic cyclic compound binding; GO:1901363 heterocyclic compound binding; GO:0032549 ribonucleoside binding; GO:0097367 carbohydrate …				IPR000719; IPR001245; IPR011009;	Protein kinase domain; Serine-threonine/tyrosine-protein kinase catalytic domain; Protein kinase-like domain;	T	KOG0192	Tyrosine kinase specific for activated (GTP-bound) p21cdc42Hs
A0A1P8AP88	462	S	Protein kinase superfamily protein	At1g18160	0.924353	1.30478e-14	112.01		S(0.075)PS(0.924)WT(0.001)EGVSSPAGR	S(0.075)PS(0.924)WT(0.001)EGVSSPAGR			2	-0.34156	1	0.896	1.047	1.224	0.898	0.968	0.984									mitochondria	GO:0016310 phosphorylation; GO:0044267 cellular protein metabolic process; GO:0044238 primary metabolic process; GO:0044237 cellular metabolic process; GO:0006796 phosphate-containing compound metabolic process; GO:0071704 organic substance metabolic process; GO:0008152 metabolic process; GO:0006468 protein phosphorylation; GO:0006793 phosphorus metabolic process; GO:0044260 cellular macromolecul…		GO:0005524 ATP binding; GO:1901265 nucleoside phosphate binding; GO:0016773 phosphotransferase activity, alcohol group as acceptor; GO:0001882 nucleoside binding; GO:0043167 ion binding; GO:0004672 protein kinase activity; GO:0000166 nucleotide binding; GO:0097159 organic cyclic compound binding; GO:1901363 heterocyclic compound binding; GO:0032549 ribonucleoside binding; GO:0097367 carbohydrate …				IPR000719; IPR001245; IPR011009;	Protein kinase domain; Serine-threonine/tyrosine-protein kinase catalytic domain; Protein kinase-like domain;	T	KOG0192	Tyrosine kinase specific for activated (GTP-bound) p21cdc42Hs
A0A1P8AP88	869	S	Protein kinase superfamily protein	At1g18160	0.951595	0.00510295	60.547		VSTY(0.003)LS(0.952)S(0.045)K	VSTY(0.003)LS(0.952)S(0.045)K			3	0.044067	1															mitochondria	GO:0016310 phosphorylation; GO:0044267 cellular protein metabolic process; GO:0044238 primary metabolic process; GO:0044237 cellular metabolic process; GO:0006796 phosphate-containing compound metabolic process; GO:0071704 organic substance metabolic process; GO:0008152 metabolic process; GO:0006468 protein phosphorylation; GO:0006793 phosphorus metabolic process; GO:0044260 cellular macromolecul…		GO:0005524 ATP binding; GO:1901265 nucleoside phosphate binding; GO:0016773 phosphotransferase activity, alcohol group as acceptor; GO:0001882 nucleoside binding; GO:0043167 ion binding; GO:0004672 protein kinase activity; GO:0000166 nucleotide binding; GO:0097159 organic cyclic compound binding; GO:1901363 heterocyclic compound binding; GO:0032549 ribonucleoside binding; GO:0097367 carbohydrate …				IPR000719; IPR001245; IPR011009;	Protein kinase domain; Serine-threonine/tyrosine-protein kinase catalytic domain; Protein kinase-like domain;	T	KOG0192	Tyrosine kinase specific for activated (GTP-bound) p21cdc42Hs
A0A1P8AP88	454	S	Protein kinase superfamily protein	At1g18160	0.997435	6.51161e-07	103.91		PT(0.002)HS(0.997)FT(0.001)HAR	PT(0.002)HS(0.997)FT(0.001)HAR			3	-0.32871	1	0.641	1.088	1.122	1.023	1.102	0.959									mitochondria	GO:0016310 phosphorylation; GO:0044267 cellular protein metabolic process; GO:0044238 primary metabolic process; GO:0044237 cellular metabolic process; GO:0006796 phosphate-containing compound metabolic process; GO:0071704 organic substance metabolic process; GO:0008152 metabolic process; GO:0006468 protein phosphorylation; GO:0006793 phosphorus metabolic process; GO:0044260 cellular macromolecul…		GO:0005524 ATP binding; GO:1901265 nucleoside phosphate binding; GO:0016773 phosphotransferase activity, alcohol group as acceptor; GO:0001882 nucleoside binding; GO:0043167 ion binding; GO:0004672 protein kinase activity; GO:0000166 nucleotide binding; GO:0097159 organic cyclic compound binding; GO:1901363 heterocyclic compound binding; GO:0032549 ribonucleoside binding; GO:0097367 carbohydrate …				IPR000719; IPR001245; IPR011009;	Protein kinase domain; Serine-threonine/tyrosine-protein kinase catalytic domain; Protein kinase-like domain;	T	KOG0192	Tyrosine kinase specific for activated (GTP-bound) p21cdc42Hs
A0A1P8AP95	88	S	WEB family protein (DUF827)	At1g75720	1	0.000510911	69.314		VDDEPIRS(1)PR	VDDEPIRS(1)PR			3	-0.19646	1	0.993	1.082	1.028	0.945	0.967	1.019									nucleus
A0A1P8APF3	101	S	Ankyrin repeat protein	At1g73350	0.920513	0.000146111	79.514		IS(0.003)T(0.013)PS(0.06)S(0.921)PS(0.098)LS(0.905)PPVR	IS(0.003)T(0.013)PS(0.06)S(0.921)PS(0.098)LS(0.905)PPVR			3	-0.65766	2	0.981	0.958	1.136	0.998	0.895	1.071									nucleus
A0A1P8APF3	105	S	Ankyrin repeat protein	At1g73350	0.986058	2.73254e-05	81.01		ISTPSSPS(0.014)LS(0.986)PPVR	ISTPSSPS(0.014)LS(0.986)PPVR			3	0.30804	3	0.867	0.822	1.111	1.005	1.025	1.17									nucleus
A0A1P8APH4	274	T	Calcium-dependent lipid-binding (CaLB domain) family protein	NTMC2T2.1	0.998285	5.50401e-15	114.55		VLKNDT(1)T(0.998)DEENAS(0.001)S(0.001)R	VLKNDT(1)T(0.998)DEENAS(0.001)S(0.001)R			3	-0.85132	2	1.063	1.028	0.988	0.924	1.001	1.041									cytoplasm			GO:0005515 protein binding; GO:0005488 binding;				IPR000008;	C2 domain;	R	KOG1012	Ca2+-dependent lipid-binding protein CLB1/vesicle protein vp115/Granuphilin A, contains C2 domain
A0A1P8APH4	280	S	Calcium-dependent lipid-binding (CaLB domain) family protein	NTMC2T2.1	0.975085	2.55179e-35	152.32		NDTTDEENAS(0.975)S(0.025)R	NDTTDEENAS(0.975)S(0.025)R			2	-0.1879	2	1.103	1.077	0.972	0.919	0.998	0.985									cytoplasm			GO:0005515 protein binding; GO:0005488 binding;				IPR000008;	C2 domain;	R	KOG1012	Ca2+-dependent lipid-binding protein CLB1/vesicle protein vp115/Granuphilin A, contains C2 domain
A0A1P8APH4	273	T	Calcium-dependent lipid-binding (CaLB domain) family protein	NTMC2T2.1	0.999687	0.0194452	43.841		VLKNDT(1)T(0.998)DEENAS(0.001)S(0.001)R	VLKNDT(1)T(0.998)DEENAS(0.001)S(0.001)R			3	-0.85132	1	0.983	1.006	0.985	0.967	0.981	1.111									cytoplasm			GO:0005515 protein binding; GO:0005488 binding;				IPR000008;	C2 domain;	R	KOG1012	Ca2+-dependent lipid-binding protein CLB1/vesicle protein vp115/Granuphilin A, contains C2 domain
A0A1P8APP7	325	S	Uncharacterized protein	At1g54920	0.900276	1.36308e-06	89.507		LET(0.009)T(0.086)NS(0.9)FQS(0.003)S(0.001)VEK	LET(0.009)T(0.086)NS(0.9)FQS(0.003)S(0.001)VEK			2	4.2843	2	0.981	0.982	1.085	0.91	1.027	1.043									nucleus
A0A1P8APS5	76	S	ROP-interactive CRIB motif-containing protein 2	RIC2	0.991783	0.0127555	40.941		VES(0.008)DAKGS(0.992)FR	VES(0.008)DAKGS(0.992)FR			3	0.22239	1	0.727	0.798	1.33	0.761	1.243	1.093									cytoplasm							IPR000095;	CRIB domain;
A0A1P8APU6	45	S	Hydroxyproline-rich glycoprotein family protein	At1g76660	0.965864	1.94725e-84	203.52		LTAPS(0.034)S(0.966)PDVPYAR	LTAPS(0.034)S(0.966)PDVPYAR			3	0.9957	3	0.933	0.899	1.029	1.044	0.966	1.145									nucleus
A0A1P8APU6	100	S	Hydroxyproline-rich glycoprotein family protein	At1g76660	0.999993	4.75045e-07	90.707		ASGDGLLS(1)PQNGK	ASGDGLLS(1)PQNGK			3	-1.5399	3	1.018	1.033	1.058	0.996	0.919	1.021									nucleus
A0A1P8APU6	107	S	Hydroxyproline-rich glycoprotein family protein	At1g76660	0.999794	0.00236754	46.368		AS(0.012)GDGLLS(0.988)PQNGKCS(1)R	AS(0.012)GDGLLS(0.988)PQNGKCS(1)R			3	-1.1363	2	1.031	1.065	1.137	0.973	0.904	0.936									nucleus
A0A1P8APV6	46	T	RNA-binding protein 47C	RBP47C'	0.759154	4.6937e-05	79.875		T(0.12)S(0.12)PT(0.759)PPPPHWMR	T(0.12)S(0.12)PT(0.759)PPPPHWMR			3	1.6943	2	0.895	1.017	0.953	1.114	1.002	1.017									nucleus			GO:0097159 organic cyclic compound binding; GO:1901363 heterocyclic compound binding; GO:1901265 nucleoside phosphate binding; GO:0005488 binding; GO:0003676 nucleic acid binding; GO:0000166 nucleotide binding; GO:0036094 small molecule binding;				IPR000504; IPR012677;	RNA recognition motif domain; Nucleotide-binding alpha-beta plait domain;	R	KOG0118	FOG: RRM domain
A0A1P8APZ0	668	S	Leucine-rich repeat protein kinase family protein	At1g12460	0.91491	4.31041e-48	153.36		KPVES(0.915)PS(0.085)ENQVLILR	KPVES(0.915)PS(0.085)ENQVLILR			3	-0.087648	1	0.936	0.999	0.899	1.109	1.048	1.008									chloroplast	GO:0016310 phosphorylation; GO:0044267 cellular protein metabolic process; GO:0044238 primary metabolic process; GO:0044237 cellular metabolic process; GO:0006796 phosphate-containing compound metabolic process; GO:0071704 organic substance metabolic process; GO:0008152 metabolic process; GO:0006468 protein phosphorylation; GO:0006793 phosphorus metabolic process; GO:0044260 cellular macromolecul…		GO:0005524 ATP binding; GO:1901265 nucleoside phosphate binding; GO:0016773 phosphotransferase activity, alcohol group as acceptor; GO:0001882 nucleoside binding; GO:0043167 ion binding; GO:0004672 protein kinase activity; GO:0000166 nucleotide binding; GO:0097159 organic cyclic compound binding; GO:1901363 heterocyclic compound binding; GO:0032549 ribonucleoside binding; GO:0097367 carbohydrate …				IPR000719; IPR013210; IPR032675; IPR011009;	Protein kinase domain; Leucine-rich repeat-containing N-terminal, plant-type; Leucine-rich repeat domain, L domain-like; Protein kinase-like domain;	R	KOG0619	FOG: Leucine rich repeat
A0A1P8APZ9	280	S	Arginine/serine-rich 45	SR45	0.947724	0.00107708	66.059		GRS(0.997)PS(0.948)S(0.056)PPPR	GRS(0.997)PS(0.948)S(0.056)PPPR			3	-1.61	2	0.811	1.025	0.937	1.241	0.953	1.01									nucleus			GO:0097159 organic cyclic compound binding; GO:1901363 heterocyclic compound binding; GO:1901265 nucleoside phosphate binding; GO:0005488 binding; GO:0003676 nucleic acid binding; GO:0000166 nucleotide binding; GO:0036094 small molecule binding;	K14325	RNPS1; RNA-binding protein with serine-rich domain 1	ath03015 mRNA surveillance pathway - Arabidopsis thaliana (thale cress); ath03013 RNA transport - Arabidopsis thaliana (thale cress);	IPR034201; IPR000504; IPR012677;	RNPS1, RNA recognition motif; RNA recognition motif domain; Nucleotide-binding alpha-beta plait domain;	R	KOG0118	FOG: RRM domain
A0A1P8APZ9	245	S	Arginine/serine-rich 45	SR45	1	0.00847915	48.284		S(1)PDS(1)PHRR	S(1)PDS(1)PHRR			3	-0.46347	2	0.681	0.413	0.708	1.303	1.658	1.07									nucleus			GO:0097159 organic cyclic compound binding; GO:1901363 heterocyclic compound binding; GO:1901265 nucleoside phosphate binding; GO:0005488 binding; GO:0003676 nucleic acid binding; GO:0000166 nucleotide binding; GO:0036094 small molecule binding;	K14325	RNPS1; RNA-binding protein with serine-rich domain 1	ath03015 mRNA surveillance pathway - Arabidopsis thaliana (thale cress); ath03013 RNA transport - Arabidopsis thaliana (thale cress);	IPR034201; IPR000504; IPR012677;	RNPS1, RNA recognition motif; RNA recognition motif domain; Nucleotide-binding alpha-beta plait domain;	R	KOG0118	FOG: RRM domain
A0A1P8APZ9	248	S	Arginine/serine-rich 45	SR45	1	0.00847915	48.284		S(1)PDS(1)PHRR	S(1)PDS(1)PHRR			3	-0.46347	2	0.681	0.413	0.708	1.303	1.658	1.07									nucleus			GO:0097159 organic cyclic compound binding; GO:1901363 heterocyclic compound binding; GO:1901265 nucleoside phosphate binding; GO:0005488 binding; GO:0003676 nucleic acid binding; GO:0000166 nucleotide binding; GO:0036094 small molecule binding;	K14325	RNPS1; RNA-binding protein with serine-rich domain 1	ath03015 mRNA surveillance pathway - Arabidopsis thaliana (thale cress); ath03013 RNA transport - Arabidopsis thaliana (thale cress);	IPR034201; IPR000504; IPR012677;	RNPS1, RNA recognition motif; RNA recognition motif domain; Nucleotide-binding alpha-beta plait domain;	R	KOG0118	FOG: RRM domain
A0A1P8APZ9	227	S	Arginine/serine-rich 45	SR45	0.98216	0.0207388	40.727		KT(0.018)GLS(0.982)PR	KT(0.018)GLS(0.982)PR			3	-0.81801	1	0.892	0.922	0.858	1.154	1.179	0.956									nucleus			GO:0097159 organic cyclic compound binding; GO:1901363 heterocyclic compound binding; GO:1901265 nucleoside phosphate binding; GO:0005488 binding; GO:0003676 nucleic acid binding; GO:0000166 nucleotide binding; GO:0036094 small molecule binding;	K14325	RNPS1; RNA-binding protein with serine-rich domain 1	ath03015 mRNA surveillance pathway - Arabidopsis thaliana (thale cress); ath03013 RNA transport - Arabidopsis thaliana (thale cress);	IPR034201; IPR000504; IPR012677;	RNPS1, RNA recognition motif; RNA recognition motif domain; Nucleotide-binding alpha-beta plait domain;	R	KOG0118	FOG: RRM domain
A0A1P8APZ9	281	S	Arginine/serine-rich 45	SR45	0.824947	0.014343	54.812		GRS(0.68)PS(0.495)S(0.825)PPPR	GRS(0.68)PS(0.495)S(0.825)PPPR			3	1.8264	2	1.038	1.022	0.866	1.173	0.961	0.965									nucleus			GO:0097159 organic cyclic compound binding; GO:1901363 heterocyclic compound binding; GO:1901265 nucleoside phosphate binding; GO:0005488 binding; GO:0003676 nucleic acid binding; GO:0000166 nucleotide binding; GO:0036094 small molecule binding;	K14325	RNPS1; RNA-binding protein with serine-rich domain 1	ath03015 mRNA surveillance pathway - Arabidopsis thaliana (thale cress); ath03013 RNA transport - Arabidopsis thaliana (thale cress);	IPR034201; IPR000504; IPR012677;	RNPS1, RNA recognition motif; RNA recognition motif domain; Nucleotide-binding alpha-beta plait domain;	R	KOG0118	FOG: RRM domain
A0A1P8APZ9	315	S	Arginine/serine-rich 45	SR45	1	0.0111999	48.794		RRS(1)PPPR	RRS(1)PPPR			3	0.73528	1	1.15	1.769	0.696	1.013	0.608	0.887									nucleus			GO:0097159 organic cyclic compound binding; GO:1901363 heterocyclic compound binding; GO:1901265 nucleoside phosphate binding; GO:0005488 binding; GO:0003676 nucleic acid binding; GO:0000166 nucleotide binding; GO:0036094 small molecule binding;	K14325	RNPS1; RNA-binding protein with serine-rich domain 1	ath03015 mRNA surveillance pathway - Arabidopsis thaliana (thale cress); ath03013 RNA transport - Arabidopsis thaliana (thale cress);	IPR034201; IPR000504; IPR012677;	RNPS1, RNA recognition motif; RNA recognition motif domain; Nucleotide-binding alpha-beta plait domain;	R	KOG0118	FOG: RRM domain
A0A1P8APZ9	77	S	Arginine/serine-rich 45	SR45	0.999997	0.000752015	66.215		GRS(1)PPPPPSK	GRS(1)PPPPPSK			3	0.64643	4	0.903	0.82	0.74	1.408	0.987	1.121									nucleus			GO:0097159 organic cyclic compound binding; GO:1901363 heterocyclic compound binding; GO:1901265 nucleoside phosphate binding; GO:0005488 binding; GO:0003676 nucleic acid binding; GO:0000166 nucleotide binding; GO:0036094 small molecule binding;	K14325	RNPS1; RNA-binding protein with serine-rich domain 1	ath03015 mRNA surveillance pathway - Arabidopsis thaliana (thale cress); ath03013 RNA transport - Arabidopsis thaliana (thale cress);	IPR034201; IPR000504; IPR012677;	RNPS1, RNA recognition motif; RNA recognition motif domain; Nucleotide-binding alpha-beta plait domain;	R	KOG0118	FOG: RRM domain
A0A1P8APZ9	278	S	Arginine/serine-rich 45	SR45	0.996601	0.00107708	66.059		GRS(0.997)PS(0.948)S(0.056)PPPR	GRS(0.997)PS(0.948)S(0.056)PPPR			3	-1.61	3	0.994	1.015	0.893	1.168	0.96	0.986									nucleus			GO:0097159 organic cyclic compound binding; GO:1901363 heterocyclic compound binding; GO:1901265 nucleoside phosphate binding; GO:0005488 binding; GO:0003676 nucleic acid binding; GO:0000166 nucleotide binding; GO:0036094 small molecule binding;	K14325	RNPS1; RNA-binding protein with serine-rich domain 1	ath03015 mRNA surveillance pathway - Arabidopsis thaliana (thale cress); ath03013 RNA transport - Arabidopsis thaliana (thale cress);	IPR034201; IPR000504; IPR012677;	RNPS1, RNA recognition motif; RNA recognition motif domain; Nucleotide-binding alpha-beta plait domain;	R	KOG0118	FOG: RRM domain
A0A1P8APZ9	256	S	Arginine/serine-rich 45	SR45	1	0.00489795	64.73		RPGS(1)PIR	RPGS(1)PIR			3	0.24259	1	0.984	1.053	0.806	1.232	0.99	0.939									nucleus			GO:0097159 organic cyclic compound binding; GO:1901363 heterocyclic compound binding; GO:1901265 nucleoside phosphate binding; GO:0005488 binding; GO:0003676 nucleic acid binding; GO:0000166 nucleotide binding; GO:0036094 small molecule binding;	K14325	RNPS1; RNA-binding protein with serine-rich domain 1	ath03015 mRNA surveillance pathway - Arabidopsis thaliana (thale cress); ath03013 RNA transport - Arabidopsis thaliana (thale cress);	IPR034201; IPR000504; IPR012677;	RNPS1, RNA recognition motif; RNA recognition motif domain; Nucleotide-binding alpha-beta plait domain;	R	KOG0118	FOG: RRM domain
A0A1P8APZ9	301	S	Arginine/serine-rich 45	SR45	1	0.00511814	69.375		IRGS(1)PVR	IRGS(1)PVR			3	-0.96939	1	0.831	1.057	0.713	1.223	1.123	1.01									nucleus			GO:0097159 organic cyclic compound binding; GO:1901363 heterocyclic compound binding; GO:1901265 nucleoside phosphate binding; GO:0005488 binding; GO:0003676 nucleic acid binding; GO:0000166 nucleotide binding; GO:0036094 small molecule binding;	K14325	RNPS1; RNA-binding protein with serine-rich domain 1	ath03015 mRNA surveillance pathway - Arabidopsis thaliana (thale cress); ath03013 RNA transport - Arabidopsis thaliana (thale cress);	IPR034201; IPR000504; IPR012677;	RNPS1, RNA recognition motif; RNA recognition motif domain; Nucleotide-binding alpha-beta plait domain;	R	KOG0118	FOG: RRM domain
A0A1P8AQ08	1002	S	Calcium-binding EF hand family protein	At1g21630	0.995532	3.63774e-41	140.93		S(0.003)FFDDS(0.996)VPS(0.002)TPAYPGNLFAEK	S(0.003)FFDDS(0.996)VPS(0.002)TPAYPGNLFAEK			3	-0.92459	1	0.711	1.01	1.104	1.047	1.095	0.983	0.738318	1.01917	1.09307	1.06294	1.08202	0.95809	1.089	0.48436	nucleus			GO:0043169 cation binding; GO:0046872 metal ion binding; GO:0005515 protein binding; GO:0005509 calcium ion binding; GO:0005488 binding; GO:0043167 ion binding;				IPR000261; IPR002048; IPR011992;	EH domain; EF-hand domain; EF-hand domain pair;	TU	KOG0998	Synaptic vesicle protein EHS-1 and related EH domain proteins
A0A1P8AQ08	828	S	Calcium-binding EF hand family protein	At1g21630	0.948	9.09088e-41	145.77		KQS(0.948)S(0.052)GEEDSEQSEGK	KQS(0.948)S(0.052)GEEDSEQSEGK			3	0.2267	1	1.019	1.141	0.95	1.103	0.886	0.939	1.05815	1.15136	0.940594	1.1198	0.875494	0.915205	0.924	0.44248	nucleus			GO:0043169 cation binding; GO:0046872 metal ion binding; GO:0005515 protein binding; GO:0005509 calcium ion binding; GO:0005488 binding; GO:0043167 ion binding;				IPR000261; IPR002048; IPR011992;	EH domain; EF-hand domain; EF-hand domain pair;	TU	KOG0998	Synaptic vesicle protein EHS-1 and related EH domain proteins
A0A1P8AQ08	842	S	Calcium-binding EF hand family protein	At1g21630	0.994635	8.789e-111	205.32		QSSGEEDSEQSEGKT(0.005)S(0.995)DVDAR	QSSGEEDSEQSEGKT(0.005)S(0.995)DVDAR			3	-0.34625	2	0.933	0.975	1.099	0.971	1.014	1.02	0.968847	0.983855	1.08812	0.985787	1.00198	0.994152	0.981	0.66848	nucleus			GO:0043169 cation binding; GO:0046872 metal ion binding; GO:0005515 protein binding; GO:0005509 calcium ion binding; GO:0005488 binding; GO:0043167 ion binding;				IPR000261; IPR002048; IPR011992;	EH domain; EF-hand domain; EF-hand domain pair;	TU	KOG0998	Synaptic vesicle protein EHS-1 and related EH domain proteins
A0A1P8AQ08	1086	S	Calcium-binding EF hand family protein	At1g21630	0.999355	6.84595e-15	112.24		FDS(1)FNS(0.999)NNNDAFSLSR	FDS(1)FNS(0.999)NNNDAFSLSR			2	0.72937	3	1.001	1.098	1.032	0.992	0.988	0.916	1.03946	1.10797	1.02178	1.00711	0.976285	0.892788	0.908	0.089137	nucleus			GO:0043169 cation binding; GO:0046872 metal ion binding; GO:0005515 protein binding; GO:0005509 calcium ion binding; GO:0005488 binding; GO:0043167 ion binding;				IPR000261; IPR002048; IPR011992;	EH domain; EF-hand domain; EF-hand domain pair;	TU	KOG0998	Synaptic vesicle protein EHS-1 and related EH domain proteins
A0A1P8AQ08	1153	S	Calcium-binding EF hand family protein	At1g21630	0.833456	5.94277e-06	110.08		FDS(1)IGS(0.833)T(0.167)R	FDS(1)IGS(0.833)T(0.167)R			2	0.21675	1	0.668	0.819	1.137	0.951	1.511	0.791	0.693666	0.826438	1.12574	0.965482	1.49308	0.770955	1.221	0.49258	nucleus			GO:0043169 cation binding; GO:0046872 metal ion binding; GO:0005515 protein binding; GO:0005509 calcium ion binding; GO:0005488 binding; GO:0043167 ion binding;				IPR000261; IPR002048; IPR011992;	EH domain; EF-hand domain; EF-hand domain pair;	TU	KOG0998	Synaptic vesicle protein EHS-1 and related EH domain proteins
A0A1P8AQ08	560	S	Calcium-binding EF hand family protein	At1g21630	0.786264	6.74723e-08	74.905		GKPPRPVPLS(0.786)PS(0.214)DGMVQPTQPK	GKPPRPVPLS(0.786)PS(0.214)DGMVQPTQPK			4	2.5868	1	1.133	0.935	1.111	0.876	0.988	1.02	1.17653	0.943491	1.1	0.88934	0.976285	0.994152	0.888	0.192642	nucleus			GO:0043169 cation binding; GO:0046872 metal ion binding; GO:0005515 protein binding; GO:0005509 calcium ion binding; GO:0005488 binding; GO:0043167 ion binding;				IPR000261; IPR002048; IPR011992;	EH domain; EF-hand domain; EF-hand domain pair;	TU	KOG0998	Synaptic vesicle protein EHS-1 and related EH domain proteins
A0A1P8AQ08	867	S	Calcium-binding EF hand family protein	At1g21630	0.85879	4.53366e-08	113.61		GIEADS(0.141)S(0.859)PR	GIEADS(0.141)S(0.859)PR			2	-0.93328	3	0.888	1.038	1.073	1.036	1.007	0.955	0.922118	1.04743	1.06238	1.05178	0.995059	0.930799	0.982	0.77728	nucleus			GO:0043169 cation binding; GO:0046872 metal ion binding; GO:0005515 protein binding; GO:0005509 calcium ion binding; GO:0005488 binding; GO:0043167 ion binding;				IPR000261; IPR002048; IPR011992;	EH domain; EF-hand domain; EF-hand domain pair;	TU	KOG0998	Synaptic vesicle protein EHS-1 and related EH domain proteins
A0A1P8AQ08	1150	S	Calcium-binding EF hand family protein	At1g21630	1	5.26875e-14	133.12		FDS(1)IGS(0.833)T(0.167)R	FDS(1)IGS(0.833)T(0.167)R			2	0.21675	4	0.643	1.01	1.116	1.106	1.02	1.05	0.667705	1.01917	1.10495	1.12284	1.00791	1.02339	1.13	0.41846	nucleus			GO:0043169 cation binding; GO:0046872 metal ion binding; GO:0005515 protein binding; GO:0005509 calcium ion binding; GO:0005488 binding; GO:0043167 ion binding;				IPR000261; IPR002048; IPR011992;	EH domain; EF-hand domain; EF-hand domain pair;	TU	KOG0998	Synaptic vesicle protein EHS-1 and related EH domain proteins
A0A1P8AQ08	1140	T	Calcium-binding EF hand family protein	At1g21630	0.999388	5.62027e-82	184.3		YDSFNAQSYDSSSNNNAS(0.001)ET(0.999)PK	YDSFNAQSYDSSSNNNAS(0.001)ET(0.999)PK			3	0.41305	4	0.963	1.008	0.954	0.969	1.063	1.057	1	1.01715	0.944554	0.983756	1.0504	1.03021	1.035	0.31306	nucleus			GO:0043169 cation binding; GO:0046872 metal ion binding; GO:0005515 protein binding; GO:0005509 calcium ion binding; GO:0005488 binding; GO:0043167 ion binding;				IPR000261; IPR002048; IPR011992;	EH domain; EF-hand domain; EF-hand domain pair;	TU	KOG0998	Synaptic vesicle protein EHS-1 and related EH domain proteins
A0A1P8AQ08	1083	S	Calcium-binding EF hand family protein	At1g21630	0.999998	1.8358e-161	249.29		FDS(1)FNS(0.999)NNNDAFSLSR	FDS(1)FNS(0.999)NNNDAFSLSR			2	0.72937	6	0.742	1.013	1.124	1.068	1.01	1.01	0.770509	1.0222	1.11287	1.08426	0.998024	0.984405	1.055	0.60256	nucleus			GO:0043169 cation binding; GO:0046872 metal ion binding; GO:0005515 protein binding; GO:0005509 calcium ion binding; GO:0005488 binding; GO:0043167 ion binding;				IPR000261; IPR002048; IPR011992;	EH domain; EF-hand domain; EF-hand domain pair;	TU	KOG0998	Synaptic vesicle protein EHS-1 and related EH domain proteins
A0A1P8AQ08	1123	S	Calcium-binding EF hand family protein	At1g21630	0.988632	2.31191e-11	92.463		Y(0.008)DS(0.989)FNAQS(0.003)YDSSSNNNASETPK	Y(0.008)DS(0.989)FNAQS(0.003)YDSSSNNNASETPK			4	1.1154	2	0.77	1.045	1.118	1.085	1.042	0.904	0.799585	1.05449	1.10693	1.10152	1.02964	0.881092	1.017	0.85982	nucleus			GO:0043169 cation binding; GO:0046872 metal ion binding; GO:0005515 protein binding; GO:0005509 calcium ion binding; GO:0005488 binding; GO:0043167 ion binding;				IPR000261; IPR002048; IPR011992;	EH domain; EF-hand domain; EF-hand domain pair;	TU	KOG0998	Synaptic vesicle protein EHS-1 and related EH domain proteins
A0A1P8AQ08	1005	S	Calcium-binding EF hand family protein	At1g21630	0.755155	1.12977e-07	81.553		S(0.001)FFDDS(0.222)VPS(0.755)T(0.021)PAYPGNLFAEK	S(0.001)FFDDS(0.222)VPS(0.755)T(0.021)PAYPGNLFAEK			4	-0.42992	1	0.726	1.001	1.149	1.009	1.128	0.935	0.753894	1.01009	1.13762	1.02437	1.11462	0.911306	1.051	0.67546	nucleus			GO:0043169 cation binding; GO:0046872 metal ion binding; GO:0005515 protein binding; GO:0005509 calcium ion binding; GO:0005488 binding; GO:0043167 ion binding;				IPR000261; IPR002048; IPR011992;	EH domain; EF-hand domain; EF-hand domain pair;	TU	KOG0998	Synaptic vesicle protein EHS-1 and related EH domain proteins
A0A1P8AQ08	817	S	Calcium-binding EF hand family protein	At1g21630	0.998987	9.01676e-16	116.06		EGEDVS(0.001)FS(0.999)DADSK	EGEDVS(0.001)FS(0.999)DADSK			3	-1.076	2	1.016	1.028	0.99	0.991	0.963	1.049	1.05504	1.03734	0.980198	1.00609	0.951581	1.02242	0.97	0.38192	nucleus			GO:0043169 cation binding; GO:0046872 metal ion binding; GO:0005515 protein binding; GO:0005509 calcium ion binding; GO:0005488 binding; GO:0043167 ion binding;				IPR000261; IPR002048; IPR011992;	EH domain; EF-hand domain; EF-hand domain pair;	TU	KOG0998	Synaptic vesicle protein EHS-1 and related EH domain proteins
A0A1P8AQ08	1186	T	Calcium-binding EF hand family protein	At1g21630	0.999451	2.7111e-11	116.98		TTTTTAET(0.999)PR	TTTTTAET(0.999)PR			2	-0.51586	2	0.886	0.908	1.075	1.013	1.167	0.923	0.920042	0.916246	1.06436	1.02843	1.15316	0.89961	1.062	0.54346	nucleus			GO:0043169 cation binding; GO:0046872 metal ion binding; GO:0005515 protein binding; GO:0005509 calcium ion binding; GO:0005488 binding; GO:0043167 ion binding;				IPR000261; IPR002048; IPR011992;	EH domain; EF-hand domain; EF-hand domain pair;	TU	KOG0998	Synaptic vesicle protein EHS-1 and related EH domain proteins
A0A1P8AQ08	1121	Y	Calcium-binding EF hand family protein	At1g21630	0.999993	4.9703e-198	262.77		Y(1)DSFNAQSYDSSSNNNASETPK	Y(1)DSFNAQSYDSSSNNNASETPK			3	-0.30214	2	0.836	1.018	0.958	1.024	1.094	1.05	0.86812	1.02725	0.948515	1.03959	1.08103	1.02339	1.106	0.116397	nucleus			GO:0043169 cation binding; GO:0046872 metal ion binding; GO:0005515 protein binding; GO:0005509 calcium ion binding; GO:0005488 binding; GO:0043167 ion binding;				IPR000261; IPR002048; IPR011992;	EH domain; EF-hand domain; EF-hand domain pair;	TU	KOG0998	Synaptic vesicle protein EHS-1 and related EH domain proteins
A0A1P8AQ08	1102	S	Calcium-binding EF hand family protein	At1g21630	0.940554	4.85725e-10	103.9		TDS(0.027)MRS(0.941)T(0.024)S(0.007)EPDPFASR	TDS(0.027)MRS(0.941)T(0.024)S(0.007)EPDPFASR			3	0.45071	4	0.885	0.925	1.164	1.052	0.983	0.991	0.919003	0.933401	1.15248	1.06802	0.971344	0.965887	1	0.95782	nucleus			GO:0043169 cation binding; GO:0046872 metal ion binding; GO:0005515 protein binding; GO:0005509 calcium ion binding; GO:0005488 binding; GO:0043167 ion binding;				IPR000261; IPR002048; IPR011992;	EH domain; EF-hand domain; EF-hand domain pair;	TU	KOG0998	Synaptic vesicle protein EHS-1 and related EH domain proteins
A0A1P8AQ08	1099	S	Calcium-binding EF hand family protein	At1g21630	0.974073	1.084e-06	93.729		T(0.016)DS(0.974)MRS(0.936)T(0.067)S(0.006)EPDPFASR	T(0.016)DS(0.974)MRS(0.936)T(0.067)S(0.006)EPDPFASR			2	0.4495	3	0.892	0.918	1.145	1.029	1.025	0.985	0.926272	0.926337	1.13366	1.04467	1.01285	0.960039	1.01	0.8502	nucleus			GO:0043169 cation binding; GO:0046872 metal ion binding; GO:0005515 protein binding; GO:0005509 calcium ion binding; GO:0005488 binding; GO:0043167 ion binding;				IPR000261; IPR002048; IPR011992;	EH domain; EF-hand domain; EF-hand domain pair;	TU	KOG0998	Synaptic vesicle protein EHS-1 and related EH domain proteins
A0A1P8AQ08	896	S	Calcium-binding EF hand family protein	At1g21630	0.999009	1.8641e-48	144.36		T(0.001)VNYDS(0.999)HDETDSVSSVNPDNGKDKDHGK	T(0.001)VNYDS(0.999)HDETDSVSSVNPDNGKDKDHGK			4	0.91331	3	0.771	0.875	1.102	1.15	1.108	0.944	0.800623	0.882947	1.09109	1.16751	1.09486	0.920078	1.147	0.29132	nucleus			GO:0043169 cation binding; GO:0046872 metal ion binding; GO:0005515 protein binding; GO:0005509 calcium ion binding; GO:0005488 binding; GO:0043167 ion binding;				IPR000261; IPR002048; IPR011992;	EH domain; EF-hand domain; EF-hand domain pair;	TU	KOG0998	Synaptic vesicle protein EHS-1 and related EH domain proteins
A0A1P8AQ08	1115	S	Calcium-binding EF hand family protein	At1g21630	0.984665	0.00351024	78.83		FDS(0.985)FNY(0.015)QR	FDS(0.985)FNY(0.015)QR			2	-0.0084471	3	0.66	0.917	1.162	1.115	1.171	0.892	0.685358	0.925328	1.1505	1.13198	1.15711	0.869396	1.144	0.4467	nucleus			GO:0043169 cation binding; GO:0046872 metal ion binding; GO:0005515 protein binding; GO:0005509 calcium ion binding; GO:0005488 binding; GO:0043167 ion binding;				IPR000261; IPR002048; IPR011992;	EH domain; EF-hand domain; EF-hand domain pair;	TU	KOG0998	Synaptic vesicle protein EHS-1 and related EH domain proteins
A0A1P8AQ09	625	S	Leucine-rich repeat transmembrane protein kinase	At1g07650	0.894138	0.000128843	70.783		LNDDGNT(0.003)HIS(0.894)T(0.103)R	LNDDGNT(0.003)HIS(0.894)T(0.103)R			2	2.1758	3	1.152	0.981	0.911	0.911	1.081	1.014									chloroplast	GO:0016310 phosphorylation; GO:0044267 cellular protein metabolic process; GO:0044238 primary metabolic process; GO:0044237 cellular metabolic process; GO:0006796 phosphate-containing compound metabolic process; GO:0071704 organic substance metabolic process; GO:0008152 metabolic process; GO:0006468 protein phosphorylation; GO:0006793 phosphorus metabolic process; GO:0044260 cellular macromolecul…		GO:0005524 ATP binding; GO:1901265 nucleoside phosphate binding; GO:0016773 phosphotransferase activity, alcohol group as acceptor; GO:0001882 nucleoside binding; GO:0043167 ion binding; GO:0005515 protein binding; GO:0004672 protein kinase activity; GO:0000166 nucleotide binding; GO:0097159 organic cyclic compound binding; GO:1901363 heterocyclic compound binding; GO:0032549 ribonucleoside bindi…				IPR021720; IPR000719; IPR001245; IPR032675; IPR013320; IPR011009;	Malectin; Protein kinase domain; Serine-threonine/tyrosine-protein kinase catalytic domain; Leucine-rich repeat domain, L domain-like; Concanavalin A-like lectin/glucanase domain; Protein kinase-like domain;	R	KOG0619	FOG: Leucine rich repeat
A0A1P8AQ09	786	S	Leucine-rich repeat transmembrane protein kinase	At1g07650	0.996684	1.39366e-06	87.654		T(0.003)AS(0.997)ANSLVDAEEK	T(0.003)AS(0.997)ANSLVDAEEK			2	0.43347	2	1.069	1.169	0.955	1.103	0.949	0.789									chloroplast	GO:0016310 phosphorylation; GO:0044267 cellular protein metabolic process; GO:0044238 primary metabolic process; GO:0044237 cellular metabolic process; GO:0006796 phosphate-containing compound metabolic process; GO:0071704 organic substance metabolic process; GO:0008152 metabolic process; GO:0006468 protein phosphorylation; GO:0006793 phosphorus metabolic process; GO:0044260 cellular macromolecul…		GO:0005524 ATP binding; GO:1901265 nucleoside phosphate binding; GO:0016773 phosphotransferase activity, alcohol group as acceptor; GO:0001882 nucleoside binding; GO:0043167 ion binding; GO:0005515 protein binding; GO:0004672 protein kinase activity; GO:0000166 nucleotide binding; GO:0097159 organic cyclic compound binding; GO:1901363 heterocyclic compound binding; GO:0032549 ribonucleoside bindi…				IPR021720; IPR000719; IPR001245; IPR032675; IPR013320; IPR011009;	Malectin; Protein kinase domain; Serine-threonine/tyrosine-protein kinase catalytic domain; Leucine-rich repeat domain, L domain-like; Concanavalin A-like lectin/glucanase domain; Protein kinase-like domain;	R	KOG0619	FOG: Leucine rich repeat
A0A1P8AQ09	789	S	Leucine-rich repeat transmembrane protein kinase	At1g07650	0.99999	7.3755e-07	88.385		T(0.008)AS(0.992)ANS(1)LVDAEEK	T(0.008)AS(0.992)ANS(1)LVDAEEK			2	1.3224	3	0.952	0.998	1.07	1.084	1.039	0.856									chloroplast	GO:0016310 phosphorylation; GO:0044267 cellular protein metabolic process; GO:0044238 primary metabolic process; GO:0044237 cellular metabolic process; GO:0006796 phosphate-containing compound metabolic process; GO:0071704 organic substance metabolic process; GO:0008152 metabolic process; GO:0006468 protein phosphorylation; GO:0006793 phosphorus metabolic process; GO:0044260 cellular macromolecul…		GO:0005524 ATP binding; GO:1901265 nucleoside phosphate binding; GO:0016773 phosphotransferase activity, alcohol group as acceptor; GO:0001882 nucleoside binding; GO:0043167 ion binding; GO:0005515 protein binding; GO:0004672 protein kinase activity; GO:0000166 nucleotide binding; GO:0097159 organic cyclic compound binding; GO:1901363 heterocyclic compound binding; GO:0032549 ribonucleoside bindi…				IPR021720; IPR000719; IPR001245; IPR032675; IPR013320; IPR011009;	Malectin; Protein kinase domain; Serine-threonine/tyrosine-protein kinase catalytic domain; Leucine-rich repeat domain, L domain-like; Concanavalin A-like lectin/glucanase domain; Protein kinase-like domain;	R	KOG0619	FOG: Leucine rich repeat
A0A1P8AQ39	18	S	No pollen germination related 1	NPGR1	0.999994	1.21888e-33	141.23		FEDQPGS(1)PES(1)LATR	FEDQPGS(1)PES(1)LATR			2	-0.52769	2	1.089	1.018	0.961	1.007	0.996	0.972									chloroplast			GO:0005515 protein binding; GO:0005488 binding;	K21843			IPR011990;	Tetratricopeptide-like helical domain;	T	KOG4162	Predicted calmodulin-binding protein
A0A1P8AQ39	21	S	No pollen germination related 1	NPGR1	0.999579	7.62824e-05	79.461		FEDQPGS(1)PES(1)LATR	FEDQPGS(1)PES(1)LATR			2	-0.52769	1	1.112	0.832	0.801	1.192	1.047	1.04									chloroplast			GO:0005515 protein binding; GO:0005488 binding;	K21843			IPR011990;	Tetratricopeptide-like helical domain;	T	KOG4162	Predicted calmodulin-binding protein
A0A1P8AQ69	528	S	Trehalose-6-phosphatase synthase S8	TPS8	0.999208	3.36717e-15	136.86		VLSLS(0.999)PS(0.001)FR	VLSLS(0.999)PS(0.001)FR			2	0.35362	1	1.008	1.061	1.004	1.019	0.946	0.997									chloroplast	GO:0016051 carbohydrate biosynthetic process; GO:0044711 single-organism biosynthetic process; GO:0044763 single-organism cellular process; GO:0044699 single-organism process; GO:0009058 biosynthetic process; GO:0005984 disaccharide metabolic process; GO:0005975 carbohydrate metabolic process; GO:0009312 oligosaccharide biosynthetic process; GO:0044238 primary metabolic process; GO:0044237 cellul…		GO:0003824 catalytic activity;	K16055	TPS; trehalose 6-phosphate synthase/phosphatase [EC:2.4.1.15 3.1.3.12]	ath01100 Metabolic pathways - Arabidopsis thaliana (thale cress); ath00500 Starch and sucrose metabolism - Arabidopsis thaliana (thale cress);	IPR001830; IPR023214;	Glycosyl transferase, family 20; HAD-like domain;	G	KOG1050	Trehalose-6-phosphate synthase component TPS1 and related subunits
A0A1P8AQ69	530	S	Trehalose-6-phosphatase synthase S8	TPS8	0.970635	6.16373e-10	118.28		VLSLS(0.029)PS(0.971)FR	VLSLS(0.029)PS(0.971)FR			2	-0.19781	2	0.97	0.941	0.901	1.07	1.087	1.034									chloroplast	GO:0016051 carbohydrate biosynthetic process; GO:0044711 single-organism biosynthetic process; GO:0044763 single-organism cellular process; GO:0044699 single-organism process; GO:0009058 biosynthetic process; GO:0005984 disaccharide metabolic process; GO:0005975 carbohydrate metabolic process; GO:0009312 oligosaccharide biosynthetic process; GO:0044238 primary metabolic process; GO:0044237 cellul…		GO:0003824 catalytic activity;	K16055	TPS; trehalose 6-phosphate synthase/phosphatase [EC:2.4.1.15 3.1.3.12]	ath01100 Metabolic pathways - Arabidopsis thaliana (thale cress); ath00500 Starch and sucrose metabolism - Arabidopsis thaliana (thale cress);	IPR001830; IPR023214;	Glycosyl transferase, family 20; HAD-like domain;	G	KOG1050	Trehalose-6-phosphate synthase component TPS1 and related subunits
A0A1P8AQD0	234	S	Methyltransferase, putative (DUF21)	At1g47330	0.999721	2.29815e-26	115.93		GHSHIAVVYKDLDEQEQS(1)PETSENGIER	GHSHIAVVYKDLDEQEQS(1)PETSENGIER			4	2.1672	1	0.921	0.856	1.043	1.007	0.939	1.26									nucleus				K16302			IPR002550; IPR000644;	Domain of unknown function DUF21; CBS domain;	S	KOG2118	Predicted membrane protein, contains two CBS domains
A0A1P8AQH0	28	S	Phospholipid/glycerol acyltransferase family protein	At1g80950	0.999173	1.65805e-93	199.61		S(0.001)ES(0.999)DLAAAIEELDKK	S(0.001)ES(0.999)DLAAAIEELDKK			3	-1.1445	1	1.106	1.049	1.021	0.896	0.944	1.05	1.31981	1.01451	1.0069	0.848485	0.972194	0.965961	0.834	0.152602	cytoplasm	GO:0008152 metabolic process;		GO:0016746 transferase activity, transferring acyl groups; GO:0003824 catalytic activity; GO:0016740 transferase activity;	K13510	LPCAT1_2; lysophosphatidylcholine acyltransferase / lyso-PAF acetyltransferase [EC:2.3.1.23 2.3.1.67]	ath00565 Ether lipid metabolism - Arabidopsis thaliana (thale cress); ath00564 Glycerophospholipid metabolism - Arabidopsis thaliana (thale cress); ath01100 Metabolic pathways - Arabidopsis thaliana (thale cress);	IPR002123;	Phospholipid/glycerol acyltransferase;	I	KOG4666	Predicted phosphate acyltransferase, contains PlsC domain
A0A1P8AQH0	241	S	Phospholipid/glycerol acyltransferase family protein	At1g80950	1	0.00768123	62.466		EAKS(1)PDFK	EAKS(1)PDFK			2	-0.7466	2	1.184	1.012	0.946	0.878	1	1.054	1.41289	0.978723	0.932939	0.831439	1.02987	0.969641	0.852	0.37056	cytoplasm	GO:0008152 metabolic process;		GO:0016746 transferase activity, transferring acyl groups; GO:0003824 catalytic activity; GO:0016740 transferase activity;	K13510	LPCAT1_2; lysophosphatidylcholine acyltransferase / lyso-PAF acetyltransferase [EC:2.3.1.23 2.3.1.67]	ath00565 Ether lipid metabolism - Arabidopsis thaliana (thale cress); ath00564 Glycerophospholipid metabolism - Arabidopsis thaliana (thale cress); ath01100 Metabolic pathways - Arabidopsis thaliana (thale cress);	IPR002123;	Phospholipid/glycerol acyltransferase;	I	KOG4666	Predicted phosphate acyltransferase, contains PlsC domain
A0A1P8AQI2	8	S	Remorin family protein	At1g53860	0.997192	0.0160583	41.164		RPS(0.997)FS(0.002)S(0.001)QK	RPS(0.997)FS(0.002)S(0.001)QK			3	-2.1243	1	1.198	0.988	1.151	0.906	0.949	0.883									nucleus							IPR005516;	Remorin, C-terminal;
A0A1P8AQK5	537	S	Long chain acyl-CoA synthetase 9	LACS9	0.999929	0.000119125	87.863		REFS(1)EDLTK	REFS(1)EDLTK			2	0.36458	3	1.214	1.084	0.997	0.984	0.934	0.862									chloroplast	GO:0008152 metabolic process;		GO:0003824 catalytic activity;	K01897	ACSL; long-chain acyl-CoA synthetase [EC:6.2.1.3]	ath00061 Fatty acid biosynthesis - Arabidopsis thaliana (thale cress); ath00071 Fatty acid degradation - Arabidopsis thaliana (thale cress); ath04146 Peroxisome - Arabidopsis thaliana (thale cress); ath01212 Fatty acid metabolism - Arabidopsis thaliana (thale cress); ath01100 Metabolic pathways - Arabidopsis thaliana (thale cress);	IPR000873;	AMP-dependent synthetase/ligase;	I	KOG1180	Acyl-CoA synthetase
A0A1P8AQS2	292	S	Pyruvate dehydrogenase E1 component subunit alpha	E1	0.999419	1.99797e-87	198.61		YHGHS(0.999)MS(0.001)DPGSTYR	YHGHS(0.999)MS(0.001)DPGSTYR			3	-0.69492	23	0.925	1.036	1.035	1.098	0.984	0.926									mitochondria	GO:0051188 cofactor biosynthetic process; GO:0044699 single-organism process; GO:0009058 biosynthetic process; GO:0044237 cellular metabolic process; GO:0035384 thioester biosynthetic process; GO:0044272 sulfur compound biosynthetic process; GO:0071704 organic substance metabolic process; GO:0006085 acetyl-CoA biosynthetic process; GO:0006090 pyruvate metabolic process; GO:0008152 metabolic proce…	GO:0043231 intracellular membrane-bounded organelle; GO:0043226 organelle; GO:0043229 intracellular organelle; GO:0044464 cell part; GO:0005622 intracellular; GO:0044424 intracellular part; GO:0043227 membrane-bounded organelle; GO:0005623 cell;	GO:0004738 pyruvate dehydrogenase activity; GO:0004739 pyruvate dehydrogenase (acetyl-transferring) activity; GO:0003824 catalytic activity; GO:0016624 oxidoreductase activity, acting on the aldehyde or oxo group of donors, disulfide as acceptor; GO:0016491 oxidoreductase activity; GO:0016903 oxidoreductase activity, acting on the aldehyde or oxo group of donors;	K00161	PDHA; pyruvate dehydrogenase E1 component alpha subunit [EC:1.2.4.1]	ath00620 Pyruvate metabolism - Arabidopsis thaliana (thale cress); ath01200 Carbon metabolism - Arabidopsis thaliana (thale cress); ath01100 Metabolic pathways - Arabidopsis thaliana (thale cress); ath00020 Citrate cycle (TCA cycle) - Arabidopsis thaliana (thale cress); ath00010 Glycolysis / Gluconeogenesis - Arabidopsis thaliana (thale cress); ath01110 Biosynthesis of secondary metabolites - Ara…	IPR029061; IPR001017;	Thiamin diphosphate-binding fold; Dehydrogenase, E1 component;	C	KOG0225	Pyruvate dehydrogenase E1, alpha subunit
A0A1P8AQS5	38	S	Remorin family protein	At1g13920	0.999946	0.00085935	90.697		SVS(1)FKEDK	SVS(1)FKEDK			2	-0.078498	3	1.001	0.963	1.017	0.973	0.993	1.085									nucleus
A0A1P8AQS5	215	S	Remorin family protein	At1g13920	1	1.56887e-09	85.185		APPPPPPPLLS(1)PS(1)PLRLPPR	APPPPPPPLLS(1)PS(1)PLRLPPR			4	-0.20644	6	0.978	0.995	1.057	0.969	0.953	1.083									nucleus
A0A1P8AQS5	127	S	Remorin family protein	At1g13920	1	3.60641e-34	141.78		RFS(1)GQLS(1)FIDSETK	RFS(1)GQLS(1)FIDSETK			3	-0.61863	2	1.003	1.074	1.066	0.931	0.934	1.036									nucleus
A0A1P8AQS5	131	S	Remorin family protein	At1g13920	0.999981	3.60641e-34	141.78		RFS(1)GQLS(1)FIDSETK	RFS(1)GQLS(1)FIDSETK			3	-0.61863	3	0.947	0.972	0.977	0.985	1.061	1.067									nucleus
A0A1P8AQS5	213	S	Remorin family protein	At1g13920	1	1.56887e-09	89.353		APPPPPPPLLS(1)PS(1)PLRLPPR	APPPPPPPLLS(1)PS(1)PLRLPPR			4	-0.20644	9	0.974	1.05	0.988	1.01	0.944	1.065									nucleus
A0A1P8AQS5	160	S	Remorin family protein	At1g13920	0.968589	3.14595e-45	163.41		T(0.031)FS(0.969)MNLMGDHTK	T(0.031)FS(0.969)MNLMGDHTK			3	1.1489	2	0.824	0.951	1.071	0.971	1.07	1.1									nucleus
A0A1P8AQW5	345	S	2-oxoglutarate (2OG) and Fe(II)-dependent oxygenase superfamily protein	At1g03400	1	0.00710335	44.543		DLLS(1)AENPAK	DLLS(1)AENPAK			3	1.0949	1	0.94	0.988	1.041	1.086	1.033	0.914	0.948537	0.948177	1.15538	1.03134	0.977294	0.944215	0.967	0.69966	cytoplasm	GO:0044699 single-organism process; GO:0008152 metabolic process; GO:0055114 oxidation-reduction process; GO:0044710 single-organism metabolic process;		GO:0003824 catalytic activity; GO:0016491 oxidoreductase activity;				IPR027443; IPR005123; IPR026992;	Isopenicillin N synthase-like; Oxoglutarate/iron-dependent dioxygenase; Non-haem dioxygenase N-terminal domain;	QR	KOG0143	Iron/ascorbate family oxidoreductases
A0A1P8AQY7	793	S	Golgin Putative 5	GC5	0.999822	4.16725e-09	97.095		QNS(1)AFENGSLPR	QNS(1)AFENGSLPR			2	2.0938	4	0.906	1.429	0.884	0.869	1.07	0.85	0.912387	1.37009	0.878728	0.871615	1.0885	0.861196	0.892	0.5739	nucleus				K20286					K	KOG4673	Transcription factor TMF, TATA element modulatory factor
A0A1P8AQY7	221	S	Golgin Putative 5	GC5	0.998988	6.31621e-16	114.54		DT(0.001)VHS(0.999)PVLDGQHK	DT(0.001)VHS(0.999)PVLDGQHK			3	-0.29316	3	0.97	1.007	1.004	0.981	0.976	1.092	0.976838	0.965484	0.998012	0.983952	0.992879	1.10638	1.049	0.30158	nucleus				K20286					K	KOG4673	Transcription factor TMF, TATA element modulatory factor
A0A1P8AQY7	296	S	Golgin Putative 5	GC5	0.808169	5.2086e-06	100.38		RS(0.075)S(0.899)S(0.808)DEIS(0.219)ER	RS(0.075)S(0.899)S(0.808)DEIS(0.219)ER			2	1.282	2	0.759	0.944	1.053	1.087	1.062	1.058	0.76435	0.905081	1.04672	1.09027	1.08037	1.07194	1.194	0.178539	nucleus				K20286					K	KOG4673	Transcription factor TMF, TATA element modulatory factor
A0A1P8AQY7	196	S	Golgin Putative 5	GC5	0.997293	9.3586e-105	191.72		LEMTASQDSQPEQPKS(0.997)EAEES(0.003)QPEDSEAK	LEMTASQDSQPEQPKS(0.997)EAEES(0.003)QPEDSEAK			4	1.4364	1	0.932	1.125	0.949	0.939	1.088	0.973	0.93857	1.07862	0.94334	0.941825	1.10682	0.985816	1.025	0.73072	nucleus				K20286					K	KOG4673	Transcription factor TMF, TATA element modulatory factor
A0A1P8AQY7	295	S	Golgin Putative 5	GC5	0.8985	0.00130874	67.326		RS(0.075)S(0.899)S(0.808)DEIS(0.219)ER	RS(0.075)S(0.899)S(0.808)DEIS(0.219)ER			2	1.282	1	0.66	0.96	1.048	1.146	1.16	0.946	0.664653	0.920422	1.04175	1.14945	1.18006	0.95846	1.252	0.186237	nucleus				K20286					K	KOG4673	Transcription factor TMF, TATA element modulatory factor
A0A1P8AR14	337	S	SET domain group 26	ASHH1	0.959068	8.62584e-47	166.04		LLSQNSQEDS(0.041)S(0.959)PK	LLSQNSQEDS(0.041)S(0.959)PK			3	0.52902	1	1.003	0.932	1.062	0.93	1.014	1.092									nucleus		GO:0043226 organelle; GO:0043231 intracellular membrane-bounded organelle; GO:0043229 intracellular organelle; GO:0005634 nucleus; GO:0044464 cell part; GO:0005622 intracellular; GO:0044424 intracellular part; GO:0043227 membrane-bounded organelle; GO:0005623 cell;	GO:0008757 S-adenosylmethionine-dependent methyltransferase activity; GO:0008168 methyltransferase activity; GO:0008276 protein methyltransferase activity; GO:0003824 catalytic activity; GO:0042054 histone methyltransferase activity; GO:0005488 binding; GO:0016279 protein-lysine N-methyltransferase activity; GO:0016278 lysine N-methyltransferase activity; GO:0016741 transferase activity, transfer…				IPR001214; IPR003616; IPR006560;	SET domain; Post-SET domain; AWS domain;	U	KOG4442	Clathrin coat binding protein/Huntingtin interacting protein HIP1, involved in regulation of endocytosis
A0A1P8AR48	34	S	Uncharacterized protein	At1g16750	1	0.00676236	49.333		EFNGRDS(1)PK	EFNGRDS(1)PK			3	0.87252	1	1.056	1.112	1.12	0.95	0.892	0.926									nucleus							IPR025757; IPR006869;	Ternary complex factor MIP1, leucine-zipper; Domain of unknown function DUF547;
A0A1P8AR67	201	S	SPA1-related 4	SPA4	0.912388	0.0032877	65.043		Y(0.063)Y(0.01)S(0.912)ALS(0.015)CNGR	Y(0.063)Y(0.01)S(0.912)ALS(0.015)CNGR			2	1.752	1	0.933	1.008	0.996	0.93	1.143	0.985									chloroplast			GO:0005515 protein binding; GO:0005488 binding;				IPR017986; IPR015943;	WD40-repeat-containing domain; WD40/YVTN repeat-like-containing domain;	J	KOG1033	eIF-2alpha kinase PEK/EIF2AK3
A0A1P8AR93	249	S	WRKY DNA-binding protein 57	WRKY57	1	0.0128109	58.476		DNNAPS(1)PR	DNNAPS(1)PR			2	0.028183	1	0.984	0.883	0.969	1.151	1.049	0.965									nucleus	GO:0050794 regulation of cellular process; GO:0010468 regulation of gene expression; GO:0006355 regulation of transcription, DNA-templated; GO:0031326 regulation of cellular biosynthetic process; GO:0080090 regulation of primary metabolic process; GO:0060255 regulation of macromolecule metabolic process; GO:0019219 regulation of nucleobase-containing compound metabolic process; GO:0010556 regulat…		GO:0097159 organic cyclic compound binding; GO:1901363 heterocyclic compound binding; GO:0003677 DNA binding; GO:0005488 binding; GO:0001071 nucleic acid binding transcription factor activity; GO:0003676 nucleic acid binding; GO:0043565 sequence-specific DNA binding; GO:0003700 transcription factor activity, sequence-specific DNA binding;				IPR003657;	WRKY domain;
A0A1P8AR94	455	S	TRAF-like superfamily protein	At1g04300	0.837467	0.00320062	66.617		STAVLS(0.163)S(0.837)PR	STAVLS(0.163)S(0.837)PR			2	-0.58063	1	1.651	0.877	0.776	0.856	1.08	0.908									nucleus									O	KOG1863	Ubiquitin carboxyl-terminal hydrolase
A0A1P8ARE6	323	S	Tetratricopeptide repeat (TPR)-like superfamily protein	At1g02650	0.998094	0.037495	45.207		DRS(0.998)LT(0.002)GPVWKR	DRS(0.998)LT(0.002)GPVWKR			2	-0.8457	1	1.138	1.081	1.065	0.939	0.819	1.046									cytoplasm			GO:0005515 protein binding; GO:0005488 binding;				IPR011990; IPR001623;	Tetratricopeptide-like helical domain; DnaJ domain;
A0A1P8ARH3	184	S	Ubiquitin-conjugating enzyme 34	UBC34	0.914322	2.49593e-71	163.31		YNQQQLAEQATTQLTT(0.001)PES(0.914)PQKS(0.078)DT(0.007)K	YNQQQLAEQATTQLTT(0.001)PES(0.914)PQKS(0.078)DT(0.007)K			4	2.0449	1	0.967	1.108	1.099	1.036	0.877	0.948									cytoplasm				K04554	UBE2J2; ubiquitin-conjugating enzyme E2 J2 [EC:2.3.2.23]	ath04141 Protein processing in endoplasmic reticulum - Arabidopsis thaliana (thale cress); ath04120 Ubiquitin mediated proteolysis - Arabidopsis thaliana (thale cress);	IPR016135; IPR000608;	Ubiquitin-conjugating enzyme/RWD-like; Ubiquitin-conjugating enzyme E2;	O	KOG0894	Ubiquitin-protein ligase
A0A1P8ARI3	391	S	RNA polymerase II degradation factor-like protein (DUF1296)	At1g29370	0.992824	7.81142e-05	66.401		ELDFQY(0.005)S(0.993)PFS(0.002)AQQSMQSR	ELDFQY(0.005)S(0.993)PFS(0.002)AQQSMQSR			3	-2.3891	1															nucleus
A0A1P8ARI3	312	S	RNA polymerase II degradation factor-like protein (DUF1296)	At1g29370	1	0	397.56		EVLKQENS(1)EGAQEHQYTFTQSEQGYAYENAK	EVLKQENS(1)EGAQEHQYTFTQSEQGYAYENAK			4	0.10856	1	0.81	1.042	0.956	1.022	1.195	0.931									nucleus
A0A1P8ARN1	448	S	Splicing factor PWI domain-containing protein / RNA recognition motif (RRM)-containing protein	At1g60200	0.998126	9.6507e-132	209.96		ILSGQAAIGSETVQT(0.002)S(0.998)PIENDHK	ILSGQAAIGSETVQT(0.002)S(0.998)PIENDHK			4	0.2231	6	0.97	1.014	1.001	1.024	0.976	1.038	0.97	1.01097	1.06263	1.01891	0.94027	1.01765	0.978	0.58524	chloroplast	GO:0006396 RNA processing; GO:0006725 cellular aromatic compound metabolic process; GO:1901360 organic cyclic compound metabolic process; GO:0006807 nitrogen compound metabolic process; GO:0044238 primary metabolic process; GO:0044237 cellular metabolic process; GO:0071704 organic substance metabolic process; GO:0006397 mRNA processing; GO:0016070 RNA metabolic process; GO:0008152 metabolic proce…		GO:0097159 organic cyclic compound binding; GO:1901363 heterocyclic compound binding; GO:1901265 nucleoside phosphate binding; GO:0005488 binding; GO:0003676 nucleic acid binding; GO:0000166 nucleotide binding; GO:0036094 small molecule binding;	K12822	RBM25; RNA-binding protein 25	ath03040 Spliceosome - Arabidopsis thaliana (thale cress);	IPR034268; IPR000504; IPR012677; IPR002483;	RBM25, RNA recognition motif; RNA recognition motif domain; Nucleotide-binding alpha-beta plait domain; PWI domain;	A	KOG2253	U1 snRNP complex, subunit SNU71 and related PWI-motif proteins
A0A1P8ARN1	251	S	Splicing factor PWI domain-containing protein / RNA recognition motif (RRM)-containing protein	At1g60200	0.991964	3.20563e-05	79.514		SKDGDS(0.992)NT(0.008)DVAR	SKDGDS(0.992)NT(0.008)DVAR			3	-0.51109	1	0.992	0.985	0.891	1.124	1.143	0.853	0.992	0.982054	0.94586	1.11841	1.10116	0.836275	1.047	0.73524	chloroplast	GO:0006396 RNA processing; GO:0006725 cellular aromatic compound metabolic process; GO:1901360 organic cyclic compound metabolic process; GO:0006807 nitrogen compound metabolic process; GO:0044238 primary metabolic process; GO:0044237 cellular metabolic process; GO:0071704 organic substance metabolic process; GO:0006397 mRNA processing; GO:0016070 RNA metabolic process; GO:0008152 metabolic proce…		GO:0097159 organic cyclic compound binding; GO:1901363 heterocyclic compound binding; GO:1901265 nucleoside phosphate binding; GO:0005488 binding; GO:0003676 nucleic acid binding; GO:0000166 nucleotide binding; GO:0036094 small molecule binding;	K12822	RBM25; RNA-binding protein 25	ath03040 Spliceosome - Arabidopsis thaliana (thale cress);	IPR034268; IPR000504; IPR012677; IPR002483;	RBM25, RNA recognition motif; RNA recognition motif domain; Nucleotide-binding alpha-beta plait domain; PWI domain;	A	KOG2253	U1 snRNP complex, subunit SNU71 and related PWI-motif proteins
A0A1P8ARN1	377	S	Splicing factor PWI domain-containing protein / RNA recognition motif (RRM)-containing protein	At1g60200	0.999999	0.000163813	69.747		YEEEEEEDDDDS(1)RRR	YEEEEEEDDDDS(1)RRR			4	-0.22631	1															chloroplast	GO:0006396 RNA processing; GO:0006725 cellular aromatic compound metabolic process; GO:1901360 organic cyclic compound metabolic process; GO:0006807 nitrogen compound metabolic process; GO:0044238 primary metabolic process; GO:0044237 cellular metabolic process; GO:0071704 organic substance metabolic process; GO:0006397 mRNA processing; GO:0016070 RNA metabolic process; GO:0008152 metabolic proce…		GO:0097159 organic cyclic compound binding; GO:1901363 heterocyclic compound binding; GO:1901265 nucleoside phosphate binding; GO:0005488 binding; GO:0003676 nucleic acid binding; GO:0000166 nucleotide binding; GO:0036094 small molecule binding;	K12822	RBM25; RNA-binding protein 25	ath03040 Spliceosome - Arabidopsis thaliana (thale cress);	IPR034268; IPR000504; IPR012677; IPR002483;	RBM25, RNA recognition motif; RNA recognition motif domain; Nucleotide-binding alpha-beta plait domain; PWI domain;	A	KOG2253	U1 snRNP complex, subunit SNU71 and related PWI-motif proteins
A0A1P8ARS7	292	T	TCP-1/cpn60 chaperonin family protein	At1g24510	1	0.00394051	69.721		FQELT(1)PEK	FQELT(1)PEK			3	-0.89978	1	1.026	1.042	0.979	0.942	1.004	1.047									cytoplasm	GO:0006457 protein folding; GO:0009987 cellular process;		GO:0005524 ATP binding; GO:1901265 nucleoside phosphate binding; GO:0001882 nucleoside binding; GO:0043167 ion binding; GO:0005515 protein binding; GO:0000166 nucleotide binding; GO:0097159 organic cyclic compound binding; GO:1901363 heterocyclic compound binding; GO:0032549 ribonucleoside binding; GO:0097367 carbohydrate derivative binding; GO:0032553 ribonucleotide binding; GO:0005488 binding; …	K09497			IPR027410; IPR027409; IPR027413;	TCP-1-like chaperonin intermediate domain; GroEL-like apical domain; GroEL-like equatorial domain;	O	KOG0357	Chaperonin complex component, TCP-1 epsilon subunit (CCT5)
A0A1P8ART9	265	S	Tudor/PWWP/MBT superfamily protein	At1g80810	0.999993	8.87072e-30	141.6		VHS(1)PVNTK	VHS(1)PVNTK			3	0.42477	5	1.016	0.946	0.98	1.022	0.946	1.128									nucleus			GO:0005488 binding;				IPR011989; IPR016024;	Armadillo-like helical; Armadillo-type fold;	D	KOG1525	Sister chromatid cohesion complex Cohesin, subunit PDS5
A0A1P8ARU4	873	S	Histone acetyltransferase of the CBP family 12	HAC12	0.999983	2.44646e-10	95.205		KEELVES(1)PELTSK	KEELVES(1)PELTSK			3	0.64394	2	0.967	0.965	1.038	1.06	1.041	0.934									nucleus	GO:0018393 internal peptidyl-lysine acetylation; GO:0050794 regulation of cellular process; GO:0016043 cellular component organization; GO:0060255 regulation of macromolecule metabolic process; GO:0016570 histone modification; GO:0019219 regulation of nucleobase-containing compound metabolic process; GO:0044267 cellular protein metabolic process; GO:0044237 cellular metabolic process; GO:0071704 …	GO:0043226 organelle; GO:0043231 intracellular membrane-bounded organelle; GO:0043229 intracellular organelle; GO:0005634 nucleus; GO:0044464 cell part; GO:0005622 intracellular; GO:0044424 intracellular part; GO:0043227 membrane-bounded organelle; GO:0005623 cell;	GO:0034212 peptide N-acetyltransferase activity; GO:0061733 peptide-lysine-N-acetyltransferase activity; GO:0043167 ion binding; GO:0005515 protein binding; GO:0003712 transcription cofactor activity; GO:0008270 zinc ion binding; GO:0008080 N-acetyltransferase activity; GO:0016747 transferase activity, transferring acyl groups other than amino-acyl groups; GO:0016407 acetyltransferase activity; G…	K04498			IPR031162; IPR000197; IPR013083; IPR011011; IPR000433; IPR019787;	CBP/p300-type histone acetyltransferase domain; Zinc finger, TAZ-type; Zinc finger, RING/FYVE/PHD-type; Zinc finger, FYVE/PHD-type; Zinc finger, ZZ-type; Zinc finger, PHD-finger;	K	KOG1778	CREB binding protein/P300 and related TAZ Zn-finger proteins
A0A1P8ARU4	843	S	Histone acetyltransferase of the CBP family 12	HAC12	1	4.37893e-51	170.48		HGLSGDS(1)PKQENIK	HGLSGDS(1)PKQENIK			4	-1.1755	2	0.915	0.842	1.13	0.982	1.093	1.033									nucleus	GO:0018393 internal peptidyl-lysine acetylation; GO:0050794 regulation of cellular process; GO:0016043 cellular component organization; GO:0060255 regulation of macromolecule metabolic process; GO:0016570 histone modification; GO:0019219 regulation of nucleobase-containing compound metabolic process; GO:0044267 cellular protein metabolic process; GO:0044237 cellular metabolic process; GO:0071704 …	GO:0043226 organelle; GO:0043231 intracellular membrane-bounded organelle; GO:0043229 intracellular organelle; GO:0005634 nucleus; GO:0044464 cell part; GO:0005622 intracellular; GO:0044424 intracellular part; GO:0043227 membrane-bounded organelle; GO:0005623 cell;	GO:0034212 peptide N-acetyltransferase activity; GO:0061733 peptide-lysine-N-acetyltransferase activity; GO:0043167 ion binding; GO:0005515 protein binding; GO:0003712 transcription cofactor activity; GO:0008270 zinc ion binding; GO:0008080 N-acetyltransferase activity; GO:0016747 transferase activity, transferring acyl groups other than amino-acyl groups; GO:0016407 acetyltransferase activity; G…	K04498			IPR031162; IPR000197; IPR013083; IPR011011; IPR000433; IPR019787;	CBP/p300-type histone acetyltransferase domain; Zinc finger, TAZ-type; Zinc finger, RING/FYVE/PHD-type; Zinc finger, FYVE/PHD-type; Zinc finger, ZZ-type; Zinc finger, PHD-finger;	K	KOG1778	CREB binding protein/P300 and related TAZ Zn-finger proteins
A0A1P8ARW9	698	S	Paired amphipathic helix Sin3-like protein	SNL6	0.796586	2.78361e-09	96.444		HELEEGELS(0.797)PT(0.2)AS(0.003)R	HELEEGELS(0.797)PT(0.2)AS(0.003)R			2	1.3055	1	1.018	1.109	0.985	0.947	0.964	1.018									nucleus	GO:0050794 regulation of cellular process; GO:0010468 regulation of gene expression; GO:0006355 regulation of transcription, DNA-templated; GO:0031326 regulation of cellular biosynthetic process; GO:0080090 regulation of primary metabolic process; GO:0060255 regulation of macromolecule metabolic process; GO:0019219 regulation of nucleobase-containing compound metabolic process; GO:0010556 regulat…			K11644			IPR013194; IPR031693;	Histone deacetylase interacting domain; Sin3, C-terminal;	B	KOG4204	Histone deacetylase complex, SIN3 component
A0A1P8ARZ0	1188	T	THO2	THO2	0.893627	1.63349e-21	118.96		T(0.066)S(0.04)T(0.894)ADKDLNYLESR	T(0.066)S(0.04)T(0.894)ADKDLNYLESR			3	-0.71085	3	0.931	1.045	0.973	1.074	0.964	1.026									nucleus				K12879	THOC2; THO complex subunit 2	ath03040 Spliceosome - Arabidopsis thaliana (thale cress); ath03013 RNA transport - Arabidopsis thaliana (thale cress);	IPR021418; IPR032302; IPR021726;	THO complex, subunitTHOC2, C-terminal; THO complex subunit 2, N-terminal domain; THO complex, subunitTHOC2, N-terminal;	K	KOG1874	KEKE-like motif-containing transcription regulator (Rlr1)/suppressor of sin4
A0A1P8ARZ0	1138	S	THO2	THO2	0.998689	5.28925e-31	136.57		ETDET(0.001)PRIS(0.999)DENPVKPASK	ETDET(0.001)PRIS(0.999)DENPVKPASK			3	-0.43874	3	1.256	1.05	1.052	0.921	0.989	0.81									nucleus				K12879	THOC2; THO complex subunit 2	ath03040 Spliceosome - Arabidopsis thaliana (thale cress); ath03013 RNA transport - Arabidopsis thaliana (thale cress);	IPR021418; IPR032302; IPR021726;	THO complex, subunitTHOC2, C-terminal; THO complex subunit 2, N-terminal domain; THO complex, subunitTHOC2, N-terminal;	K	KOG1874	KEKE-like motif-containing transcription regulator (Rlr1)/suppressor of sin4
A0A1P8ARZ0	1102	S	THO2	THO2	0.830914	5.41811e-15	107.98		TESIPS(0.169)KS(0.831)DQGHLK	TESIPS(0.169)KS(0.831)DQGHLK			4	-0.59186	1	1.064	0.971	1.133	0.924	0.927	1.034									nucleus				K12879	THOC2; THO complex subunit 2	ath03040 Spliceosome - Arabidopsis thaliana (thale cress); ath03013 RNA transport - Arabidopsis thaliana (thale cress);	IPR021418; IPR032302; IPR021726;	THO complex, subunitTHOC2, C-terminal; THO complex subunit 2, N-terminal domain; THO complex, subunitTHOC2, N-terminal;	K	KOG1874	KEKE-like motif-containing transcription regulator (Rlr1)/suppressor of sin4
A0A1P8ARZ0	1508	S	THO2	THO2	0.999999	7.76393e-23	127.58		EKS(1)LPLKEDFEASK	EKS(1)LPLKEDFEASK			4	0.27536	1	1.009	0.988	1.064	0.979	0.978	1.017									nucleus				K12879	THOC2; THO complex subunit 2	ath03040 Spliceosome - Arabidopsis thaliana (thale cress); ath03013 RNA transport - Arabidopsis thaliana (thale cress);	IPR021418; IPR032302; IPR021726;	THO complex, subunitTHOC2, C-terminal; THO complex subunit 2, N-terminal domain; THO complex, subunitTHOC2, N-terminal;	K	KOG1874	KEKE-like motif-containing transcription regulator (Rlr1)/suppressor of sin4
A0A1P8ARZ0	1286	S	THO2	THO2	1	0.00336311	41.513		KGDAEHKEHDS(1)EPR	KGDAEHKEHDS(1)EPR			5	1.4793	1	1.079	1.009	1.021	1.149	0.822	0.977									nucleus				K12879	THOC2; THO complex subunit 2	ath03040 Spliceosome - Arabidopsis thaliana (thale cress); ath03013 RNA transport - Arabidopsis thaliana (thale cress);	IPR021418; IPR032302; IPR021726;	THO complex, subunitTHOC2, C-terminal; THO complex subunit 2, N-terminal domain; THO complex, subunitTHOC2, N-terminal;	K	KOG1874	KEKE-like motif-containing transcription regulator (Rlr1)/suppressor of sin4
A0A1P8ARZ0	236	T	THO2	THO2	0.967691	9.5093e-14	97.469		FQSSSSAST(0.014)VKLT(0.968)PT(0.018)ANT(0.001)TANR	FQSSSSAST(0.014)VKLT(0.968)PT(0.018)ANT(0.001)TANR			4	-0.89443	1	0.97	1.232	0.98	0.881	0.992	0.979									nucleus				K12879	THOC2; THO complex subunit 2	ath03040 Spliceosome - Arabidopsis thaliana (thale cress); ath03013 RNA transport - Arabidopsis thaliana (thale cress);	IPR021418; IPR032302; IPR021726;	THO complex, subunitTHOC2, C-terminal; THO complex subunit 2, N-terminal domain; THO complex, subunitTHOC2, N-terminal;	K	KOG1874	KEKE-like motif-containing transcription regulator (Rlr1)/suppressor of sin4
A0A1P8ARZ0	1397	S	THO2	THO2	0.999969	0.000142181	95.483		HSEAS(1)LEK	HSEAS(1)LEK			3	0.5866	2	1.153	0.963	0.959	0.952	1.017	1.013									nucleus				K12879	THOC2; THO complex subunit 2	ath03040 Spliceosome - Arabidopsis thaliana (thale cress); ath03013 RNA transport - Arabidopsis thaliana (thale cress);	IPR021418; IPR032302; IPR021726;	THO complex, subunitTHOC2, C-terminal; THO complex subunit 2, N-terminal domain; THO complex, subunitTHOC2, N-terminal;	K	KOG1874	KEKE-like motif-containing transcription regulator (Rlr1)/suppressor of sin4
A0A1P8ARZ0	1120	S	THO2	THO2	0.946873	0.00321558	46.494		GGNPLDS(0.029)QPS(0.947)IS(0.024)KK	GGNPLDS(0.029)QPS(0.947)IS(0.024)KK			3	-1.5768	1	1.205	0.982	0.931	0.909	1.063	0.971									nucleus				K12879	THOC2; THO complex subunit 2	ath03040 Spliceosome - Arabidopsis thaliana (thale cress); ath03013 RNA transport - Arabidopsis thaliana (thale cress);	IPR021418; IPR032302; IPR021726;	THO complex, subunitTHOC2, C-terminal; THO complex subunit 2, N-terminal domain; THO complex, subunitTHOC2, N-terminal;	K	KOG1874	KEKE-like motif-containing transcription regulator (Rlr1)/suppressor of sin4
A0A1P8ARZ0	1045	T	THO2	THO2	1	0.00364236	70.942		APPVHT(1)PK	APPVHT(1)PK			3	-0.29208	1	1.064	0.927	0.963	0.984	1.024	1.075									nucleus				K12879	THOC2; THO complex subunit 2	ath03040 Spliceosome - Arabidopsis thaliana (thale cress); ath03013 RNA transport - Arabidopsis thaliana (thale cress);	IPR021418; IPR032302; IPR021726;	THO complex, subunitTHOC2, C-terminal; THO complex subunit 2, N-terminal domain; THO complex, subunitTHOC2, N-terminal;	K	KOG1874	KEKE-like motif-containing transcription regulator (Rlr1)/suppressor of sin4
A0A1P8ARZ3	232	S	FAM91 carboxy-terminus protein	At1g35220	0.999979	1.64629e-80	201.08		AILS(1)DDEDASR	AILS(1)DDEDASR			2	-0.61758	2	1.078	1.08	0.891	0.961	0.928	1.124									plasma membrane							IPR028091; IPR028097;	FAM91, N-terminal domain; FAM91, C-terminal domain;	S	KOG3707	Uncharacterized conserved protein
A0A1P8ARZ3	267	S	FAM91 carboxy-terminus protein	At1g35220	0.920074	1.97346e-53	159.86		SADGEEAQHGDNLGTES(0.007)S(0.073)GS(0.92)R	SADGEEAQHGDNLGTES(0.007)S(0.073)GS(0.92)R			3	0.43237	1	1.198	0.863	0.851	1.118	1.135	0.863									plasma membrane							IPR028091; IPR028097;	FAM91, N-terminal domain; FAM91, C-terminal domain;	S	KOG3707	Uncharacterized conserved protein
A0A1P8AS57	570	T	Leucine-rich repeat protein kinase family protein	At1g51790	0.92892	0.0127876	46.249		RDT(0.929)GS(0.069)MRPS(0.003)MQR	RDT(0.929)GS(0.069)MRPS(0.003)MQR			3	-0.94818	1	0.873	0.965	0.857	1.053	1.267	0.94									plasma membrane	GO:0016310 phosphorylation; GO:0044267 cellular protein metabolic process; GO:0044238 primary metabolic process; GO:0044237 cellular metabolic process; GO:0006796 phosphate-containing compound metabolic process; GO:0071704 organic substance metabolic process; GO:0008152 metabolic process; GO:0006468 protein phosphorylation; GO:0006793 phosphorus metabolic process; GO:0044260 cellular macromolecul…		GO:0005524 ATP binding; GO:1901265 nucleoside phosphate binding; GO:0016773 phosphotransferase activity, alcohol group as acceptor; GO:0001882 nucleoside binding; GO:0043167 ion binding; GO:0005515 protein binding; GO:0004672 protein kinase activity; GO:0000166 nucleotide binding; GO:0097159 organic cyclic compound binding; GO:1901363 heterocyclic compound binding; GO:0032549 ribonucleoside bindi…				IPR000719; IPR001245; IPR032675; IPR013320; IPR024788; IPR011009;	Protein kinase domain; Serine-threonine/tyrosine-protein kinase catalytic domain; Leucine-rich repeat domain, L domain-like; Concanavalin A-like lectin/glucanase domain; Malectin-like carbohydrate-binding domain; Protein kinase-like domain;	R	KOG0619	FOG: Leucine rich repeat
A0A1P8AS57	557	T	Leucine-rich repeat protein kinase family protein	At1g51790	0.793948	1.34629e-14	115.38		T(0.006)VT(0.794)AT(0.189)S(0.012)NGPSLQR	T(0.006)VT(0.794)AT(0.189)S(0.012)NGPSLQR			2	1.5187	1	0.842	1.011	0.746	1.034	1.411	0.882									plasma membrane	GO:0016310 phosphorylation; GO:0044267 cellular protein metabolic process; GO:0044238 primary metabolic process; GO:0044237 cellular metabolic process; GO:0006796 phosphate-containing compound metabolic process; GO:0071704 organic substance metabolic process; GO:0008152 metabolic process; GO:0006468 protein phosphorylation; GO:0006793 phosphorus metabolic process; GO:0044260 cellular macromolecul…		GO:0005524 ATP binding; GO:1901265 nucleoside phosphate binding; GO:0016773 phosphotransferase activity, alcohol group as acceptor; GO:0001882 nucleoside binding; GO:0043167 ion binding; GO:0005515 protein binding; GO:0004672 protein kinase activity; GO:0000166 nucleotide binding; GO:0097159 organic cyclic compound binding; GO:1901363 heterocyclic compound binding; GO:0032549 ribonucleoside bindi…				IPR000719; IPR001245; IPR032675; IPR013320; IPR024788; IPR011009;	Protein kinase domain; Serine-threonine/tyrosine-protein kinase catalytic domain; Leucine-rich repeat domain, L domain-like; Concanavalin A-like lectin/glucanase domain; Malectin-like carbohydrate-binding domain; Protein kinase-like domain;	R	KOG0619	FOG: Leucine rich repeat
A0A1P8ASD6	15	S	FAD/NAD(P)-binding oxidoreductase family protein	At1g55980	0.935534	0.00353517	48.216		KQMS(0.936)S(0.064)VAVAMK	KQMS(0.936)S(0.064)VAVAMK			3	-0.60475	1	1.066	1.01	0.988	0.945	1.089	0.93									chloroplast	GO:0044699 single-organism process; GO:0008152 metabolic process; GO:0055114 oxidation-reduction process; GO:0044710 single-organism metabolic process;		GO:0003824 catalytic activity; GO:0016491 oxidoreductase activity;				IPR016040; IPR023753;	NAD(P)-binding domain; FAD/NAD(P)-binding domain;
A0A1P8ASE9	6	S	Actin-like ATPase superfamily protein	At1g30540	1	0.000589669	73.93		NPHS(1)NGNLR	NPHS(1)NGNLR			3	0.14482	3	0.825	0.945	1.124	1.097	0.98	1.015									cytoplasm							IPR002731;	ATPase, BadF/BadG/BcrA/BcrD type;	G	KOG1794	N-Acetylglucosamine kinase
A0A1P8ASJ0	6	T	PLAC8 family protein	At1g52200	0.8312	4.4196e-114	204.81		VT(0.167)T(0.831)PS(0.002)EEDSNNGLPVQQPGT(1)PNQR	VT(0.167)T(0.831)PS(0.002)EEDSNNGLPVQQPGT(1)PNQR			3	-0.52947	1	0.931	0.888	1.056	1.044	1.081	0.995									chloroplast
A0A1P8ASJ0	23	T	PLAC8 family protein	At1g52200	1	4.4196e-114	204.81		VTTPSEEDSNNGLPVQQPGT(1)PNQR	VTTPSEEDSNNGLPVQQPGT(1)PNQR			3	0.34402	6	1.007	0.916	0.967	1.055	1.021	1.053									chloroplast
A0A1P8ASK1	1002	S	Kinase superfamily with octicosapeptide/Phox/Bem1p domain-containing protein	At1g79570	0.997659	0.00298227	63.46		S(0.004)CFAGRS(0.998)S(0.998)EQER	S(0.004)CFAGRS(0.998)S(0.998)EQER			2	-1.5833	1	1.044	0.945	0.902	1.038	1.09	0.998									nucleus	GO:0016310 phosphorylation; GO:0044267 cellular protein metabolic process; GO:0044238 primary metabolic process; GO:0044237 cellular metabolic process; GO:0006796 phosphate-containing compound metabolic process; GO:0071704 organic substance metabolic process; GO:0008152 metabolic process; GO:0006468 protein phosphorylation; GO:0006793 phosphorus metabolic process; GO:0044260 cellular macromolecul…		GO:0005524 ATP binding; GO:1901265 nucleoside phosphate binding; GO:0016773 phosphotransferase activity, alcohol group as acceptor; GO:0001882 nucleoside binding; GO:0043167 ion binding; GO:0005515 protein binding; GO:0004672 protein kinase activity; GO:0000166 nucleotide binding; GO:0097159 organic cyclic compound binding; GO:1901363 heterocyclic compound binding; GO:0032549 ribonucleoside bindi…				IPR000270; IPR000719; IPR001245; IPR011009;	PB1 domain; Protein kinase domain; Serine-threonine/tyrosine-protein kinase catalytic domain; Protein kinase-like domain;	T	KOG0192	Tyrosine kinase specific for activated (GTP-bound) p21cdc42Hs
A0A1P8ASK1	685	S	Kinase superfamily with octicosapeptide/Phox/Bem1p domain-containing protein	At1g79570	1	1.0743e-09	105.14		EAVGKS(1)HDEFK	EAVGKS(1)HDEFK			4	-0.14509	3	0.996	1.037	1.033	0.913	1.013	1.039									nucleus	GO:0016310 phosphorylation; GO:0044267 cellular protein metabolic process; GO:0044238 primary metabolic process; GO:0044237 cellular metabolic process; GO:0006796 phosphate-containing compound metabolic process; GO:0071704 organic substance metabolic process; GO:0008152 metabolic process; GO:0006468 protein phosphorylation; GO:0006793 phosphorus metabolic process; GO:0044260 cellular macromolecul…		GO:0005524 ATP binding; GO:1901265 nucleoside phosphate binding; GO:0016773 phosphotransferase activity, alcohol group as acceptor; GO:0001882 nucleoside binding; GO:0043167 ion binding; GO:0005515 protein binding; GO:0004672 protein kinase activity; GO:0000166 nucleotide binding; GO:0097159 organic cyclic compound binding; GO:1901363 heterocyclic compound binding; GO:0032549 ribonucleoside bindi…				IPR000270; IPR000719; IPR001245; IPR011009;	PB1 domain; Protein kinase domain; Serine-threonine/tyrosine-protein kinase catalytic domain; Protein kinase-like domain;	T	KOG0192	Tyrosine kinase specific for activated (GTP-bound) p21cdc42Hs
A0A1P8ASK1	130	S	Kinase superfamily with octicosapeptide/Phox/Bem1p domain-containing protein	At1g79570	0.772362	8.35551e-05	73.722		T(0.045)NS(0.772)S(0.183)LHEFGNK	T(0.045)NS(0.772)S(0.183)LHEFGNK			2	0.038686	2	0.882	1.008	0.929	0.951	1.305	0.88									nucleus	GO:0016310 phosphorylation; GO:0044267 cellular protein metabolic process; GO:0044238 primary metabolic process; GO:0044237 cellular metabolic process; GO:0006796 phosphate-containing compound metabolic process; GO:0071704 organic substance metabolic process; GO:0008152 metabolic process; GO:0006468 protein phosphorylation; GO:0006793 phosphorus metabolic process; GO:0044260 cellular macromolecul…		GO:0005524 ATP binding; GO:1901265 nucleoside phosphate binding; GO:0016773 phosphotransferase activity, alcohol group as acceptor; GO:0001882 nucleoside binding; GO:0043167 ion binding; GO:0005515 protein binding; GO:0004672 protein kinase activity; GO:0000166 nucleotide binding; GO:0097159 organic cyclic compound binding; GO:1901363 heterocyclic compound binding; GO:0032549 ribonucleoside bindi…				IPR000270; IPR000719; IPR001245; IPR011009;	PB1 domain; Protein kinase domain; Serine-threonine/tyrosine-protein kinase catalytic domain; Protein kinase-like domain;	T	KOG0192	Tyrosine kinase specific for activated (GTP-bound) p21cdc42Hs
A0A1P8ASK1	655	S	Kinase superfamily with octicosapeptide/Phox/Bem1p domain-containing protein	At1g79570	0.862826	0	321.53		LS(0.05)KS(0.863)DNS(0.081)LS(0.007)SQFVTSESPANTAQQDSGK	LS(0.05)KS(0.863)DNS(0.081)LS(0.007)SQFVTSESPANTAQQDSGK			3	0.90469	1	0.952	0.959	1.136	0.919	0.953	1.113									nucleus	GO:0016310 phosphorylation; GO:0044267 cellular protein metabolic process; GO:0044238 primary metabolic process; GO:0044237 cellular metabolic process; GO:0006796 phosphate-containing compound metabolic process; GO:0071704 organic substance metabolic process; GO:0008152 metabolic process; GO:0006468 protein phosphorylation; GO:0006793 phosphorus metabolic process; GO:0044260 cellular macromolecul…		GO:0005524 ATP binding; GO:1901265 nucleoside phosphate binding; GO:0016773 phosphotransferase activity, alcohol group as acceptor; GO:0001882 nucleoside binding; GO:0043167 ion binding; GO:0005515 protein binding; GO:0004672 protein kinase activity; GO:0000166 nucleotide binding; GO:0097159 organic cyclic compound binding; GO:1901363 heterocyclic compound binding; GO:0032549 ribonucleoside bindi…				IPR000270; IPR000719; IPR001245; IPR011009;	PB1 domain; Protein kinase domain; Serine-threonine/tyrosine-protein kinase catalytic domain; Protein kinase-like domain;	T	KOG0192	Tyrosine kinase specific for activated (GTP-bound) p21cdc42Hs
A0A1P8ASK1	1003	S	Kinase superfamily with octicosapeptide/Phox/Bem1p domain-containing protein	At1g79570	0.99841	0.00140086	63.46		S(0.004)CFAGRS(0.998)S(0.998)EQER	S(0.004)CFAGRS(0.998)S(0.998)EQER			2	-1.5833	2	1.004	0.937	0.919	1.038	1.11	0.998									nucleus	GO:0016310 phosphorylation; GO:0044267 cellular protein metabolic process; GO:0044238 primary metabolic process; GO:0044237 cellular metabolic process; GO:0006796 phosphate-containing compound metabolic process; GO:0071704 organic substance metabolic process; GO:0008152 metabolic process; GO:0006468 protein phosphorylation; GO:0006793 phosphorus metabolic process; GO:0044260 cellular macromolecul…		GO:0005524 ATP binding; GO:1901265 nucleoside phosphate binding; GO:0016773 phosphotransferase activity, alcohol group as acceptor; GO:0001882 nucleoside binding; GO:0043167 ion binding; GO:0005515 protein binding; GO:0004672 protein kinase activity; GO:0000166 nucleotide binding; GO:0097159 organic cyclic compound binding; GO:1901363 heterocyclic compound binding; GO:0032549 ribonucleoside bindi…				IPR000270; IPR000719; IPR001245; IPR011009;	PB1 domain; Protein kinase domain; Serine-threonine/tyrosine-protein kinase catalytic domain; Protein kinase-like domain;	T	KOG0192	Tyrosine kinase specific for activated (GTP-bound) p21cdc42Hs
A0A1P8ASK1	930	S	Kinase superfamily with octicosapeptide/Phox/Bem1p domain-containing protein	At1g79570	0.987611	1.35583e-11	116.63		T(0.012)PDS(0.988)EPKDEK	T(0.012)PDS(0.988)EPKDEK			3	0.047662	4	1.137	1.107	1.007	0.931	0.922	0.967									nucleus	GO:0016310 phosphorylation; GO:0044267 cellular protein metabolic process; GO:0044238 primary metabolic process; GO:0044237 cellular metabolic process; GO:0006796 phosphate-containing compound metabolic process; GO:0071704 organic substance metabolic process; GO:0008152 metabolic process; GO:0006468 protein phosphorylation; GO:0006793 phosphorus metabolic process; GO:0044260 cellular macromolecul…		GO:0005524 ATP binding; GO:1901265 nucleoside phosphate binding; GO:0016773 phosphotransferase activity, alcohol group as acceptor; GO:0001882 nucleoside binding; GO:0043167 ion binding; GO:0005515 protein binding; GO:0004672 protein kinase activity; GO:0000166 nucleotide binding; GO:0097159 organic cyclic compound binding; GO:1901363 heterocyclic compound binding; GO:0032549 ribonucleoside bindi…				IPR000270; IPR000719; IPR001245; IPR011009;	PB1 domain; Protein kinase domain; Serine-threonine/tyrosine-protein kinase catalytic domain; Protein kinase-like domain;	T	KOG0192	Tyrosine kinase specific for activated (GTP-bound) p21cdc42Hs
A0A1P8ASK1	638	S	Kinase superfamily with octicosapeptide/Phox/Bem1p domain-containing protein	At1g79570	0.99839	0.00205122	60.255		VY(0.002)CS(0.998)ERIPR	VY(0.002)CS(0.998)ERIPR			3	-0.21229	2	0.965	0.964	1.042	1.018	1.1	0.909									nucleus	GO:0016310 phosphorylation; GO:0044267 cellular protein metabolic process; GO:0044238 primary metabolic process; GO:0044237 cellular metabolic process; GO:0006796 phosphate-containing compound metabolic process; GO:0071704 organic substance metabolic process; GO:0008152 metabolic process; GO:0006468 protein phosphorylation; GO:0006793 phosphorus metabolic process; GO:0044260 cellular macromolecul…		GO:0005524 ATP binding; GO:1901265 nucleoside phosphate binding; GO:0016773 phosphotransferase activity, alcohol group as acceptor; GO:0001882 nucleoside binding; GO:0043167 ion binding; GO:0005515 protein binding; GO:0004672 protein kinase activity; GO:0000166 nucleotide binding; GO:0097159 organic cyclic compound binding; GO:1901363 heterocyclic compound binding; GO:0032549 ribonucleoside bindi…				IPR000270; IPR000719; IPR001245; IPR011009;	PB1 domain; Protein kinase domain; Serine-threonine/tyrosine-protein kinase catalytic domain; Protein kinase-like domain;	T	KOG0192	Tyrosine kinase specific for activated (GTP-bound) p21cdc42Hs
A0A1P8ASK1	1128	S	Kinase superfamily with octicosapeptide/Phox/Bem1p domain-containing protein	At1g79570	1	0.000906343	62.528		RNT(1)LVS(1)GGVR	RNT(1)LVS(1)GGVR			3	-0.31179	4	1.104	1.049	0.95	1.027	1.061	0.839									nucleus	GO:0016310 phosphorylation; GO:0044267 cellular protein metabolic process; GO:0044238 primary metabolic process; GO:0044237 cellular metabolic process; GO:0006796 phosphate-containing compound metabolic process; GO:0071704 organic substance metabolic process; GO:0008152 metabolic process; GO:0006468 protein phosphorylation; GO:0006793 phosphorus metabolic process; GO:0044260 cellular macromolecul…		GO:0005524 ATP binding; GO:1901265 nucleoside phosphate binding; GO:0016773 phosphotransferase activity, alcohol group as acceptor; GO:0001882 nucleoside binding; GO:0043167 ion binding; GO:0005515 protein binding; GO:0004672 protein kinase activity; GO:0000166 nucleotide binding; GO:0097159 organic cyclic compound binding; GO:1901363 heterocyclic compound binding; GO:0032549 ribonucleoside bindi…				IPR000270; IPR000719; IPR001245; IPR011009;	PB1 domain; Protein kinase domain; Serine-threonine/tyrosine-protein kinase catalytic domain; Protein kinase-like domain;	T	KOG0192	Tyrosine kinase specific for activated (GTP-bound) p21cdc42Hs
A0A1P8ASK1	867	S	Kinase superfamily with octicosapeptide/Phox/Bem1p domain-containing protein	At1g79570	0.999825	5.72654e-06	99.752		LPYVSPLS(1)R	LPYVSPLS(1)R			2	1.1635	1	0.965	1.042	0.971	0.945	1.073	1.019									nucleus	GO:0016310 phosphorylation; GO:0044267 cellular protein metabolic process; GO:0044238 primary metabolic process; GO:0044237 cellular metabolic process; GO:0006796 phosphate-containing compound metabolic process; GO:0071704 organic substance metabolic process; GO:0008152 metabolic process; GO:0006468 protein phosphorylation; GO:0006793 phosphorus metabolic process; GO:0044260 cellular macromolecul…		GO:0005524 ATP binding; GO:1901265 nucleoside phosphate binding; GO:0016773 phosphotransferase activity, alcohol group as acceptor; GO:0001882 nucleoside binding; GO:0043167 ion binding; GO:0005515 protein binding; GO:0004672 protein kinase activity; GO:0000166 nucleotide binding; GO:0097159 organic cyclic compound binding; GO:1901363 heterocyclic compound binding; GO:0032549 ribonucleoside bindi…				IPR000270; IPR000719; IPR001245; IPR011009;	PB1 domain; Protein kinase domain; Serine-threonine/tyrosine-protein kinase catalytic domain; Protein kinase-like domain;	T	KOG0192	Tyrosine kinase specific for activated (GTP-bound) p21cdc42Hs
A0A1P8ASK1	106	S	Kinase superfamily with octicosapeptide/Phox/Bem1p domain-containing protein	At1g79570	0.97345	1.96229e-15	111.35		GLIGISHT(0.027)GS(0.973)ECASDVSR	GLIGISHT(0.027)GS(0.973)ECASDVSR			3	-1.5592	1															nucleus	GO:0016310 phosphorylation; GO:0044267 cellular protein metabolic process; GO:0044238 primary metabolic process; GO:0044237 cellular metabolic process; GO:0006796 phosphate-containing compound metabolic process; GO:0071704 organic substance metabolic process; GO:0008152 metabolic process; GO:0006468 protein phosphorylation; GO:0006793 phosphorus metabolic process; GO:0044260 cellular macromolecul…		GO:0005524 ATP binding; GO:1901265 nucleoside phosphate binding; GO:0016773 phosphotransferase activity, alcohol group as acceptor; GO:0001882 nucleoside binding; GO:0043167 ion binding; GO:0005515 protein binding; GO:0004672 protein kinase activity; GO:0000166 nucleotide binding; GO:0097159 organic cyclic compound binding; GO:1901363 heterocyclic compound binding; GO:0032549 ribonucleoside bindi…				IPR000270; IPR000719; IPR001245; IPR011009;	PB1 domain; Protein kinase domain; Serine-threonine/tyrosine-protein kinase catalytic domain; Protein kinase-like domain;	T	KOG0192	Tyrosine kinase specific for activated (GTP-bound) p21cdc42Hs
A0A1P8ASK1	1125	T	Kinase superfamily with octicosapeptide/Phox/Bem1p domain-containing protein	At1g79570	1	0.000906343	64.04		RNT(1)LVS(1)GGVR	RNT(1)LVS(1)GGVR			3	-0.31179	3	1.205	0.977	0.925	0.987	1.032	0.933									nucleus	GO:0016310 phosphorylation; GO:0044267 cellular protein metabolic process; GO:0044238 primary metabolic process; GO:0044237 cellular metabolic process; GO:0006796 phosphate-containing compound metabolic process; GO:0071704 organic substance metabolic process; GO:0008152 metabolic process; GO:0006468 protein phosphorylation; GO:0006793 phosphorus metabolic process; GO:0044260 cellular macromolecul…		GO:0005524 ATP binding; GO:1901265 nucleoside phosphate binding; GO:0016773 phosphotransferase activity, alcohol group as acceptor; GO:0001882 nucleoside binding; GO:0043167 ion binding; GO:0005515 protein binding; GO:0004672 protein kinase activity; GO:0000166 nucleotide binding; GO:0097159 organic cyclic compound binding; GO:1901363 heterocyclic compound binding; GO:0032549 ribonucleoside bindi…				IPR000270; IPR000719; IPR001245; IPR011009;	PB1 domain; Protein kinase domain; Serine-threonine/tyrosine-protein kinase catalytic domain; Protein kinase-like domain;	T	KOG0192	Tyrosine kinase specific for activated (GTP-bound) p21cdc42Hs
A0A1P8ASM1	1822	S	ATP-dependent helicase family protein	MOM	1	0.00900904	53.756		VS(1)PS(1)GAPR	VS(1)PS(1)GAPR			2	2.0406	1	1.188	0.868	1.103	0.742	1.158	0.998									nucleus							IPR027417;	P-loop containing nucleoside triphosphate hydrolase;	K	KOG0384	Chromodomain-helicase DNA-binding protein
A0A1P8ASM1	1824	S	ATP-dependent helicase family protein	MOM	1	0.00900904	53.756		VS(1)PS(1)GAPR	VS(1)PS(1)GAPR			2	2.0406	1	1.188	0.868	1.103	0.742	1.158	0.998									nucleus							IPR027417;	P-loop containing nucleoside triphosphate hydrolase;	K	KOG0384	Chromodomain-helicase DNA-binding protein
A0A1P8ASM1	896	S	ATP-dependent helicase family protein	MOM	1	0.00535775	46.88		DHMGALES(1)PK	DHMGALES(1)PK			3	-0.66198	1	1.174	1.023	0.94	1.001	0.963	0.964									nucleus							IPR027417;	P-loop containing nucleoside triphosphate hydrolase;	K	KOG0384	Chromodomain-helicase DNA-binding protein
A0A1P8ASQ8	357	S	Phosphotransferase	HKL1	0.783866	1.49789e-07	107.93		S(0.216)RS(0.784)EIQMQK	S(0.216)RS(0.784)EIQMQK			3	-1.591	1	0.996	1.033	0.992	1.041	1.004	0.953									chloroplast	GO:0016310 phosphorylation; GO:0065008 regulation of biological quality; GO:0042593 glucose homeostasis; GO:0044763 single-organism cellular process; GO:0019725 cellular homeostasis; GO:0044699 single-organism process; GO:0005975 carbohydrate metabolic process; GO:0044238 primary metabolic process; GO:0044237 cellular metabolic process; GO:0055082 cellular chemical homeostasis; GO:0006796 phospha…		GO:0005524 ATP binding; GO:1901265 nucleoside phosphate binding; GO:0016773 phosphotransferase activity, alcohol group as acceptor; GO:0005536 glucose binding; GO:0001882 nucleoside binding; GO:0043167 ion binding; GO:0048029 monosaccharide binding; GO:0000166 nucleotide binding; GO:0097159 organic cyclic compound binding; GO:1901363 heterocyclic compound binding; GO:0032549 ribonucleoside bindin…	K00844	HK; hexokinase [EC:2.7.1.1]	ath00052 Galactose metabolism - Arabidopsis thaliana (thale cress); ath00051 Fructose and mannose metabolism - Arabidopsis thaliana (thale cress); ath01200 Carbon metabolism - Arabidopsis thaliana (thale cress); ath01100 Metabolic pathways - Arabidopsis thaliana (thale cress); ath00520 Amino sugar and nucleotide sugar metabolism - Arabidopsis thaliana (thale cress); ath00500 Starch and sucrose me…	IPR022672; IPR022673;	Hexokinase, N-terminal; Hexokinase, C-terminal;	G	KOG1369	Hexokinase
A0A1P8AST3	134	S	BSD domain (BTF2-like transcription factors, Synapse-associated proteins and DOS2-like proteins)	At1g55750	1	0.0276719	54.784		ENS(1)ELQR	ENS(1)ELQR			2	-1.904	1	1.205	1.016	0.906	1.021	0.891	1.046									cytoplasm				K03141	TFIIH1; transcription initiation factor TFIIH subunit 1	ath03420 Nucleotide excision repair - Arabidopsis thaliana (thale cress); ath03022 Basal transcription factors - Arabidopsis thaliana (thale cress);	IPR011993; IPR005607; IPR013876;	PH domain-like; BSD domain; TFIIH p62 subunit, N-terminal;	KL	KOG2074	RNA polymerase II transcription initiation/nucleotide excision repair factor TFIIH, subunit TFB1
A0A1P8ASX8	7	S	Cinnamoyl coa reductase 1	CCR1	1	0.00456371	47.712		PVDVAS(1)PAGK	PVDVAS(1)PAGK			3	-0.99876	1															chloroplast			GO:0048037 cofactor binding; GO:0003824 catalytic activity; GO:0005488 binding; GO:0050662 coenzyme binding;	K09753	CCR; cinnamoyl-CoA reductase [EC:1.2.1.44]	ath01100 Metabolic pathways - Arabidopsis thaliana (thale cress); ath00940 Phenylpropanoid biosynthesis - Arabidopsis thaliana (thale cress); ath01110 Biosynthesis of secondary metabolites - Arabidopsis thaliana (thale cress);	IPR001509; IPR016040;	NAD-dependent epimerase/dehydratase; NAD(P)-binding domain;	V	KOG1502	Flavonol reductase/cinnamoyl-CoA reductase
A0A1P8ASZ4	192	S	Mitogen-activated protein kinase	MPK11	0.811324	6.89004e-57	167.51		T(0.006)KS(0.811)ET(0.183)DFMTEYVVTR	T(0.006)KS(0.811)ET(0.183)DFMTEYVVTR			3	-0.49355	2	0.972	0.896	0.878	1.029	1.04	1.204									cytoplasm	GO:0016310 phosphorylation; GO:0044267 cellular protein metabolic process; GO:0044238 primary metabolic process; GO:0044237 cellular metabolic process; GO:0006796 phosphate-containing compound metabolic process; GO:0071704 organic substance metabolic process; GO:0008152 metabolic process; GO:0006468 protein phosphorylation; GO:0006793 phosphorus metabolic process; GO:0044260 cellular macromolecul…		GO:0005524 ATP binding; GO:1901265 nucleoside phosphate binding; GO:0016773 phosphotransferase activity, alcohol group as acceptor; GO:0001882 nucleoside binding; GO:0043167 ion binding; GO:0004672 protein kinase activity; GO:0000166 nucleotide binding; GO:0004702 signal transducer, downstream of receptor, with serine/threonine kinase activity; GO:0004871 signal transducer activity; GO:0004707 MA…	K04464			IPR000719; IPR011009;	Protein kinase domain; Protein kinase-like domain;	T	KOG0660	Mitogen-activated protein kinase
A0A1P8AT01	715	Y	Heat shock protein 70 (Hsp 70) family protein	At1g11660	0.876147	5.61816e-15	110.38		S(0.026)NS(0.098)PPAKPEHNGSY(0.876)GSR	S(0.026)NS(0.098)PPAKPEHNGSY(0.876)GSR			4	0.41253	1	0.858	0.9	0.915	1.078	1.22	0.986	0.873727	0.883219	0.953125	1.05998	1.18447	0.994955	1.195	0.037939	chloroplast				K09489			IPR029048; IPR029047;	Heat shock protein 70kD, C-terminal domain; Heat shock protein 70kD, peptide-binding domain;	O	KOG0103	Molecular chaperones HSP105/HSP110/SSE1, HSP70 superfamily
A0A1P8AT01	704	S	Heat shock protein 70 (Hsp 70) family protein	At1g11660	0.974879	7.22798e-15	108.5		S(0.019)NS(0.975)PPAKPEHNGSY(0.006)GSR	S(0.019)NS(0.975)PPAKPEHNGSY(0.006)GSR			3	0.76396	7	0.888	0.936	0.946	1.091	1.111	1.007	0.904277	0.918548	0.985417	1.07276	1.07864	1.01615	1.128	0.020717	chloroplast				K09489			IPR029048; IPR029047;	Heat shock protein 70kD, C-terminal domain; Heat shock protein 70kD, peptide-binding domain;	O	KOG0103	Molecular chaperones HSP105/HSP110/SSE1, HSP70 superfamily
A0A1P8AT01	720	S	Heat shock protein 70 (Hsp 70) family protein	At1g11660	1	0.00816399	60.161		KS(1)DDMELD	KS(1)DDMELD			2	0.28376	1	0.877	0.914	1.031	1.057	1.062	1.046	0.893075	0.896958	1.07396	1.03933	1.03107	1.0555	1.091	0.27432	chloroplast				K09489			IPR029048; IPR029047;	Heat shock protein 70kD, C-terminal domain; Heat shock protein 70kD, peptide-binding domain;	O	KOG0103	Molecular chaperones HSP105/HSP110/SSE1, HSP70 superfamily
A0A1P8AT01	570	S	Heat shock protein 70 (Hsp 70) family protein	At1g11660	0.999947	3.44124e-29	140.28		NTATES(1)ERECIAR	NTATES(1)ERECIAR			2	0.084819	1	0.878	0.806	0.92	1.068	1.178	1.12	0.894094	0.790972	0.958333	1.05015	1.14369	1.13017	1.257	0.020362	chloroplast				K09489			IPR029048; IPR029047;	Heat shock protein 70kD, C-terminal domain; Heat shock protein 70kD, peptide-binding domain;	O	KOG0103	Molecular chaperones HSP105/HSP110/SSE1, HSP70 superfamily
A0A1P8AT01	714	S	Heat shock protein 70 (Hsp 70) family protein	At1g11660	0.774931	0.00250311	45.099		S(0.446)NS(0.552)PPAKPEHNGS(0.775)Y(0.005)GS(0.222)R	S(0.446)NS(0.552)PPAKPEHNGS(0.775)Y(0.005)GS(0.222)R			3	0.30293	1	0.741	1.092	0.825	1.022	1.246	1.013	0.754582	1.07164	0.859375	1.00492	1.20971	1.0222	1.205	0.176725	chloroplast				K09489			IPR029048; IPR029047;	Heat shock protein 70kD, C-terminal domain; Heat shock protein 70kD, peptide-binding domain;	O	KOG0103	Molecular chaperones HSP105/HSP110/SSE1, HSP70 superfamily
A0A1P8AT08	863	S	Multidrug resistance-associated protein 5	ABCC5	0.98317	1.42179e-05	81.346		EVQEGGS(0.983)AS(0.017)DLK	EVQEGGS(0.983)AS(0.017)DLK			3	-0.47287	1	0.91	0.925	1.174	1.017	1.082	0.879									plasma membrane	GO:0006810 transport; GO:0055085 transmembrane transport; GO:0051179 localization; GO:0051234 establishment of localization;	GO:0031224 intrinsic component of membrane; GO:0016020 membrane; GO:0016021 integral component of membrane; GO:0044425 membrane part;	GO:1901265 nucleoside phosphate binding; GO:0015399 primary active transmembrane transporter activity; GO:0016817 hydrolase activity, acting on acid anhydrides; GO:0016787 hydrolase activity; GO:0016887 ATPase activity; GO:0097159 organic cyclic compound binding; GO:1901363 heterocyclic compound binding; GO:0016462 pyrophosphatase activity; GO:0003824 catalytic activity; GO:0032553 ribonucleotide…				IPR003593; IPR003439; IPR027417; IPR011527;	AAA+ ATPase domain; ABC transporter-like; P-loop containing nucleoside triphosphate hydrolase; ABC transporter type 1, transmembrane domain;	Q	KOG0054	Multidrug resistance-associated protein/mitoxantrone resistance protein, ABC superfamily
A0A1P8AT14	489	S	ATP-dependent DNA helicase 2 subunit KU80	KU80	0.946375	6.40479e-14	106.31		DKPS(0.054)GS(0.946)DDEDNR	DKPS(0.054)GS(0.946)DDEDNR			3	-0.29563	4	1.036	0.93	0.931	1.03	1.022	1.08									chloroplast	GO:0016043 cellular component organization; GO:0033554 cellular response to stress; GO:0065008 regulation of biological quality; GO:0006725 cellular aromatic compound metabolic process; GO:0006259 DNA metabolic process; GO:0006302 double-strand break repair; GO:0050896 response to stimulus; GO:0044237 cellular metabolic process; GO:0060249 anatomical structure homeostasis; GO:0071704 organic subs…	GO:0043564 Ku70:Ku80 complex; GO:0043226 organelle; GO:0043229 intracellular organelle; GO:0043231 intracellular membrane-bounded organelle; GO:0005634 nucleus; GO:0044464 cell part; GO:0005622 intracellular; GO:0044446 intracellular organelle part; GO:0032991 macromolecular complex; GO:0044424 intracellular part; GO:0043234 protein complex; GO:0005623 cell; GO:0043227 membrane-bounded organelle;…	GO:0003677 DNA binding; GO:0070035 purine NTP-dependent helicase activity; GO:0004386 helicase activity; GO:0008026 ATP-dependent helicase activity; GO:0042162 telomeric DNA binding; GO:0016817 hydrolase activity, acting on acid anhydrides; GO:0016787 hydrolase activity; GO:0043565 sequence-specific DNA binding; GO:0017111 nucleoside-triphosphatase activity; GO:0016887 ATPase activity; GO:1901363…	K10885	XRCC5; ATP-dependent DNA helicase 2 subunit 2	ath03450 Non-homologous end-joining - Arabidopsis thaliana (thale cress);	IPR006164; IPR016194; IPR005160; IPR014893; IPR002035;	Ku70/Ku80 beta-barrel domain; SPOC-like, C-terminal domain; Ku70/Ku80 C-terminal arm; Ku, C-terminal; von Willebrand factor, type A;	L	KOG2326	DNA-binding subunit of a DNA-dependent protein kinase (Ku80 autoantigen)
A0A1P8AT97	1872	S	ILITYHIA	ILA	1	1.79344e-87	185.62		ALLEGGS(1)DDEGASTEAQGR	ALLEGGS(1)DDEGASTEAQGR			2	-1.7745	5	1.039	1.083	0.827	0.963	1.027	1.097	0.90191	0.998157	0.960511	0.937683	1.13858	1.03784	1.089	0.26214	chloroplast			GO:0005488 binding;				IPR034085; IPR011989; IPR016024;	TOG domain; Armadillo-like helical; Armadillo-type fold;	J	KOG1242	Protein containing adaptin N-terminal region
A0A1P8ATA1	732	S	Histone acetyltransferase of the CBP family 1	HAC1	0.81923	1.81306e-75	174.22		S(0.029)CT(0.152)S(0.819)PGADISGHLQPSLK	S(0.029)CT(0.152)S(0.819)PGADISGHLQPSLK			3	-0.90042	1	0.842	0.91	0.962	1.174	1.116	0.955									nucleus	GO:0018393 internal peptidyl-lysine acetylation; GO:0050794 regulation of cellular process; GO:0016043 cellular component organization; GO:0060255 regulation of macromolecule metabolic process; GO:0016570 histone modification; GO:0019219 regulation of nucleobase-containing compound metabolic process; GO:0044267 cellular protein metabolic process; GO:0044237 cellular metabolic process; GO:0071704 …	GO:0043226 organelle; GO:0043231 intracellular membrane-bounded organelle; GO:0043229 intracellular organelle; GO:0005634 nucleus; GO:0044464 cell part; GO:0005622 intracellular; GO:0044424 intracellular part; GO:0043227 membrane-bounded organelle; GO:0005623 cell;	GO:0034212 peptide N-acetyltransferase activity; GO:0061733 peptide-lysine-N-acetyltransferase activity; GO:0043167 ion binding; GO:0003712 transcription cofactor activity; GO:0008270 zinc ion binding; GO:0008080 N-acetyltransferase activity; GO:0016747 transferase activity, transferring acyl groups other than amino-acyl groups; GO:0016407 acetyltransferase activity; GO:0016410 N-acyltransferase …	K04498			IPR031162; IPR000197; IPR013083; IPR011011; IPR000433;	CBP/p300-type histone acetyltransferase domain; Zinc finger, TAZ-type; Zinc finger, RING/FYVE/PHD-type; Zinc finger, FYVE/PHD-type; Zinc finger, ZZ-type;	K	KOG1778	CREB binding protein/P300 and related TAZ Zn-finger proteins
A0A1P8ATA6	862	S	p-loop nucleoside triphosphate hydrolases superfamily protein with CH (Calponin Homology) domain-containing protein	At1g63640	0.999874	0.000519332	67.187		HSIGAS(1)PNAR	HSIGAS(1)PNAR			3	0.1981	1	1.128	0.917	0.895	0.95	1.14	1.003									nucleus	GO:0044763 single-organism cellular process; GO:0007018 microtubule-based movement; GO:0006928 movement of cell or subcellular component; GO:0044699 single-organism process; GO:0009987 cellular process; GO:0007017 microtubule-based process;		GO:0003774 motor activity; GO:1901265 nucleoside phosphate binding; GO:0016817 hydrolase activity, acting on acid anhydrides; GO:0016787 hydrolase activity; GO:0005515 protein binding; GO:0097159 organic cyclic compound binding; GO:1901363 heterocyclic compound binding; GO:0008092 cytoskeletal protein binding; GO:0016462 pyrophosphatase activity; GO:0003824 catalytic activity; GO:0032553 ribonucl…	K10406			IPR001715; IPR027417; IPR001752;	Calponin homology domain; P-loop containing nucleoside triphosphate hydrolase; Kinesin motor domain;	Z	KOG0239	Kinesin (KAR3 subfamily)
A0A1P8ATA6	853	S	p-loop nucleoside triphosphate hydrolases superfamily protein with CH (Calponin Homology) domain-containing protein	At1g63640	0.974119	0.0107906	58.474		LVGPT(0.026)S(0.974)PR	LVGPT(0.026)S(0.974)PR			2	-2.0073	2	1.278	1.021	0.995	0.899	0.906	1.006									nucleus	GO:0044763 single-organism cellular process; GO:0007018 microtubule-based movement; GO:0006928 movement of cell or subcellular component; GO:0044699 single-organism process; GO:0009987 cellular process; GO:0007017 microtubule-based process;		GO:0003774 motor activity; GO:1901265 nucleoside phosphate binding; GO:0016817 hydrolase activity, acting on acid anhydrides; GO:0016787 hydrolase activity; GO:0005515 protein binding; GO:0097159 organic cyclic compound binding; GO:1901363 heterocyclic compound binding; GO:0008092 cytoskeletal protein binding; GO:0016462 pyrophosphatase activity; GO:0003824 catalytic activity; GO:0032553 ribonucl…	K10406			IPR001715; IPR027417; IPR001752;	Calponin homology domain; P-loop containing nucleoside triphosphate hydrolase; Kinesin motor domain;	Z	KOG0239	Kinesin (KAR3 subfamily)
A0A1P8ATA9	508	S	SIT4 phosphatase-associated family protein	At1g07990	0.997307	0.000530965	79.885		T(0.003)RDS(0.997)DEEDR	T(0.003)RDS(0.997)DEEDR			2	-0.068213	2	0.941	0.9	0.915	1.195	0.937	1.124	1.15177	0.986842	1.0945	0.976307	0.804292	1.0902	0.888	0.28018	nucleus			GO:0005488 binding;	K15501			IPR011989; IPR016024;	Armadillo-like helical; Armadillo-type fold;	D	KOG2073	SAP family cell cycle dependent phosphatase-associated protein
A0A1P8ATB0	298	S	ZIP metal ion transporter family	IAR1	0.928728	3.89904e-66	167.27		KTSASDATDKSDS(0.929)GT(0.071)EITSDGK	KTSASDATDKSDS(0.929)GT(0.071)EITSDGK			4	-0.02065	3	1.027	1.015	0.955	0.979	1.03	1.023	1.05441	0.947712	1.02358	0.997961	1.00586	0.991279	0.99	0.80158	plasma membrane	GO:0006810 transport; GO:0055085 transmembrane transport; GO:0006812 cation transport; GO:0030001 metal ion transport; GO:0006811 ion transport; GO:0051179 localization; GO:0051234 establishment of localization;	GO:0016020 membrane;	GO:0046873 metal ion transmembrane transporter activity; GO:0015075 ion transmembrane transporter activity; GO:0022892 substrate-specific transporter activity; GO:0022890 inorganic cation transmembrane transporter activity; GO:0008324 cation transmembrane transporter activity; GO:0022891 substrate-specific transmembrane transporter activity; GO:0005215 transporter activity; GO:0022857 transmembra…	K14713					P	KOG2693	Putative zinc transporter
A0A1P8ATB6	261	S	ARF-GAP domain 2	AGD2	0.999718	0.00447014	45.618		LNSHFLQQS(1)PAR	LNSHFLQQS(1)PAR			3	1.0201	1	1.14	0.899	0.909	1.104	1.093	0.881									nucleus			GO:0030234 enzyme regulator activity; GO:0060589 nucleoside-triphosphatase regulator activity; GO:0005488 binding; GO:0030695 GTPase regulator activity; GO:0005515 protein binding; GO:0098772 molecular function regulator; GO:0008047 enzyme activator activity; GO:0005096 GTPase activator activity;	K12489	ACAP; Arf-GAP with coiled-coil, ANK repeat and PH domain-containing protein	ath04144 Endocytosis - Arabidopsis thaliana (thale cress);	IPR027267; IPR020683; IPR011993; IPR001849;	Arfaptin homology (AH) domain/BAR domain; Ankyrin repeat-containing domain; PH domain-like; Pleckstrin homology domain;	T	KOG0521	Putative GTPase activating proteins (GAPs)
A0A1P8ATD2	333	S	Microtubule-associated proteins 70-2	MAP70-2	1	1.62348e-25	139.58		ALLNGPGNYS(1)FNK	ALLNGPGNYS(1)FNK			3	0.18849	3	1.101	0.988	1.083	0.893	1.036	0.947	1.28471	0.938272	0.989945	0.88154	1.09168	0.913211	0.898	0.43438	chloroplast	GO:0016043 cellular component organization; GO:0007010 cytoskeleton organization; GO:0009987 cellular process; GO:0006996 organelle organization; GO:0071840 cellular component organization or biogenesis;		GO:0015631 tubulin binding; GO:0005515 protein binding; GO:0008092 cytoskeletal protein binding; GO:0008017 microtubule binding; GO:0005488 binding;
A0A1P8ATD2	457	S	Microtubule-associated proteins 70-2	MAP70-2	0.937825	4.38235e-15	112.38		FSNS(0.026)KS(0.938)PS(0.036)NT(0.001)AQILAGR	FSNS(0.026)KS(0.938)PS(0.036)NT(0.001)AQILAGR			3	-2.1996	2	0.925	0.969	1.128	0.971	0.984	1.04	1.07935	0.920228	1.03108	0.958539	1.03688	1.00289	0.989	0.87214	chloroplast	GO:0016043 cellular component organization; GO:0007010 cytoskeleton organization; GO:0009987 cellular process; GO:0006996 organelle organization; GO:0071840 cellular component organization or biogenesis;		GO:0015631 tubulin binding; GO:0005515 protein binding; GO:0008092 cytoskeletal protein binding; GO:0008017 microtubule binding; GO:0005488 binding;
A0A1P8ATD2	265	S	Microtubule-associated proteins 70-2	MAP70-2	1	3.6094e-28	140.28		RQS(1)LGGAENLQK	RQS(1)LGGAENLQK			3	2.879	1	0.766	1.135	1.187	0.866	1.166	0.841	0.893816	1.07787	1.08501	0.854886	1.22866	0.810993	0.947	0.66296	chloroplast	GO:0016043 cellular component organization; GO:0007010 cytoskeleton organization; GO:0009987 cellular process; GO:0006996 organelle organization; GO:0071840 cellular component organization or biogenesis;		GO:0015631 tubulin binding; GO:0005515 protein binding; GO:0008092 cytoskeletal protein binding; GO:0008017 microtubule binding; GO:0005488 binding;
A0A1P8ATD2	295	S	Microtubule-associated proteins 70-2	MAP70-2	0.994664	1.01989e-17	118.31		HS(0.002)LS(0.995)INS(0.002)T(0.001)SVLK	HS(0.002)LS(0.995)INS(0.002)T(0.001)SVLK			2	0.2211	3	0.893	1.03	1.038	0.991	1.111	0.924	1.04201	0.978158	0.948812	0.978282	1.17071	0.891032	1.024	0.84284	chloroplast	GO:0016043 cellular component organization; GO:0007010 cytoskeleton organization; GO:0009987 cellular process; GO:0006996 organelle organization; GO:0071840 cellular component organization or biogenesis;		GO:0015631 tubulin binding; GO:0005515 protein binding; GO:0008092 cytoskeletal protein binding; GO:0008017 microtubule binding; GO:0005488 binding;
A0A1P8ATF8	182	S	TIFY domain/Divergent CCT motif family protein	TIFY10B	0.99995	0.000264886	68.243		EIASSPNPVCS(1)PAK	EIASSPNPVCS(1)PAK			3	0.73263	1	1.031	1.113	0.9	0.881	1.019	1.1									chloroplast				K13464	JAZ; jasmonate ZIM domain-containing protein	ath04075 Plant hormone signal transduction - Arabidopsis thaliana (thale cress);	IPR010399;	Tify domain;
A0A1P8ATH2	85	S	Tetratricopeptide repeat (TPR)-like superfamily protein	PRP39	1	0	309.19		SQVDGSTEQS(1)PKLESASSTEPEELKK	SQVDGSTEQS(1)PKLESASSTEPEELKK			5	0.053762	9	0.994	0.822	0.968	0.984	1.182	1.05									chloroplast	GO:0006396 RNA processing; GO:0006725 cellular aromatic compound metabolic process; GO:1901360 organic cyclic compound metabolic process; GO:0006807 nitrogen compound metabolic process; GO:0044238 primary metabolic process; GO:0044237 cellular metabolic process; GO:0071704 organic substance metabolic process; GO:0016070 RNA metabolic process; GO:0008152 metabolic process; GO:0090304 nucleic acid …		GO:0005515 protein binding; GO:0005488 binding;	K13217			IPR011990;	Tetratricopeptide-like helical domain;	A	KOG1258	mRNA processing protein
A0A1P8ATH2	410	S	Tetratricopeptide repeat (TPR)-like superfamily protein	PRP39	0.999998	2.49147e-13	124.51		S(1)ADDFLASDR	S(1)ADDFLASDR			2	0.21317	1	1.057	0.844	0.876	1.133	1.125	0.97									chloroplast	GO:0006396 RNA processing; GO:0006725 cellular aromatic compound metabolic process; GO:1901360 organic cyclic compound metabolic process; GO:0006807 nitrogen compound metabolic process; GO:0044238 primary metabolic process; GO:0044237 cellular metabolic process; GO:0071704 organic substance metabolic process; GO:0016070 RNA metabolic process; GO:0008152 metabolic process; GO:0090304 nucleic acid …		GO:0005515 protein binding; GO:0005488 binding;	K13217			IPR011990;	Tetratricopeptide-like helical domain;	A	KOG1258	mRNA processing protein
A0A1P8ATI8	189	T	Homeodomain-like superfamily protein	GT-1	0.999107	8.26278e-06	77.241		VT(0.007)PPQY(0.001)NKS(0.992)PNT(0.999)PPT(0.001)SAK	VT(0.007)PPQY(0.001)NKS(0.992)PNT(0.999)PPT(0.001)SAK			3	0.014526	2	0.947	1.017	1.099	0.888	1.042	1.026									nucleus			GO:0097159 organic cyclic compound binding; GO:1901363 heterocyclic compound binding; GO:0003677 DNA binding; GO:0005488 binding; GO:0003676 nucleic acid binding;				IPR001005; IPR009057; IPR017877;	SANT/Myb domain; Homeobox domain-like; Myb-like domain;	K	KOG4282	Transcription factor GT-2 and related proteins, contains trihelix DNA-binding/SANT domain
A0A1P8ATI8	186	S	Homeodomain-like superfamily protein	GT-1	0.992058	8.26278e-06	77.241		VT(0.007)PPQY(0.001)NKS(0.992)PNT(0.999)PPT(0.001)SAK	VT(0.007)PPQY(0.001)NKS(0.992)PNT(0.999)PPT(0.001)SAK			3	0.014526	2	0.947	1.017	1.099	0.888	1.042	1.026									nucleus			GO:0097159 organic cyclic compound binding; GO:1901363 heterocyclic compound binding; GO:0003677 DNA binding; GO:0005488 binding; GO:0003676 nucleic acid binding;				IPR001005; IPR009057; IPR017877;	SANT/Myb domain; Homeobox domain-like; Myb-like domain;	K	KOG4282	Transcription factor GT-2 and related proteins, contains trihelix DNA-binding/SANT domain
A0A1P8ATL2	85	T	Chloroplast RNA binding protein	CRB	0.97488	0.00258874	59.294		EGHQVT(0.025)LFT(0.975)R	EGHQVT(0.025)LFT(0.975)R			3	-0.21209	1	1.127	0.861	0.994	0.991	1.232	0.802	1.06021	0.866197	0.950287	0.99498	1.25203	0.859593	1.08	0.61174	nucleus			GO:0048037 cofactor binding; GO:0003824 catalytic activity; GO:0005488 binding; GO:0050662 coenzyme binding;				IPR001509; IPR016040;	NAD-dependent epimerase/dehydratase; NAD(P)-binding domain;
A0A1P8ATL2	63	T	Chloroplast RNA binding protein	CRB	1	0.0012322	98.055		ILIMGGT(1)R	ILIMGGT(1)R			2	-2.0407	1	1.182	1.023	0.973	0.988	0.93	0.977	1.11195	1.02918	0.93021	0.991968	0.945122	1.04716	0.972	0.67396	nucleus			GO:0048037 cofactor binding; GO:0003824 catalytic activity; GO:0005488 binding; GO:0050662 coenzyme binding;				IPR001509; IPR016040;	NAD-dependent epimerase/dehydratase; NAD(P)-binding domain;
A0A1P8ATL2	89	S	Chloroplast RNA binding protein	CRB	1	0.0123434	51.445		GKS(1)PIAK	GKS(1)PIAK			3	0.65969	1	1.16	0.955	0.927	1.03	1.039	0.935	1.09125	0.960765	0.886233	1.03414	1.05589	1.00214	1.052	0.43188	nucleus			GO:0048037 cofactor binding; GO:0003824 catalytic activity; GO:0005488 binding; GO:0050662 coenzyme binding;				IPR001509; IPR016040;	NAD-dependent epimerase/dehydratase; NAD(P)-binding domain;
A0A1P8ATN8	525	T	Receptor-like kinase in flowers 1	RKF1	0.981664	0.0141868	40.278		FT(0.982)NDENY(0.018)NRLGR	FT(0.982)NDENY(0.018)NRLGR			3	3.2745	1	0.827	0.783	1.193	1.048	1.039	1.089									plasma membrane	GO:0016310 phosphorylation; GO:0044267 cellular protein metabolic process; GO:0044238 primary metabolic process; GO:0044237 cellular metabolic process; GO:0006796 phosphate-containing compound metabolic process; GO:0071704 organic substance metabolic process; GO:0008152 metabolic process; GO:0006468 protein phosphorylation; GO:0006793 phosphorus metabolic process; GO:0044260 cellular macromolecul…		GO:0005524 ATP binding; GO:1901265 nucleoside phosphate binding; GO:0016773 phosphotransferase activity, alcohol group as acceptor; GO:0001882 nucleoside binding; GO:0043167 ion binding; GO:0004672 protein kinase activity; GO:0000166 nucleotide binding; GO:0097159 organic cyclic compound binding; GO:1901363 heterocyclic compound binding; GO:0032549 ribonucleoside binding; GO:0097367 carbohydrate …				IPR021720; IPR000719; IPR032675; IPR013320; IPR011009;	Malectin; Protein kinase domain; Leucine-rich repeat domain, L domain-like; Concanavalin A-like lectin/glucanase domain; Protein kinase-like domain;	R	KOG0619	FOG: Leucine rich repeat
A0A1P8ATP2	387	S	Galactose oxidase/kelch repeat superfamily protein	At1g74150	0.810294	2.08919e-80	180.83		KQEEGT(0.19)S(0.81)AEEDANVGPQPQQH	KQEEGT(0.19)S(0.81)AEEDANVGPQPQQH			3	-0.48808	1	1.078	0.992	0.994	0.964	0.973	1.049									mitochondria			GO:0005515 protein binding; GO:0005488 binding;				IPR015915;	Kelch-type beta propeller;	R	KOG0379	Kelch repeat-containing proteins
A0A1P8ATP9	9	S	Kinesin-like protein	At1g20060	0.997536	3.22377e-09	94.922		S(0.002)LS(0.998)PPPCPSTVTVR	S(0.002)LS(0.998)PPPCPSTVTVR			2	-0.34214	1	1.093	1.026	0.908	1.061	0.93	1.033									nucleus	GO:0044763 single-organism cellular process; GO:0007018 microtubule-based movement; GO:0006928 movement of cell or subcellular component; GO:0044699 single-organism process; GO:0009987 cellular process; GO:0007017 microtubule-based process;		GO:0003774 motor activity; GO:1901265 nucleoside phosphate binding; GO:0016817 hydrolase activity, acting on acid anhydrides; GO:0005515 protein binding; GO:0016787 hydrolase activity; GO:0097159 organic cyclic compound binding; GO:1901363 heterocyclic compound binding; GO:0008092 cytoskeletal protein binding; GO:0016462 pyrophosphatase activity; GO:0003824 catalytic activity; GO:0032553 ribonucl…				IPR027417; IPR001752;	P-loop containing nucleoside triphosphate hydrolase; Kinesin motor domain;	Z	KOG0242	Kinesin-like protein
A0A1P8ATP9	513	S	Kinesin-like protein	At1g20060	0.760093	0.00236998	49.298		KADPT(0.06)DRS(0.18)S(0.76)PR	KADPT(0.06)DRS(0.18)S(0.76)PR			3	-1.9249	1															nucleus	GO:0044763 single-organism cellular process; GO:0007018 microtubule-based movement; GO:0006928 movement of cell or subcellular component; GO:0044699 single-organism process; GO:0009987 cellular process; GO:0007017 microtubule-based process;		GO:0003774 motor activity; GO:1901265 nucleoside phosphate binding; GO:0016817 hydrolase activity, acting on acid anhydrides; GO:0005515 protein binding; GO:0016787 hydrolase activity; GO:0097159 organic cyclic compound binding; GO:1901363 heterocyclic compound binding; GO:0008092 cytoskeletal protein binding; GO:0016462 pyrophosphatase activity; GO:0003824 catalytic activity; GO:0032553 ribonucl…				IPR027417; IPR001752;	P-loop containing nucleoside triphosphate hydrolase; Kinesin motor domain;	Z	KOG0242	Kinesin-like protein
A0A1P8ATQ8	391	S	NSP-interacting kinase 3	NIK3	0.994748	0.00028565	66.022		LLDHRDS(0.995)HVT(0.004)T(0.001)AVR	LLDHRDS(0.995)HVT(0.004)T(0.001)AVR			4	-1.6314	1	0.863	1.021	1.068	1.122	1.123	0.765									chloroplast	GO:0016310 phosphorylation; GO:0044267 cellular protein metabolic process; GO:0044238 primary metabolic process; GO:0044237 cellular metabolic process; GO:0006796 phosphate-containing compound metabolic process; GO:0071704 organic substance metabolic process; GO:0008152 metabolic process; GO:0006468 protein phosphorylation; GO:0006793 phosphorus metabolic process; GO:0044260 cellular macromolecul…		GO:0005524 ATP binding; GO:1901265 nucleoside phosphate binding; GO:0016773 phosphotransferase activity, alcohol group as acceptor; GO:0001882 nucleoside binding; GO:0043167 ion binding; GO:0005515 protein binding; GO:0004672 protein kinase activity; GO:0000166 nucleotide binding; GO:0097159 organic cyclic compound binding; GO:1901363 heterocyclic compound binding; GO:0032549 ribonucleoside bindi…				IPR000719; IPR032675; IPR013320; IPR011009;	Protein kinase domain; Leucine-rich repeat domain, L domain-like; Concanavalin A-like lectin/glucanase domain; Protein kinase-like domain;	R	KOG0619	FOG: Leucine rich repeat
A0A1P8ATS2	96	S	Plastid transcriptionally active 4	PTAC4	1	1.2993e-14	111.01		RKS(1)FADNATALK	RKS(1)FADNATALK			3	-1.7044	3	1.175	0.975	1.021	0.978	0.937	0.984	1.12118	0.977934	0.981731	0.995927	0.992585	1	0.97	0.59254	chloroplast				K03969
A0A1P8ATT3	200	Y	RNA-binding (RRM/RBD/RNP motifs) family protein with retrovirus zinc finger-like domain-containing protein	AtRZ-1b	0.977683	0.00597691	47.894		ERS(0.022)Y(0.978)DRDR	ERS(0.022)Y(0.978)DRDR			2	0.67394	1	1.013	1.343	0.446	0.988	1.061	1.183	1.07881	1.42116	0.458848	0.960155	1.00856	1.10976	1.04	0.72044	nucleus			GO:0097159 organic cyclic compound binding; GO:1901363 heterocyclic compound binding; GO:1901265 nucleoside phosphate binding; GO:0046914 transition metal ion binding; GO:0005488 binding; GO:0003676 nucleic acid binding; GO:0043167 ion binding; GO:0046872 metal ion binding; GO:0043169 cation binding; GO:0000166 nucleotide binding; GO:0008270 zinc ion binding; GO:0036094 small molecule binding;	K12885	RBMX; heterogeneous nuclear ribonucleoprotein G	ath03040 Spliceosome - Arabidopsis thaliana (thale cress);	IPR000504; IPR012677; IPR001878;	RNA recognition motif domain; Nucleotide-binding alpha-beta plait domain; Zinc finger, CCHC-type;	R	KOG0118	FOG: RRM domain
A0A1P8ATW1	72	S	DEA(D/H)-box RNA helicase family protein	RH20	1	4.28457e-11	114.64		KDNDGNES(1)PR	KDNDGNES(1)PR			2	-1.0112	5	1.088	0.904	0.862	1.152	0.906	1.136									nucleus			GO:0005524 ATP binding; GO:1901265 nucleoside phosphate binding; GO:0001882 nucleoside binding; GO:0043167 ion binding; GO:0000166 nucleotide binding; GO:0097159 organic cyclic compound binding; GO:1901363 heterocyclic compound binding; GO:0032549 ribonucleoside binding; GO:0097367 carbohydrate derivative binding; GO:0032553 ribonucleotide binding; GO:0005488 binding; GO:0003676 nucleic acid bind…	K12823	DDX5; ATP-dependent RNA helicase DDX5/DBP2 [EC:3.6.4.13]	ath03040 Spliceosome - Arabidopsis thaliana (thale cress);	IPR011545; IPR014014; IPR027417; IPR014001; IPR001650;	DEAD/DEAH box helicase domain; RNA helicase, DEAD-box type, Q motif; P-loop containing nucleoside triphosphate hydrolase; Helicase superfamily 1/2, ATP-binding domain; Helicase, C-terminal;	A	KOG0331	ATP-dependent RNA helicase
A0A1P8AU41	50	S	Chaperone DnaJ-domain superfamily protein	At1g30280	0.995035	0.0343634	42.475		KFS(0.995)GDFS(0.005)R	KFS(0.995)GDFS(0.005)R			2	0.66093	1	1.011	0.97	1.182	0.939	0.944	0.994									nucleus									R	KOG0431	Auxilin-like protein and related proteins containing DnaJ domain
A0A1P8AU89	118	S	AT hook motif DNA-binding family protein	AHL12	0.982262	0.00686383	41.912		DS(0.098)S(0.92)PMS(0.982)DPNEPKR	DS(0.098)S(0.92)PMS(0.982)DPNEPKR			3	-0.46709	1															chloroplast			GO:0097159 organic cyclic compound binding; GO:1901363 heterocyclic compound binding; GO:0003677 DNA binding; GO:0005488 binding; GO:0003676 nucleic acid binding;				IPR005175;	PPC domain;
A0A1P8AU89	115	S	AT hook motif DNA-binding family protein	AHL12	0.919798	1.22815e-06	86.498		DS(0.098)S(0.92)PMS(0.982)DPNEPKR	DS(0.098)S(0.92)PMS(0.982)DPNEPKR			3	-0.46709	4	1.007	0.86	1.071	0.959	1.102	1.013									chloroplast			GO:0097159 organic cyclic compound binding; GO:1901363 heterocyclic compound binding; GO:0003677 DNA binding; GO:0005488 binding; GO:0003676 nucleic acid binding;				IPR005175;	PPC domain;
A0A1P8AUF0	88	S	Inositol polyphosphate 5-phosphatase I	IP5PI	0.998047	0.0043045	69.275		RNS(0.998)ET(0.002)FR	RNS(0.998)ET(0.002)FR			3	0.56559	1	1.006	0.946	0.937	1.09	1.055	0.976									nucleus	GO:0046486 glycerolipid metabolic process; GO:0044763 single-organism cellular process; GO:0044699 single-organism process; GO:0046839 phospholipid dephosphorylation; GO:0044255 cellular lipid metabolic process; GO:0044238 primary metabolic process; GO:0016311 dephosphorylation; GO:0044237 cellular metabolic process; GO:0006796 phosphate-containing compound metabolic process; GO:0071704 organic s…						IPR000300; IPR005135;	Inositol polyphosphate-related phosphatase; Endonuclease/exonuclease/phosphatase;	U	KOG0565	Inositol polyphosphate 5-phosphatase and related proteins
A0A1P8AUF0	187	S	Inositol polyphosphate 5-phosphatase I	IP5PI	0.984439	0.00203098	53.565		S(0.539)HS(0.461)DPPS(0.984)PS(0.016)KFK	S(0.539)HS(0.461)DPPS(0.984)PS(0.016)KFK			3	-0.65115	3	1.081	0.983	1.038	1.012	1.009	0.913									nucleus	GO:0046486 glycerolipid metabolic process; GO:0044763 single-organism cellular process; GO:0044699 single-organism process; GO:0046839 phospholipid dephosphorylation; GO:0044255 cellular lipid metabolic process; GO:0044238 primary metabolic process; GO:0016311 dephosphorylation; GO:0044237 cellular metabolic process; GO:0006796 phosphate-containing compound metabolic process; GO:0071704 organic s…						IPR000300; IPR005135;	Inositol polyphosphate-related phosphatase; Endonuclease/exonuclease/phosphatase;	U	KOG0565	Inositol polyphosphate 5-phosphatase and related proteins
A0A1P8AUF0	270	T	Inositol polyphosphate 5-phosphatase I	IP5PI	0.986347	0.0235496	54.951		QFS(0.004)T(0.01)PNT(0.986)PDR	QFS(0.004)T(0.01)PNT(0.986)PDR			2	1.4966	1	1.014	0.933	0.899	1.169	1.1	0.88									nucleus	GO:0046486 glycerolipid metabolic process; GO:0044763 single-organism cellular process; GO:0044699 single-organism process; GO:0046839 phospholipid dephosphorylation; GO:0044255 cellular lipid metabolic process; GO:0044238 primary metabolic process; GO:0016311 dephosphorylation; GO:0044237 cellular metabolic process; GO:0006796 phosphate-containing compound metabolic process; GO:0071704 organic s…						IPR000300; IPR005135;	Inositol polyphosphate-related phosphatase; Endonuclease/exonuclease/phosphatase;	U	KOG0565	Inositol polyphosphate 5-phosphatase and related proteins
A0A1P8AUH0	398	S	Zinc finger C-x8-C-x5-C-x3-H type family protein	At1g21580	0.904988	9.59839e-05	64.547		SNVLVAKPVAS(0.905)PT(0.071)S(0.024)AGIR	SNVLVAKPVAS(0.905)PT(0.071)S(0.024)AGIR			3	-2.4162	1															nucleus			GO:0046872 metal ion binding; GO:0043169 cation binding; GO:0005488 binding; GO:0043167 ion binding;				IPR000571;	Zinc finger, CCCH-type;	R	KOG1492	C3H1-type Zn-finger protein
A0A1P8AUH0	304	S	Zinc finger C-x8-C-x5-C-x3-H type family protein	At1g21580	1	0.000213426	79.705		REAS(1)NELNR	REAS(1)NELNR			3	0.036421	2	1.007	0.924	1.033	1.081	0.967	1.012									nucleus			GO:0046872 metal ion binding; GO:0043169 cation binding; GO:0005488 binding; GO:0043167 ion binding;				IPR000571;	Zinc finger, CCCH-type;	R	KOG1492	C3H1-type Zn-finger protein
A0A1P8AUH0	1544	S	Zinc finger C-x8-C-x5-C-x3-H type family protein	At1g21580	0.846546	0.000923231	58.079		LSNAIAT(0.012)S(0.847)S(0.141)GK	LSNAIAT(0.012)S(0.847)S(0.141)GK			3	-0.074685	1	1.099	0.896	0.99	1.031	0.979	1.052									nucleus			GO:0046872 metal ion binding; GO:0043169 cation binding; GO:0005488 binding; GO:0043167 ion binding;				IPR000571;	Zinc finger, CCCH-type;	R	KOG1492	C3H1-type Zn-finger protein
A0A1P8AUH0	708	S	Zinc finger C-x8-C-x5-C-x3-H type family protein	At1g21580	0.90839	0.000254189	67.11		IDKNVDS(0.086)LS(0.908)PENDS(0.002)S(0.003)R	IDKNVDS(0.086)LS(0.908)PENDS(0.002)S(0.003)R			3	0.51869	2	0.935	0.986	1.076	1.042	0.917	1.07									nucleus			GO:0046872 metal ion binding; GO:0043169 cation binding; GO:0005488 binding; GO:0043167 ion binding;				IPR000571;	Zinc finger, CCCH-type;	R	KOG1492	C3H1-type Zn-finger protein
A0A1P8AUH0	378	S	Zinc finger C-x8-C-x5-C-x3-H type family protein	At1g21580	0.999947	0.00045682	65.105		GRS(1)PVDLDISFK	GRS(1)PVDLDISFK			3	0.73063	1	0.941	1.057	0.996	0.979	0.991	1.057									nucleus			GO:0046872 metal ion binding; GO:0043169 cation binding; GO:0005488 binding; GO:0043167 ion binding;				IPR000571;	Zinc finger, CCCH-type;	R	KOG1492	C3H1-type Zn-finger protein
A0A1P8AUH0	1059	S	Zinc finger C-x8-C-x5-C-x3-H type family protein	At1g21580	0.96476	2.99842e-08	96.096		ANY(0.002)S(0.034)NS(0.965)QDGIK	ANY(0.002)S(0.034)NS(0.965)QDGIK			2	-0.48896	1	1.003	1.008	0.911	0.964	1.079	1.055									nucleus			GO:0046872 metal ion binding; GO:0043169 cation binding; GO:0005488 binding; GO:0043167 ion binding;				IPR000571;	Zinc finger, CCCH-type;	R	KOG1492	C3H1-type Zn-finger protein
A0A1P8AUH0	47	S	Zinc finger C-x8-C-x5-C-x3-H type family protein	At1g21580	0.968225	0.00215557	56.514		QS(0.001)HPES(0.968)PNLY(0.031)GR	QS(0.001)HPES(0.968)PNLY(0.031)GR			3	-2.1067	1															nucleus			GO:0046872 metal ion binding; GO:0043169 cation binding; GO:0005488 binding; GO:0043167 ion binding;				IPR000571;	Zinc finger, CCCH-type;	R	KOG1492	C3H1-type Zn-finger protein
A0A1P8AUK7	116	Y	Shaggy-like protein kinase 41	SK41	0.929529	3.16485e-06	86.367		VLVKGEPNVS(0.048)Y(0.93)ICS(0.022)R	VLVKGEPNVS(0.048)Y(0.93)ICS(0.022)R			3	0.45917	3	1.051	0.948	1.058	1.006	1	0.971									cytoplasm	GO:0016310 phosphorylation; GO:0044267 cellular protein metabolic process; GO:0044238 primary metabolic process; GO:0044237 cellular metabolic process; GO:0006796 phosphate-containing compound metabolic process; GO:0071704 organic substance metabolic process; GO:0008152 metabolic process; GO:0006468 protein phosphorylation; GO:0006793 phosphorus metabolic process; GO:0044260 cellular macromolecul…		GO:0005524 ATP binding; GO:1901265 nucleoside phosphate binding; GO:0016773 phosphotransferase activity, alcohol group as acceptor; GO:0001882 nucleoside binding; GO:0043167 ion binding; GO:0004672 protein kinase activity; GO:0000166 nucleotide binding; GO:0097159 organic cyclic compound binding; GO:1901363 heterocyclic compound binding; GO:0032549 ribonucleoside binding; GO:0097367 carbohydrate …	K03083			IPR000719; IPR011009;	Protein kinase domain; Protein kinase-like domain;	G	KOG0658	Glycogen synthase kinase-3
A0A1P8AUM6	1156	S	Binding protein	At1g58230	0.993799	0.000176339	77.776		SLAT(0.006)GPS(0.994)IGQR	SLAT(0.006)GPS(0.994)IGQR			2	0.83628	1	0.836	1.006	1.053	1.05	1.045	0.993									nucleus			GO:0005515 protein binding; GO:0005488 binding;				IPR000409; IPR011989; IPR013320; IPR031570; IPR017986; IPR011993; IPR015943; IPR016024; IPR023362;	BEACH domain; Armadillo-like helical; Concanavalin A-like lectin/glucanase domain; Domain of unknown function DUF4704; WD40-repeat-containing domain; PH domain-like; WD40/YVTN repeat-like-containing domain; Armadillo-type fold; PH-BEACH domain;	U	KOG1787	Kinase A-anchor protein Neurobeachin and related BEACH and WD40 repeat proteins
A0A1P8AUM6	1538	S	Binding protein	At1g58230	0.957551	1.21509e-14	112.82		T(0.009)S(0.033)S(0.958)GLKDVVQDK	T(0.009)S(0.033)S(0.958)GLKDVVQDK			3	-0.19179	3	1.051	1.003	1.076	0.964	1.01	0.932									nucleus			GO:0005515 protein binding; GO:0005488 binding;				IPR000409; IPR011989; IPR013320; IPR031570; IPR017986; IPR011993; IPR015943; IPR016024; IPR023362;	BEACH domain; Armadillo-like helical; Concanavalin A-like lectin/glucanase domain; Domain of unknown function DUF4704; WD40-repeat-containing domain; PH domain-like; WD40/YVTN repeat-like-containing domain; Armadillo-type fold; PH-BEACH domain;	U	KOG1787	Kinase A-anchor protein Neurobeachin and related BEACH and WD40 repeat proteins
A0A1P8AUN1	520	S	Dolichyl-diphosphooligosaccharide--protein glycosyltransferase subunit 1	At1g76400	0.927115	0.0124419	44.543		KS(0.927)T(0.056)DS(0.017)LLK	KS(0.927)T(0.056)DS(0.017)LLK			3	1.3242	1	1.086	1.034	1.085	0.907	0.959	0.985	1.08709	1.11543	1.12435	0.934089	0.863964	0.968535	0.832	0.0062235	plasma membrane	GO:0006486 protein glycosylation; GO:0043413 macromolecule glycosylation; GO:0009101 glycoprotein biosynthetic process; GO:0044763 single-organism cellular process; GO:0044267 cellular protein metabolic process; GO:0009100 glycoprotein metabolic process; GO:0044699 single-organism process; GO:0009058 biosynthetic process; GO:0044238 primary metabolic process; GO:0044237 cellular metabolic process…	GO:0016020 membrane; GO:0043229 intracellular organelle; GO:0005783 endoplasmic reticulum; GO:0005737 cytoplasm; GO:0031224 intrinsic component of membrane; GO:0012505 endomembrane system; GO:0044424 intracellular part; GO:0005623 cell; GO:0016021 integral component of membrane; GO:0043231 intracellular membrane-bounded organelle; GO:0043226 organelle; GO:0005622 intracellular; GO:0044464 cell pa…	GO:0004579 dolichyl-diphosphooligosaccharide-protein glycotransferase activity; GO:0016757 transferase activity, transferring glycosyl groups; GO:0016758 transferase activity, transferring hexosyl groups; GO:0003824 catalytic activity; GO:0016740 transferase activity; GO:0004576 oligosaccharyl transferase activity;	K12666	OST1; oligosaccharyltransferase complex subunit alpha (ribophorin I)	ath00510 N-Glycan biosynthesis - Arabidopsis thaliana (thale cress); ath04141 Protein processing in endoplasmic reticulum - Arabidopsis thaliana (thale cress); ath01100 Metabolic pathways - Arabidopsis thaliana (thale cress);			O	KOG2291	Oligosaccharyltransferase, alpha subunit (ribophorin I)
A0A1P8AUR0	179	S	Exocyst complex component SEC5	SEC5B	0.99268	0.00101788	57.267		VVLTS(0.007)LQS(0.993)FPR	VVLTS(0.007)LQS(0.993)FPR			3	-0.68957	2															cytoplasm				K17637			IPR016159;	Cullin repeat-like-containing domain;	U	KOG2347	Sec5 subunit of exocyst complex
A0A1P8AUR4	161	S	C2 calcium/lipid-binding and GRAM domain containing protein	At1g03370	0.998838	3.81025e-40	144.17		LESPIDPSTCAS(0.999)PS(0.001)R	LESPIDPSTCAS(0.999)PS(0.001)R			2	0.066176	2	1.215	0.883	0.841	1.051	1.108	0.946									chloroplast			GO:0005515 protein binding; GO:0005488 binding;				IPR031968; IPR004182; IPR000008;	Domain of unknown function DUF4782; GRAM domain; C2 domain;	S	KOG1032	Uncharacterized conserved protein, contains GRAM domain
A0A1P8AUR4	129	S	C2 calcium/lipid-binding and GRAM domain containing protein	At1g03370	0.999923	7.54553e-59	163.6		NS(1)VLDLTSSGDQTSASR	NS(1)VLDLTSSGDQTSASR			3	0.23801	2	0.965	0.924	0.8	1.134	1.102	1.07									chloroplast			GO:0005515 protein binding; GO:0005488 binding;				IPR031968; IPR004182; IPR000008;	Domain of unknown function DUF4782; GRAM domain; C2 domain;	S	KOG1032	Uncharacterized conserved protein, contains GRAM domain
A0A1P8AUV2	53	S	Homeodomain GLABROUS 2	HDG2	0.999266	1.24519e-31	133.29		SGS(0.001)ENQEGGS(0.999)GNDQDPLHPNK	SGS(0.001)ENQEGGS(0.999)GNDQDPLHPNK			3	0.35148	3	0.826	1.161	1.073	1.164	0.94	0.82									nucleus	GO:0050794 regulation of cellular process; GO:0010468 regulation of gene expression; GO:0006355 regulation of transcription, DNA-templated; GO:0031326 regulation of cellular biosynthetic process; GO:0080090 regulation of primary metabolic process; GO:0060255 regulation of macromolecule metabolic process; GO:0019219 regulation of nucleobase-containing compound metabolic process; GO:0010556 regulat…		GO:0097159 organic cyclic compound binding; GO:1901363 heterocyclic compound binding; GO:0008289 lipid binding; GO:0003677 DNA binding; GO:0043565 sequence-specific DNA binding; GO:0005488 binding; GO:0003676 nucleic acid binding;				IPR001356; IPR009057; IPR002913; IPR023393;	Homeobox domain; Homeobox domain-like; START domain; START-like domain;
A0A1P8AUW3	124	S	Protein kinase superfamily protein	EDR1	0.945705	1.3049e-18	138.24		RDS(0.946)S(0.054)EVVAQR	RDS(0.946)S(0.054)EVVAQR			2	1.2611	2	0.989	0.914	0.977	1.079	1.064	0.982									nucleus	GO:0016310 phosphorylation; GO:0044267 cellular protein metabolic process; GO:0044238 primary metabolic process; GO:0044237 cellular metabolic process; GO:0006796 phosphate-containing compound metabolic process; GO:0071704 organic substance metabolic process; GO:0008152 metabolic process; GO:0006468 protein phosphorylation; GO:0006793 phosphorus metabolic process; GO:0044260 cellular macromolecul…		GO:0005524 ATP binding; GO:1901265 nucleoside phosphate binding; GO:0016773 phosphotransferase activity, alcohol group as acceptor; GO:0001882 nucleoside binding; GO:0043167 ion binding; GO:0004672 protein kinase activity; GO:0000166 nucleotide binding; GO:0097159 organic cyclic compound binding; GO:1901363 heterocyclic compound binding; GO:0032549 ribonucleoside binding; GO:0097367 carbohydrate …				IPR000719; IPR001245; IPR011009;	Protein kinase domain; Serine-threonine/tyrosine-protein kinase catalytic domain; Protein kinase-like domain;	T	KOG0192	Tyrosine kinase specific for activated (GTP-bound) p21cdc42Hs
A0A1P8AUW3	827	T	Protein kinase superfamily protein	EDR1	0.815698	2.51924e-30	133.78		S(0.184)T(0.816)AGTPEWMAPEVLR	S(0.184)T(0.816)AGTPEWMAPEVLR			2	0.45524	3	1.014	1.048	0.965	0.975	0.975	1.06									nucleus	GO:0016310 phosphorylation; GO:0044267 cellular protein metabolic process; GO:0044238 primary metabolic process; GO:0044237 cellular metabolic process; GO:0006796 phosphate-containing compound metabolic process; GO:0071704 organic substance metabolic process; GO:0008152 metabolic process; GO:0006468 protein phosphorylation; GO:0006793 phosphorus metabolic process; GO:0044260 cellular macromolecul…		GO:0005524 ATP binding; GO:1901265 nucleoside phosphate binding; GO:0016773 phosphotransferase activity, alcohol group as acceptor; GO:0001882 nucleoside binding; GO:0043167 ion binding; GO:0004672 protein kinase activity; GO:0000166 nucleotide binding; GO:0097159 organic cyclic compound binding; GO:1901363 heterocyclic compound binding; GO:0032549 ribonucleoside binding; GO:0097367 carbohydrate …				IPR000719; IPR001245; IPR011009;	Protein kinase domain; Serine-threonine/tyrosine-protein kinase catalytic domain; Protein kinase-like domain;	T	KOG0192	Tyrosine kinase specific for activated (GTP-bound) p21cdc42Hs
A0A1P8AUW3	111	S	Protein kinase superfamily protein	EDR1	0.998823	6.42751e-05	72.523		AAT(0.001)LLS(0.999)LGSHQR	AAT(0.001)LLS(0.999)LGSHQR			3	0.28912	1	1.032	0.968	1.017	1.117	0.973	0.917									nucleus	GO:0016310 phosphorylation; GO:0044267 cellular protein metabolic process; GO:0044238 primary metabolic process; GO:0044237 cellular metabolic process; GO:0006796 phosphate-containing compound metabolic process; GO:0071704 organic substance metabolic process; GO:0008152 metabolic process; GO:0006468 protein phosphorylation; GO:0006793 phosphorus metabolic process; GO:0044260 cellular macromolecul…		GO:0005524 ATP binding; GO:1901265 nucleoside phosphate binding; GO:0016773 phosphotransferase activity, alcohol group as acceptor; GO:0001882 nucleoside binding; GO:0043167 ion binding; GO:0004672 protein kinase activity; GO:0000166 nucleotide binding; GO:0097159 organic cyclic compound binding; GO:1901363 heterocyclic compound binding; GO:0032549 ribonucleoside binding; GO:0097367 carbohydrate …				IPR000719; IPR001245; IPR011009;	Protein kinase domain; Serine-threonine/tyrosine-protein kinase catalytic domain; Protein kinase-like domain;	T	KOG0192	Tyrosine kinase specific for activated (GTP-bound) p21cdc42Hs
A0A1P8AUW3	114	S	Protein kinase superfamily protein	EDR1	0.988909	1.5365e-18	120.7		AATLLS(0.011)LGS(0.989)HQR	AATLLS(0.011)LGS(0.989)HQR			3	0.70711	2	0.784	0.996	0.99	1.075	1.154	0.953									nucleus	GO:0016310 phosphorylation; GO:0044267 cellular protein metabolic process; GO:0044238 primary metabolic process; GO:0044237 cellular metabolic process; GO:0006796 phosphate-containing compound metabolic process; GO:0071704 organic substance metabolic process; GO:0008152 metabolic process; GO:0006468 protein phosphorylation; GO:0006793 phosphorus metabolic process; GO:0044260 cellular macromolecul…		GO:0005524 ATP binding; GO:1901265 nucleoside phosphate binding; GO:0016773 phosphotransferase activity, alcohol group as acceptor; GO:0001882 nucleoside binding; GO:0043167 ion binding; GO:0004672 protein kinase activity; GO:0000166 nucleotide binding; GO:0097159 organic cyclic compound binding; GO:1901363 heterocyclic compound binding; GO:0032549 ribonucleoside binding; GO:0097367 carbohydrate …				IPR000719; IPR001245; IPR011009;	Protein kinase domain; Serine-threonine/tyrosine-protein kinase catalytic domain; Protein kinase-like domain;	T	KOG0192	Tyrosine kinase specific for activated (GTP-bound) p21cdc42Hs
A0A1P8AUY4	5097	S	Midasin	MDN1	0.820269	6.88602e-07	74.11		MQVT(0.006)DNDS(0.174)ES(0.82)NQDNQEDPDAR	MQVT(0.006)DNDS(0.174)ES(0.82)NQDNQEDPDAR			3	4.0067	1															cytoplasm	GO:0044085 cellular component biogenesis; GO:0016043 cellular component organization; GO:0034622 cellular macromolecular complex assembly; GO:0022613 ribonucleoprotein complex biogenesis; GO:0022618 ribonucleoprotein complex assembly; GO:0042254 ribosome biogenesis; GO:0042273 ribosomal large subunit biogenesis; GO:0042255 ribosome assembly; GO:0043933 macromolecular complex subunit organization;…	GO:0043226 organelle; GO:0043231 intracellular membrane-bounded organelle; GO:0043229 intracellular organelle; GO:0005634 nucleus; GO:0044464 cell part; GO:0005622 intracellular; GO:0044424 intracellular part; GO:0043227 membrane-bounded organelle; GO:0005623 cell;	GO:0005524 ATP binding; GO:1901265 nucleoside phosphate binding; GO:0001882 nucleoside binding; GO:0043167 ion binding; GO:0016817 hydrolase activity, acting on acid anhydrides; GO:0016787 hydrolase activity; GO:0000166 nucleotide binding; GO:0017111 nucleoside-triphosphatase activity; GO:0016887 ATPase activity; GO:0097159 organic cyclic compound binding; GO:1901363 heterocyclic compound binding…	K14572	MDN1; midasin	ath03008 Ribosome biogenesis in eukaryotes - Arabidopsis thaliana (thale cress);	IPR011704; IPR003593; IPR027417; IPR002035;	ATPase, dynein-related, AAA domain; AAA+ ATPase domain; P-loop containing nucleoside triphosphate hydrolase; von Willebrand factor, type A;	R	KOG1808	AAA ATPase containing von Willebrand factor type A (vWA) domain
A0A1P8AUY4	5055	S	Midasin	MDN1	0.909768	0.000168687	63.532		T(0.09)HQENS(0.91)PIHNFGDGNSR	T(0.09)HQENS(0.91)PIHNFGDGNSR			3	-1.1205	1	1.071	1.04	1.03	1.116	0.962	0.811									cytoplasm	GO:0044085 cellular component biogenesis; GO:0016043 cellular component organization; GO:0034622 cellular macromolecular complex assembly; GO:0022613 ribonucleoprotein complex biogenesis; GO:0022618 ribonucleoprotein complex assembly; GO:0042254 ribosome biogenesis; GO:0042273 ribosomal large subunit biogenesis; GO:0042255 ribosome assembly; GO:0043933 macromolecular complex subunit organization;…	GO:0043226 organelle; GO:0043231 intracellular membrane-bounded organelle; GO:0043229 intracellular organelle; GO:0005634 nucleus; GO:0044464 cell part; GO:0005622 intracellular; GO:0044424 intracellular part; GO:0043227 membrane-bounded organelle; GO:0005623 cell;	GO:0005524 ATP binding; GO:1901265 nucleoside phosphate binding; GO:0001882 nucleoside binding; GO:0043167 ion binding; GO:0016817 hydrolase activity, acting on acid anhydrides; GO:0016787 hydrolase activity; GO:0000166 nucleotide binding; GO:0017111 nucleoside-triphosphatase activity; GO:0016887 ATPase activity; GO:0097159 organic cyclic compound binding; GO:1901363 heterocyclic compound binding…	K14572	MDN1; midasin	ath03008 Ribosome biogenesis in eukaryotes - Arabidopsis thaliana (thale cress);	IPR011704; IPR003593; IPR027417; IPR002035;	ATPase, dynein-related, AAA domain; AAA+ ATPase domain; P-loop containing nucleoside triphosphate hydrolase; von Willebrand factor, type A;	R	KOG1808	AAA ATPase containing von Willebrand factor type A (vWA) domain
A0A1P8AV04	100	S	2-isopropylmalate synthase 1	IMS1	0.998941	0.00113138	67.418		DGEQS(0.999)PGAT(0.001)LTSK	DGEQS(0.999)PGAT(0.001)LTSK			3	1.3442	2	0.877	0.897	0.967	1.042	1.171	1.019									chloroplast	GO:0008152 metabolic process; GO:0044710 single-organism metabolic process; GO:0044281 small molecule metabolic process; GO:0044763 single-organism cellular process; GO:0019752 carboxylic acid metabolic process; GO:0044699 single-organism process; GO:0006082 organic acid metabolic process; GO:0044237 cellular metabolic process; GO:0009987 cellular process; GO:0043436 oxoacid metabolic process; GO…		GO:0016746 transferase activity, transferring acyl groups; GO:0046912 transferase activity, transferring acyl groups, acyl groups converted into alkyl on transfer; GO:0016740 transferase activity; GO:0003824 catalytic activity;	K01649	leuA; 2-isopropylmalate synthase [EC:2.3.3.13]	ath01230 Biosynthesis of amino acids - Arabidopsis thaliana (thale cress); ath00620 Pyruvate metabolism - Arabidopsis thaliana (thale cress); ath01100 Metabolic pathways - Arabidopsis thaliana (thale cress); ath00290 Valine, leucine and isoleucine biosynthesis - Arabidopsis thaliana (thale cress); ath01210 2-Oxocarboxylic acid metabolism - Arabidopsis thaliana (thale cress); ath01110 Biosynthesis…	IPR013785; IPR000891;	Aldolase-type TIM barrel; Pyruvate carboxyltransferase;	E	KOG2367	Alpha-isopropylmalate synthase/homocitrate synthase
A0A1P8AV18	416	S	CASC3/Barentsz eIF4AIII binding protein	At1g80000	0.803387	3.43076e-23	100.17		GTDQSCTQLPGQVFNQHSAVISLLPS(0.197)S(0.803)PPK	GTDQSCTQLPGQVFNQHSAVISLLPS(0.197)S(0.803)PPK			4	0.75193	2	0.936	1.054	0.991	0.936	1.044	1.054									nucleus							IPR018545;	Btz domain;
A0A1P8AV57	336	S	Katanin p80 WD40 repeat-containing subunit B1 homolog	DWA3	0.990167	7.58352e-07	93.424		RS(0.99)S(0.351)S(0.646)PDY(0.013)ETK	RS(0.99)S(0.351)S(0.646)PDY(0.013)ETK			3	0.67154	2	1.086	1.085	0.951	1.102	0.861	0.97									chloroplast	GO:0051013 microtubule severing; GO:0009987 cellular process; GO:0007017 microtubule-based process;	GO:0043229 intracellular organelle; GO:0044450 microtubule organizing center part; GO:0043232 intracellular non-membrane-bounded organelle; GO:0044430 cytoskeletal part; GO:0044446 intracellular organelle part; GO:0005737 cytoplasm; GO:0032991 macromolecular complex; GO:0044424 intracellular part; GO:0005875 microtubule associated complex; GO:0005623 cell; GO:0044422 organelle part; GO:0043228 no…	GO:0015631 tubulin binding; GO:0005515 protein binding; GO:0008092 cytoskeletal protein binding; GO:0008017 microtubule binding; GO:0005488 binding;	K18643			IPR017986; IPR015943; IPR028021;	WD40-repeat-containing domain; WD40/YVTN repeat-like-containing domain; Katanin p80 subunit, C-terminal;	D	KOG0267	Microtubule severing protein katanin p80 subunit B (contains WD40 repeats)
A0A1P8AV57	586	S	Katanin p80 WD40 repeat-containing subunit B1 homolog	DWA3	0.909018	0.0359582	43.03		S(0.002)LES(0.909)PGGS(0.089)K	S(0.002)LES(0.909)PGGS(0.089)K			2	0.058443	1	1.474	0.906	0.893	0.935	0.955	0.967									chloroplast	GO:0051013 microtubule severing; GO:0009987 cellular process; GO:0007017 microtubule-based process;	GO:0043229 intracellular organelle; GO:0044450 microtubule organizing center part; GO:0043232 intracellular non-membrane-bounded organelle; GO:0044430 cytoskeletal part; GO:0044446 intracellular organelle part; GO:0005737 cytoplasm; GO:0032991 macromolecular complex; GO:0044424 intracellular part; GO:0005875 microtubule associated complex; GO:0005623 cell; GO:0044422 organelle part; GO:0043228 no…	GO:0015631 tubulin binding; GO:0005515 protein binding; GO:0008092 cytoskeletal protein binding; GO:0008017 microtubule binding; GO:0005488 binding;	K18643			IPR017986; IPR015943; IPR028021;	WD40-repeat-containing domain; WD40/YVTN repeat-like-containing domain; Katanin p80 subunit, C-terminal;	D	KOG0267	Microtubule severing protein katanin p80 subunit B (contains WD40 repeats)
A0A1P8AV57	510	S	Katanin p80 WD40 repeat-containing subunit B1 homolog	DWA3	0.942884	0.000727191	70.26		S(0.019)PS(0.943)T(0.011)KY(0.027)NEAR	S(0.019)PS(0.943)T(0.011)KY(0.027)NEAR			2	1.1203	2	0.857	1.018	1.115	1.066	0.946	0.997									chloroplast	GO:0051013 microtubule severing; GO:0009987 cellular process; GO:0007017 microtubule-based process;	GO:0043229 intracellular organelle; GO:0044450 microtubule organizing center part; GO:0043232 intracellular non-membrane-bounded organelle; GO:0044430 cytoskeletal part; GO:0044446 intracellular organelle part; GO:0005737 cytoplasm; GO:0032991 macromolecular complex; GO:0044424 intracellular part; GO:0005875 microtubule associated complex; GO:0005623 cell; GO:0044422 organelle part; GO:0043228 no…	GO:0015631 tubulin binding; GO:0005515 protein binding; GO:0008092 cytoskeletal protein binding; GO:0008017 microtubule binding; GO:0005488 binding;	K18643			IPR017986; IPR015943; IPR028021;	WD40-repeat-containing domain; WD40/YVTN repeat-like-containing domain; Katanin p80 subunit, C-terminal;	D	KOG0267	Microtubule severing protein katanin p80 subunit B (contains WD40 repeats)
A0A1P8AV57	338	S	Katanin p80 WD40 repeat-containing subunit B1 homolog	DWA3	0.975832	7.58352e-07	101.5		S(0.006)S(0.019)S(0.976)PDYETK	S(0.006)S(0.019)S(0.976)PDYETK			2	-0.75229	4	1.033	1.042	0.955	1.079	0.953	0.971									chloroplast	GO:0051013 microtubule severing; GO:0009987 cellular process; GO:0007017 microtubule-based process;	GO:0043229 intracellular organelle; GO:0044450 microtubule organizing center part; GO:0043232 intracellular non-membrane-bounded organelle; GO:0044430 cytoskeletal part; GO:0044446 intracellular organelle part; GO:0005737 cytoplasm; GO:0032991 macromolecular complex; GO:0044424 intracellular part; GO:0005875 microtubule associated complex; GO:0005623 cell; GO:0044422 organelle part; GO:0043228 no…	GO:0015631 tubulin binding; GO:0005515 protein binding; GO:0008092 cytoskeletal protein binding; GO:0008017 microtubule binding; GO:0005488 binding;	K18643			IPR017986; IPR015943; IPR028021;	WD40-repeat-containing domain; WD40/YVTN repeat-like-containing domain; Katanin p80 subunit, C-terminal;	D	KOG0267	Microtubule severing protein katanin p80 subunit B (contains WD40 repeats)
A0A1P8AV57	490	S	Katanin p80 WD40 repeat-containing subunit B1 homolog	DWA3	0.989942	9.34782e-15	109.28		FEQALLPES(0.99)PT(0.01)DEAK	FEQALLPES(0.99)PT(0.01)DEAK			3	2.8441	2	1.072	1.016	1.021	1.008	0.945	0.986									chloroplast	GO:0051013 microtubule severing; GO:0009987 cellular process; GO:0007017 microtubule-based process;	GO:0043229 intracellular organelle; GO:0044450 microtubule organizing center part; GO:0043232 intracellular non-membrane-bounded organelle; GO:0044430 cytoskeletal part; GO:0044446 intracellular organelle part; GO:0005737 cytoplasm; GO:0032991 macromolecular complex; GO:0044424 intracellular part; GO:0005875 microtubule associated complex; GO:0005623 cell; GO:0044422 organelle part; GO:0043228 no…	GO:0015631 tubulin binding; GO:0005515 protein binding; GO:0008092 cytoskeletal protein binding; GO:0008017 microtubule binding; GO:0005488 binding;	K18643			IPR017986; IPR015943; IPR028021;	WD40-repeat-containing domain; WD40/YVTN repeat-like-containing domain; Katanin p80 subunit, C-terminal;	D	KOG0267	Microtubule severing protein katanin p80 subunit B (contains WD40 repeats)
A0A1P8AV57	508	S	Katanin p80 WD40 repeat-containing subunit B1 homolog	DWA3	0.909452	0.00181095	65.043		S(0.909)PS(0.089)T(0.001)KY(0.001)NEAR	S(0.909)PS(0.089)T(0.001)KY(0.001)NEAR			2	-0.357	1	0.87	0.839	1.25	0.919	1.166	0.931									chloroplast	GO:0051013 microtubule severing; GO:0009987 cellular process; GO:0007017 microtubule-based process;	GO:0043229 intracellular organelle; GO:0044450 microtubule organizing center part; GO:0043232 intracellular non-membrane-bounded organelle; GO:0044430 cytoskeletal part; GO:0044446 intracellular organelle part; GO:0005737 cytoplasm; GO:0032991 macromolecular complex; GO:0044424 intracellular part; GO:0005875 microtubule associated complex; GO:0005623 cell; GO:0044422 organelle part; GO:0043228 no…	GO:0015631 tubulin binding; GO:0005515 protein binding; GO:0008092 cytoskeletal protein binding; GO:0008017 microtubule binding; GO:0005488 binding;	K18643			IPR017986; IPR015943; IPR028021;	WD40-repeat-containing domain; WD40/YVTN repeat-like-containing domain; Katanin p80 subunit, C-terminal;	D	KOG0267	Microtubule severing protein katanin p80 subunit B (contains WD40 repeats)
A0A1P8AV66	174	S	Translation elongation factor EF1B/ribosomal protein S6 family protein	At1g64510	0.990044	0.00444546	59.155		GVIPLAY(0.01)S(0.99)IR	GVIPLAY(0.01)S(0.99)IR			2	0.49278	1	1.152	1.013	0.924	0.948	1.091	0.916	1.05882	0.975915	0.911243	0.909789	1.18975	0.996736	1.051	0.6404	chloroplast	GO:0006518 peptide metabolic process; GO:0043043 peptide biosynthetic process; GO:0044267 cellular protein metabolic process; GO:0006807 nitrogen compound metabolic process; GO:0009058 biosynthetic process; GO:0043603 cellular amide metabolic process; GO:0044238 primary metabolic process; GO:1901566 organonitrogen compound biosynthetic process; GO:1901576 organic substance biosynthetic process; G…	GO:0005840 ribosome; GO:0043226 organelle; GO:0043229 intracellular organelle; GO:0043232 intracellular non-membrane-bounded organelle; GO:0044464 cell part; GO:0005622 intracellular; GO:0005737 cytoplasm; GO:0032991 macromolecular complex; GO:0044424 intracellular part; GO:1990904 ribonucleoprotein complex; GO:0005623 cell; GO:0030529 intracellular ribonucleoprotein complex; GO:0044444 cytoplasm…	GO:0097159 organic cyclic compound binding; GO:1901363 heterocyclic compound binding; GO:0003723 RNA binding; GO:0005488 binding; GO:0003676 nucleic acid binding; GO:0005198 structural molecule activity; GO:0003735 structural constituent of ribosome; GO:0019843 rRNA binding;	K02990	RP-S6; small subunit ribosomal protein S6	ath03010 Ribosome - Arabidopsis thaliana (thale cress);	IPR014717;	Translation elongation factor EF1B/ribosomal protein S6;
A0A1P8AV94	733	S	ATP-dependent DNA helicase	RECQL2	0.85922	0.000163672	77.776		DVVLVES(0.859)S(0.141)GEEEA	DVVLVES(0.859)S(0.141)GEEEA			2	-0.7574	1	1.039	0.978	1.172	0.849	0.938	1.08									nucleus	GO:0033554 cellular response to stress; GO:0051716 cellular response to stimulus; GO:0006260 DNA replication; GO:0006725 cellular aromatic compound metabolic process; GO:0006950 response to stress; GO:0006259 DNA metabolic process; GO:1901360 organic cyclic compound metabolic process; GO:0006807 nitrogen compound metabolic process; GO:0009058 biosynthetic process; GO:0044238 primary metabolic pro…	GO:0005623 cell; GO:0005622 intracellular; GO:0044464 cell part;	GO:1901265 nucleoside phosphate binding; GO:0008026 ATP-dependent helicase activity; GO:0016817 hydrolase activity, acting on acid anhydrides; GO:0016787 hydrolase activity; GO:0016887 ATPase activity; GO:0097159 organic cyclic compound binding; GO:1901363 heterocyclic compound binding; GO:0016462 pyrophosphatase activity; GO:0003824 catalytic activity; GO:0032553 ribonucleotide binding; GO:00054…	K10899			IPR018982; IPR011991; IPR011545; IPR010997; IPR014001; IPR027417; IPR032284; IPR001650; IPR002121;	RQC domain; Winged helix-turn-helix DNA-binding domain; DEAD/DEAH box helicase domain; HRDC-like; Helicase superfamily 1/2, ATP-binding domain; P-loop containing nucleoside triphosphate hydrolase; ATP-dependent DNA helicase RecQ, zinc-binding domain; Helicase, C-terminal; HRDC domain;	R	KOG0353	ATP-dependent DNA helicase
A0A1P8AV94	627	T	ATP-dependent DNA helicase	RECQL2	0.994591	8.07892e-05	83.53		S(0.004)IT(0.995)FS(0.002)GLELK	S(0.004)IT(0.995)FS(0.002)GLELK			2	-0.39219	1	1.124	1.007	0.885	1.06	0.976	0.999									nucleus	GO:0033554 cellular response to stress; GO:0051716 cellular response to stimulus; GO:0006260 DNA replication; GO:0006725 cellular aromatic compound metabolic process; GO:0006950 response to stress; GO:0006259 DNA metabolic process; GO:1901360 organic cyclic compound metabolic process; GO:0006807 nitrogen compound metabolic process; GO:0009058 biosynthetic process; GO:0044238 primary metabolic pro…	GO:0005623 cell; GO:0005622 intracellular; GO:0044464 cell part;	GO:1901265 nucleoside phosphate binding; GO:0008026 ATP-dependent helicase activity; GO:0016817 hydrolase activity, acting on acid anhydrides; GO:0016787 hydrolase activity; GO:0016887 ATPase activity; GO:0097159 organic cyclic compound binding; GO:1901363 heterocyclic compound binding; GO:0016462 pyrophosphatase activity; GO:0003824 catalytic activity; GO:0032553 ribonucleotide binding; GO:00054…	K10899			IPR018982; IPR011991; IPR011545; IPR010997; IPR014001; IPR027417; IPR032284; IPR001650; IPR002121;	RQC domain; Winged helix-turn-helix DNA-binding domain; DEAD/DEAH box helicase domain; HRDC-like; Helicase superfamily 1/2, ATP-binding domain; P-loop containing nucleoside triphosphate hydrolase; ATP-dependent DNA helicase RecQ, zinc-binding domain; Helicase, C-terminal; HRDC domain;	R	KOG0353	ATP-dependent DNA helicase
A0A1P8AVB8	329	S	GTP-binding protein Obg/CgtA	ATOBGM	0.870707	0.000568988	54.225		S(0.002)VLS(0.032)S(0.096)ES(0.871)PVRAEKEEK	S(0.002)VLS(0.032)S(0.096)ES(0.871)PVRAEKEEK			4	0.25235	1	0.901	0.972	0.996	1.116	1.007	1.002									nucleus							IPR025486;	Domain of unknown function DUF4378;
A0A1P8AVI7	137	S	INO80 complex subunit D-like protein	At1g05860	0.999045	5.27795e-07	68.9		KVEGQT(0.001)GDEIEGS(0.999)GDNDNNNNDGVK	KVEGQT(0.001)GDEIEGS(0.999)GDNDNNNNDGVK			4	-1.024	1															nucleus							IPR025927;	Potential DNA-binding domain;
A0A1P8AVI7	19	S	INO80 complex subunit D-like protein	At1g05860	0.999997	8.20663e-05	71.98		HPS(1)PIIASTPSK	HPS(1)PIIASTPSK			3	0.93474	1	0.942	1.016	1.066	0.941	1.053	0.994									nucleus							IPR025927;	Potential DNA-binding domain;
A0A1P8AVJ7	129	S	Basic helix-loop-helix (BHLH) DNA-binding superfamily protein	At1g05710	0.981472	0.00109134	60.561		T(0.014)PLS(0.981)PAFS(0.003)VT(0.001)SQSPFR	T(0.014)PLS(0.981)PAFS(0.003)VT(0.001)SQSPFR			2	0.0037082	1	0.853	1.117	1.028	1.02	0.917	1.078									nucleus			GO:0005515 protein binding; GO:0005488 binding; GO:0046983 protein dimerization activity;				IPR011598;	Myc-type, basic helix-loop-helix (bHLH) domain;
A0A1P8AVP2	220	S	Filament-like protein (DUF869)	At1g77580	0.96751	0.0119879	62.298		S(0.016)S(0.016)AS(0.968)FNDHR	S(0.016)S(0.016)AS(0.968)FNDHR			3	0.03426	2	1.168	0.868	0.917	1.013	1.087	0.988									nucleus
A0A1P8AVQ1	18	S	NagB/RpiA/CoA transferase-like superfamily protein	At1g72340	0.99855	1.14044e-14	115.73		SS(0.001)NS(0.999)PPMADTTR	SS(0.001)NS(0.999)PPMADTTR			2	-0.595	5	0.976	0.975	0.926	1.022	1.101	1.003									chloroplast	GO:0008152 metabolic process; GO:0044237 cellular metabolic process; GO:0009987 cellular process;			K03239	EIF2B1; translation initiation factor eIF-2B subunit alpha	ath03013 RNA transport - Arabidopsis thaliana (thale cress);			J	KOG1466	Translation initiation factor 2B, alpha subunit (eIF-2Balpha/GCN3)
A0A1P8AVQ1	7	S	NagB/RpiA/CoA transferase-like superfamily protein	At1g72340	0.911993	5.81859e-05	82.663		RS(0.088)PS(0.912)FILDER	RS(0.088)PS(0.912)FILDER			3	0.91028	2	0.963	1.038	0.985	1.016	0.965	1.059									chloroplast	GO:0008152 metabolic process; GO:0044237 cellular metabolic process; GO:0009987 cellular process;			K03239	EIF2B1; translation initiation factor eIF-2B subunit alpha	ath03013 RNA transport - Arabidopsis thaliana (thale cress);			J	KOG1466	Translation initiation factor 2B, alpha subunit (eIF-2Balpha/GCN3)
A0A1P8AVQ1	5	S	NagB/RpiA/CoA transferase-like superfamily protein	At1g72340	0.999341	8.32432e-10	98.943		RS(0.999)PS(0.001)FILDER	RS(0.999)PS(0.001)FILDER			3	-0.42422	1															chloroplast	GO:0008152 metabolic process; GO:0044237 cellular metabolic process; GO:0009987 cellular process;			K03239	EIF2B1; translation initiation factor eIF-2B subunit alpha	ath03013 RNA transport - Arabidopsis thaliana (thale cress);			J	KOG1466	Translation initiation factor 2B, alpha subunit (eIF-2Balpha/GCN3)
A0A1P8AVS1	551	S	Zinc finger C-x8-C-x5-C-x3-H type family protein	At1g10320	0.997307	3.15834e-11	104.66		IHGRY(0.002)S(0.997)DDDSADGDDYGR	IHGRY(0.002)S(0.997)DDDSADGDDYGR			3	-3.2338	1	0.759	0.851	1.156	1.184	1.015	0.993									nucleus	GO:0006396 RNA processing; GO:0006725 cellular aromatic compound metabolic process; GO:1901360 organic cyclic compound metabolic process; GO:0006807 nitrogen compound metabolic process; GO:0044238 primary metabolic process; GO:0044237 cellular metabolic process; GO:0071704 organic substance metabolic process; GO:0006397 mRNA processing; GO:0016070 RNA metabolic process; GO:0000398 mRNA splicing, …	GO:0043226 organelle; GO:0043229 intracellular organelle; GO:0043231 intracellular membrane-bounded organelle; GO:0005634 nucleus; GO:0089701 U2AF; GO:0044464 cell part; GO:0005622 intracellular; GO:0044446 intracellular organelle part; GO:0032991 macromolecular complex; GO:0044424 intracellular part; GO:0043234 protein complex; GO:0005623 cell; GO:0043227 membrane-bounded organelle; GO:0044422 o…	GO:0097159 organic cyclic compound binding; GO:1901363 heterocyclic compound binding; GO:0003723 RNA binding; GO:1901265 nucleoside phosphate binding; GO:0005488 binding; GO:0003676 nucleic acid binding; GO:0043167 ion binding; GO:0043169 cation binding; GO:0046872 metal ion binding; GO:0000166 nucleotide binding; GO:0036094 small molecule binding;				IPR000571; IPR000504; IPR012677; IPR003954;	Zinc finger, CCCH-type; RNA recognition motif domain; Nucleotide-binding alpha-beta plait domain; RNA recognition motif domain, eukaryote;	A	KOG2202	U2 snRNP splicing factor, small subunit, and related proteins
A0A1P8AVS1	504	S	Zinc finger C-x8-C-x5-C-x3-H type family protein	At1g10320	0.944348	0.000112586	72.359		HAENCHDGDDS(0.944)PS(0.056)R	HAENCHDGDDS(0.944)PS(0.056)R			3	-0.44756	1		0.43	0.883	1.085	1.207	1.183									nucleus	GO:0006396 RNA processing; GO:0006725 cellular aromatic compound metabolic process; GO:1901360 organic cyclic compound metabolic process; GO:0006807 nitrogen compound metabolic process; GO:0044238 primary metabolic process; GO:0044237 cellular metabolic process; GO:0071704 organic substance metabolic process; GO:0006397 mRNA processing; GO:0016070 RNA metabolic process; GO:0000398 mRNA splicing, …	GO:0043226 organelle; GO:0043229 intracellular organelle; GO:0043231 intracellular membrane-bounded organelle; GO:0005634 nucleus; GO:0089701 U2AF; GO:0044464 cell part; GO:0005622 intracellular; GO:0044446 intracellular organelle part; GO:0032991 macromolecular complex; GO:0044424 intracellular part; GO:0043234 protein complex; GO:0005623 cell; GO:0043227 membrane-bounded organelle; GO:0044422 o…	GO:0097159 organic cyclic compound binding; GO:1901363 heterocyclic compound binding; GO:0003723 RNA binding; GO:1901265 nucleoside phosphate binding; GO:0005488 binding; GO:0003676 nucleic acid binding; GO:0043167 ion binding; GO:0043169 cation binding; GO:0046872 metal ion binding; GO:0000166 nucleotide binding; GO:0036094 small molecule binding;				IPR000571; IPR000504; IPR012677; IPR003954;	Zinc finger, CCCH-type; RNA recognition motif domain; Nucleotide-binding alpha-beta plait domain; RNA recognition motif domain, eukaryote;	A	KOG2202	U2 snRNP splicing factor, small subunit, and related proteins
A0A1P8AVY4	1058	S	NF-X-like 1	NFXL1	0.987886	7.66489e-11	106.35		S(0.01)NS(0.988)PIVT(0.002)SVNR	S(0.01)NS(0.988)PIVT(0.002)SVNR			2	-0.15695	1	1.163	1.12	0.988	1.07	0.847	0.885									nucleus	GO:0050794 regulation of cellular process; GO:0010468 regulation of gene expression; GO:0006355 regulation of transcription, DNA-templated; GO:0031326 regulation of cellular biosynthetic process; GO:0080090 regulation of primary metabolic process; GO:0060255 regulation of macromolecule metabolic process; GO:0019219 regulation of nucleobase-containing compound metabolic process; GO:0010556 regulat…	GO:0043226 organelle; GO:0043231 intracellular membrane-bounded organelle; GO:0043229 intracellular organelle; GO:0005634 nucleus; GO:0044464 cell part; GO:0005622 intracellular; GO:0044424 intracellular part; GO:0043227 membrane-bounded organelle; GO:0005623 cell;	GO:0046914 transition metal ion binding; GO:0005488 binding; GO:0001071 nucleic acid binding transcription factor activity; GO:0043167 ion binding; GO:0046872 metal ion binding; GO:0043169 cation binding; GO:0005515 protein binding; GO:0008270 zinc ion binding; GO:0003700 transcription factor activity, sequence-specific DNA binding;	K12236			IPR000967; IPR001841; IPR019787;	Zinc finger, NF-X1-type; Zinc finger, RING-type; Zinc finger, PHD-finger;	K	KOG1952	Transcription factor NF-X1, contains NFX-type Zn2+-binding and R3H domains
A0A1P8AVY6	93	S	RNA-binding (RRM/RBD/RNP motifs) family protein	At1g33470	0.895034	1.64195e-10	103.66		S(0.517)KPS(0.588)S(0.895)PIHGHVGGR	S(0.517)KPS(0.588)S(0.895)PIHGHVGGR			4	-1.4099	4	0.891	1.037	1.04	0.992	1.129	0.893									cytoplasm			GO:0097159 organic cyclic compound binding; GO:1901363 heterocyclic compound binding; GO:1901265 nucleoside phosphate binding; GO:0005488 binding; GO:0003676 nucleic acid binding; GO:0000166 nucleotide binding; GO:0036094 small molecule binding;				IPR000504; IPR012677;	RNA recognition motif domain; Nucleotide-binding alpha-beta plait domain;	R	KOG0149	Predicted RNA-binding protein SEB4 (RRM superfamily)
A0A1P8AW11	716	S	Autophagy 18h-like protein	ATG18H	0.991571	0.00422123	63.181		NAS(0.992)LPAET(0.008)K	NAS(0.992)LPAET(0.008)K			2	-0.21147	1	0.865	1.032	0.955	0.948	1.089	1.105									chloroplast			GO:0005515 protein binding; GO:0005488 binding;				IPR017986; IPR015943;	WD40-repeat-containing domain; WD40/YVTN repeat-like-containing domain;	R	KOG2109	WD40 repeat protein
A0A1P8AW11	536	S	Autophagy 18h-like protein	ATG18H	0.952802	7.71629e-33	139.47		NAELTVDT(0.002)S(0.953)DS(0.046)EDQTKPLEK	NAELTVDT(0.002)S(0.953)DS(0.046)EDQTKPLEK			4	1.0557	2	0.917	1.012	1.046	0.984	1.008	1.045									chloroplast			GO:0005515 protein binding; GO:0005488 binding;				IPR017986; IPR015943;	WD40-repeat-containing domain; WD40/YVTN repeat-like-containing domain;	R	KOG2109	WD40 repeat protein
A0A1P8AW50	466	S	Phosphoribulokinase / Uridine kinase family	AtTTM2	0.971236	8.25313e-11	113.99		GMS(0.001)HS(0.971)YS(0.024)T(0.003)QR	GMS(0.001)HS(0.971)YS(0.024)T(0.003)QR			2	-0.93787	1	0.993	1.151	0.944	1.075	0.918	0.949									cytoplasm	GO:0008152 metabolic process;		GO:0005524 ATP binding; GO:1901265 nucleoside phosphate binding; GO:0001882 nucleoside binding; GO:0043167 ion binding; GO:0000166 nucleotide binding; GO:0097159 organic cyclic compound binding; GO:1901363 heterocyclic compound binding; GO:0032549 ribonucleoside binding; GO:0097367 carbohydrate derivative binding; GO:0016301 kinase activity; GO:0003824 catalytic activity; GO:0032553 ribonucleotid…	K00876	udk; uridine kinase [EC:2.7.1.48]	ath00240 Pyrimidine metabolism - Arabidopsis thaliana (thale cress); ath01100 Metabolic pathways - Arabidopsis thaliana (thale cress);	IPR006083; IPR033469; IPR027417; IPR023577;	Phosphoribulokinase/uridine kinase; CYTH-like domain; P-loop containing nucleoside triphosphate hydrolase; CYTH domain;	TZ	KOG4203	Armadillo/beta-Catenin/plakoglobin
A0A1P8AW50	439	S	Phosphoribulokinase / Uridine kinase family	AtTTM2	0.990361	7.96766e-74	191.41		LSLDEDLVSSS(0.01)S(0.99)PK	LSLDEDLVSSS(0.01)S(0.99)PK			2	0.43262	1	1.056	1.058	0.986	0.919	0.972	1.061									cytoplasm	GO:0008152 metabolic process;		GO:0005524 ATP binding; GO:1901265 nucleoside phosphate binding; GO:0001882 nucleoside binding; GO:0043167 ion binding; GO:0000166 nucleotide binding; GO:0097159 organic cyclic compound binding; GO:1901363 heterocyclic compound binding; GO:0032549 ribonucleoside binding; GO:0097367 carbohydrate derivative binding; GO:0016301 kinase activity; GO:0003824 catalytic activity; GO:0032553 ribonucleotid…	K00876	udk; uridine kinase [EC:2.7.1.48]	ath00240 Pyrimidine metabolism - Arabidopsis thaliana (thale cress); ath01100 Metabolic pathways - Arabidopsis thaliana (thale cress);	IPR006083; IPR033469; IPR027417; IPR023577;	Phosphoribulokinase/uridine kinase; CYTH-like domain; P-loop containing nucleoside triphosphate hydrolase; CYTH domain;	TZ	KOG4203	Armadillo/beta-Catenin/plakoglobin
A0A1P8AW50	468	S	Phosphoribulokinase / Uridine kinase family	AtTTM2	0.814291	0.000423677	77.185		GMSHS(0.159)Y(0.001)S(0.814)T(0.025)QR	GMSHS(0.159)Y(0.001)S(0.814)T(0.025)QR			2	-3.387	1															cytoplasm	GO:0008152 metabolic process;		GO:0005524 ATP binding; GO:1901265 nucleoside phosphate binding; GO:0001882 nucleoside binding; GO:0043167 ion binding; GO:0000166 nucleotide binding; GO:0097159 organic cyclic compound binding; GO:1901363 heterocyclic compound binding; GO:0032549 ribonucleoside binding; GO:0097367 carbohydrate derivative binding; GO:0016301 kinase activity; GO:0003824 catalytic activity; GO:0032553 ribonucleotid…	K00876	udk; uridine kinase [EC:2.7.1.48]	ath00240 Pyrimidine metabolism - Arabidopsis thaliana (thale cress); ath01100 Metabolic pathways - Arabidopsis thaliana (thale cress);	IPR006083; IPR033469; IPR027417; IPR023577;	Phosphoribulokinase/uridine kinase; CYTH-like domain; P-loop containing nucleoside triphosphate hydrolase; CYTH domain;	TZ	KOG4203	Armadillo/beta-Catenin/plakoglobin
A0A1P8AW66	183	S	C2H2 and C2HC zinc fingers superfamily protein	JAG	1	0.00150926	85.676		FQDHHS(1)L	FQDHHS(1)L			3	0.52999	1	1.345	0.836	0.985	1.037	0.894	1.006									nucleus
A0A1P8AW68	362	S	Katanin p80 WD40 repeat-containing subunit B1 homolog	At1g11160	0.996141	4.19332e-37	157.82		DS(0.003)DS(0.996)GEESSYSER	DS(0.003)DS(0.996)GEESSYSER			2	-3.4503	1	1.039	1.043	1.044	0.928	0.982	1.007									chloroplast	GO:0051013 microtubule severing; GO:0009987 cellular process; GO:0007017 microtubule-based process;	GO:0043229 intracellular organelle; GO:0044450 microtubule organizing center part; GO:0043232 intracellular non-membrane-bounded organelle; GO:0044430 cytoskeletal part; GO:0044446 intracellular organelle part; GO:0005737 cytoplasm; GO:0032991 macromolecular complex; GO:0044424 intracellular part; GO:0005875 microtubule associated complex; GO:0005623 cell; GO:0044422 organelle part; GO:0043228 no…	GO:0015631 tubulin binding; GO:0005515 protein binding; GO:0008092 cytoskeletal protein binding; GO:0008017 microtubule binding; GO:0005488 binding;	K18643			IPR017986; IPR015943; IPR028021;	WD40-repeat-containing domain; WD40/YVTN repeat-like-containing domain; Katanin p80 subunit, C-terminal;	D	KOG0267	Microtubule severing protein katanin p80 subunit B (contains WD40 repeats)
A0A1P8AW68	295	S	Katanin p80 WD40 repeat-containing subunit B1 homolog	At1g11160	0.860931	0.011935	49.483		GS(0.058)VS(0.861)PDY(0.071)ET(0.009)R	GS(0.058)VS(0.861)PDY(0.071)ET(0.009)R			2	-2.7096	1															chloroplast	GO:0051013 microtubule severing; GO:0009987 cellular process; GO:0007017 microtubule-based process;	GO:0043229 intracellular organelle; GO:0044450 microtubule organizing center part; GO:0043232 intracellular non-membrane-bounded organelle; GO:0044430 cytoskeletal part; GO:0044446 intracellular organelle part; GO:0005737 cytoplasm; GO:0032991 macromolecular complex; GO:0044424 intracellular part; GO:0005875 microtubule associated complex; GO:0005623 cell; GO:0044422 organelle part; GO:0043228 no…	GO:0015631 tubulin binding; GO:0005515 protein binding; GO:0008092 cytoskeletal protein binding; GO:0008017 microtubule binding; GO:0005488 binding;	K18643			IPR017986; IPR015943; IPR028021;	WD40-repeat-containing domain; WD40/YVTN repeat-like-containing domain; Katanin p80 subunit, C-terminal;	D	KOG0267	Microtubule severing protein katanin p80 subunit B (contains WD40 repeats)
A0A1P8AWA3	208	S	Phosphatidylinositol 3-and 4-kinase family protein	ATPI4K	0.790549	7.11716e-55	154.93		QQNSANSETDTSSS(0.003)QGS(0.791)PIS(0.145)T(0.062)NR	QQNSANSETDTSSS(0.003)QGS(0.791)PIS(0.145)T(0.062)NR			3	-1.1319	1	0.956	0.9	0.992	1.042	1.054	1.063	0.96371	0.854701	1.11086	0.927046	1.07114	1.10041	1.058	0.5576	chloroplast			GO:0016301 kinase activity; GO:0003824 catalytic activity; GO:0016740 transferase activity; GO:0005488 binding; GO:0016772 transferase activity, transferring phosphorus-containing groups;	K00888	PI4KA; phosphatidylinositol 4-kinase A [EC:2.7.1.67]	ath04070 Phosphatidylinositol signaling system - Arabidopsis thaliana (thale cress); ath01100 Metabolic pathways - Arabidopsis thaliana (thale cress); ath00562 Inositol phosphate metabolism - Arabidopsis thaliana (thale cress);	IPR000403; IPR001263; IPR016024; IPR011009;	Phosphatidylinositol 3-/4-kinase, catalytic domain; Phosphoinositide 3-kinase, accessory (PIK) domain; Armadillo-type fold; Protein kinase-like domain;	T	KOG0902	Phosphatidylinositol 4-kinase
A0A1P8AWC2	302	S	Zinc finger C-x8-C-x5-C-x3-H type family protein	At1g04990	0.958145	1.36018e-54	153.27		ESSETEKPDNGEVQDLSEDAS(0.042)S(0.958)P	ESSETEKPDNGEVQDLSEDAS(0.042)S(0.958)P			3	-0.21984	2	0.806	0.88	0.991	1.049	1.102	1.142									chloroplast			GO:0046872 metal ion binding; GO:0043169 cation binding; GO:0005488 binding; GO:0043167 ion binding;				IPR000571;	Zinc finger, CCCH-type;	R	KOG1677	CCCH-type Zn-finger protein
A0A1P8AWC2	260	S	Zinc finger C-x8-C-x5-C-x3-H type family protein	At1g04990	0.988861	0.0112962	74.464		IS(0.989)PT(0.011)PNR	IS(0.989)PT(0.011)PNR			2	-0.20601	1	0.931	0.979	0.923	1.041	1.135	0.98									chloroplast			GO:0046872 metal ion binding; GO:0043169 cation binding; GO:0005488 binding; GO:0043167 ion binding;				IPR000571;	Zinc finger, CCCH-type;	R	KOG1677	CCCH-type Zn-finger protein
A0A1P8AWI2	64	S	Ypt/Rab-GAP domain of gyp1p superfamily protein	At1g04830	0.964635	9.01243e-42	149.04		LNSAPPPSSNTS(0.005)VPS(0.965)PS(0.03)HRPR	LNSAPPPSSNTS(0.005)VPS(0.965)PS(0.03)HRPR			3	2.0675	1	1.088	0.944	0.89	1.04	1.074	0.993									nucleus							IPR000195;	Rab-GTPase-TBC domain;	R	KOG4567	GTPase-activating protein
A0A1P8AWI5	300	S	Protein kinase superfamily protein	PERK15	0.893883	0.00333687	49.595		SSLDTDT(0.012)HVS(0.894)T(0.093)R	SSLDTDT(0.012)HVS(0.894)T(0.093)R			3	0.35707	1															chloroplast	GO:0016310 phosphorylation; GO:0044267 cellular protein metabolic process; GO:0044238 primary metabolic process; GO:0044237 cellular metabolic process; GO:0006796 phosphate-containing compound metabolic process; GO:0071704 organic substance metabolic process; GO:0008152 metabolic process; GO:0006468 protein phosphorylation; GO:0006793 phosphorus metabolic process; GO:0044260 cellular macromolecul…		GO:0005524 ATP binding; GO:1901265 nucleoside phosphate binding; GO:0016773 phosphotransferase activity, alcohol group as acceptor; GO:0001882 nucleoside binding; GO:0043167 ion binding; GO:0004672 protein kinase activity; GO:0000166 nucleotide binding; GO:0097159 organic cyclic compound binding; GO:1901363 heterocyclic compound binding; GO:0032549 ribonucleoside binding; GO:0097367 carbohydrate …				IPR000719; IPR001245; IPR013320; IPR011009;	Protein kinase domain; Serine-threonine/tyrosine-protein kinase catalytic domain; Concanavalin A-like lectin/glucanase domain; Protein kinase-like domain;	T	KOG1187	Serine/threonine protein kinase
A0A1P8AWP9	198	S	DNAse I-like superfamily protein	At1g31500	1	0.000249277	67.646		KDS(1)RDLNDPLVR	KDS(1)RDLNDPLVR			3	-0.66307	1	1.148	1.002	1.041	0.931	0.858	1.106	1.12881	0.966249	1.07209	0.926368	0.821839	1.1766	0.923	0.48282	chloroplast				K12603	CNOT6; CCR4-NOT transcription complex subunit 6 [EC:3.1.13.4]	ath03018 RNA degradation - Arabidopsis thaliana (thale cress);	IPR005135;	Endonuclease/exonuclease/phosphatase;	K	KOG0620	Glucose-repressible alcohol dehydrogenase transcriptional effector CCR4 and related proteins
A0A1P8AWY1	95	S	High chlorophyll fluorescence phenotype 173	HCF173	0.95774	0.000115054	62.646		KLDVAPPS(0.544)PQS(0.477)PPS(0.958)PPT(0.021)LK	KLDVAPPS(0.544)PQS(0.477)PPS(0.958)PPT(0.021)LK			4	1.6509	2															chloroplast							IPR016040; IPR013857; IPR008979;	NAD(P)-binding domain; NADH:ubiquinone oxidoreductase intermediate-associated protein 30; Galactose-binding domain-like;	G	KOG1203	Predicted dehydrogenase
A0A1P8AX23	23	S	Putative plant snare 12	NPSN12	1	0.000104734	73.928		NS(1)PQVNK	NS(1)PQVNK			2	2.6565	3	1.049	0.993	0.98	1.025	1.067	0.904									nucleus			GO:0005515 protein binding; GO:0005488 binding;	K08494			IPR000727;	Target SNARE coiled-coil homology domain;
A0A1P8AX32	264	S	Sec14p-like phosphatidylinositol transfer family protein	At2g16380	0.999973	0.0199581	47.894		TIEENVS(1)EK	TIEENVS(1)EK			2	0.42607	1	0.814	1.157	0.989	1.116	1.03	0.869									cytoplasm							IPR001251;	CRAL-TRIO lipid binding domain;	I	KOG1471	Phosphatidylinositol transfer protein SEC14 and related proteins
A0A1P8AX64	16	S	Ubiquitin-associated (UBA)/TS-N domain-containing protein-like protein	At2g33000	0.796641	0.000429102	61.139		SPAQIGDEHLS(0.797)PT(0.203)AK	SPAQIGDEHLS(0.797)PT(0.203)AK			3	1.0934	1	0.861	1.026	1.074	1.007	0.947	1.094									nucleus			GO:0005515 protein binding; GO:0005488 binding;				IPR009060;	UBA-like;
A0A1P8AXE7	21	S	Plant UBX domain-containing protein 2	PUX2	0.830026	5.82444e-05	89.231		KVNLS(0.001)S(0.005)S(0.164)S(0.83)GK	KVNLS(0.001)S(0.005)S(0.164)S(0.83)GK			3	0.47359	3	0.916	0.8	0.996	1.089	1.243	0.914									nucleus				K14011	UBXN6; UBX domain-containing protein 6	ath04141 Protein processing in endoplasmic reticulum - Arabidopsis thaliana (thale cress);	IPR018997; IPR029071;	PUB domain; Ubiquitin-related domain;	O	KOG2699	Predicted ubiquitin regulatory protein
A0A1P8AXG2	268	S	RNA binding protein	FPA	0.999987	1.10146e-06	90.422		RDGS(1)VDGFTPMGVDER	RDGS(1)VDGFTPMGVDER			3	-1.2948	9	0.989	1.024	1.009	0.992	0.989	1.024									nucleus			GO:0097159 organic cyclic compound binding; GO:1901363 heterocyclic compound binding; GO:1901265 nucleoside phosphate binding; GO:0005488 binding; GO:0003676 nucleic acid binding; GO:0000166 nucleotide binding; GO:0036094 small molecule binding;				IPR012921; IPR000504; IPR012677;	Spen paralogue and orthologue SPOC, C-terminal; RNA recognition motif domain; Nucleotide-binding alpha-beta plait domain;	R	KOG0118	FOG: RRM domain
A0A1P8AXG2	223	S	RNA binding protein	FPA	0.988156	8.9466e-48	144.39		RPSANGTGILPS(0.988)PT(0.012)GPGILPSPAQGTR	RPSANGTGILPS(0.988)PT(0.012)GPGILPSPAQGTR			3	0.53101	2	0.963	1.005	1.018	0.968	0.981	1.092									nucleus			GO:0097159 organic cyclic compound binding; GO:1901363 heterocyclic compound binding; GO:1901265 nucleoside phosphate binding; GO:0005488 binding; GO:0003676 nucleic acid binding; GO:0000166 nucleotide binding; GO:0036094 small molecule binding;				IPR012921; IPR000504; IPR012677;	Spen paralogue and orthologue SPOC, C-terminal; RNA recognition motif domain; Nucleotide-binding alpha-beta plait domain;	R	KOG0118	FOG: RRM domain
A0A1P8AXH4	27	S	Helicase domain-containing protein	MEE29	0.91241	0.00019197	66.467		KVSEDEDDGT(0.088)ES(0.912)EEER	KVSEDEDDGT(0.088)ES(0.912)EEER			3	-0.55278	1	0.814	1.006	0.954	1.151	0.964	1.099									cytoplasm			GO:1901265 nucleoside phosphate binding; GO:0008026 ATP-dependent helicase activity; GO:0016817 hydrolase activity, acting on acid anhydrides; GO:0016787 hydrolase activity; GO:0016887 ATPase activity; GO:0097159 organic cyclic compound binding; GO:1901363 heterocyclic compound binding; GO:0016462 pyrophosphatase activity; GO:0003824 catalytic activity; GO:0032553 ribonucleotide binding; GO:00054…	K12813	DHX16; pre-mRNA-splicing factor ATP-dependent RNA helicase DHX16 [EC:3.6.4.13]	ath03040 Spliceosome - Arabidopsis thaliana (thale cress);	IPR007502; IPR011709; IPR014001; IPR027417; IPR001650;	Helicase-associated domain; Domain of unknown function DUF1605; Helicase superfamily 1/2, ATP-binding domain; P-loop containing nucleoside triphosphate hydrolase; Helicase, C-terminal;	A	KOG0923	mRNA splicing factor ATP-dependent RNA helicase
A0A1P8AXJ0	172	S	RAB GTPase homolog 7A	RAB7A	0.995566	4.22861e-11	104.67		GQYHDS(0.996)VT(0.004)DIIDPDQSR	GQYHDS(0.996)VT(0.004)DIIDPDQSR			3	-0.30166	1	1.072	1.177	0.996	0.718	1.116	0.967									cytoplasm	GO:0050794 regulation of cellular process; GO:0044700 single organism signaling; GO:0051716 cellular response to stimulus; GO:0007165 signal transduction; GO:0050789 regulation of biological process; GO:0007154 cell communication; GO:0035556 intracellular signal transduction; GO:0044699 single-organism process; GO:0007264 small GTPase mediated signal transduction; GO:0023052 signaling; GO:0050896…		GO:1901265 nucleoside phosphate binding; GO:0001882 nucleoside binding; GO:0043167 ion binding; GO:0000166 nucleotide binding; GO:0097159 organic cyclic compound binding; GO:1901363 heterocyclic compound binding; GO:0032549 ribonucleoside binding; GO:0097367 carbohydrate derivative binding; GO:0032553 ribonucleotide binding; GO:0005488 binding; GO:0032550 purine ribonucleoside binding; GO:0043168…	K07976			IPR005225; IPR027417;	Small GTP-binding protein domain; P-loop containing nucleoside triphosphate hydrolase;	R	KOG0394	Ras-related GTPase
A0A1P8AXJ9	698	S	Leucine-rich repeat protein kinase family protein	At2g27060	0.997444	0.000611775	70.47		IQNS(0.997)PDNPT(0.002)SR	IQNS(0.997)PDNPT(0.002)SR			2	-0.18404	2	0.943	1.046	1.043	1.156	0.883	0.949									vacuolar membrane			GO:0005515 protein binding; GO:0005488 binding;				IPR013210; IPR032675;	Leucine-rich repeat-containing N-terminal, plant-type; Leucine-rich repeat domain, L domain-like;	R	KOG0619	FOG: Leucine rich repeat
A0A1P8AXK7	443	S	P-loop containing nucleoside triphosphate hydrolases superfamily protein	At2g01460	0.945287	5.23162e-06	83.423		LEDLSQPWT(0.002)RS(0.945)PT(0.052)K	LEDLSQPWT(0.002)RS(0.945)PT(0.052)K			3	2.1176	1	1.024	1.112	1.006	0.96	0.939	1.003									cytoplasm	GO:0008152 metabolic process;		GO:0005524 ATP binding; GO:1901265 nucleoside phosphate binding; GO:0001882 nucleoside binding; GO:0043167 ion binding; GO:0000166 nucleotide binding; GO:0097159 organic cyclic compound binding; GO:1901363 heterocyclic compound binding; GO:0032549 ribonucleoside binding; GO:0097367 carbohydrate derivative binding; GO:0016301 kinase activity; GO:0003824 catalytic activity; GO:0032553 ribonucleotid…				IPR006083; IPR003593; IPR033469; IPR023577; IPR027417;	Phosphoribulokinase/uridine kinase; AAA+ ATPase domain; CYTH-like domain; CYTH domain; P-loop containing nucleoside triphosphate hydrolase;	TZ	KOG4203	Armadillo/beta-Catenin/plakoglobin
A0A1P8AXN0	140	S	RING/U-box superfamily protein	At2g39100	1	0.0197727	44.721		S(1)RPLPWR	S(1)RPLPWR			3	-2.3139	1															nucleus			GO:0043169 cation binding; GO:0046872 metal ion binding; GO:0005515 protein binding; GO:0008270 zinc ion binding; GO:0046914 transition metal ion binding; GO:0005488 binding; GO:0043167 ion binding;				IPR001841; IPR013083;	Zinc finger, RING-type; Zinc finger, RING/FYVE/PHD-type;	K	KOG4430	Topoisomerase I-binding arginine-serine-rich protein
A0A1P8AXS7	206	S	SPT2 chromatin protein	At2g22720	0.998762	0.000485591	66.004		T(0.001)AHS(0.999)PHREEK	T(0.001)AHS(0.999)PHREEK			4	-2.5142	1	0.968	0.697	0.834	1.333	1.006	1.155									nucleus				K15193
A0A1P8AXS7	178	S	SPT2 chromatin protein	At2g22720	0.89492	0.00675698	55.724		S(0.057)GS(0.895)FPNS(0.048)EAR	S(0.057)GS(0.895)FPNS(0.048)EAR			2	0.66301	1	1.285	0.897	0.858	1.08	1.088	0.849									nucleus				K15193
A0A1P8AXT2	130	S	RNA helicase family protein	At2g35920	0.996137	6.14079e-05	76.301		RPDS(0.996)AS(0.004)KLPDSLEK	RPDS(0.996)AS(0.004)KLPDSLEK			4	0.13648	1															nucleus			GO:1901265 nucleoside phosphate binding; GO:0008026 ATP-dependent helicase activity; GO:0016817 hydrolase activity, acting on acid anhydrides; GO:0016787 hydrolase activity; GO:0016887 ATPase activity; GO:0097159 organic cyclic compound binding; GO:1901363 heterocyclic compound binding; GO:0016462 pyrophosphatase activity; GO:0003824 catalytic activity; GO:0032553 ribonucleotide binding; GO:00054…	K14442	DHX36; ATP-dependent RNA helicase DHX36 [EC:3.6.4.13]	ath03018 RNA degradation - Arabidopsis thaliana (thale cress);	IPR007502; IPR011545; IPR011709; IPR027417; IPR014001; IPR001650;	Helicase-associated domain; DEAD/DEAH box helicase domain; Domain of unknown function DUF1605; P-loop containing nucleoside triphosphate hydrolase; Helicase superfamily 1/2, ATP-binding domain; Helicase, C-terminal;	A	KOG0920	ATP-dependent RNA helicase A
A0A1P8AXT9	113	S	GRAS family transcription factor	At2g37650	0.978518	0.0105053	46.352		KY(0.021)PPS(0.979)PER	KY(0.021)PPS(0.979)PER			3	-0.56669	2	1.024	0.93	1.066	0.942	0.982	1.096									cytoplasm							IPR005202;	Transcription factor GRAS;
A0A1P8AXU7	254	S	Alpha/beta-Hydrolases superfamily protein	At2g47630	0.968112	4.27214e-07	93.181		TADPAS(0.968)LT(0.032)VTPIR	TADPAS(0.968)LT(0.032)VTPIR			2	0.34536	1	0.903	1.117	1.29	0.887	1.068	0.732									cytoplasm				K01054	MGLL; acylglycerol lipase [EC:3.1.1.23]	ath01100 Metabolic pathways - Arabidopsis thaliana (thale cress); ath00561 Glycerolipid metabolism - Arabidopsis thaliana (thale cress);	IPR029058; IPR000073; IPR022742;	Alpha/Beta hydrolase fold; Alpha/beta hydrolase fold-1; Serine aminopeptidase, S33;	I	KOG1455	Lysophospholipase
A0A1P8AXU7	258	T	Alpha/beta-Hydrolases superfamily protein	At2g47630	0.947134	4.46406e-10	95.662		TADPAS(0.045)LT(0.008)VT(0.947)PIR	TADPAS(0.045)LT(0.008)VT(0.947)PIR			2	0.66968	2	1.044	0.943	0.991	0.919	1.121	1.004									cytoplasm				K01054	MGLL; acylglycerol lipase [EC:3.1.1.23]	ath01100 Metabolic pathways - Arabidopsis thaliana (thale cress); ath00561 Glycerolipid metabolism - Arabidopsis thaliana (thale cress);	IPR029058; IPR000073; IPR022742;	Alpha/Beta hydrolase fold; Alpha/beta hydrolase fold-1; Serine aminopeptidase, S33;	I	KOG1455	Lysophospholipase
A0A1P8AXW4	472	S	Nicotinate phosphoribosyltransferase 2	NAPRT2	1	0.000384255	98.044		HPFNES(1)KR	HPFNES(1)KR			4	-1.1585	3	1.056	0.958	1.03	0.942	1.067	0.978	1.16428	0.925604	0.95636	0.906641	0.992558	1.12673	0.993	0.95724	cytoplasm	GO:0051188 cofactor biosynthetic process; GO:0043173 nucleotide salvage; GO:0009165 nucleotide biosynthetic process; GO:0019362 pyridine nucleotide metabolic process; GO:0006725 cellular aromatic compound metabolic process; GO:0046496 nicotinamide nucleotide metabolic process; GO:0009117 nucleotide metabolic process; GO:0044699 single-organism process; GO:0009058 biosynthetic process; GO:0019363 …		GO:0016763 transferase activity, transferring pentosyl groups; GO:0004516 nicotinate phosphoribosyltransferase activity; GO:0016757 transferase activity, transferring glycosyl groups; GO:0004514 nicotinate-nucleotide diphosphorylase (carboxylating) activity; GO:0003824 catalytic activity; GO:0016740 transferase activity;	K00763	pncB; nicotinate phosphoribosyltransferase [EC:6.3.4.21]	ath00760 Nicotinate and nicotinamide metabolism - Arabidopsis thaliana (thale cress); ath01100 Metabolic pathways - Arabidopsis thaliana (thale cress);	IPR002638;	Quinolinate phosphoribosyl transferase, C-terminal;	H	KOG2511	Nicotinic acid phosphoribosyltransferase
A0A1P8AXY9	906	S	ATP/GTP-binding protein family	emb1579	0.999892	3.4538e-22	124.29		TVDVKQETGS(1)PDTK	TVDVKQETGS(1)PDTK			4	1.3292	3	0.913	1.022	1.049	0.996	0.994	1.036									nucleus			GO:0043169 cation binding; GO:0046872 metal ion binding; GO:0005509 calcium ion binding; GO:0005488 binding; GO:0043167 ion binding;				IPR002048; IPR011992; IPR025954;	EF-hand domain; EF-hand domain pair; DBC1/CARP1 catalytically inactive NUDIX hydrolase domain;	R	KOG4246	Predicted DNA-binding protein, contains SAP domain
A0A1P8AXY9	474	S	ATP/GTP-binding protein family	emb1579	0.848165	5.00336e-05	85.813		RS(0.152)S(0.848)PIKPIR	RS(0.152)S(0.848)PIKPIR			4	-0.64574	2	0.976	1.089	0.926	0.951	1.201	0.848									nucleus			GO:0043169 cation binding; GO:0046872 metal ion binding; GO:0005509 calcium ion binding; GO:0005488 binding; GO:0043167 ion binding;				IPR002048; IPR011992; IPR025954;	EF-hand domain; EF-hand domain pair; DBC1/CARP1 catalytically inactive NUDIX hydrolase domain;	R	KOG4246	Predicted DNA-binding protein, contains SAP domain
A0A1P8AXY9	132	S	ATP/GTP-binding protein family	emb1579	0.997981	9.56007e-91	184.32		FASGSYLS(0.998)PS(0.002)SHGYGQK	FASGSYLS(0.998)PS(0.002)SHGYGQK			3	-0.35644	3	0.925	0.972	0.889	1.127	1.12	0.948									nucleus			GO:0043169 cation binding; GO:0046872 metal ion binding; GO:0005509 calcium ion binding; GO:0005488 binding; GO:0043167 ion binding;				IPR002048; IPR011992; IPR025954;	EF-hand domain; EF-hand domain pair; DBC1/CARP1 catalytically inactive NUDIX hydrolase domain;	R	KOG4246	Predicted DNA-binding protein, contains SAP domain
A0A1P8AXY9	122	S	ATP/GTP-binding protein family	emb1579	0.999971	9.56007e-91	182.23		SGYVPTLPDS(1)PKFAS(0.002)GS(0.001)YLS(0.989)PS(0.007)S(0.001)HGYGQK	SGYVPTLPDS(1)PKFAS(0.002)GS(0.001)YLS(0.989)PS(0.007)S(0.001)HGYGQK			4	-0.30008	3	0.957	0.978	0.89	1.106	1.117	0.942									nucleus			GO:0043169 cation binding; GO:0046872 metal ion binding; GO:0005509 calcium ion binding; GO:0005488 binding; GO:0043167 ion binding;				IPR002048; IPR011992; IPR025954;	EF-hand domain; EF-hand domain pair; DBC1/CARP1 catalytically inactive NUDIX hydrolase domain;	R	KOG4246	Predicted DNA-binding protein, contains SAP domain
A0A1P8AXY9	734	S	ATP/GTP-binding protein family	emb1579	0.99779	4.08741e-41	148.09		S(0.998)PGDT(0.001)SGTPTTGTK	S(0.998)PGDT(0.001)SGTPTTGTK			2	-0.95149	5	1.068	0.972	0.933	1.033	0.975	1.06									nucleus			GO:0043169 cation binding; GO:0046872 metal ion binding; GO:0005509 calcium ion binding; GO:0005488 binding; GO:0043167 ion binding;				IPR002048; IPR011992; IPR025954;	EF-hand domain; EF-hand domain pair; DBC1/CARP1 catalytically inactive NUDIX hydrolase domain;	R	KOG4246	Predicted DNA-binding protein, contains SAP domain
A0A1P8AXY9	430	T	ATP/GTP-binding protein family	emb1579	0.858618	0.0321904	45.829		RDRT(0.859)PT(0.141)AR	RDRT(0.859)PT(0.141)AR			3	0.59833	1	0.961	1.227	0.675	1.318	0.789	1.061									nucleus			GO:0043169 cation binding; GO:0046872 metal ion binding; GO:0005509 calcium ion binding; GO:0005488 binding; GO:0043167 ion binding;				IPR002048; IPR011992; IPR025954;	EF-hand domain; EF-hand domain pair; DBC1/CARP1 catalytically inactive NUDIX hydrolase domain;	R	KOG4246	Predicted DNA-binding protein, contains SAP domain
A0A1P8AY30	276	T	Auxin efflux carrier component	PIN4	0.998104	6.06376e-13	101.85		GPT(0.998)PRPS(0.002)NFEENNAVK	GPT(0.998)PRPS(0.002)NFEENNAVK			3	0.90111	3	1.064	1.051	0.999	0.979	1.012	0.932	0.985185	1.15495	1.11745	0.843239	0.993131	0.982086	0.865	0.112562	chloroplast	GO:0006810 transport; GO:0055085 transmembrane transport; GO:0051179 localization; GO:0051234 establishment of localization;	GO:0031224 intrinsic component of membrane; GO:0016020 membrane; GO:0016021 integral component of membrane; GO:0044425 membrane part;		K13947
A0A1P8AY30	280	S	Auxin efflux carrier component	PIN4	0.997933	6.1851e-27	117.6		GPT(0.002)PRPS(0.998)NFEENNAVK	GPT(0.002)PRPS(0.998)NFEENNAVK			3	-0.71946	1															chloroplast	GO:0006810 transport; GO:0055085 transmembrane transport; GO:0051179 localization; GO:0051234 establishment of localization;	GO:0031224 intrinsic component of membrane; GO:0016020 membrane; GO:0016021 integral component of membrane; GO:0044425 membrane part;		K13947
A0A1P8AY30	259	S	Auxin efflux carrier component	PIN4	0.999996	6.76337e-15	109.44		LS(1)NFGPADLYSVQSSR	LS(1)NFGPADLYSVQSSR			3	-0.29622	2	0.967	0.952	0.98	1.058	1.044	1.007	0.89537	1.04615	1.0962	0.911283	1.02453	1.06112	0.987	0.8837	chloroplast	GO:0006810 transport; GO:0055085 transmembrane transport; GO:0051179 localization; GO:0051234 establishment of localization;	GO:0031224 intrinsic component of membrane; GO:0016020 membrane; GO:0016021 integral component of membrane; GO:0044425 membrane part;		K13947
A0A1P8AY30	236	T	Auxin efflux carrier component	PIN4	0.995468	1.7132e-109	211.64		PSNLTGAEIYSLSS(0.004)T(0.995)PR	PSNLTGAEIYSLSS(0.004)T(0.995)PR			2	-0.33773	3	1.244	0.948	0.999	0.965	0.966	0.958	1.15185	1.04176	1.11745	0.83118	0.947988	1.00948	0.842	0.054222	chloroplast	GO:0006810 transport; GO:0055085 transmembrane transport; GO:0051179 localization; GO:0051234 establishment of localization;	GO:0031224 intrinsic component of membrane; GO:0016020 membrane; GO:0016021 integral component of membrane; GO:0044425 membrane part;		K13947
A0A1P8AY30	232	S	Auxin efflux carrier component	PIN4	0.985399	6.79858e-51	156.32		PSNLTGAEIYS(0.985)LS(0.01)S(0.004)TPR	PSNLTGAEIYS(0.985)LS(0.01)S(0.004)TPR			3	0.91115	2	1.087	1.046	1.023	1.048	0.967	0.869	1.00648	1.14945	1.1443	0.90267	0.94897	0.915701	0.839	0.0192427	chloroplast	GO:0006810 transport; GO:0055085 transmembrane transport; GO:0051179 localization; GO:0051234 establishment of localization;	GO:0031224 intrinsic component of membrane; GO:0016020 membrane; GO:0016021 integral component of membrane; GO:0044425 membrane part;		K13947
A0A1P8AYA1	324	S	Plasma membrane intrinsic protein 2	PIP2B	1	2.75788e-06	93.181		SLGS(1)FRS(1)AANV	SLGS(1)FRS(1)AANV			2	-0.46626	13	1.165	0.983	0.835	0.976	1.018	1.084									chloroplast	GO:0006810 transport; GO:0051179 localization; GO:0051234 establishment of localization;	GO:0016020 membrane;	GO:0005215 transporter activity;	K09872			IPR023271;	Aquaporin-like;	G	KOG0223	Aquaporin (major intrinsic protein family)
A0A1P8AYA1	321	S	Plasma membrane intrinsic protein 2	PIP2B	0.99985	2.75788e-06	93.181		SLGS(1)FRS(1)AANV	SLGS(1)FRS(1)AANV			2	-0.46626	11	1.164	0.989	0.825	0.972	1.014	1.099									chloroplast	GO:0006810 transport; GO:0051179 localization; GO:0051234 establishment of localization;	GO:0016020 membrane;	GO:0005215 transporter activity;	K09872			IPR023271;	Aquaporin-like;	G	KOG0223	Aquaporin (major intrinsic protein family)
A0A1P8AYB1	225	T	Senescence/dehydration-associated protein-like protein	ERD7	0.995868	0.017775	52.527		ETS(0.004)PVELT(0.996)GER	ETS(0.004)PVELT(0.996)GER			2	1.2689	1	0.893	0.961	1.003	1.001	1.063	1.076	1.19226	1.02561	0.996028	0.857755	0.998122	1.0664	0.909	0.32252	cytoplasm				K19366	SPG20; spartin	ath04144 Endocytosis - Arabidopsis thaliana (thale cress);	IPR009686;	Senescence/spartin-associated;
A0A1P8AYB1	151	S	Senescence/dehydration-associated protein-like protein	ERD7	1	0	314.33		EISHDS(1)S(1)DEEDGDGGK	EISHDS(1)S(1)DEEDGDGGK			2	-0.084224	7	0.791	0.969	1.059	1.055	1.047	1.052	1.05607	1.03415	1.05164	0.904027	0.983099	1.04262	0.932	0.2296	cytoplasm				K19366	SPG20; spartin	ath04144 Endocytosis - Arabidopsis thaliana (thale cress);	IPR009686;	Senescence/spartin-associated;
A0A1P8AYB1	150	S	Senescence/dehydration-associated protein-like protein	ERD7	0.999987	0	314.33		EISHDS(1)S(1)DEEDGDGGK	EISHDS(1)S(1)DEEDGDGGK			2	-0.084224	9	1.019	0.93	1.091	0.952	0.988	1.056	1.36048	0.992529	1.08342	0.815767	0.9277	1.04658	0.812	0.159016	cytoplasm				K19366	SPG20; spartin	ath04144 Endocytosis - Arabidopsis thaliana (thale cress);	IPR009686;	Senescence/spartin-associated;
A0A1P8AYB9	123	S	Histone mono-ubiquitination 1	HUB1	0.963912	8.94746e-16	114.01		FVNKEDGS(0.036)S(0.964)PAVK	FVNKEDGS(0.036)S(0.964)PAVK			3	0.31197	2	0.973	1.021	1.082	0.881	1.041	1.027									nucleus				K10696					O	KOG0978	E3 ubiquitin ligase involved in syntaxin degradation
A0A1P8AYC2	136	S	Nuclear factor Y, subunit A4	NF-YA4	0.988723	1.409e-195	242.11		KENGDHKEEEEAT(0.011)S(0.989)DENTSEASSSLR	KENGDHKEEEEAT(0.011)S(0.989)DENTSEASSSLR			4	0.79685	8	0.846	0.885	1.168	1.028	0.953	1.121									chloroplast	GO:0050794 regulation of cellular process; GO:0010468 regulation of gene expression; GO:0006355 regulation of transcription, DNA-templated; GO:0031326 regulation of cellular biosynthetic process; GO:0080090 regulation of primary metabolic process; GO:0060255 regulation of macromolecule metabolic process; GO:0019219 regulation of nucleobase-containing compound metabolic process; GO:0010556 regulat…	GO:0043229 intracellular organelle; GO:0044446 intracellular organelle part; GO:0032991 macromolecular complex; GO:0044424 intracellular part; GO:0016602 CCAAT-binding factor complex; GO:0005667 transcription factor complex; GO:0044798 nuclear transcription factor complex; GO:0005623 cell; GO:0044422 organelle part; GO:0043231 intracellular membrane-bounded organelle; GO:0090575 RNA polymerase II…	GO:0097159 organic cyclic compound binding; GO:1901363 heterocyclic compound binding; GO:0003677 DNA binding; GO:0005488 binding; GO:0001071 nucleic acid binding transcription factor activity; GO:0003676 nucleic acid binding; GO:0003700 transcription factor activity, sequence-specific DNA binding;	K08064					K	KOG1561	CCAAT-binding factor, subunit B (HAP2)
A0A1P8AYF0	398	S	Hydroxyproline-rich glycoprotein family protein	At2g33490	0.994652	0.0061147	51.004		ELGY(0.003)S(0.995)APLVS(0.003)R	ELGY(0.003)S(0.995)APLVS(0.003)R			2	-1.4081	1	0.997	0.989	1.013	0.995	0.98	1.057									nucleus
A0A1P8AYF0	456	T	Hydroxyproline-rich glycoprotein family protein	At2g33490	0.999579	1.44464e-07	71.682		KLGT(1)PS(0.998)PPLT(0.003)PMSLIHPPPQALPER	KLGT(1)PS(0.998)PPLT(0.003)PMSLIHPPPQALPER			4	1.7516	1	0.87	0.975	0.837	1.099	1.074	1.129									nucleus
A0A1P8AYF0	431	S	Hydroxyproline-rich glycoprotein family protein	At2g33490	0.840682	0.000487307	76.172		S(0.003)FS(0.841)IPT(0.106)S(0.05)NLR	S(0.003)FS(0.841)IPT(0.106)S(0.05)NLR			2	-0.21915	1	0.965	0.903	1.009	0.941	1.207	0.967									nucleus
A0A1P8AYF0	458	S	Hydroxyproline-rich glycoprotein family protein	At2g33490	0.997537	1.44464e-07	71.682		KLGT(1)PS(0.998)PPLT(0.003)PMSLIHPPPQALPER	KLGT(1)PS(0.998)PPLT(0.003)PMSLIHPPPQALPER			4	1.7516	1	0.87	0.975	0.837	1.099	1.074	1.129									nucleus
A0A1P8AYN7	252	S	RING-type E3 ubiquitin transferase	PUB4	0.999749	8.80055e-30	131.31		S(1)PSATSTVSNEEFPR	S(1)PSATSTVSNEEFPR			2	-0.057091	3	1.061	0.926	0.977	0.978	1.121	0.957									plasma membrane	GO:0008152 metabolic process; GO:0032446 protein modification by small protein conjugation; GO:0016567 protein ubiquitination; GO:0044260 cellular macromolecule metabolic process; GO:0044267 cellular protein metabolic process; GO:0006464 cellular protein modification process; GO:0043170 macromolecule metabolic process; GO:0019538 protein metabolic process; GO:0070647 protein modification by small…		GO:0005515 protein binding; GO:0019787 ubiquitin-like protein transferase activity; GO:0003824 catalytic activity; GO:0016740 transferase activity; GO:0005488 binding; GO:0004842 ubiquitin-protein transferase activity;				IPR003613; IPR011989; IPR013083; IPR016024;	U box domain; Armadillo-like helical; Zinc finger, RING/FYVE/PHD-type; Armadillo-type fold;	S	KOG0167	FOG: Armadillo/beta-catenin-like repeats
A0A1P8AYN7	207	S	RING-type E3 ubiquitin transferase	PUB4	1	0.000603729	71.935		RGS(1)LNDFEDR	RGS(1)LNDFEDR			2	0.3988	1	0.986	1.042	0.996	1.081	1.001	0.908									plasma membrane	GO:0008152 metabolic process; GO:0032446 protein modification by small protein conjugation; GO:0016567 protein ubiquitination; GO:0044260 cellular macromolecule metabolic process; GO:0044267 cellular protein metabolic process; GO:0006464 cellular protein modification process; GO:0043170 macromolecule metabolic process; GO:0019538 protein metabolic process; GO:0070647 protein modification by small…		GO:0005515 protein binding; GO:0019787 ubiquitin-like protein transferase activity; GO:0003824 catalytic activity; GO:0016740 transferase activity; GO:0005488 binding; GO:0004842 ubiquitin-protein transferase activity;				IPR003613; IPR011989; IPR013083; IPR016024;	U box domain; Armadillo-like helical; Zinc finger, RING/FYVE/PHD-type; Armadillo-type fold;	S	KOG0167	FOG: Armadillo/beta-catenin-like repeats
A0A1P8AYN7	218	S	RING-type E3 ubiquitin transferase	PUB4	0.977779	0.0316785	44.612		S(0.022)NDS(0.978)RELR	S(0.022)NDS(0.978)RELR			2	1.3096	1	0.918	1	0.978	1.08	1.054	0.964									plasma membrane	GO:0008152 metabolic process; GO:0032446 protein modification by small protein conjugation; GO:0016567 protein ubiquitination; GO:0044260 cellular macromolecule metabolic process; GO:0044267 cellular protein metabolic process; GO:0006464 cellular protein modification process; GO:0043170 macromolecule metabolic process; GO:0019538 protein metabolic process; GO:0070647 protein modification by small…		GO:0005515 protein binding; GO:0019787 ubiquitin-like protein transferase activity; GO:0003824 catalytic activity; GO:0016740 transferase activity; GO:0005488 binding; GO:0004842 ubiquitin-protein transferase activity;				IPR003613; IPR011989; IPR013083; IPR016024;	U box domain; Armadillo-like helical; Zinc finger, RING/FYVE/PHD-type; Armadillo-type fold;	S	KOG0167	FOG: Armadillo/beta-catenin-like repeats
A0A1P8AYN7	254	S	RING-type E3 ubiquitin transferase	PUB4	0.927776	3.4876e-118	203.23		S(0.001)PS(0.928)AT(0.069)S(0.002)TVSNEEFPR	S(0.001)PS(0.928)AT(0.069)S(0.002)TVSNEEFPR			2	1.1185	2	1.054	0.991	0.933	1.033	0.941	1.094									plasma membrane	GO:0008152 metabolic process; GO:0032446 protein modification by small protein conjugation; GO:0016567 protein ubiquitination; GO:0044260 cellular macromolecule metabolic process; GO:0044267 cellular protein metabolic process; GO:0006464 cellular protein modification process; GO:0043170 macromolecule metabolic process; GO:0019538 protein metabolic process; GO:0070647 protein modification by small…		GO:0005515 protein binding; GO:0019787 ubiquitin-like protein transferase activity; GO:0003824 catalytic activity; GO:0016740 transferase activity; GO:0005488 binding; GO:0004842 ubiquitin-protein transferase activity;				IPR003613; IPR011989; IPR013083; IPR016024;	U box domain; Armadillo-like helical; Zinc finger, RING/FYVE/PHD-type; Armadillo-type fold;	S	KOG0167	FOG: Armadillo/beta-catenin-like repeats
A0A1P8AYN7	256	T	RING-type E3 ubiquitin transferase	PUB4	0.964239	2.06416e-09	96.153		S(0.013)PS(0.021)AT(0.964)S(0.002)T(0.024)VS(0.976)NEEFPR	S(0.013)PS(0.021)AT(0.964)S(0.002)T(0.024)VS(0.976)NEEFPR			3	-0.67161	1	1.289	1.035	0.963	0.895	0.841	1.096									plasma membrane	GO:0008152 metabolic process; GO:0032446 protein modification by small protein conjugation; GO:0016567 protein ubiquitination; GO:0044260 cellular macromolecule metabolic process; GO:0044267 cellular protein metabolic process; GO:0006464 cellular protein modification process; GO:0043170 macromolecule metabolic process; GO:0019538 protein metabolic process; GO:0070647 protein modification by small…		GO:0005515 protein binding; GO:0019787 ubiquitin-like protein transferase activity; GO:0003824 catalytic activity; GO:0016740 transferase activity; GO:0005488 binding; GO:0004842 ubiquitin-protein transferase activity;				IPR003613; IPR011989; IPR013083; IPR016024;	U box domain; Armadillo-like helical; Zinc finger, RING/FYVE/PHD-type; Armadillo-type fold;	S	KOG0167	FOG: Armadillo/beta-catenin-like repeats
A0A1P8AYN7	260	S	RING-type E3 ubiquitin transferase	PUB4	0.98635	1.13686e-56	166.38		SPSATS(0.003)T(0.01)VS(0.986)NEEFPR	SPSATS(0.003)T(0.01)VS(0.986)NEEFPR			3	-0.070994	4	1.155	1.006	0.975	0.938	0.926	1.076									plasma membrane	GO:0008152 metabolic process; GO:0032446 protein modification by small protein conjugation; GO:0016567 protein ubiquitination; GO:0044260 cellular macromolecule metabolic process; GO:0044267 cellular protein metabolic process; GO:0006464 cellular protein modification process; GO:0043170 macromolecule metabolic process; GO:0019538 protein metabolic process; GO:0070647 protein modification by small…		GO:0005515 protein binding; GO:0019787 ubiquitin-like protein transferase activity; GO:0003824 catalytic activity; GO:0016740 transferase activity; GO:0005488 binding; GO:0004842 ubiquitin-protein transferase activity;				IPR003613; IPR011989; IPR013083; IPR016024;	U box domain; Armadillo-like helical; Zinc finger, RING/FYVE/PHD-type; Armadillo-type fold;	S	KOG0167	FOG: Armadillo/beta-catenin-like repeats
A0A1P8AYN7	311	S	RING-type E3 ubiquitin transferase	PUB4	0.999888	0.00248026	64.73		DLSDFS(1)PK	DLSDFS(1)PK			3	1.246	3	1.35	0.995	0.987	0.997	0.893	0.885									plasma membrane	GO:0008152 metabolic process; GO:0032446 protein modification by small protein conjugation; GO:0016567 protein ubiquitination; GO:0044260 cellular macromolecule metabolic process; GO:0044267 cellular protein metabolic process; GO:0006464 cellular protein modification process; GO:0043170 macromolecule metabolic process; GO:0019538 protein metabolic process; GO:0070647 protein modification by small…		GO:0005515 protein binding; GO:0019787 ubiquitin-like protein transferase activity; GO:0003824 catalytic activity; GO:0016740 transferase activity; GO:0005488 binding; GO:0004842 ubiquitin-protein transferase activity;				IPR003613; IPR011989; IPR013083; IPR016024;	U box domain; Armadillo-like helical; Zinc finger, RING/FYVE/PHD-type; Armadillo-type fold;	S	KOG0167	FOG: Armadillo/beta-catenin-like repeats
A0A1P8AYR1	1396	S	DNA-directed RNA polymerase subunit	NRPD1B	0.961076	9.72501e-31	135.3		TKDADADTTPNWET(0.039)S(0.961)PAPK	TKDADADTTPNWET(0.039)S(0.961)PAPK			3	1.0072	1	0.942	1.1	0.945	0.867	1.098	1.062									nucleus	GO:0018130 heterocycle biosynthetic process; GO:0006725 cellular aromatic compound metabolic process; GO:0097659 nucleic acid-templated transcription; GO:0034654 nucleobase-containing compound biosynthetic process; GO:1901360 organic cyclic compound metabolic process; GO:0006807 nitrogen compound metabolic process; GO:0032774 RNA biosynthetic process; GO:0009058 biosynthetic process; GO:0044238 p…		GO:0097159 organic cyclic compound binding; GO:1901363 heterocyclic compound binding; GO:0003677 DNA binding; GO:0016779 nucleotidyltransferase activity; GO:0034062 5'-3' RNA polymerase activity; GO:0003824 catalytic activity; GO:0097747 RNA polymerase activity; GO:0005488 binding; GO:0003676 nucleic acid binding; GO:0003899 DNA-directed 5'-3' RNA polymerase activity; GO:0016740 transferase activ…	K16251			IPR006592; IPR000722; IPR007081; IPR007080; IPR007066;	RNA polymerase, N-terminal; RNA polymerase, alpha subunit; RNA polymerase Rpb1, domain 5; RNA polymerase Rpb1, domain 1; RNA polymerase Rpb1, domain 3;	Y	KOG2992	Nucleolar GTPase/ATPase p130
A0A1P8AYS6	162	S	Protein kinase superfamily protein	At2g37840	0.965519	2.00895e-06	85.909		S(0.034)QS(0.966)PPVELFNR	S(0.034)QS(0.966)PPVELFNR			2	0.42758	2	1.084	0.916	1.115	0.929	0.944	1.068									Golgi apparatus				K08269	ULK2; serine/threonine-protein kinase ULK2 [EC:2.7.11.1]	ath04136 Autophagy - other - Arabidopsis thaliana (thale cress);			OUT	KOG0595	Serine/threonine-protein kinase involved in autophagy
A0A1P8AYX4	817	T	Plasma membrane ATPase	HA1	1	3.34837e-59	162.82		T(1)LHGLQPK	T(1)LHGLQPK			3	0.10104	12	0.921	0.892	0.916	0.802	1.502	0.914									plasma membrane	GO:0009116 nucleoside metabolic process; GO:0042278 purine nucleoside metabolic process; GO:0009167 purine ribonucleoside monophosphate metabolic process; GO:0009117 nucleotide metabolic process; GO:0044699 single-organism process; GO:0046129 purine ribonucleoside biosynthetic process; GO:0009163 nucleoside biosynthetic process; GO:0009058 biosynthetic process; GO:0009156 ribonucleoside monophosp…	GO:0031224 intrinsic component of membrane; GO:0016020 membrane; GO:0016021 integral component of membrane; GO:0044425 membrane part;	GO:1901265 nucleoside phosphate binding; GO:0043167 ion binding; GO:0016817 hydrolase activity, acting on acid anhydrides; GO:0016787 hydrolase activity; GO:0000166 nucleotide binding; GO:0017111 nucleoside-triphosphatase activity; GO:0016887 ATPase activity; GO:1901363 heterocyclic compound binding; GO:0097159 organic cyclic compound binding; GO:0016462 pyrophosphatase activity; GO:0003824 catal…	K01535	PMA1; H+-transporting ATPase [EC:7.1.2.1]	ath00190 Oxidative phosphorylation - Arabidopsis thaliana (thale cress);	IPR023298; IPR023299; IPR008250; IPR023214;	P-type ATPase, transmembrane domain; P-type ATPase, cytoplasmic domain N; P-type ATPase, A domain; HAD-like domain;	P	KOG0205	Plasma membrane H+-transporting ATPase
[truncated: 7,393 more rows]
