# Supplementary material for: The Proteome and Phosphoproteome Uncovers Candidate Proteins Associated With Vacuolar Phosphate Signal Multipled by Vacuolar Phosphate Transporter 1 (VPT1) in Arabidopsis
Source: Mol Cell Proteomics. 2023 Apr 18;22(6):100549. doi: 10.1016/j.mcpro.2023.100549 (PMC10209694; doi:10.1016/j.mcpro.2023.100549)
Supplement: Supplemental Table S7 — Significantly changing phosphoproteins. [file mmc7.xlsx]

## Sheet: Diff distribution
Compared sample name	Type	Up-regulated	Down-regulated
VPT1/C	Sites	53	50
	Proteins	41	42

## Sheet: VPT1vsC
Protein accession	Position	VPT1/C Ratio	Regulated Type	VPT1/C P value	Amino acid	Protein description		Gene name	Gene IDs	Localization probability	PEP	Score	Modified sequence	Charge	Mass error [ppm]	MS/MS Count	C_1	C_2	C_3	VPT1_1	VPT1_2	VPT1_3	C_1	C_2	C_3	VPT1_1	VPT1_2	Subcellular localization	Biological Process	Cellular Component	Molecular Function	KEGG KO No.	KEGG Gene	KEGG pathway	IPR ID	Domain description
A0A1I9LLZ7	72	0.744	Down	0.033915	S	Glucose-6-phosphate 1-dehydrogenase		G6PD5	At3g27300	0.99981	0.000705579	68.277	STLKNDS(1)FVK	3	0.26059	2	1.301	1.054	1.029	0.897	0.952	0.864	1.34959	1.1469	1.02695	0.89165	0.932419	cytoplasm	GO:0006006 glucose metabolic process; GO:0044723 single-organism carbohydrate metabolic process; GO:0008152 metabolic process; GO:0055114 oxidation-reduction process; GO:0044710 single-organism metabolic process; GO:0044281 small molecule metabolic process; GO:0005996 monosaccharide metabolic process; GO:0044699 single-organism process; GO:0044238 primary metabolic process; GO:0005975 carbohydrat…		GO:0016614 oxidoreductase activity, acting on CH-OH group of donors; GO:0097159 organic cyclic compound binding; GO:1901363 heterocyclic compound binding; GO:0016616 oxidoreductase activity, acting on the CH-OH group of donors, NAD or NADP as acceptor; GO:1901265 nucleoside phosphate binding; GO:0003824 catalytic activity; GO:0005488 binding; GO:0004345 glucose-6-phosphate dehydrogenase activity;…	K00036	G6PD; glucose-6-phosphate 1-dehydrogenase [EC:1.1.1.49 1.1.1.363]	ath00480 Glutathione metabolism - Arabidopsis thaliana (thale cress); ath00030 Pentose phosphate pathway - Arabidopsis thaliana (thale cress); ath01200 Carbon metabolism - Arabidopsis thaliana (thale cress); ath01100 Metabolic pathways - Arabidopsis thaliana (thale cress); ath01110 Biosynthesis of secondary metabolites - Arabidopsis thaliana (thale cress);	IPR022675; IPR016040; IPR022674;	Glucose-6-phosphate dehydrogenase, C-terminal; NAD(P)-binding domain; Glucose-6-phosphate dehydrogenase, NAD-binding;
A0A1P8ANR5	157	1.252	Up	0.047181	S	ARF GAP-like zinc finger-containing protein ZIGA4		ZIGA4	At1g08680	0.995471	1.44325e-79	175.17	RANS(0.995)YHS(0.005)YS(0.004)QS(0.995)PPYDYQYEER	3	-0.22401	2	0.843	0.771	1.072	1.032	1.147	1.106	0.869969	0.766402	0.998138	1.08976	1.15509	nucleus			GO:0098772 molecular function regulator; GO:0030234 enzyme regulator activity; GO:0008047 enzyme activator activity; GO:0060589 nucleoside-triphosphatase regulator activity; GO:0005096 GTPase activator activity; GO:0030695 GTPase regulator activity;
A0A1P8ANR5	150	1.252	Up	0.047181	S	ARF GAP-like zinc finger-containing protein ZIGA4		ZIGA4	At1g08680	0.994855	1.44325e-79	175.17	RANS(0.995)YHS(0.005)YS(0.004)QS(0.995)PPYDYQYEER	3	-0.22401	2	0.843	0.771	1.072	1.032	1.147	1.106	0.869969	0.766402	0.998138	1.08976	1.15509	nucleus			GO:0098772 molecular function regulator; GO:0030234 enzyme regulator activity; GO:0008047 enzyme activator activity; GO:0060589 nucleoside-triphosphatase regulator activity; GO:0005096 GTPase activator activity; GO:0030695 GTPase regulator activity;
A0A1P8AT01	570	1.257	Up	0.020362	S	Heat shock protein 70 (Hsp 70) family protein		At1g11660	At1g11660	0.999947	3.44124e-29	140.28	NTATES(1)ERECIAR	2	0.084819	1	0.878	0.806	0.92	1.068	1.178	1.12	0.894094	0.790972	0.958333	1.05015	1.14369	chloroplast				K09489			IPR029048; IPR029047;	Heat shock protein 70kD, C-terminal domain; Heat shock protein 70kD, peptide-binding domain;
A0A1P8AUN1	520	0.832	Down	0.0062235	S	Dolichyl-diphosphooligosaccharide--protein glycosyltransferase subunit 1		At1g76400	At1g76400	0.927115	0.0124419	44.543	KS(0.927)T(0.056)DS(0.017)LLK	3	1.3242	1	1.086	1.034	1.085	0.907	0.959	0.985	1.08709	1.11543	1.12435	0.934089	0.863964	plasma membrane	GO:0006486 protein glycosylation; GO:0043413 macromolecule glycosylation; GO:0009101 glycoprotein biosynthetic process; GO:0044763 single-organism cellular process; GO:0044267 cellular protein metabolic process; GO:0009100 glycoprotein metabolic process; GO:0044699 single-organism process; GO:0009058 biosynthetic process; GO:0044238 primary metabolic process; GO:0044237 cellular metabolic process…	GO:0016020 membrane; GO:0043229 intracellular organelle; GO:0005783 endoplasmic reticulum; GO:0005737 cytoplasm; GO:0031224 intrinsic component of membrane; GO:0012505 endomembrane system; GO:0044424 intracellular part; GO:0005623 cell; GO:0016021 integral component of membrane; GO:0043231 intracellular membrane-bounded organelle; GO:0043226 organelle; GO:0005622 intracellular; GO:0044464 cell pa…	GO:0004579 dolichyl-diphosphooligosaccharide-protein glycotransferase activity; GO:0016757 transferase activity, transferring glycosyl groups; GO:0016758 transferase activity, transferring hexosyl groups; GO:0003824 catalytic activity; GO:0016740 transferase activity; GO:0004576 oligosaccharyl transferase activity;	K12666	OST1; oligosaccharyltransferase complex subunit alpha (ribophorin I)	ath00510 N-Glycan biosynthesis - Arabidopsis thaliana (thale cress); ath04141 Protein processing in endoplasmic reticulum - Arabidopsis thaliana (thale cress); ath01100 Metabolic pathways - Arabidopsis thaliana (thale cress);
A0A1P8B0X3	273	0.682	Down	0.023279	S	Outer arm dynein light chain 1 protein		AIR9	At2g34680	0.981614	0	318.9	VS(0.018)S(0.982)PSAGSSPSVSSSIR	2	-0.4023	1	1.309	1.127	1.272	0.871	0.754	0.795	1.34119	1.07436	1.23256	0.971014	0.792017	chloroplast			GO:0005515 protein binding; GO:0005488 binding;				IPR032675;	Leucine-rich repeat domain, L domain-like;
A0A1P8B0X3	143	0.74	Down	0.037704	S	Outer arm dynein light chain 1 protein		AIR9	At2g34680	0.806181	1.02947e-14	106.35	RNS(0.806)T(0.184)GGVT(0.01)ENLAGTSK	3	0.10414	1	1.123	1.043	1.393	0.832	0.803	0.895	1.15061	0.99428	1.34981	0.927536	0.843487	chloroplast			GO:0005515 protein binding; GO:0005488 binding;				IPR032675;	Leucine-rich repeat domain, L domain-like;
A0A1P8B4Q3	328	1.246	Up	0.008502	S	Ubiquitin-like superfamily protein		SAY1	At4g11740	0.986297	1.32126e-93	203.23	S(0.014)GS(0.986)PEEEHASINPAER	2	0.64261	3	0.887	0.927	0.853	1.262	1.024	1.027	0.871316	0.854378	0.929194	1.17724	1.09753	nucleus			GO:0005515 protein binding; GO:0005488 binding;				IPR009060;	UBA-like;
A0A1P8B4Q3	295	1.255	Up	0.0329	S	Ubiquitin-like superfamily protein		SAY1	At4g11740	1	0	396.39	LAAPSSPFDDDS(1)DDVDEQPLVR	2	0.059916	2	0.826	0.903	0.921	1.24	0.983	1.105	0.811395	0.832258	1.00327	1.15672	1.05359	nucleus			GO:0005515 protein binding; GO:0005488 binding;				IPR009060;	UBA-like;
A0A1P8BH66	85	0.746	Down	2.2239e-05	S	ROP interactive partner 5		RIP5	At5g60210	0.849258	0.00279223	51.135	RS(0.15)PRS(0.849)PVS(0.001)EK	3	-1.5439	1	1.27	1.217	1.037	0.833	0.794	0.974	1.17375	1.16348	1.15222	0.870428	0.885173	chloroplast
A0A2H1ZEI5	144	0.755	Down	0.027423	S	Pumilio 5		PUM5	At3g20250	0.996809	2.264e-05	69.272	HFGDNNQS(0.997)PT(0.002)T(0.001)SWDNMGIR	3	-0.66059	1	0.974	1.078	1.025	0.957	0.978	1.017	1.04731	1.31144	1.15428	0.815857	0.969277	nucleus			GO:0097159 organic cyclic compound binding; GO:1901363 heterocyclic compound binding; GO:0003723 RNA binding; GO:0005488 binding; GO:0003676 nucleic acid binding;	K17943			IPR011989; IPR016024; IPR033712; IPR033133;	Armadillo-like helical; Armadillo-type fold; Pumilio, RNA binding domain; Pumilio homology domain;
B3H6Z1	162	1.32	Up	0.0177383	S	Endosomal targeting BRO1-like domain-containing protein		At1g73390	At1g73390	0.987229	0.000183494	86.911	GS(0.987)S(0.003)DGY(0.009)HPK	2	-2.2667	2	0.962	0.934	0.826	1.164	1.134	0.966	0.906692	0.913894	0.768372	1.18654	1.19118	chloroplast							IPR004328;	BRO1 domain;
F4HRT5	983	1.258	Up	0.04304	S	Protein CROWDED NUCLEI 1		CRWN1	At1g67230	0.951563	5.27447e-69	167.42	TCTTEQDGNES(1)DGKS(0.952)DS(0.038)VT(0.011)GGAHQR	3	-0.89588	2	0.81	0.781	0.906	1.326	1.054	1.079	0.848168	0.791287	0.974194	1.19352	1.08884	chloroplast	GO:0006997 nucleus organization; GO:0016043 cellular component organization; GO:0065008 regulation of biological quality; GO:0097298 regulation of nucleus size; GO:0006996 organelle organization; GO:0032535 regulation of cellular component size; GO:0044763 single-organism cellular process; GO:0044699 single-organism process; GO:0090066 regulation of anatomical structure size; GO:0009987 cellular …	GO:0016020 membrane; GO:0031090 organelle membrane; GO:0000789 cytoplasmic chromatin; GO:0005737 cytoplasm; GO:0044424 intracellular part; GO:0005623 cell; GO:0044422 organelle part; GO:0044427 chromosomal part; GO:0043228 non-membrane-bounded organelle; GO:0005652 nuclear lamina; GO:0031974 membrane-enclosed lumen; GO:0005654 nucleoplasm; GO:0031965 nuclear membrane; GO:0070013 intracellular org…	GO:0005515 protein binding; GO:0005488 binding;
F4HRT5	979	1.258	Up	0.04304	S	Protein CROWDED NUCLEI 1		CRWN1	At1g67230	0.999942	5.27447e-69	167.42	TCTTEQDGNES(1)DGKS(0.952)DS(0.038)VT(0.011)GGAHQR	3	-0.89588	2	0.81	0.781	0.906	1.326	1.054	1.079	0.848168	0.791287	0.974194	1.19352	1.08884	chloroplast	GO:0006997 nucleus organization; GO:0016043 cellular component organization; GO:0065008 regulation of biological quality; GO:0097298 regulation of nucleus size; GO:0006996 organelle organization; GO:0032535 regulation of cellular component size; GO:0044763 single-organism cellular process; GO:0044699 single-organism process; GO:0090066 regulation of anatomical structure size; GO:0009987 cellular …	GO:0016020 membrane; GO:0031090 organelle membrane; GO:0000789 cytoplasmic chromatin; GO:0005737 cytoplasm; GO:0044424 intracellular part; GO:0005623 cell; GO:0044422 organelle part; GO:0044427 chromosomal part; GO:0043228 non-membrane-bounded organelle; GO:0005652 nuclear lamina; GO:0031974 membrane-enclosed lumen; GO:0005654 nucleoplasm; GO:0031965 nuclear membrane; GO:0070013 intracellular org…	GO:0005515 protein binding; GO:0005488 binding;
F4HXV6	765	0.799	Down	0.040717	S	Nuclear pore complex protein NUP155		NUP155	At1g14850	0.999872	1.22648e-21	124.87	NLFGAYSNGGES(1)ANKR	3	-0.48158	1	1.054	1.014	1.143	0.939	1.02	0.863	1.12848	1.03575	1.21338	0.915205	0.983607	endoplasmic reticulum	GO:0050658 RNA transport; GO:0006997 nucleus organization; GO:0016043 cellular component organization; GO:0046907 intracellular transport; GO:0010256 endomembrane system organization; GO:0072594 establishment of protein localization to organelle; GO:0017038 protein import; GO:1902593 single-organism nuclear import; GO:0051028 mRNA transport; GO:0044699 single-organism process; GO:0051169 nuclear …	GO:0016020 membrane; GO:0044611 nuclear pore inner ring; GO:0030054 cell junction; GO:0071944 cell periphery; GO:0005737 cytoplasm; GO:0032991 macromolecular complex; GO:0044424 intracellular part; GO:0005911 cell-cell junction; GO:0005623 cell; GO:0055044 symplast; GO:0044422 organelle part; GO:0043228 non-membrane-bounded organelle; GO:0031974 membrane-enclosed lumen; GO:0009506 plasmodesma; GO…	GO:0005515 protein binding; GO:0005487 nucleocytoplasmic transporter activity; GO:0017056 structural constituent of nuclear pore; GO:0005198 structural molecule activity; GO:0005488 binding; GO:0005215 transporter activity;	K14312	NUP155; nuclear pore complex protein Nup155	ath03013 RNA transport - Arabidopsis thaliana (thale cress);	IPR014908;	Nucleoporin, Nup133/Nup155-like, N-terminal;
F4IDB3	377	0.761	Down	0.036237	S	COP1-interacting protein-like protein		At1g72410	At1g72410	0.903163	6.19943e-06	75.3	Y(0.055)ELKS(0.903)DS(0.042)EKVGDEEASR	3	1.0677	1	1.112	1.1	1.154	0.839	0.868	1.009	1.29907	1.0157	1.16448	0.834826	0.839458	nucleus
F4IFQ0	136	0.678	Down	0.0132413	T	Serine/threonine-protein phosphatase		BSL3	At2g27210	0.862603	4.13875e-44	132.13	LILFGGATALEGNSGGT(0.004)GT(0.863)PT(0.116)S(0.017)AGSAGIR	4	0.52462	3	1.052	0.929	0.982	0.969	1.067	1.031	1.30846	1.21756	1.25575	0.713549	0.970883	nucleus	GO:0050794 regulation of cellular process; GO:0044700 single organism signaling; GO:0009741 response to brassinosteroid; GO:0071310 cellular response to organic substance; GO:1901700 response to oxygen-containing compound; GO:0044267 cellular protein metabolic process; GO:0044699 single-organism process; GO:0050896 response to stimulus; GO:0071383 cellular response to steroid hormone stimulus; GO…		GO:0042578 phosphoric ester hydrolase activity; GO:0003824 catalytic activity; GO:0016791 phosphatase activity; GO:0005488 binding; GO:0016788 hydrolase activity, acting on ester bonds; GO:0005515 protein binding; GO:0016787 hydrolase activity; GO:0004721 phosphoprotein phosphatase activity;				IPR029052; IPR004843; IPR015915; IPR006186;	Metallo-dependent phosphatase-like; Calcineurin-like phosphoesterase domain, ApaH type; Kelch-type beta propeller; Serine/threonine-specific protein phosphatase/bis(5-nucleosyl)-tetraphosphatase;
F4IFQ0	959	0.643	Down	0.00199934	S	Serine/threonine-protein phosphatase		BSL3	At2g27210	0.849472	1.58846e-87	193.71	LIHPLPPAIT(0.102)S(0.849)PET(0.036)S(0.013)PER	3	-0.78558	7	1.021	1.019	0.999	0.999	0.974	1.023	1.2699	1.33552	1.27749	0.735641	0.88626	nucleus	GO:0050794 regulation of cellular process; GO:0044700 single organism signaling; GO:0009741 response to brassinosteroid; GO:0071310 cellular response to organic substance; GO:1901700 response to oxygen-containing compound; GO:0044267 cellular protein metabolic process; GO:0044699 single-organism process; GO:0050896 response to stimulus; GO:0071383 cellular response to steroid hormone stimulus; GO…		GO:0042578 phosphoric ester hydrolase activity; GO:0003824 catalytic activity; GO:0016791 phosphatase activity; GO:0005488 binding; GO:0016788 hydrolase activity, acting on ester bonds; GO:0005515 protein binding; GO:0016787 hydrolase activity; GO:0004721 phosphoprotein phosphatase activity;				IPR029052; IPR004843; IPR015915; IPR006186;	Metallo-dependent phosphatase-like; Calcineurin-like phosphoesterase domain, ApaH type; Kelch-type beta propeller; Serine/threonine-specific protein phosphatase/bis(5-nucleosyl)-tetraphosphatase;
F4IFQ0	175	0.676	Down	0.0083398	S	Serine/threonine-protein phosphatase		BSL3	At2g27210	0.999722	2.23181e-08	98.654	LTPYGEPPS(1)PR	3	0.50695	3	1.019	1.054	0.884	1.046	1.028	0.993	1.26741	1.38139	1.13043	0.77025	0.935396	nucleus	GO:0050794 regulation of cellular process; GO:0044700 single organism signaling; GO:0009741 response to brassinosteroid; GO:0071310 cellular response to organic substance; GO:1901700 response to oxygen-containing compound; GO:0044267 cellular protein metabolic process; GO:0044699 single-organism process; GO:0050896 response to stimulus; GO:0071383 cellular response to steroid hormone stimulus; GO…		GO:0042578 phosphoric ester hydrolase activity; GO:0003824 catalytic activity; GO:0016791 phosphatase activity; GO:0005488 binding; GO:0016788 hydrolase activity, acting on ester bonds; GO:0005515 protein binding; GO:0016787 hydrolase activity; GO:0004721 phosphoprotein phosphatase activity;				IPR029052; IPR004843; IPR015915; IPR006186;	Metallo-dependent phosphatase-like; Calcineurin-like phosphoesterase domain, ApaH type; Kelch-type beta propeller; Serine/threonine-specific protein phosphatase/bis(5-nucleosyl)-tetraphosphatase;
F4II29	605	1.38	Up	0.024583	S	Kinase family with ARM repeat domain-containing protein		CTEXP	At2g40730	0.750394	4.9859e-286	279.27	GKPLEQAPLAS(0.006)S(0.035)S(0.209)S(0.75)APSLAAAASNATSTATEAPSVK	4	0.47326	1	0.775	0.801	0.919	1.121	1.213	1.113	0.836933	0.826625	0.835455	1.04571	1.24666	chloroplast	GO:0016310 phosphorylation; GO:0044267 cellular protein metabolic process; GO:0044238 primary metabolic process; GO:0044237 cellular metabolic process; GO:0006796 phosphate-containing compound metabolic process; GO:0071704 organic substance metabolic process; GO:0008152 metabolic process; GO:0006468 protein phosphorylation; GO:0006793 phosphorus metabolic process; GO:0044260 cellular macromolecul…		GO:0005524 ATP binding; GO:1901265 nucleoside phosphate binding; GO:0016773 phosphotransferase activity, alcohol group as acceptor; GO:0001882 nucleoside binding; GO:0043167 ion binding; GO:0004672 protein kinase activity; GO:0000166 nucleotide binding; GO:0097159 organic cyclic compound binding; GO:1901363 heterocyclic compound binding; GO:0032549 ribonucleoside binding; GO:0097367 carbohydrate …	K08876			IPR000719; IPR011989; IPR016024; IPR011009;	Protein kinase domain; Armadillo-like helical; Armadillo-type fold; Protein kinase-like domain;
F4IPB2	36	0.78	Down	0.032618	S	Microtubule-associated proteins 70-3		MAP70-3	At2g01750	0.931929	1.47075e-15	112.12	ISSPSLTMS(0.003)S(0.065)S(0.932)FR	3	-0.29279	2	0.996	1.135	0.999	1.038	0.967	0.889	0.986139	1.22969	1.21681	0.908932	0.847502	nucleus	GO:0016043 cellular component organization; GO:0007010 cytoskeleton organization; GO:0009987 cellular process; GO:0006996 organelle organization; GO:0071840 cellular component organization or biogenesis;		GO:0015631 tubulin binding; GO:0005515 protein binding; GO:0008092 cytoskeletal protein binding; GO:0008017 microtubule binding; GO:0005488 binding;
F4JXK3	980	1.224	Up	0.0183842	S	Branched-chain amino acid aminotransferase 5 / branched-chain amino acid transaminase 5 (BCAT5)		LINC4	At5g65770	0.997966	6.14543e-67	176.85	VTTLDCSES(0.002)PS(0.998)EAGR	2	-0.4089	1	0.91	0.953	0.774	1.099	1.094	1.161	0.924797	0.867152	0.903151	1.00918	1.19432	chloroplast			GO:0016769 transferase activity, transferring nitrogenous groups; GO:0008483 transaminase activity; GO:0003824 catalytic activity; GO:0016740 transferase activity;	K00826	E2.6.1.42; branched-chain amino acid aminotransferase [EC:2.6.1.42]	ath01230 Biosynthesis of amino acids - Arabidopsis thaliana (thale cress); ath00966 Glucosinolate biosynthesis - Arabidopsis thaliana (thale cress); ath01100 Metabolic pathways - Arabidopsis thaliana (thale cress); ath00290 Valine, leucine and isoleucine biosynthesis - Arabidopsis thaliana (thale cress); ath01210 2-Oxocarboxylic acid metabolism - Arabidopsis thaliana (thale cress); ath00270 Cyste…
F4K3Z6	436	0.821	Down	0.0068378	S	Protein kinasesubiquitin-protein ligase		KEG	At5g13530	0.990238	4.35529e-23	127.35	HLQEIPRS(0.99)PS(0.57)AS(0.439)PDNGIAK	3	0.18936	9	1.139	0.998	0.899	1.015	0.994	1.008	1.16581	1.07659	1.11125	0.875	0.971652	cytoplasm	GO:0016310 phosphorylation; GO:0044267 cellular protein metabolic process; GO:0044238 primary metabolic process; GO:0044237 cellular metabolic process; GO:0006796 phosphate-containing compound metabolic process; GO:0071704 organic substance metabolic process; GO:0008152 metabolic process; GO:0006468 protein phosphorylation; GO:0006793 phosphorus metabolic process; GO:0044260 cellular macromolecul…		GO:1901265 nucleoside phosphate binding; GO:0016773 phosphotransferase activity, alcohol group as acceptor; GO:0016874 ligase activity; GO:0005515 protein binding; GO:0004672 protein kinase activity; GO:0097159 organic cyclic compound binding; GO:1901363 heterocyclic compound binding; GO:0016301 kinase activity; GO:0003824 catalytic activity; GO:0032553 ribonucleotide binding; GO:0005488 binding;…	K16279			IPR000719; IPR001841; IPR013083; IPR020683; IPR011009;	Protein kinase domain; Zinc finger, RING-type; Zinc finger, RING/FYVE/PHD-type; Ankyrin repeat-containing domain; Protein kinase-like domain;
O22812	296	1.602	Up	0.02848	S	AT-hook motif nuclear-localized protein 10		AHL10	At2g33620	0.981883	1.59009e-41	149.95	QHVGQMGLS(0.982)S(0.018)PVLPR	3	0.8371	2	0.973	1.048	0.882	0.972	1.103	1.032	0.761942	1.00096	0.680556	1.53312	1.20153	nucleus	GO:0050794 regulation of cellular process; GO:0006725 cellular aromatic compound metabolic process; GO:0097659 nucleic acid-templated transcription; GO:0060255 regulation of macromolecule metabolic process; GO:0019219 regulation of nucleobase-containing compound metabolic process; GO:0009058 biosynthetic process; GO:0044237 cellular metabolic process; GO:0071704 organic substance metabolic proces…	GO:0043226 organelle; GO:0043231 intracellular membrane-bounded organelle; GO:0043229 intracellular organelle; GO:0005634 nucleus; GO:0044464 cell part; GO:0005622 intracellular; GO:0005737 cytoplasm; GO:0044424 intracellular part; GO:0005829 cytosol; GO:0043227 membrane-bounded organelle; GO:0005623 cell; GO:0044444 cytoplasmic part;	GO:0097159 organic cyclic compound binding; GO:1901363 heterocyclic compound binding; GO:0003677 DNA binding; GO:0005488 binding; GO:0003676 nucleic acid binding;				IPR005175;	PPC domain;
O23550	45	0.793	Down	0.0066246	S	Protein FIP2		FIP2	At4g17060	0.95695	0.0073753	54.806	FS(0.008)GGY(0.017)S(0.957)DS(0.018)PR	2	-2.3619	1	0.795	0.899	1.141	1.05	1.08	1.003	1.19729	1.10714	1.12525	0.935829	0.838509	nucleus		GO:0043226 organelle; GO:0043231 intracellular membrane-bounded organelle; GO:0043229 intracellular organelle; GO:0005634 nucleus; GO:0044464 cell part; GO:0005622 intracellular; GO:0005737 cytoplasm; GO:0005773 vacuole; GO:0044424 intracellular part; GO:0043227 membrane-bounded organelle; GO:0005623 cell; GO:0044444 cytoplasmic part;	GO:0005515 protein binding; GO:0005488 binding;
O49299	123	0.77	Down	0.00099974	S	Probable phosphoglucomutase, cytoplasmic 1		At1g23190	At1g23190	0.99978	2.8675e-149	220.52	ATGAFILTAS(1)HNPGGPTEDFGIK	3	1.4034	4	1.052	1.099	1.204	0.921	0.857	0.928	1.13362	1.12718	1.17808	0.929364	0.869168	chloroplast	GO:0046365 monosaccharide catabolic process; GO:0005982 starch metabolic process; GO:0016051 carbohydrate biosynthetic process; GO:0009581 detection of external stimulus; GO:0000271 polysaccharide biosynthetic process; GO:0009628 response to abiotic stimulus; GO:0044042 glucan metabolic process; GO:0009629 response to gravity; GO:0044699 single-organism process; GO:0009058 biosynthetic process; G…	GO:0043229 intracellular organelle; GO:0016020 membrane; GO:0044434 chloroplast part; GO:0009526 plastid envelope; GO:0071944 cell periphery; GO:0044446 intracellular organelle part; GO:0031967 organelle envelope; GO:0005737 cytoplasm; GO:0044435 plastid part; GO:0044424 intracellular part; GO:0009532 plastid stroma; GO:0005623 cell; GO:0005829 cytosol; GO:0044422 organelle part; GO:0005886 plasm…	GO:0000287 magnesium ion binding; GO:0016853 isomerase activity; GO:0003824 catalytic activity; GO:0004614 phosphoglucomutase activity; GO:0005488 binding; GO:0016868 intramolecular transferase activity, phosphotransferases; GO:0043167 ion binding; GO:0046872 metal ion binding; GO:0043169 cation binding; GO:0016866 intramolecular transferase activity;	K01835	pgm; phosphoglucomutase [EC:5.4.2.2]	ath00052 Galactose metabolism - Arabidopsis thaliana (thale cress); ath00030 Pentose phosphate pathway - Arabidopsis thaliana (thale cress); ath00230 Purine metabolism - Arabidopsis thaliana (thale cress); ath01100 Metabolic pathways - Arabidopsis thaliana (thale cress); ath00520 Amino sugar and nucleotide sugar metabolism - Arabidopsis thaliana (thale cress); ath00500 Starch and sucrose metaboli…	IPR005846; IPR005843; IPR005845; IPR016055; IPR005844;	Alpha-D-phosphohexomutase, alpha/beta/alpha domain III; Alpha-D-phosphohexomutase, C-terminal; Alpha-D-phosphohexomutase, alpha/beta/alpha domain II; Alpha-D-phosphohexomutase, alpha/beta/alpha I/II/III; Alpha-D-phosphohexomutase, alpha/beta/alpha domain I;
O49299	121	0.629	Down	0.0050158	T	Probable phosphoglucomutase, cytoplasmic 1		At1g23190	At1g23190	0.807054	4.40743e-12	90.397	AT(0.013)GAFILT(0.807)AS(0.18)HNPGGPTEDFGIK	5	-0.35286	1	1.15	1.138	1.392	0.716	0.734	0.988	1.23922	1.16718	1.36204	0.722503	0.744422	chloroplast	GO:0046365 monosaccharide catabolic process; GO:0005982 starch metabolic process; GO:0016051 carbohydrate biosynthetic process; GO:0009581 detection of external stimulus; GO:0000271 polysaccharide biosynthetic process; GO:0009628 response to abiotic stimulus; GO:0044042 glucan metabolic process; GO:0009629 response to gravity; GO:0044699 single-organism process; GO:0009058 biosynthetic process; G…	GO:0043229 intracellular organelle; GO:0016020 membrane; GO:0044434 chloroplast part; GO:0009526 plastid envelope; GO:0071944 cell periphery; GO:0044446 intracellular organelle part; GO:0031967 organelle envelope; GO:0005737 cytoplasm; GO:0044435 plastid part; GO:0044424 intracellular part; GO:0009532 plastid stroma; GO:0005623 cell; GO:0005829 cytosol; GO:0044422 organelle part; GO:0005886 plasm…	GO:0000287 magnesium ion binding; GO:0016853 isomerase activity; GO:0003824 catalytic activity; GO:0004614 phosphoglucomutase activity; GO:0005488 binding; GO:0016868 intramolecular transferase activity, phosphotransferases; GO:0043167 ion binding; GO:0046872 metal ion binding; GO:0043169 cation binding; GO:0016866 intramolecular transferase activity;	K01835	pgm; phosphoglucomutase [EC:5.4.2.2]	ath00052 Galactose metabolism - Arabidopsis thaliana (thale cress); ath00030 Pentose phosphate pathway - Arabidopsis thaliana (thale cress); ath00230 Purine metabolism - Arabidopsis thaliana (thale cress); ath01100 Metabolic pathways - Arabidopsis thaliana (thale cress); ath00520 Amino sugar and nucleotide sugar metabolism - Arabidopsis thaliana (thale cress); ath00500 Starch and sucrose metaboli…	IPR005846; IPR005843; IPR005845; IPR016055; IPR005844;	Alpha-D-phosphohexomutase, alpha/beta/alpha domain III; Alpha-D-phosphohexomutase, C-terminal; Alpha-D-phosphohexomutase, alpha/beta/alpha domain II; Alpha-D-phosphohexomutase, alpha/beta/alpha I/II/III; Alpha-D-phosphohexomutase, alpha/beta/alpha domain I;
O64517	166	1.606	Up	0.038263	S	Metacaspase-4		AMC4	At1g79340	0.998281	2.03891e-14	109.04	KEAEDEDES(0.998)EES(0.001)S(0.001)SR	3	-0.46765	3	0.497	0.897	0.798	1.25	1.307	1.115	0.546154	0.882006	0.798	1.23885	1.29663	cytoplasm	GO:0050794 regulation of cellular process; GO:0010941 regulation of cell death; GO:0006950 response to stress; GO:0043067 regulation of programmed cell death; GO:0048522 positive regulation of cellular process; GO:0016485 protein processing; GO:0050896 response to stimulus; GO:0044238 primary metabolic process; GO:0048518 positive regulation of biological process; GO:0010942 positive regulation o…	GO:0016020 membrane; GO:0009506 plasmodesma; GO:0071944 cell periphery; GO:0044464 cell part; GO:0005622 intracellular; GO:0030054 cell junction; GO:0005737 cytoplasm; GO:0044424 intracellular part; GO:0005829 cytosol; GO:0005911 cell-cell junction; GO:0005623 cell; GO:0055044 symplast; GO:0005886 plasma membrane; GO:0044444 cytoplasmic part;	GO:0004175 endopeptidase activity; GO:0008233 peptidase activity; GO:0042802 identical protein binding; GO:0003824 catalytic activity; GO:0005488 binding; GO:0070011 peptidase activity, acting on L-amino acid peptides; GO:0016787 hydrolase activity; GO:0005515 protein binding; GO:0008234 cysteine-type peptidase activity; GO:0004197 cysteine-type endopeptidase activity;				IPR029030;	Caspase-like domain;
O80852	79	0.798	Down	0.0097435	S	Glutathione S-transferase F9		GSTF9	At2g30860	0.999517	1.25384e-11	112.5	YRS(1)QGPDLLGK	3	-0.38946	1	1.053	1.012	1.03	0.888	1	1.065	1.19523	1.09881	1.10634	0.833803	0.923361	cytoplasm	GO:0098542 defense response to other organism; GO:0044699 single-organism process; GO:0043207 response to external biotic stimulus; GO:0050896 response to stimulus; GO:0044237 cellular metabolic process; GO:0051707 response to other organism; GO:0009607 response to biotic stimulus; GO:0009605 response to external stimulus; GO:0008152 metabolic process; GO:1990748 cellular detoxification; GO:00100…	GO:0043229 intracellular organelle; GO:0016020 membrane; GO:0048046 apoplast; GO:0044434 chloroplast part; GO:0030054 cell junction; GO:0071944 cell periphery; GO:0044446 intracellular organelle part; GO:0005737 cytoplasm; GO:0044435 plastid part; GO:0044424 intracellular part; GO:0009532 plastid stroma; GO:0005911 cell-cell junction; GO:0005623 cell; GO:0005829 cytosol; GO:0055044 symplast; GO:0…	GO:0004602 glutathione peroxidase activity; GO:0043167 ion binding; GO:0016209 antioxidant activity; GO:0005515 protein binding; GO:0005507 copper ion binding; GO:0033218 amide binding; GO:0043295 glutathione binding; GO:1900750 oligopeptide binding; GO:1901681 sulfur compound binding; GO:0016491 oxidoreductase activity; GO:0004364 glutathione transferase activity; GO:0072341 modified amino acid …	K00799	GST; glutathione S-transferase [EC:2.5.1.18]	ath00480 Glutathione metabolism - Arabidopsis thaliana (thale cress);	IPR004046; IPR010987; IPR004045; IPR012336; IPR034347;	Glutathione S-transferase, C-terminal; Glutathione S-transferase, C-terminal-like; Glutathione S-transferase, N-terminal; Thioredoxin-like fold; Glutathione S-transferases Phi, C-terminal;
P10797	113	1.269	Up	0.0026815	T	Ribulose bisphosphate carboxylase small chain 2B, chloroplastic		RBCS-2B	At5g38420	0.813404	1.33392e-05	83.964	EHGNT(0.813)PGY(0.093)Y(0.093)DGR	3	1.0205	2	0.916	0.886	0.946	1.111	1.134	0.987	0.854478	0.880716	0.885768	1.14183	1.14894	chloroplast	GO:0016051 carbohydrate biosynthetic process; GO:0009637 response to blue light; GO:0044711 single-organism biosynthetic process; GO:0009416 response to light stimulus; GO:0055114 oxidation-reduction process; GO:0009628 response to abiotic stimulus; GO:0019685 photosynthesis, dark reaction; GO:0044699 single-organism process; GO:0009058 biosynthetic process; GO:0010218 response to far red light; …	GO:0016020 membrane; GO:0044434 chloroplast part; GO:0005737 cytoplasm; GO:0032991 macromolecular complex; GO:0044424 intracellular part; GO:0005623 cell; GO:0044422 organelle part; GO:0009941 chloroplast envelope; GO:0043228 non-membrane-bounded organelle; GO:0005622 intracellular; GO:0044464 cell part; GO:0044445 cytosolic part; GO:0043227 membrane-bounded organelle; GO:0009536 plastid; GO:0022…	GO:0003824 catalytic activity; GO:0016830 carbon-carbon lyase activity; GO:0016984 ribulose-bisphosphate carboxylase activity; GO:0016831 carboxy-lyase activity; GO:0016829 lyase activity; GO:0004497 monooxygenase activity; GO:0016491 oxidoreductase activity;	K01602	rbcS; ribulose-bisphosphate carboxylase small chain [EC:4.1.1.39]	ath01200 Carbon metabolism - Arabidopsis thaliana (thale cress); ath01100 Metabolic pathways - Arabidopsis thaliana (thale cress); ath00630 Glyoxylate and dicarboxylate metabolism - Arabidopsis thaliana (thale cress); ath00710 Carbon fixation in photosynthetic organisms - Arabidopsis thaliana (thale cress);	IPR024680; IPR000894;	Ribulose-1,5-bisphosphate carboxylase small subunit, N-terminal; Ribulose bisphosphate carboxylase small chain, domain;
P18064	15	0.764	Down	0.0191973	T	Guanine nucleotide-binding protein alpha-1 subunit		GPA1	At2g26300	0.999862	2.2917e-110	213.44	HHTEDT(1)DENTQAAEIER	3	-0.42037	2	1.124	1.115	1.172	0.913	0.879	0.868	1.20472	1.03818	1.15015	0.917588	0.904321	cytoplasm	GO:0044700 single organism signaling; GO:0009749 response to glucose; GO:0044237 cellular metabolic process; GO:0008152 metabolic process; GO:1901607 alpha-amino acid biosynthetic process; GO:0030522 intracellular receptor signaling pathway; GO:0009719 response to endogenous stimulus; GO:0009743 response to carbohydrate; GO:1901419 regulation of response to alcohol; GO:0009657 plastid organizatio…	GO:0016020 membrane; GO:0005783 endoplasmic reticulum; GO:0042175 nuclear outer membrane-endoplasmic reticulum membrane network; GO:0019898 extrinsic component of membrane; GO:0071944 cell periphery; GO:0098796 membrane protein complex; GO:0030054 cell junction; GO:0005737 cytoplasm; GO:0032991 macromolecular complex; GO:0044424 intracellular part; GO:0005623 cell; GO:0031234 extrinsic component …	GO:1901265 nucleoside phosphate binding; GO:0005102 receptor binding; GO:0060589 nucleoside-triphosphatase regulator activity; GO:0030695 GTPase regulator activity; GO:0031683 G-protein beta/gamma-subunit complex binding; GO:0016817 hydrolase activity, acting on acid anhydrides; GO:0016787 hydrolase activity; GO:0005515 protein binding; GO:0005095 GTPase inhibitor activity; GO:0098772 molecular f…	K19729			IPR027417; IPR011025;	P-loop containing nucleoside triphosphate hydrolase; G protein alpha subunit, helical insertion;
P19366	135	1.347	Up	0.038096	S	ATP synthase subunit beta, chloroplastic		atpB	AtCg00480	1	4.65379e-14	119.25	S(1)APAFIELDTK	3	-0.5909	1	0.935	0.893	0.84	1.055	1.285	0.955	0.868152	0.876349	0.814743	1.08763	1.36123	cytoplasm	GO:0009116 nucleoside metabolic process; GO:0042278 purine nucleoside metabolic process; GO:0009167 purine ribonucleoside monophosphate metabolic process; GO:0090662 ATP hydrolysis coupled transmembrane transport; GO:0009117 nucleotide metabolic process; GO:0044699 single-organism process; GO:0009058 biosynthetic process; GO:0009163 nucleoside biosynthetic process; GO:0046129 purine ribonucleosid…	GO:0016020 membrane; GO:0009535 chloroplast thylakoid membrane; GO:0044434 chloroplast part; GO:0098796 membrane protein complex; GO:0005737 cytoplasm; GO:0009534 chloroplast thylakoid; GO:0042651 thylakoid membrane; GO:0032991 macromolecular complex; GO:0044424 intracellular part; GO:0005623 cell; GO:0044422 organelle part; GO:0045261 proton-transporting ATP synthase complex, catalytic core F(1)…	GO:0042625 ATPase coupled ion transmembrane transporter activity; GO:1901265 nucleoside phosphate binding; GO:0015399 primary active transmembrane transporter activity; GO:0022892 substrate-specific transporter activity; GO:0016817 hydrolase activity, acting on acid anhydrides; GO:0044769 ATPase activity, coupled to transmembrane movement of ions, rotational mechanism; GO:0015077 monovalent inorg…	K02112	ATPF1B; F-type H+-transporting ATPase subunit beta [EC:7.1.2.2]	ath00190 Oxidative phosphorylation - Arabidopsis thaliana (thale cress); ath00195 Photosynthesis - Arabidopsis thaliana (thale cress); ath01100 Metabolic pathways - Arabidopsis thaliana (thale cress);	IPR004100; IPR003593; IPR000194; IPR027417; IPR024034;	ATPase, F1/V1/A1 complex, alpha/beta subunit, N-terminal domain; AAA+ ATPase domain; ATPase, F1/V1/A1 complex, alpha/beta subunit, nucleotide-binding domain; P-loop containing nucleoside triphosphate hydrolase; ATPase, F1/V1 complex, beta subunit, C-terminal;
P27521	35	0.68	Down	0.0026233	S	Chlorophyll a-b binding protein 4, chloroplastic		LHCA4	At3g47470	0.876599	3.10596e-07	91.993	DLS(0.877)FT(0.123)SIGSSAK	3	-0.088141	1	1.295	1.263	1.071	0.727	0.993	0.75	1.18916	1.27834	1.14423	0.770944	0.898643	mitochondria	GO:0006950 response to stress; GO:0009416 response to light stimulus; GO:0009628 response to abiotic stimulus; GO:0044267 cellular protein metabolic process; GO:0019684 photosynthesis, light reaction; GO:0044238 primary metabolic process; GO:0050896 response to stimulus; GO:0044237 cellular metabolic process; GO:0071704 organic substance metabolic process; GO:0009644 response to high light intens…	GO:0016020 membrane; GO:0009535 chloroplast thylakoid membrane; GO:0044434 chloroplast part; GO:0098796 membrane protein complex; GO:0005737 cytoplasm; GO:0009534 chloroplast thylakoid; GO:0042651 thylakoid membrane; GO:0032991 macromolecular complex; GO:0031224 intrinsic component of membrane; GO:0044424 intracellular part; GO:0005623 cell; GO:0009941 chloroplast envelope; GO:0044422 organelle p…	GO:0097159 organic cyclic compound binding; GO:1901363 heterocyclic compound binding; GO:0005488 binding; GO:0043167 ion binding; GO:0046872 metal ion binding; GO:0031409 pigment binding; GO:0043169 cation binding; GO:0046906 tetrapyrrole binding; GO:0016168 chlorophyll binding;	K08910	LHCA4; light-harvesting complex I chlorophyll a/b binding protein 4	ath00196 Photosynthesis - antenna proteins - Arabidopsis thaliana (thale cress);	IPR023329;	Chlorophyll a/b binding protein domain;
P27521	27	0.794	Down	0.046821	S	Chlorophyll a-b binding protein 4, chloroplastic		LHCA4	At3g47470	0.990797	0.00211842	83.278	FLTGS(0.009)S(0.991)GR	2	0.66763	1	1.072	1.158	1.148	0.917	0.924	0.835	0.984389	1.17206	1.2265	0.972428	0.836199	mitochondria	GO:0006950 response to stress; GO:0009416 response to light stimulus; GO:0009628 response to abiotic stimulus; GO:0044267 cellular protein metabolic process; GO:0019684 photosynthesis, light reaction; GO:0044238 primary metabolic process; GO:0050896 response to stimulus; GO:0044237 cellular metabolic process; GO:0071704 organic substance metabolic process; GO:0009644 response to high light intens…	GO:0016020 membrane; GO:0009535 chloroplast thylakoid membrane; GO:0044434 chloroplast part; GO:0098796 membrane protein complex; GO:0005737 cytoplasm; GO:0009534 chloroplast thylakoid; GO:0042651 thylakoid membrane; GO:0032991 macromolecular complex; GO:0031224 intrinsic component of membrane; GO:0044424 intracellular part; GO:0005623 cell; GO:0009941 chloroplast envelope; GO:0044422 organelle p…	GO:0097159 organic cyclic compound binding; GO:1901363 heterocyclic compound binding; GO:0005488 binding; GO:0043167 ion binding; GO:0046872 metal ion binding; GO:0031409 pigment binding; GO:0043169 cation binding; GO:0046906 tetrapyrrole binding; GO:0016168 chlorophyll binding;	K08910	LHCA4; light-harvesting complex I chlorophyll a/b binding protein 4	ath00196 Photosynthesis - antenna proteins - Arabidopsis thaliana (thale cress);	IPR023329;	Chlorophyll a/b binding protein domain;
P27521	47	0.7	Down	0.0039643	S	Chlorophyll a-b binding protein 4, chloroplastic		LHCA4	At3g47470	0.965147	0.000310576	78.324	T(0.006)S(0.029)S(0.965)FKVEAK	3	-0.57731	1	1.217	1.213	1.14	0.774	1.008	0.727	1.11754	1.22773	1.21795	0.820785	0.912217	mitochondria	GO:0006950 response to stress; GO:0009416 response to light stimulus; GO:0009628 response to abiotic stimulus; GO:0044267 cellular protein metabolic process; GO:0019684 photosynthesis, light reaction; GO:0044238 primary metabolic process; GO:0050896 response to stimulus; GO:0044237 cellular metabolic process; GO:0071704 organic substance metabolic process; GO:0009644 response to high light intens…	GO:0016020 membrane; GO:0009535 chloroplast thylakoid membrane; GO:0044434 chloroplast part; GO:0098796 membrane protein complex; GO:0005737 cytoplasm; GO:0009534 chloroplast thylakoid; GO:0042651 thylakoid membrane; GO:0032991 macromolecular complex; GO:0031224 intrinsic component of membrane; GO:0044424 intracellular part; GO:0005623 cell; GO:0009941 chloroplast envelope; GO:0044422 organelle p…	GO:0097159 organic cyclic compound binding; GO:1901363 heterocyclic compound binding; GO:0005488 binding; GO:0043167 ion binding; GO:0046872 metal ion binding; GO:0031409 pigment binding; GO:0043169 cation binding; GO:0046906 tetrapyrrole binding; GO:0016168 chlorophyll binding;	K08910	LHCA4; light-harvesting complex I chlorophyll a/b binding protein 4	ath00196 Photosynthesis - antenna proteins - Arabidopsis thaliana (thale cress);	IPR023329;	Chlorophyll a/b binding protein domain;
P36212	67	0.808	Down	0.02946	S	50S ribosomal protein L12-3, chloroplastic		RPL12C	At3g27850	0.999567	9.28456e-29	131.56	IGS(1)EISSLTLEEAR	3	-0.22076	1	1.309	1.149	1.019	0.827	0.974	0.822	1.16356	1.18454	1.02618	0.897937	0.98583	chloroplast	GO:0006518 peptide metabolic process; GO:0044267 cellular protein metabolic process; GO:0098542 defense response to other organism; GO:0009058 biosynthetic process; GO:0043207 response to external biotic stimulus; GO:1901566 organonitrogen compound biosynthetic process; GO:0050896 response to stimulus; GO:0044237 cellular metabolic process; GO:0051707 response to other organism; GO:0071704 organi…	GO:0016020 membrane; GO:0009535 chloroplast thylakoid membrane; GO:0044434 chloroplast part; GO:0009534 chloroplast thylakoid; GO:0005737 cytoplasm; GO:0042651 thylakoid membrane; GO:0000311 plastid large ribosomal subunit; GO:0009547 plastid ribosome; GO:0032991 macromolecular complex; GO:0044424 intracellular part; GO:0005623 cell; GO:0000313 organellar ribosome; GO:0044422 organelle part; GO:0…	GO:0003735 structural constituent of ribosome; GO:0005198 structural molecule activity;	K02935	RP-L7; large subunit ribosomal protein L7/L12	ath03010 Ribosome - Arabidopsis thaliana (thale cress);	IPR014719; IPR008932; IPR013823;	Ribosomal protein L7/L12, C-terminal/adaptor protein ClpS-like; Ribosomal protein L7/L12, oligomerisation; Ribosomal protein L7/L12, C-terminal;
P92964	177	1.259	Up	0.041864	S	Serine/arginine-rich splicing factor RS31		RS31	At3g61860	1	0.00836275	58.246	NGGRS(1)PRR	3	0.32722	13	0.937	0.822	0.955	1.048	1.081	1.157	0.937	0.754821	0.967579	1.0793	1.14392	nucleus	GO:0006396 RNA processing; GO:0006725 cellular aromatic compound metabolic process; GO:1901360 organic cyclic compound metabolic process; GO:0006807 nitrogen compound metabolic process; GO:0044238 primary metabolic process; GO:0044237 cellular metabolic process; GO:0071704 organic substance metabolic process; GO:0006397 mRNA processing; GO:0016070 RNA metabolic process; GO:0000398 mRNA splicing, …	GO:0043229 intracellular organelle; GO:0044446 intracellular organelle part; GO:0032991 macromolecular complex; GO:0031981 nuclear lumen; GO:0044424 intracellular part; GO:0005681 spliceosomal complex; GO:0016604 nuclear body; GO:0005623 cell; GO:0044422 organelle part; GO:0043226 organelle; GO:0043231 intracellular membrane-bounded organelle; GO:0031974 membrane-enclosed lumen; GO:0005654 nucleo…	GO:0097159 organic cyclic compound binding; GO:1901363 heterocyclic compound binding; GO:0003723 RNA binding; GO:1901265 nucleoside phosphate binding; GO:0005488 binding; GO:0003676 nucleic acid binding; GO:0000166 nucleotide binding; GO:0036094 small molecule binding;	K12893	SFRS4_5_6; splicing factor, arginine/serine-rich 4/5/6	ath03040 Spliceosome - Arabidopsis thaliana (thale cress);	IPR000504; IPR012677;	RNA recognition motif domain; Nucleotide-binding alpha-beta plait domain;
P98204	27	0.796	Down	0.0467	S	Phospholipid-transporting ATPase 1		ALA1	At5g04930	0.813149	0.0136285	46.069	WS(0.991)VS(0.196)S(0.813)KDNK	3	-0.19491	1	1.099	1.035	1.122	0.903	0.909	0.999	1.21035	0.974576	1.20128	0.901198	0.844011	plasma membrane	GO:0016043 cellular component organization; GO:0065008 regulation of biological quality; GO:0006869 lipid transport; GO:0044763 single-organism cellular process; GO:0044802 single-organism membrane organization; GO:0044699 single-organism process; GO:0045332 phospholipid translocation; GO:0071702 organic substance transport; GO:0097035 regulation of membrane lipid distribution; GO:0010876 lipid l…	GO:0043229 intracellular organelle; GO:0016020 membrane; GO:0042175 nuclear outer membrane-endoplasmic reticulum membrane network; GO:0005783 endoplasmic reticulum; GO:0071944 cell periphery; GO:0044446 intracellular organelle part; GO:0005737 cytoplasm; GO:0031224 intrinsic component of membrane; GO:0012505 endomembrane system; GO:0044424 intracellular part; GO:0005623 cell; GO:0016021 integral …	GO:1901265 nucleoside phosphate binding; GO:0005319 lipid transporter activity; GO:0016817 hydrolase activity, acting on acid anhydrides; GO:0022892 substrate-specific transporter activity; GO:0005515 protein binding; GO:0016787 hydrolase activity; GO:0016887 ATPase activity; GO:0097159 organic cyclic compound binding; GO:1901363 heterocyclic compound binding; GO:0016462 pyrophosphatase activity;…	K14802			IPR032630; IPR023299; IPR008250; IPR032631; IPR023214;	P-type ATPase, C-terminal; P-type ATPase, cytoplasmic domain N; P-type ATPase, A domain; P-type ATPase, N-terminal; HAD-like domain;
P98204	24	0.796	Down	0.0467	S	Phospholipid-transporting ATPase 1		ALA1	At5g04930	0.991053	0.0136285	46.069	WS(0.991)VS(0.196)S(0.813)KDNK	3	-0.19491	1	1.099	1.035	1.122	0.903	0.909	0.999	1.21035	0.974576	1.20128	0.901198	0.844011	plasma membrane	GO:0016043 cellular component organization; GO:0065008 regulation of biological quality; GO:0006869 lipid transport; GO:0044763 single-organism cellular process; GO:0044802 single-organism membrane organization; GO:0044699 single-organism process; GO:0045332 phospholipid translocation; GO:0071702 organic substance transport; GO:0097035 regulation of membrane lipid distribution; GO:0010876 lipid l…	GO:0043229 intracellular organelle; GO:0016020 membrane; GO:0042175 nuclear outer membrane-endoplasmic reticulum membrane network; GO:0005783 endoplasmic reticulum; GO:0071944 cell periphery; GO:0044446 intracellular organelle part; GO:0005737 cytoplasm; GO:0031224 intrinsic component of membrane; GO:0012505 endomembrane system; GO:0044424 intracellular part; GO:0005623 cell; GO:0016021 integral …	GO:1901265 nucleoside phosphate binding; GO:0005319 lipid transporter activity; GO:0016817 hydrolase activity, acting on acid anhydrides; GO:0022892 substrate-specific transporter activity; GO:0005515 protein binding; GO:0016787 hydrolase activity; GO:0016887 ATPase activity; GO:0097159 organic cyclic compound binding; GO:1901363 heterocyclic compound binding; GO:0016462 pyrophosphatase activity;…	K14802			IPR032630; IPR023299; IPR008250; IPR032631; IPR023214;	P-type ATPase, C-terminal; P-type ATPase, cytoplasmic domain N; P-type ATPase, A domain; P-type ATPase, N-terminal; HAD-like domain;
Q03250	105	1.295	Up	0.007745	S	Glycine-rich RNA-binding protein 7		RBG7	At2g21660	0.999469	1.1035e-195	260.44	S(0.999)GGGGGY(0.001)SGGGGSYGGGGGR	2	-0.56814	2	0.792	0.895	0.865	1.045	1.207	1.151	0.808989	0.909553	0.861554	1.0492	1.1998	nucleus	GO:0050658 RNA transport; GO:0001101 response to acid chemical; GO:0022414 reproductive process; GO:0010228 vegetative to reproductive phase transition of meristem; GO:0032392 DNA geometric change; GO:0044699 single-organism process; GO:0051169 nuclear transport; GO:0051168 nuclear export; GO:0044237 cellular metabolic process; GO:0015031 protein transport; GO:0051234 establishment of localizatio…	GO:0043229 intracellular organelle; GO:0048046 apoplast; GO:0030054 cell junction; GO:0005777 peroxisome; GO:0005737 cytoplasm; GO:0044424 intracellular part; GO:0005829 cytosol; GO:0005623 cell; GO:0005911 cell-cell junction; GO:0005576 extracellular region; GO:0055044 symplast; GO:0009507 chloroplast; GO:0043231 intracellular membrane-bounded organelle; GO:0043226 organelle; GO:0005634 nucleus;…	GO:0097159 organic cyclic compound binding; GO:1901363 heterocyclic compound binding; GO:0003729 mRNA binding; GO:0003723 RNA binding; GO:0003677 DNA binding; GO:1901265 nucleoside phosphate binding; GO:0003690 double-stranded DNA binding; GO:0005488 binding; GO:0003676 nucleic acid binding; GO:0003697 single-stranded DNA binding; GO:0005515 protein binding; GO:0000166 nucleotide binding; GO:0036…				IPR000504; IPR012677;	RNA recognition motif domain; Nucleotide-binding alpha-beta plait domain;
Q0WPK4	200	1.282	Up	0.0031388	S	Protein PAT1 homolog		PAT1	At1g79090	0.99942	8.96851e-30	136.46	SSFVS(0.999)YPPPGSISPDQR	2	0.71314	3	0.895	1.061	0.912	1.111	0.987	1.037	0.951116	0.862602	0.841328	1.11323	1.15981	nucleus	GO:0044085 cellular component biogenesis; GO:0016043 cellular component organization; GO:0022613 ribonucleoprotein complex biogenesis; GO:0006725 cellular aromatic compound metabolic process; GO:0022618 ribonucleoprotein complex assembly; GO:0060255 regulation of macromolecule metabolic process; GO:0048519 negative regulation of biological process; GO:0050896 response to stimulus; GO:0044237 cell…	GO:0043229 intracellular organelle; GO:0043232 intracellular non-membrane-bounded organelle; GO:0000932 P-body; GO:0005737 cytoplasm; GO:0032991 macromolecular complex; GO:0044424 intracellular part; GO:0005623 cell; GO:0036464 cytoplasmic ribonucleoprotein granule; GO:0043228 non-membrane-bounded organelle; GO:0043226 organelle; GO:0044464 cell part; GO:0005622 intracellular; GO:0035770 ribonucl…	GO:0097159 organic cyclic compound binding; GO:1901363 heterocyclic compound binding; GO:0003729 mRNA binding; GO:0003723 RNA binding; GO:0005515 protein binding; GO:0005488 binding; GO:0003676 nucleic acid binding;	K12617	PATL1; DNA topoisomerase 2-associated protein PAT1	ath03018 RNA degradation - Arabidopsis thaliana (thale cress);
Q0WQX9	108	0.67	Down	0.016644	S	Probable E3 ubiquitin-protein ligase WAVH2		WAVH2	At5g65683	0.940405	0.000231472	78.548	FFSNPS(0.059)S(0.94)PK	3	0.18205	1	1.283	1.214	1.088	0.741	1.054	0.708	1.23842	1.24131	1.16115	0.762346	0.978644	chloroplast			GO:0043169 cation binding; GO:0046872 metal ion binding; GO:0005515 protein binding; GO:0008270 zinc ion binding; GO:0046914 transition metal ion binding; GO:0005488 binding; GO:0043167 ion binding;				IPR001841; IPR013083; IPR002035;	Zinc finger, RING-type; Zinc finger, RING/FYVE/PHD-type; von Willebrand factor, type A;
Q0WW84	393	0.706	Down	0.038524	S	Polyadenylate-binding protein RBP47B		RBP47B	At3g19130	0.997888	0.0016654	62.338	LS(0.002)WGRS(0.998)PNK	3	-0.32393	1	1.12	1.246	1.145	0.837	0.785	0.962	1.22137	1.30063	1.08944	0.791864	0.725508	nucleus	GO:0006396 RNA processing; GO:0033554 cellular response to stress; GO:0051716 cellular response to stimulus; GO:0006950 response to stress; GO:0006725 cellular aromatic compound metabolic process; GO:0009628 response to abiotic stimulus; GO:1901360 organic cyclic compound metabolic process; GO:0006807 nitrogen compound metabolic process; GO:0050896 response to stimulus; GO:0044238 primary metabol…	GO:0010494 cytoplasmic stress granule; GO:0043229 intracellular organelle; GO:0043232 intracellular non-membrane-bounded organelle; GO:0005737 cytoplasm; GO:0032991 macromolecular complex; GO:0044424 intracellular part; GO:0005829 cytosol; GO:0005623 cell; GO:0036464 cytoplasmic ribonucleoprotein granule; GO:0043228 non-membrane-bounded organelle; GO:0043231 intracellular membrane-bounded organel…	GO:0008143 poly(A) binding; GO:0097159 organic cyclic compound binding; GO:1901363 heterocyclic compound binding; GO:0003729 mRNA binding; GO:0003723 RNA binding; GO:1901265 nucleoside phosphate binding; GO:0005488 binding; GO:0003676 nucleic acid binding; GO:0000166 nucleotide binding; GO:0070717 poly-purine tract binding; GO:0036094 small molecule binding; GO:0003727 single-stranded RNA binding;				IPR000504; IPR012677;	RNA recognition motif domain; Nucleotide-binding alpha-beta plait domain;
Q38997	387	1.213	Up	0.0177351	S	SNF1-related protein kinase catalytic subunit alpha KIN10		KIN10	At3g01090	0.970163	9.48609e-07	89.374	MHPAES(0.01)VAS(0.97)PVS(0.02)HR	3	0.11492	6	0.937	0.921	0.928	1.072	1.139	0.988	0.976042	0.877979	0.8553	1.1308	1.12438	chloroplast	GO:0044700 single organism signaling; GO:0009593 detection of chemical stimulus; GO:0001101 response to acid chemical; GO:0010150 leaf senescence; GO:0016053 organic acid biosynthetic process; GO:0022414 reproductive process; GO:0090693 plant organ senescence; GO:0048827 phyllome development; GO:0044699 single-organism process; GO:0009058 biosynthetic process; GO:0044255 cellular lipid metabolic …	GO:0044424 intracellular part; GO:0005623 cell; GO:0044464 cell part; GO:0005622 intracellular; GO:0005737 cytoplasm;	GO:0005524 ATP binding; GO:1901265 nucleoside phosphate binding; GO:0016773 phosphotransferase activity, alcohol group as acceptor; GO:0001882 nucleoside binding; GO:0043167 ion binding; GO:0005515 protein binding; GO:0004672 protein kinase activity; GO:0000166 nucleotide binding; GO:0097159 organic cyclic compound binding; GO:1901363 heterocyclic compound binding; GO:0032549 ribonucleoside bindi…	K07198			IPR015940; IPR001772; IPR028375; IPR000719; IPR009060; IPR011009;	Ubiquitin-associated domain; Kinase associated domain 1 (KA1); KA1 domain/Ssp2, C-terminal; Protein kinase domain; UBA-like; Protein kinase-like domain;
Q39141	44	1.233	Up	0.020784	S	Chlorophyll a-b binding protein, chloroplastic		Lhb1B2	At2g34420	0.932945	5.22409e-15	116.58	GPS(0.933)GS(0.067)PWYGSDR	3	2.6373	5	0.946	1.029	0.873	0.976	1.216	0.944	0.876738	0.984689	0.829848	1.06087	1.0955	chloroplast	GO:0009416 response to light stimulus; GO:0009628 response to abiotic stimulus; GO:0044267 cellular protein metabolic process; GO:0019684 photosynthesis, light reaction; GO:0044238 primary metabolic process; GO:0050896 response to stimulus; GO:0044237 cellular metabolic process; GO:0071704 organic substance metabolic process; GO:0009768 photosynthesis, light harvesting in photosystem I; GO:000815…	GO:0016020 membrane; GO:0009535 chloroplast thylakoid membrane; GO:0044434 chloroplast part; GO:0098796 membrane protein complex; GO:0005737 cytoplasm; GO:0009534 chloroplast thylakoid; GO:0042651 thylakoid membrane; GO:0031224 intrinsic component of membrane; GO:0032991 macromolecular complex; GO:0044424 intracellular part; GO:0005623 cell; GO:0009941 chloroplast envelope; GO:0044422 organelle p…	GO:0097159 organic cyclic compound binding; GO:1901363 heterocyclic compound binding; GO:0031409 pigment binding; GO:0016168 chlorophyll binding; GO:0046906 tetrapyrrole binding; GO:0005488 binding;	K08912	LHCB1; light-harvesting complex II chlorophyll a/b binding protein 1	ath01100 Metabolic pathways - Arabidopsis thaliana (thale cress); ath00196 Photosynthesis - antenna proteins - Arabidopsis thaliana (thale cress);	IPR023329;	Chlorophyll a/b binding protein domain;
Q39241	117	0.711	Down	0.0163588	S	Thioredoxin H5		TRX5	At1g45145	1	0.0383388	44.98	HGGLVAS(1)A	2	-2.99	1	0.95	1.083	0.94	1.092	0.969	0.979	1.10209	1.31114	1.26174	0.988235	0.785888	cytoplasm	GO:0050794 regulation of cellular process; GO:0033554 cellular response to stress; GO:0065008 regulation of biological quality; GO:0045454 cell redox homeostasis; GO:0098542 defense response to other organism; GO:0044699 single-organism process; GO:0043207 response to external biotic stimulus; GO:0050896 response to stimulus; GO:0051707 response to other organism; GO:0071704 organic substance met…	GO:0016020 membrane; GO:0048046 apoplast; GO:0030054 cell junction; GO:0071944 cell periphery; GO:0005737 cytoplasm; GO:0044424 intracellular part; GO:0005911 cell-cell junction; GO:0005623 cell; GO:0005829 cytosol; GO:0055044 symplast; GO:0005576 extracellular region; GO:0005886 plasma membrane; GO:0009506 plasmodesma; GO:0005622 intracellular; GO:0044464 cell part; GO:0044444 cytoplasmic part;	GO:0015035 protein disulfide oxidoreductase activity; GO:0015036 disulfide oxidoreductase activity; GO:0016651 oxidoreductase activity, acting on NAD(P)H; GO:0003824 catalytic activity; GO:0004791 thioredoxin-disulfide reductase activity; GO:0047134 protein-disulfide reductase activity; GO:0016209 antioxidant activity; GO:0016667 oxidoreductase activity, acting on a sulfur group of donors; GO:001…	K03671			IPR012336; IPR013766;	Thioredoxin-like fold; Thioredoxin domain;
Q42404	422	0.831	Down	0.0119153	S	U1 small nuclear ribonucleoprotein 70 kDa		RNU1	At3g50670	0.998493	6.98551e-06	102.33	SES(0.998)REY(0.001)VR	2	0.46613	3	0.93	0.976	1.082	1.023	0.966	1.038	1.07514	1.14152	1.082	0.984601	0.882192	nucleus	GO:0006396 RNA processing; GO:0006725 cellular aromatic compound metabolic process; GO:1901360 organic cyclic compound metabolic process; GO:0006807 nitrogen compound metabolic process; GO:0044238 primary metabolic process; GO:0044237 cellular metabolic process; GO:0071704 organic substance metabolic process; GO:0006397 mRNA processing; GO:0016070 RNA metabolic process; GO:0000398 mRNA splicing, …	GO:0005685 U1 snRNP; GO:0005684 U2-type spliceosomal complex; GO:0032991 macromolecular complex; GO:0044424 intracellular part; GO:0016604 nuclear body; GO:0005623 cell; GO:0071011 precatalytic spliceosome; GO:0044422 organelle part; GO:0031974 membrane-enclosed lumen; GO:0005654 nucleoplasm; GO:0070013 intracellular organelle lumen; GO:0016607 nuclear speck; GO:0044464 cell part; GO:0005622 intr…	GO:0097159 organic cyclic compound binding; GO:1901363 heterocyclic compound binding; GO:0003729 mRNA binding; GO:0003723 RNA binding; GO:1901265 nucleoside phosphate binding; GO:0005488 binding; GO:0003676 nucleic acid binding; GO:0005515 protein binding; GO:0030619 U1 snRNA binding; GO:0000166 nucleotide binding; GO:0017069 snRNA binding; GO:0036094 small molecule binding;	K11093	SNRP70; U1 small nuclear ribonucleoprotein 70kDa	ath03040 Spliceosome - Arabidopsis thaliana (thale cress);	IPR022023; IPR034143; IPR000504; IPR012677;	U1 small nuclear ribonucleoprotein of 70kDa N-terminal; snRNP70, RNA recognition motif; RNA recognition motif domain; Nucleotide-binding alpha-beta plait domain;
Q6NPS1	978	0.813	Down	0.024561	S	At1g61690		At1g61690	At1g61690	1	0.000894977	57.197	RLQEGENPS(1)PEK	3	-0.48897	3	1.12	1.173	0.859	0.977	0.97	0.958	1.14402	1.01646	1.21671	0.869991	0.942663	chloroplast		GO:0009506 plasmodesma; GO:0005911 cell-cell junction; GO:0030054 cell junction; GO:0055044 symplast;	GO:0046872 metal ion binding; GO:0043169 cation binding; GO:0005515 protein binding; GO:0005488 binding; GO:0043167 ion binding;				IPR000306; IPR017455; IPR011990; IPR013083; IPR011011;	FYVE zinc finger; Zinc finger, FYVE-related; Tetratricopeptide-like helical domain; Zinc finger, RING/FYVE/PHD-type; Zinc finger, FYVE/PHD-type;
Q84R15	1122	1.386	Up	0.033504	S	SH3 domain-containing protein		At2g07360	At2g07360	0.999963	2.71327e-15	113.65	S(1)Y(0.008)ES(0.992)DDEEPRK	3	-1.034	2	0.764	0.868	0.895	1.261	1.139	1.01	0.702206	0.832215	0.9603	1.27503	1.09414	nucleus			GO:0005515 protein binding; GO:0005488 binding;				IPR001452; IPR011989; IPR016024;	SH3 domain; Armadillo-like helical; Armadillo-type fold;
Q8L8Q8	115	0.75	Down	0.046276	S	Uncharacterized protein At5g64816		At5g64816	At5g64816	1	0.00242784	66.92	RCQS(1)ECLK	3	-0.34442	1	1.134	1.183	1.065	0.929	0.813	0.964	1.1607	1.25985	1.08784	0.906341	0.727191	cytoplasm
Q8VZ08	13	0.724	Down	0.0112004	S	Non-lysosomal glucosylceramidase		At3g24180	At3g24180	0.999975	1.27712e-24	137.61	RKHS(1)WPTEEFISR	4	0.0102	3	1.129	1.109	1.059	0.932	0.948	0.885	1.20491	1.0767	1.29621	0.781879	0.907177	nucleus	GO:0046477 glycosylceramide catabolic process; GO:1903509 liposaccharide metabolic process; GO:0006643 membrane lipid metabolic process; GO:0019377 glycolipid catabolic process; GO:0006672 ceramide metabolic process; GO:0006687 glycosphingolipid metabolic process; GO:0044699 single-organism process; GO:0044255 cellular lipid metabolic process; GO:0006677 glycosylceramide metabolic process; GO:004…	GO:0016020 membrane; GO:0005623 cell; GO:0044464 cell part; GO:0071944 cell periphery; GO:0005886 plasma membrane;	GO:0004553 hydrolase activity, hydrolyzing O-glycosyl compounds; GO:0016787 hydrolase activity; GO:0003824 catalytic activity; GO:0004348 glucosylceramidase activity; GO:0016798 hydrolase activity, acting on glycosyl bonds;	K17108	GBA2; non-lysosomal glucosylceramidase [EC:3.2.1.45]	ath00511 Other glycan degradation - Arabidopsis thaliana (thale cress); ath00600 Sphingolipid metabolism - Arabidopsis thaliana (thale cress); ath01100 Metabolic pathways - Arabidopsis thaliana (thale cress);	IPR012341; IPR006775; IPR024462; IPR008928;	Six-hairpin glycosidase; Glycosyl-hydrolase family 116, catalytic region; Glycosyl-hydrolase family 116, N-terminal; Six-hairpin glycosidase-like;
Q8W4D8	7	1.547	Up	0.0106176	S	FHA domain-containing protein DDL		DDL	At3g20550	0.884076	0.00248234	51.771	APS(0.522)S(0.597)RS(0.884)PS(0.998)PR	2	0.15357	1	0.902	0.662	0.824	1.133	1.254	1.185	0.89662	0.648384	0.79845	1.15025	1.25526	nucleus	GO:0010608 posttranscriptional regulation of gene expression; GO:0035194 posttranscriptional gene silencing by RNA; GO:0044699 single-organism process; GO:0044237 cellular metabolic process; GO:0008152 metabolic process; GO:0043170 macromolecule metabolic process; GO:0010558 negative regulation of macromolecule biosynthetic process; GO:0070887 cellular response to chemical stimulus; GO:0006396 RN…	GO:0043226 organelle; GO:0043231 intracellular membrane-bounded organelle; GO:0043229 intracellular organelle; GO:0005634 nucleus; GO:0044464 cell part; GO:0005622 intracellular; GO:0005737 cytoplasm; GO:0044424 intracellular part; GO:0005829 cytosol; GO:0043227 membrane-bounded organelle; GO:0005623 cell; GO:0009536 plastid; GO:0044444 cytoplasmic part; GO:0009507 chloroplast;	GO:0097159 organic cyclic compound binding; GO:1901363 heterocyclic compound binding; GO:0003729 mRNA binding; GO:0003723 RNA binding; GO:0005515 protein binding; GO:0005488 binding; GO:0003676 nucleic acid binding;	K13108			IPR008984; IPR000253;	SMAD/FHA domain; Forkhead-associated (FHA) domain;
Q8W4D8	9	1.547	Up	0.0106176	S	FHA domain-containing protein DDL		DDL	At3g20550	0.997857	0.00248234	51.771	APS(0.522)S(0.597)RS(0.884)PS(0.998)PR	2	0.15357	1	0.902	0.662	0.824	1.133	1.254	1.185	0.89662	0.648384	0.79845	1.15025	1.25526	nucleus	GO:0010608 posttranscriptional regulation of gene expression; GO:0035194 posttranscriptional gene silencing by RNA; GO:0044699 single-organism process; GO:0044237 cellular metabolic process; GO:0008152 metabolic process; GO:0043170 macromolecule metabolic process; GO:0010558 negative regulation of macromolecule biosynthetic process; GO:0070887 cellular response to chemical stimulus; GO:0006396 RN…	GO:0043226 organelle; GO:0043231 intracellular membrane-bounded organelle; GO:0043229 intracellular organelle; GO:0005634 nucleus; GO:0044464 cell part; GO:0005622 intracellular; GO:0005737 cytoplasm; GO:0044424 intracellular part; GO:0005829 cytosol; GO:0043227 membrane-bounded organelle; GO:0005623 cell; GO:0009536 plastid; GO:0044444 cytoplasmic part; GO:0009507 chloroplast;	GO:0097159 organic cyclic compound binding; GO:1901363 heterocyclic compound binding; GO:0003729 mRNA binding; GO:0003723 RNA binding; GO:0005515 protein binding; GO:0005488 binding; GO:0003676 nucleic acid binding;	K13108			IPR008984; IPR000253;	SMAD/FHA domain; Forkhead-associated (FHA) domain;
Q8W4D8	100	1.313	Up	0.0073046	S	FHA domain-containing protein DDL		DDL	At3g20550	0.911125	0.00412497	76.416	S(0.911)T(0.167)S(0.911)PS(0.011)DR	2	0.82578	3	0.861	0.822	0.943	1.112	1.202	1.018	0.855865	0.805093	0.91376	1.12893	1.2032	nucleus	GO:0010608 posttranscriptional regulation of gene expression; GO:0035194 posttranscriptional gene silencing by RNA; GO:0044699 single-organism process; GO:0044237 cellular metabolic process; GO:0008152 metabolic process; GO:0043170 macromolecule metabolic process; GO:0010558 negative regulation of macromolecule biosynthetic process; GO:0070887 cellular response to chemical stimulus; GO:0006396 RN…	GO:0043226 organelle; GO:0043231 intracellular membrane-bounded organelle; GO:0043229 intracellular organelle; GO:0005634 nucleus; GO:0044464 cell part; GO:0005622 intracellular; GO:0005737 cytoplasm; GO:0044424 intracellular part; GO:0005829 cytosol; GO:0043227 membrane-bounded organelle; GO:0005623 cell; GO:0009536 plastid; GO:0044444 cytoplasmic part; GO:0009507 chloroplast;	GO:0097159 organic cyclic compound binding; GO:1901363 heterocyclic compound binding; GO:0003729 mRNA binding; GO:0003723 RNA binding; GO:0005515 protein binding; GO:0005488 binding; GO:0003676 nucleic acid binding;	K13108			IPR008984; IPR000253;	SMAD/FHA domain; Forkhead-associated (FHA) domain;
Q8W4K6	407	1.209	Up	0.000244	S	At4g13350		NIG	At4g13350	0.993212	0	302.16	S(0.007)MS(0.993)APSLQPLQGVPSGGLQSSEVKPSGR	3	-0.24279	2	0.865	0.893	0.943	1.152	1.061	1.065	0.903866	0.903846	0.883786	1.08169	1.11099	nucleus	GO:0046907 intracellular transport; GO:0043547 positive regulation of GTPase activity; GO:0044403 symbiosis, encompassing mutualism through parasitism; GO:0051169 nuclear transport; GO:0044764 multi-organism cellular process; GO:0043207 response to external biotic stimulus; GO:0050896 response to stimulus; GO:0051707 response to other organism; GO:0051704 multi-organism process; GO:0009607 respon…	GO:0044464 cell part; GO:0005622 intracellular; GO:0005737 cytoplasm; GO:0044424 intracellular part; GO:0005623 cell; GO:0005829 cytosol; GO:0044444 cytoplasmic part;	GO:1901265 nucleoside phosphate binding; GO:0060589 nucleoside-triphosphatase regulator activity; GO:0030695 GTPase regulator activity; GO:0016817 hydrolase activity, acting on acid anhydrides; GO:0016787 hydrolase activity; GO:0098772 molecular function regulator; GO:0097159 organic cyclic compound binding; GO:1901363 heterocyclic compound binding; GO:0016462 pyrophosphatase activity; GO:0003824…
Q93VP3	2	1.239	Up	0.039117	S	Eukaryotic translation initiation factor 5A-2		ELF5A-2	At1g26630	1	6.0539e-183	260.49	S(1)DDEHHFEASESGASK	3	-0.1846	8	0.755	0.972	0.871	1.169	0.97	1.241	0.827851	0.931034	0.871872	1.12404	0.960396	cytoplasm	GO:0006518 peptide metabolic process; GO:0032270 positive regulation of cellular protein metabolic process; GO:0010608 posttranscriptional regulation of gene expression; GO:0043243 positive regulation of protein complex disassembly; GO:0098542 defense response to other organism; GO:0009891 positive regulation of biosynthetic process; GO:0006449 regulation of translational termination; GO:0044699 …	GO:0043226 organelle; GO:0043231 intracellular membrane-bounded organelle; GO:0043229 intracellular organelle; GO:0005634 nucleus; GO:0044464 cell part; GO:0005622 intracellular; GO:0005737 cytoplasm; GO:0044424 intracellular part; GO:0043227 membrane-bounded organelle; GO:0005623 cell;	GO:0043022 ribosome binding; GO:0097159 organic cyclic compound binding; GO:1901363 heterocyclic compound binding; GO:0008135 translation factor activity, RNA binding; GO:0003723 RNA binding; GO:0003746 translation elongation factor activity; GO:0005488 binding; GO:0044877 macromolecular complex binding; GO:0003676 nucleic acid binding; GO:0003743 translation initiation factor activity; GO:004302…	K03263			IPR008991; IPR012340; IPR014722; IPR020189;	Translation protein SH3-like domain; Nucleic acid-binding, OB-fold; Ribosomal protein L2 domain 2; Translation elongation factor, IF5A C-terminal;
Q93XX2	46	0.803	Down	0.0094557	S	Protein SIEVE ELEMENT OCCLUSION A		SEOA	At3g01670	0.981917	3.18314e-08	68.616	RPLAPRS(0.982)HEDNPFGGHT(0.018)DDHHVAAPADHNK	5	1.1128	1	0.999	1.21	1.068	1.017	0.832	0.923	1.08351	1.17934	1.09764	0.961248	0.897519	plasma membrane	GO:0032502 developmental process; GO:0009888 tissue development; GO:0010088 phloem development; GO:0048856 anatomical structure development; GO:0010087 phloem or xylem histogenesis;		GO:0005515 protein binding; GO:0042802 identical protein binding; GO:0043621 protein self-association; GO:0042803 protein homodimerization activity; GO:0005488 binding; GO:0046983 protein dimerization activity;				IPR027942; IPR027944;	Sieve element occlusion, N-terminal; Sieve element occlusion, C-terminal;
Q93Z49	93	1.278	Up	0.0037179	S	AT5g64130/MHJ24_11		MHJ24.11	At5g64130	0.996952	4.02e-196	249.22	YRKS(0.997)PCAPS(0.003)EGGEDGGAAQAEGGSGN	3	0.25031	2	0.885	0.833	0.897	1.112	1.061	1.203	0.893037	0.877766	0.870029	1.14403	1.04122	nucleus
Q93ZE3	60	1.233	Up	0.0037637	S	Arabinanase/levansucrase/invertase		At1g26761	At1g26761	0.790301	0.00158225	48.899	EAGQDS(0.79)S(0.288)IS(0.921)LKR	3	-3.7795	1	0.91	1.013	0.953	1.019	1.092	1.006	0.873321	0.906082	0.915466	1.05269	1.09749	chloroplast							IPR023296;	Glycosyl hydrolase, five-bladed beta-propellor domain;
Q93ZE3	63	1.233	Up	0.0037637	S	Arabinanase/levansucrase/invertase		At1g26761	At1g26761	0.921263	0.00158225	48.899	EAGQDS(0.79)S(0.288)IS(0.921)LKR	3	-3.7795	1	0.91	1.013	0.953	1.019	1.092	1.006	0.873321	0.906082	0.915466	1.05269	1.09749	chloroplast							IPR023296;	Glycosyl hydrolase, five-bladed beta-propellor domain;
Q9C5J3	759	1.24	Up	0.047865	S	Protein RRC1		RRC1	At5g25060	0.942677	5.26825e-05	81.144	S(0.008)S(0.038)S(0.943)S(0.09)GS(0.921)DNT(0.001)GGITFK	2	-0.96346	1	0.838	0.897	0.964	1.069	1.066	1.15	0.822375	0.873418	0.97868	1.03285	1.05025	nucleus	GO:0006396 RNA processing; GO:0006725 cellular aromatic compound metabolic process; GO:1901360 organic cyclic compound metabolic process; GO:0006807 nitrogen compound metabolic process; GO:0044238 primary metabolic process; GO:0044237 cellular metabolic process; GO:0071704 organic substance metabolic process; GO:0006397 mRNA processing; GO:0016070 RNA metabolic process; GO:0008152 metabolic proce…	GO:0043229 intracellular organelle; GO:0044446 intracellular organelle part; GO:0031981 nuclear lumen; GO:0044424 intracellular part; GO:0016604 nuclear body; GO:0005623 cell; GO:0044422 organelle part; GO:0043231 intracellular membrane-bounded organelle; GO:0043226 organelle; GO:0031974 membrane-enclosed lumen; GO:0005634 nucleus; GO:0005654 nucleoplasm; GO:0070013 intracellular organelle lumen;…	GO:0097159 organic cyclic compound binding; GO:1901363 heterocyclic compound binding; GO:0003723 RNA binding; GO:1901265 nucleoside phosphate binding; GO:0005488 binding; GO:0003676 nucleic acid binding; GO:0000166 nucleotide binding; GO:0036094 small molecule binding;	K12842	SR140; U2-associated protein SR140	ath03040 Spliceosome - Arabidopsis thaliana (thale cress);	IPR003034; IPR000061; IPR006569; IPR000504; IPR012677; IPR013170; IPR008942;	SAP domain; SWAP/Surp; CID domain; RNA recognition motif domain; Nucleotide-binding alpha-beta plait domain; mRNA splicing factor Cwf21 domain; ENTH/VHS;
Q9C5J3	762	1.206	Up	0.027219	S	Protein RRC1		RRC1	At5g25060	0.921145	1.01428e-14	108.6	S(0.008)S(0.038)S(0.943)S(0.09)GS(0.921)DNT(0.001)GGITFK	2	-0.96346	2	0.891	0.903	0.949	1.085	1.052	1.112	0.874387	0.87926	0.963452	1.04831	1.03645	nucleus	GO:0006396 RNA processing; GO:0006725 cellular aromatic compound metabolic process; GO:1901360 organic cyclic compound metabolic process; GO:0006807 nitrogen compound metabolic process; GO:0044238 primary metabolic process; GO:0044237 cellular metabolic process; GO:0071704 organic substance metabolic process; GO:0006397 mRNA processing; GO:0016070 RNA metabolic process; GO:0008152 metabolic proce…	GO:0043229 intracellular organelle; GO:0044446 intracellular organelle part; GO:0031981 nuclear lumen; GO:0044424 intracellular part; GO:0016604 nuclear body; GO:0005623 cell; GO:0044422 organelle part; GO:0043231 intracellular membrane-bounded organelle; GO:0043226 organelle; GO:0031974 membrane-enclosed lumen; GO:0005634 nucleus; GO:0005654 nucleoplasm; GO:0070013 intracellular organelle lumen;…	GO:0097159 organic cyclic compound binding; GO:1901363 heterocyclic compound binding; GO:0003723 RNA binding; GO:1901265 nucleoside phosphate binding; GO:0005488 binding; GO:0003676 nucleic acid binding; GO:0000166 nucleotide binding; GO:0036094 small molecule binding;	K12842	SR140; U2-associated protein SR140	ath03040 Spliceosome - Arabidopsis thaliana (thale cress);	IPR003034; IPR000061; IPR006569; IPR000504; IPR012677; IPR013170; IPR008942;	SAP domain; SWAP/Surp; CID domain; RNA recognition motif domain; Nucleotide-binding alpha-beta plait domain; mRNA splicing factor Cwf21 domain; ENTH/VHS;
Q9C5X3	596	0.833	Down	0.044817	S	SNARE-interacting protein KEULE		KEU	At1g12360	0.925329	0.00505223	60.892	HAS(0.925)S(0.075)DFR	3	1.0735	2	1.102	1.077	0.987	1.019	0.952	0.914	1.13142	1.14941	1.04444	1.03138	0.869406	cytoplasm	GO:0006904 vesicle docking involved in exocytosis; GO:0016192 vesicle-mediated transport; GO:0044763 single-organism cellular process; GO:0044699 single-organism process; GO:0071702 organic substance transport; GO:0048278 vesicle docking; GO:0022406 membrane docking; GO:0015031 protein transport; GO:0051234 establishment of localization; GO:0045184 establishment of protein localization; GO:000681…	GO:0043229 intracellular organelle; GO:0016020 membrane; GO:0019898 extrinsic component of membrane; GO:0043232 intracellular non-membrane-bounded organelle; GO:0071944 cell periphery; GO:0005737 cytoplasm; GO:0009524 phragmoplast; GO:0044424 intracellular part; GO:0005829 cytosol; GO:0005623 cell; GO:0005886 plasma membrane; GO:0043228 non-membrane-bounded organelle; GO:0043226 organelle; GO:000…	GO:0005515 protein binding; GO:0005488 binding;	K15292			IPR027482;	Sec1-like, domain 2;
Q9C8P0	49	1.351	Up	0.0033627	S	Dihydrolipoyllysine-residue acetyltransferase component 5 of pyruvate dehydrogenase complex, chloroplastic		EMB3003	At1g34430	0.971783	5.70703e-10	101.78	EIFMPALS(0.009)S(0.972)T(0.019)MTEGK	3	-0.5459	1	0.872	0.847	0.819	1.092	1.224	1.107	0.863366	0.841112	0.839139	1.04498	1.22523	chloroplast	GO:0006757 ATP generation from ADP; GO:0009116 nucleoside metabolic process; GO:0042278 purine nucleoside metabolic process; GO:0006165 nucleoside diphosphate phosphorylation; GO:0046031 ADP metabolic process; GO:0019362 pyridine nucleotide metabolic process; GO:0006096 glycolytic process; GO:0009167 purine ribonucleoside monophosphate metabolic process; GO:0009117 nucleotide metabolic process; G…	GO:0016020 membrane; GO:0044434 chloroplast part; GO:0071944 cell periphery; GO:0005737 cytoplasm; GO:0032991 macromolecular complex; GO:0044424 intracellular part; GO:0005623 cell; GO:0044422 organelle part; GO:0009941 chloroplast envelope; GO:0043228 non-membrane-bounded organelle; GO:0005622 intracellular; GO:0044464 cell part; GO:0044445 cytosolic part; GO:0043227 membrane-bounded organelle; …	GO:0016417 S-acyltransferase activity; GO:0004742 dihydrolipoyllysine-residue acetyltransferase activity; GO:0016746 transferase activity, transferring acyl groups; GO:0003824 catalytic activity; GO:0016418 S-acetyltransferase activity; GO:0016747 transferase activity, transferring acyl groups other than amino-acyl groups; GO:0030523 dihydrolipoamide S-acyltransferase activity; GO:0016740 transfe…	K00627	DLAT; pyruvate dehydrogenase E2 component (dihydrolipoamide acetyltransferase) [EC:2.3.1.12]	ath00620 Pyruvate metabolism - Arabidopsis thaliana (thale cress); ath01200 Carbon metabolism - Arabidopsis thaliana (thale cress); ath01100 Metabolic pathways - Arabidopsis thaliana (thale cress); ath00020 Citrate cycle (TCA cycle) - Arabidopsis thaliana (thale cress); ath00010 Glycolysis / Gluconeogenesis - Arabidopsis thaliana (thale cress); ath01110 Biosynthesis of secondary metabolites - Ara…	IPR004167; IPR001078; IPR011053; IPR000089; IPR023213;	E3-binding domain; 2-oxoacid dehydrogenase acyltransferase, catalytic domain; Single hybrid motif; Biotin/lipoyl attachment; Chloramphenicol acetyltransferase-like domain;
Q9C9X0	474	0.774	Down	0.043619	Y	Microtubule-associated protein 70-1		MAP70.1	At1g68060	0.780066	0.0217377	44.543	GPGNY(0.78)S(0.22)FNK	2	-2.7621	1	1.173	1.049	1.032	0.981	0.939	0.894	1.26129	1.12193	1.09091	0.765211	0.981191	chloroplast	GO:0044085 cellular component biogenesis; GO:0010051 xylem and phloem pattern formation; GO:0032502 developmental process; GO:0016043 cellular component organization; GO:0044707 single-multicellular organism process; GO:0003002 regionalization; GO:0007389 pattern specification process; GO:0044699 single-organism process; GO:0071555 cell wall organization; GO:0032501 multicellular organismal proce…	GO:0043229 intracellular organelle; GO:0099513 polymeric cytoskeletal fiber; GO:0005938 cell cortex; GO:0005874 microtubule; GO:0005881 cytoplasmic microtubule; GO:0043232 intracellular non-membrane-bounded organelle; GO:0071944 cell periphery; GO:0044430 cytoskeletal part; GO:0010005 cortical microtubule, transverse to long axis; GO:0005737 cytoplasm; GO:0099568 cytoplasmic region; GO:0044446 in…	GO:0015631 tubulin binding; GO:0005515 protein binding; GO:0008092 cytoskeletal protein binding; GO:0008017 microtubule binding; GO:0005488 binding;
Q9FF75	54	0.797	Down	0.047541	S	SUN domain-containing protein 1		SUN1	At5g04990	1	0.00245786	52.172	DLS(1)RGEAT(1)LDR	2	-0.21128	2	1.088	0.971	1.111	0.989	0.964	0.923	1.19168	1.06703	1.15369	1.00406	0.935015	chloroplast	GO:0044085 cellular component biogenesis; GO:0006997 nucleus organization; GO:0016043 cellular component organization; GO:0010256 endomembrane system organization; GO:0071822 protein complex subunit organization; GO:0051260 protein homooligomerization; GO:0044763 single-organism cellular process; GO:0044802 single-organism membrane organization; GO:0044699 single-organism process; GO:0051641 cell…	GO:0016020 membrane; GO:0042175 nuclear outer membrane-endoplasmic reticulum membrane network; GO:0005783 endoplasmic reticulum; GO:0031090 organelle membrane; GO:0005737 cytoplasm; GO:0031224 intrinsic component of membrane; GO:0044424 intracellular part; GO:0005623 cell; GO:0044422 organelle part; GO:0043228 non-membrane-bounded organelle; GO:0005856 cytoskeleton; GO:0031965 nuclear membrane; G…	GO:0043495 protein anchor; GO:0005515 protein binding; GO:0005488 binding;	K19347			IPR012919;	SUN domain;
Q9FGK9	140	0.797	Down	0.0126766	S	Protein transport protein SEC16A homolog		MAG5	At5g47480	0.989028	9.69436e-11	94.281	ESNIVDGS(0.011)GS(0.989)PGVK	3	1.2451	4	1.064	1.183	1.125	0.841	0.919	0.93	1.064	1.18418	1.13065	0.82613	0.913519	nucleus	GO:0044085 cellular component biogenesis; GO:0051640 organelle localization; GO:0016043 cellular component organization; GO:0006901 vesicle coating; GO:0046907 intracellular transport; GO:0048207 vesicle targeting, rough ER to cis-Golgi; GO:0048208 COPII vesicle coating; GO:0044699 single-organism process; GO:0048193 Golgi vesicle transport; GO:0006903 vesicle targeting; GO:0015031 protein transp…	GO:0016020 membrane; GO:0043229 intracellular organelle; GO:0005783 endoplasmic reticulum; GO:0098588 bounding membrane of organelle; GO:0031090 organelle membrane; GO:0044446 intracellular organelle part; GO:0005737 cytoplasm; GO:0000139 Golgi membrane; GO:0005795 Golgi stack; GO:0012505 endomembrane system; GO:0044424 intracellular part; GO:0005623 cell; GO:0044422 organelle part; GO:0043231 in…		K20353			IPR024340; IPR024298;	Sec16, central conserved domain; Ancestral coatomer element 1, Sec16/Sec31;
Q9FIQ0	205	1.232	Up	0.034705	S	Probable ADP-ribosylation factor GTPase-activating protein AGD9		AGD9	At5g46750	0.998207	1.5751e-111	190.19	S(0.998)KDNLY(0.002)EQKPEEPVPVIPAASPTNDTSAAGSSFASR	4	-0.76275	1	0.81	0.916	0.951	1.148	1.033	1.116	0.79803	0.917836	0.985492	1.16785	1.08966	nucleus	GO:0001101 response to acid chemical; GO:0043547 positive regulation of GTPase activity; GO:1901700 response to oxygen-containing compound; GO:0097305 response to alcohol; GO:0010033 response to organic substance; GO:0050896 response to stimulus; GO:0043085 positive regulation of catalytic activity; GO:0033993 response to lipid; GO:0042221 response to chemical; GO:0051336 regulation of hydrolase …		GO:0030234 enzyme regulator activity; GO:0060589 nucleoside-triphosphatase regulator activity; GO:0005488 binding; GO:0030695 GTPase regulator activity; GO:0043167 ion binding; GO:0043169 cation binding; GO:0046872 metal ion binding; GO:0098772 molecular function regulator; GO:0008047 enzyme activator activity; GO:0005096 GTPase activator activity;	K12493	ARFGAP2_3; ADP-ribosylation factor GTPase-activating protein 2/3	ath04144 Endocytosis - Arabidopsis thaliana (thale cress);
Q9FKA5	352	1.343	Up	0.032177	Y	Uncharacterized protein At5g39570		At5g39570	At5g39570	0.999963	8.25161e-69	188.59	Y(1)GGNDSDEDEEK	2	-0.71457	2	0.619	0.768	0.904	1.183	1.371	1.034	0.721445	0.857143	0.908543	1.05437	1.25091	nucleus
Q9FKA5	357	1.313	Up	0.0095223	S	Uncharacterized protein At5g39570		At5g39570	At5g39570	0.999991	9.69524e-74	193.06	YGGNDS(1)DEDEEKKK	2	0.021764	25	0.65	0.786	0.891	1.283	1.236	1.05	0.757576	0.877232	0.895477	1.14349	1.12774	nucleus
Q9FQ24	180	1.261	Up	0.028516	S	Protein TONNEAU 1b		TON1B	At3g55005	0.984207	0.00236382	49.333	S(0.001)S(0.001)AS(0.013)DS(0.984)LPHQR	3	1.5737	1	0.834	0.806	0.916	1.17	1.192	1.031	0.823297	0.906637	0.88417	1.09346	1.21881	nucleus	GO:0044085 cellular component biogenesis; GO:0000278 mitotic cell cycle; GO:0016043 cellular component organization; GO:0000913 preprophase band assembly; GO:0044763 single-organism cellular process; GO:0000911 cytokinesis by cell plate formation; GO:0044699 single-organism process; GO:0000281 mitotic cytokinesis; GO:0032506 cytokinetic process; GO:0030865 cortical cytoskeleton organization; GO:1…	GO:0016020 membrane; GO:0043229 intracellular organelle; GO:0005938 cell cortex; GO:0043232 intracellular non-membrane-bounded organelle; GO:0071944 cell periphery; GO:0044430 cytoskeletal part; GO:0005737 cytoplasm; GO:0099568 cytoplasmic region; GO:0044446 intracellular organelle part; GO:0030863 cortical cytoskeleton; GO:0044424 intracellular part; GO:0005623 cell; GO:0044422 organelle part; G…	GO:0005515 protein binding; GO:0005488 binding;				IPR006594;	LIS1 homology motif;
Q9FXT6	73	1.206	Up	0.024821	S	Peroxisomal membrane protein PEX14		PEX14	At5g62810	1	0.00121689	66.393	VRGS(1)PVIHR	3	-0.43596	1	0.925	0.841	0.977	1.102	1.09	1.055	0.931521	0.817298	0.953171	1.12679	1.09768	plasma membrane	GO:0046907 intracellular transport; GO:0016043 cellular component organization; GO:0016560 protein import into peroxisome matrix, docking; GO:0072594 establishment of protein localization to organelle; GO:0017038 protein import; GO:0044699 single-organism process; GO:0072663 establishment of protein localization to peroxisome; GO:0016558 protein import into peroxisome matrix; GO:0022406 membrane …	GO:0016020 membrane; GO:0031090 organelle membrane; GO:0071944 cell periphery; GO:1990415 Pex17p-Pex14p docking complex; GO:0005737 cytoplasm; GO:0044438 microbody part; GO:0031224 intrinsic component of membrane; GO:0032991 macromolecular complex; GO:1990429 peroxisomal importomer complex; GO:0044424 intracellular part; GO:0005623 cell; GO:0044422 organelle part; GO:0005778 peroxisomal membrane;…	GO:0022892 substrate-specific transporter activity; GO:0005515 protein binding; GO:0008565 protein transporter activity; GO:0005102 receptor binding; GO:0005488 binding; GO:0005215 transporter activity;	K13343	PEX14; peroxin-14	ath04146 Peroxisome - Arabidopsis thaliana (thale cress);	IPR006785;	Peroxisome membrane anchor protein Pex14p, N-terminal;
Q9LES3	13	0.806	Down	0.0198399	S	ABSCISIC ACID-INSENSITIVE 5-like protein 2		DPBF3/AREB3	At3g56850	0.913188	0.00472043	46.249	GIVEQAKS(0.913)QS(0.087)LNR	3	-2.3253	1	1.003	1.047	1.174	0.962	0.955	0.892	1.04154	1.1246	1.18706	0.945919	0.931707	nucleus	GO:0044700 single organism signaling; GO:0001101 response to acid chemical; GO:0097659 nucleic acid-templated transcription; GO:0044699 single-organism process; GO:0009058 biosynthetic process; GO:0044237 cellular metabolic process; GO:0071215 cellular response to abscisic acid stimulus; GO:2001141 regulation of RNA biosynthetic process; GO:0008152 metabolic process; GO:0007165 signal transductio…	GO:0043226 organelle; GO:0043231 intracellular membrane-bounded organelle; GO:0043229 intracellular organelle; GO:0005634 nucleus; GO:0044464 cell part; GO:0005622 intracellular; GO:0044424 intracellular part; GO:0043227 membrane-bounded organelle; GO:0005623 cell;	GO:0097159 organic cyclic compound binding; GO:1901363 heterocyclic compound binding; GO:0003677 DNA binding; GO:0005488 binding; GO:0001071 nucleic acid binding transcription factor activity; GO:0003676 nucleic acid binding; GO:0043565 sequence-specific DNA binding; GO:0003700 transcription factor activity, sequence-specific DNA binding;	K14432	ABF; ABA responsive element binding factor	ath04075 Plant hormone signal transduction - Arabidopsis thaliana (thale cress);	IPR004827;	Basic-leucine zipper domain;
Q9LIN5	480	1.296	Up	0.0016989	S	Eukaryotic translation initiation factor 4B1		EIF4B1	At3g26400	0.999998	4.25714e-09	102.52	AGS(1)IDET(0.003)RS(0.491)FES(0.253)T(0.253)ERPR	3	-0.47811	3	0.862	0.778	0.829	1.175	1.196	1.116	0.88049	0.854945	0.853759	1.12548	1.17833	nucleus	GO:0006518 peptide metabolic process; GO:0043043 peptide biosynthetic process; GO:0044267 cellular protein metabolic process; GO:0006807 nitrogen compound metabolic process; GO:0009058 biosynthetic process; GO:0043603 cellular amide metabolic process; GO:0044238 primary metabolic process; GO:1901566 organonitrogen compound biosynthetic process; GO:0044237 cellular metabolic process; GO:1901576 or…	GO:0043226 organelle; GO:0043231 intracellular membrane-bounded organelle; GO:0043229 intracellular organelle; GO:0005634 nucleus; GO:0044464 cell part; GO:0005622 intracellular; GO:0044424 intracellular part; GO:0043227 membrane-bounded organelle; GO:0005623 cell;	GO:0097159 organic cyclic compound binding; GO:1901363 heterocyclic compound binding; GO:0003729 mRNA binding; GO:0003723 RNA binding; GO:0008135 translation factor activity, RNA binding; GO:0042802 identical protein binding; GO:0042803 protein homodimerization activity; GO:0005488 binding; GO:0046983 protein dimerization activity; GO:0003676 nucleic acid binding; GO:0003743 translation initiatio…
Q9LJD8	434	0.773	Down	0.037764	S	MAP3K epsilon protein kinase 1		M3KE1	At3g13530	0.968129	5.90118e-22	124.43	ELSIPVDQT(0.002)S(0.03)HS(0.968)FGR	3	-0.57306	2	1.283	1.086	0.959	1.06	0.856	0.851	1.25784	1.10254	1.03676	0.967153	0.879753	nucleus	GO:0050794 regulation of cellular process; GO:0044700 single organism signaling; GO:0016043 cellular component organization; GO:0016310 phosphorylation; GO:0065008 regulation of biological quality; GO:0040008 regulation of growth; GO:0044267 cellular protein metabolic process; GO:0044699 single-organism process; GO:0048638 regulation of developmental growth; GO:0050896 response to stimulus; GO:00…	GO:0043229 intracellular organelle; GO:0016020 membrane; GO:0043232 intracellular non-membrane-bounded organelle; GO:0044430 cytoskeletal part; GO:0071944 cell periphery; GO:0044446 intracellular organelle part; GO:0005737 cytoplasm; GO:0031981 nuclear lumen; GO:0044424 intracellular part; GO:0005730 nucleolus; GO:0005829 cytosol; GO:0005623 cell; GO:0044422 organelle part; GO:0005886 plasma memb…	GO:0005524 ATP binding; GO:1901265 nucleoside phosphate binding; GO:0016773 phosphotransferase activity, alcohol group as acceptor; GO:0001882 nucleoside binding; GO:0043167 ion binding; GO:0005515 protein binding; GO:0004672 protein kinase activity; GO:0000166 nucleotide binding; GO:0004702 signal transducer, downstream of receptor, with serine/threonine kinase activity; GO:0004871 signal transd…				IPR000719; IPR011989; IPR001245; IPR016024; IPR011009;	Protein kinase domain; Armadillo-like helical; Serine-threonine/tyrosine-protein kinase catalytic domain; Armadillo-type fold; Protein kinase-like domain;
Q9LKR3	665	1.8	Up	0.034215	S	Mediator of RNA polymerase II transcription subunit 37a		MED37A	At5g28540	1	9.3472e-251	279.16	SGGAPGGAGGESSTEEEDES(1)HDEL	2	0.87466	2	0.53	0.902	0.686	1.39	1.352	0.989	0.493942	0.860687	0.721346	1.31008	1.4098	endoplasmic reticulum	GO:0097659 nucleic acid-templated transcription; GO:0044699 single-organism process; GO:0009058 biosynthetic process; GO:0036503 ERAD pathway; GO:0044237 cellular metabolic process; GO:2001141 regulation of RNA biosynthetic process; GO:0008152 metabolic process; GO:0030433 ubiquitin-dependent ERAD pathway; GO:0019538 protein metabolic process; GO:0043170 macromolecule metabolic process; GO:005171…	GO:0016020 membrane; GO:0005783 endoplasmic reticulum; GO:0030312 external encapsulating structure; GO:0031090 organelle membrane; GO:0030054 cell junction; GO:0071944 cell periphery; GO:0005737 cytoplasm; GO:0032991 macromolecular complex; GO:0044424 intracellular part; GO:0005911 cell-cell junction; GO:0005623 cell; GO:0055044 symplast; GO:0044422 organelle part; GO:0031974 membrane-enclosed lu…	GO:0005524 ATP binding; GO:1901265 nucleoside phosphate binding; GO:0001882 nucleoside binding; GO:0043167 ion binding; GO:0000166 nucleotide binding; GO:0097159 organic cyclic compound binding; GO:1901363 heterocyclic compound binding; GO:0032549 ribonucleoside binding; GO:0097367 carbohydrate derivative binding; GO:0032553 ribonucleotide binding; GO:0005488 binding; GO:0032550 purine ribonucleo…	K09490	HSPA5; heat shock 70kDa protein 5	ath03060 Protein export - Arabidopsis thaliana (thale cress); ath04141 Protein processing in endoplasmic reticulum - Arabidopsis thaliana (thale cress);	IPR029048; IPR029047;	Heat shock protein 70kD, C-terminal domain; Heat shock protein 70kD, peptide-binding domain;
Q9LPL6	383	1.203	Up	0.041499	S	TOM1-like protein 3		TOL3	At1g21380	0.999978	3.8833e-121	205.61	S(1)PEHALFTKPVYDQTEQLPPAPWETQEPR	4	0.032455	1	0.845	0.813	0.991	1.092	1.088	1.15	0.860489	0.845114	1.00101	1.12346	1.01493	nucleus	GO:0045184 establishment of protein localization; GO:0006810 transport; GO:0046907 intracellular transport; GO:0070727 cellular macromolecule localization; GO:0051649 establishment of localization in cell; GO:0006886 intracellular protein transport; GO:0071702 organic substance transport; GO:0008104 protein localization; GO:0033036 macromolecule localization; GO:0034613 cellular protein localizat…	GO:0005623 cell; GO:0005622 intracellular; GO:0044464 cell part;					IPR002014; IPR004152; IPR008942;	VHS domain; GAT domain; ENTH/VHS;
Q9LQ55	879	1.355	Up	0.025357	S	Dynamin-2B		DRP2B	At1g59610	0.998029	0.00261005	63.624	Y(0.002)GSGGHS(0.998)R	3	1.2537	2	0.777	0.794	0.9	1.122	1.294	1.04	0.792857	0.807731	0.910931	1.11089	1.29271	cytoplasm	GO:0050794 regulation of cellular process; GO:0016043 cellular component organization; GO:0044707 single-multicellular organism process; GO:0001101 response to acid chemical; GO:0021700 developmental maturation; GO:0090627 plant epidermal cell differentiation; GO:0048285 organelle fission; GO:0048869 cellular developmental process; GO:1901700 response to oxygen-containing compound; GO:0044699 sin…	GO:0016020 membrane; GO:0005874 microtubule; GO:0045334 clathrin-coated endocytic vesicle; GO:0031410 cytoplasmic vesicle; GO:0030054 cell junction; GO:0071944 cell periphery; GO:0005737 cytoplasm; GO:0031982 vesicle; GO:0099512 supramolecular fiber; GO:0044424 intracellular part; GO:0005911 cell-cell junction; GO:0005623 cell; GO:0099080 supramolecular complex; GO:0055044 symplast; GO:0044422 or…	GO:1901265 nucleoside phosphate binding; GO:0016817 hydrolase activity, acting on acid anhydrides; GO:0016787 hydrolase activity; GO:0005515 protein binding; GO:1901363 heterocyclic compound binding; GO:0097159 organic cyclic compound binding; GO:0030276 clathrin binding; GO:0008092 cytoskeletal protein binding; GO:0016462 pyrophosphatase activity; GO:0032553 ribonucleotide binding; GO:0003824 ca…	K01528	DNM; dynamin GTPase [EC:3.6.5.5]	ath04144 Endocytosis - Arabidopsis thaliana (thale cress);	IPR030381; IPR003130; IPR011993; IPR001401; IPR020850; IPR027417; IPR000375; IPR001849;	Dynamin-type guanine nucleotide-binding (G) domain; Dynamin GTPase effector; PH domain-like; Dynamin, GTPase domain; GTPase effector domain; P-loop containing nucleoside triphosphate hydrolase; Dynamin central domain; Pleckstrin homology domain;
Q9LUT0	79	1.297	Up	0.034401	S	Protein kinase superfamily protein	CARK1	CARK1	At3g17410	0.9887	0.0287906	43.03	S(0.003)LIGEGS(0.989)Y(0.008)GR	2	-0.20611	1	0.933	0.944	0.971	1.064	1.054	1.033	0.889418	0.757017	0.995897	1.09016	1.20046	cytoplasm	GO:0050794 regulation of cellular process; GO:0044700 single organism signaling; GO:0051716 cellular response to stimulus; GO:0016310 phosphorylation; GO:0007166 cell surface receptor signaling pathway; GO:0044267 cellular protein metabolic process; GO:0044699 single-organism process; GO:0023052 signaling; GO:0050896 response to stimulus; GO:0044238 primary metabolic process; GO:0044237 cellular …	GO:0016020 membrane; GO:0005623 cell; GO:0044464 cell part; GO:0071944 cell periphery; GO:0005886 plasma membrane;	GO:1901265 nucleoside phosphate binding; GO:0016773 phosphotransferase activity, alcohol group as acceptor; GO:0004672 protein kinase activity; GO:0004888 transmembrane signaling receptor activity; GO:0004871 signal transducer activity; GO:0097159 organic cyclic compound binding; GO:1901363 heterocyclic compound binding; GO:0016301 kinase activity; GO:0003824 catalytic activity; GO:0032553 ribonu…	K13436	PTI1; pto-interacting protein 1 [EC:2.7.11.1]	ath04626 Plant-pathogen interaction - Arabidopsis thaliana (thale cress);	IPR000719; IPR001245; IPR011009;	Protein kinase domain; Serine-threonine/tyrosine-protein kinase catalytic domain; Protein kinase-like domain;
Q9LUT0	358	1.266	Up	0.028904	T	Protein kinase superfamily protein	CARK1	CARK1	At3g17410	1	4.92388e-06	84.508	S(1)APQT(1)PHR	2	0.15508	9	0.89	1.007	0.989	1.072	1.027	1.009	0.848427	0.807538	1.01436	1.09836	1.1697	cytoplasm	GO:0050794 regulation of cellular process; GO:0044700 single organism signaling; GO:0051716 cellular response to stimulus; GO:0016310 phosphorylation; GO:0007166 cell surface receptor signaling pathway; GO:0044267 cellular protein metabolic process; GO:0044699 single-organism process; GO:0023052 signaling; GO:0050896 response to stimulus; GO:0044238 primary metabolic process; GO:0044237 cellular …	GO:0016020 membrane; GO:0005623 cell; GO:0044464 cell part; GO:0071944 cell periphery; GO:0005886 plasma membrane;	GO:1901265 nucleoside phosphate binding; GO:0016773 phosphotransferase activity, alcohol group as acceptor; GO:0004672 protein kinase activity; GO:0004888 transmembrane signaling receptor activity; GO:0004871 signal transducer activity; GO:0097159 organic cyclic compound binding; GO:1901363 heterocyclic compound binding; GO:0016301 kinase activity; GO:0003824 catalytic activity; GO:0032553 ribonu…	K13436	PTI1; pto-interacting protein 1 [EC:2.7.11.1]	ath04626 Plant-pathogen interaction - Arabidopsis thaliana (thale cress);	IPR000719; IPR001245; IPR011009;	Protein kinase domain; Serine-threonine/tyrosine-protein kinase catalytic domain; Protein kinase-like domain;
Q9LVT8	155	1.456	Up	0.0160362	S	RGG repeats nuclear RNA binding protein C		RGGC	At5g47210	0.998296	0.0215283	43.308	NY(0.002)DRHS(0.998)R	3	0.36468	1	0.802	0.769	0.864	0.99	1.327	1.189	0.787819	0.784694	0.837209	1.00917	1.37087	nucleus		GO:0016020 membrane; GO:0043229 intracellular organelle; GO:0071944 cell periphery; GO:0005737 cytoplasm; GO:0044424 intracellular part; GO:0005623 cell; GO:0005886 plasma membrane; GO:0043231 intracellular membrane-bounded organelle; GO:0043226 organelle; GO:0005634 nucleus; GO:0005622 intracellular; GO:0044464 cell part; GO:0048471 perinuclear region of cytoplasm; GO:0043227 membrane-bounded or…	GO:0097159 organic cyclic compound binding; GO:1901363 heterocyclic compound binding; GO:0003729 mRNA binding; GO:0003723 RNA binding; GO:0005488 binding; GO:0003676 nucleic acid binding;	K13199			IPR019084; IPR006861;	Stm1-like, N-terminal; Hyaluronan/mRNA-binding protein;
Q9LVT8	107	1.455	Up	0.0079205	S	RGG repeats nuclear RNA binding protein C		RGGC	At5g47210	0.999998	0.000459392	64.537	RPS(1)EDADGASR	3	0.19916	2	0.861	0.758	0.826	1.31	1.097	1.107	0.845776	0.773469	0.800388	1.33537	1.13326	nucleus		GO:0016020 membrane; GO:0043229 intracellular organelle; GO:0071944 cell periphery; GO:0005737 cytoplasm; GO:0044424 intracellular part; GO:0005623 cell; GO:0005886 plasma membrane; GO:0043231 intracellular membrane-bounded organelle; GO:0043226 organelle; GO:0005634 nucleus; GO:0005622 intracellular; GO:0044464 cell part; GO:0048471 perinuclear region of cytoplasm; GO:0043227 membrane-bounded or…	GO:0097159 organic cyclic compound binding; GO:1901363 heterocyclic compound binding; GO:0003729 mRNA binding; GO:0003723 RNA binding; GO:0005488 binding; GO:0003676 nucleic acid binding;	K13199			IPR019084; IPR006861;	Stm1-like, N-terminal; Hyaluronan/mRNA-binding protein;
Q9M1P5	147	0.745	Down	0.034137	S	ADP-ribosylation factor A1E		T17J13.250	At3g62290	1	0.00993262	50.473	LGLHS(1)LR	3	-0.11663	1	1.273	1.094	1.094	0.973	0.764	0.919	1.30164	1.12667	1.094	1.00206	0.767839	cytoplasm	GO:0050794 regulation of cellular process; GO:0044700 single organism signaling; GO:0051716 cellular response to stimulus; GO:0035556 intracellular signal transduction; GO:0044699 single-organism process; GO:0007264 small GTPase mediated signal transduction; GO:0023052 signaling; GO:0050896 response to stimulus; GO:0043085 positive regulation of catalytic activity; GO:0007165 signal transduction;…	GO:0043229 intracellular organelle; GO:0030054 cell junction; GO:0005737 cytoplasm; GO:0012505 endomembrane system; GO:0044424 intracellular part; GO:0005911 cell-cell junction; GO:0005623 cell; GO:0055044 symplast; GO:0043231 intracellular membrane-bounded organelle; GO:0043226 organelle; GO:0009506 plasmodesma; GO:0044464 cell part; GO:0005622 intracellular; GO:0005773 vacuole; GO:0043227 membr…	GO:1901265 nucleoside phosphate binding; GO:0001882 nucleoside binding; GO:0043167 ion binding; GO:0000166 nucleotide binding; GO:0016004 phospholipase activator activity; GO:0098772 molecular function regulator; GO:1901363 heterocyclic compound binding; GO:0097159 organic cyclic compound binding; GO:0032549 ribonucleoside binding; GO:0097367 carbohydrate derivative binding; GO:0030234 enzyme reg…	K07937	ARF1; ADP-ribosylation factor 1	ath04144 Endocytosis - Arabidopsis thaliana (thale cress);	IPR005225; IPR027417;	Small GTP-binding protein domain; P-loop containing nucleoside triphosphate hydrolase;
Q9M1Y7	95	1.401	Up	0.049024	S	Uncharacterized protein F24G16.140		F24G16.140	At3g59870	0.90236	2.96085e-05	82.663	FDS(0.902)DEDT(0.066)T(0.023)T(0.008)T(0.001)GLR	2	-0.58515	1	0.794	1.023	0.86	1.232	0.973	1.094	0.736549	0.817746	0.931744	1.35683	0.968159	chloroplast		GO:0043229 intracellular organelle; GO:0044434 chloroplast part; GO:0005737 cytoplasm; GO:0044446 intracellular organelle part; GO:0044435 plastid part; GO:0044424 intracellular part; GO:0009532 plastid stroma; GO:0005623 cell; GO:0044422 organelle part; GO:0009507 chloroplast; GO:0043226 organelle; GO:0043231 intracellular membrane-bounded organelle; GO:0044464 cell part; GO:0005622 intracellula…
Q9S7H1	78	0.738	Down	0.0131616	S	Photosystem I reaction center subunit II-1, chloroplastic		psaD1	At4g02770	0.993769	3.56501e-29	110.13	EAPVGFTPPQLDPNT(0.006)PS(0.994)PIFAGSTGGLLR	3	1.026	1	1.309	1.172	1.139	0.787	0.902	0.803	1.19	1.19106	1.10368	0.755278	0.955508	chloroplast	GO:0008152 metabolic process; GO:0044237 cellular metabolic process; GO:0009987 cellular process; GO:0015979 photosynthesis;	GO:0016020 membrane; GO:0009535 chloroplast thylakoid membrane; GO:0044434 chloroplast part; GO:0098796 membrane protein complex; GO:0009534 chloroplast thylakoid; GO:0005737 cytoplasm; GO:0042651 thylakoid membrane; GO:0032991 macromolecular complex; GO:0044424 intracellular part; GO:0005623 cell; GO:0009941 chloroplast envelope; GO:0044422 organelle part; GO:0044425 membrane part; GO:0009538 ph…		K02692	psaD; photosystem I subunit II	ath00195 Photosynthesis - Arabidopsis thaliana (thale cress); ath01100 Metabolic pathways - Arabidopsis thaliana (thale cress);
Q9S814	655	0.823	Down	0.0069387	S	Ethylene-insensitive protein 2		EIN2	At5g03280	0.980472	3.85268e-05	81.884	SLSGEGGS(0.98)GT(0.336)GS(0.677)LS(0.006)R	2	-0.32185	2	1.154	0.966	1.022	0.912	1	1.009	1.1517	1.06271	1.12431	0.878613	0.969932	plasma membrane	GO:0001738 morphogenesis of a polarized epithelium; GO:0044700 single organism signaling; GO:0021700 developmental maturation; GO:0052543 callose deposition in cell wall; GO:0065008 regulation of biological quality; GO:0009914 hormone transport; GO:0010150 leaf senescence; GO:0098542 defense response to other organism; GO:0009926 auxin polar transport; GO:0031347 regulation of defense response; G…	GO:0043229 intracellular organelle; GO:0016020 membrane; GO:0042175 nuclear outer membrane-endoplasmic reticulum membrane network; GO:0005783 endoplasmic reticulum; GO:0044446 intracellular organelle part; GO:0005737 cytoplasm; GO:0031224 intrinsic component of membrane; GO:0012505 endomembrane system; GO:0044424 intracellular part; GO:0005623 cell; GO:0016021 integral component of membrane; GO:0…	GO:0097159 organic cyclic compound binding; GO:1901363 heterocyclic compound binding; GO:0003729 mRNA binding; GO:0003723 RNA binding; GO:0005488 binding; GO:0003676 nucleic acid binding; GO:0005515 protein binding; GO:0005215 transporter activity;	K14513	EIN2; ethylene-insensitive protein 2	ath04016 MAPK signaling pathway - plant - Arabidopsis thaliana (thale cress); ath04075 Plant hormone signal transduction - Arabidopsis thaliana (thale cress);
Q9S814	645	0.819	Down	0.034201	S	Ethylene-insensitive protein 2		EIN2	At5g03280	1	2.9411e-130	220.52	AAPTSNFTVGSDGPPS(1)FR	2	0.64308	5	1.013	1.092	1.025	0.984	0.972	0.947	1.01098	1.20132	1.12761	0.947977	0.942774	plasma membrane	GO:0001738 morphogenesis of a polarized epithelium; GO:0044700 single organism signaling; GO:0021700 developmental maturation; GO:0052543 callose deposition in cell wall; GO:0065008 regulation of biological quality; GO:0009914 hormone transport; GO:0010150 leaf senescence; GO:0098542 defense response to other organism; GO:0009926 auxin polar transport; GO:0031347 regulation of defense response; G…	GO:0043229 intracellular organelle; GO:0016020 membrane; GO:0042175 nuclear outer membrane-endoplasmic reticulum membrane network; GO:0005783 endoplasmic reticulum; GO:0044446 intracellular organelle part; GO:0005737 cytoplasm; GO:0031224 intrinsic component of membrane; GO:0012505 endomembrane system; GO:0044424 intracellular part; GO:0005623 cell; GO:0016021 integral component of membrane; GO:0…	GO:0097159 organic cyclic compound binding; GO:1901363 heterocyclic compound binding; GO:0003729 mRNA binding; GO:0003723 RNA binding; GO:0005488 binding; GO:0003676 nucleic acid binding; GO:0005515 protein binding; GO:0005215 transporter activity;	K14513	EIN2; ethylene-insensitive protein 2	ath04016 MAPK signaling pathway - plant - Arabidopsis thaliana (thale cress); ath04075 Plant hormone signal transduction - Arabidopsis thaliana (thale cress);
Q9S831	102	0.823	Down	0.037996	S	Photosystem I reaction center subunit IV A, chloroplastic		PSAE1	At4g28750	1	5.24351e-37	156.73	NVGS(1)VVAVDQDPK	2	-0.05733	2	1.187	1.11	1.085	0.908	0.832	0.976	1.12512	1.16597	1.07319	0.860664	0.872117	chloroplast	GO:0008152 metabolic process; GO:0042221 response to chemical; GO:0009719 response to endogenous stimulus; GO:0010033 response to organic substance; GO:0009725 response to hormone; GO:0050896 response to stimulus; GO:0009735 response to cytokinin; GO:0009987 cellular process; GO:0044237 cellular metabolic process; GO:0015979 photosynthesis;	GO:0016020 membrane; GO:0009535 chloroplast thylakoid membrane; GO:0044434 chloroplast part; GO:0098796 membrane protein complex; GO:0009534 chloroplast thylakoid; GO:0005737 cytoplasm; GO:0042651 thylakoid membrane; GO:0032991 macromolecular complex; GO:0044424 intracellular part; GO:0005623 cell; GO:0009941 chloroplast envelope; GO:0044422 organelle part; GO:0044425 membrane part; GO:0009538 ph…		K02693	psaE; photosystem I subunit IV	ath00195 Photosynthesis - Arabidopsis thaliana (thale cress); ath01100 Metabolic pathways - Arabidopsis thaliana (thale cress);	IPR008990;	Electron transport accessory protein-like domain;
Q9SJ44	2	0.815	Down	0.0151401	T	Ubiquitin-conjugating enzyme E2 variant 1C		UEV1C	At2g36060	0.995491	9.31333e-23	137.4	T(0.995)LGS(0.002)GS(0.001)S(0.001)VVVPR	2	-1.2538	3	1.155	1.068	1.004	0.941	0.922	0.981	1.19442	1.0999	1.00905	0.897045	0.882297	peroxisome	GO:0070534 protein K63-linked ubiquitination; GO:0033554 cellular response to stress; GO:0006725 cellular aromatic compound metabolic process; GO:0006259 DNA metabolic process; GO:0044267 cellular protein metabolic process; GO:0050896 response to stimulus; GO:0044237 cellular metabolic process; GO:0006301 postreplication repair; GO:0000209 protein polyubiquitination; GO:0071704 organic substance …	GO:0043226 organelle; GO:0043231 intracellular membrane-bounded organelle; GO:0043229 intracellular organelle; GO:0005634 nucleus; GO:0044464 cell part; GO:0005622 intracellular; GO:0005737 cytoplasm; GO:0044424 intracellular part; GO:0005829 cytosol; GO:0043227 membrane-bounded organelle; GO:0005623 cell; GO:0044444 cytoplasmic part;	GO:0061630 ubiquitin protein ligase activity; GO:0031625 ubiquitin protein ligase binding; GO:0019787 ubiquitin-like protein transferase activity; GO:0003824 catalytic activity; GO:0005488 binding; GO:0004842 ubiquitin-protein transferase activity; GO:0005515 protein binding; GO:0061659 ubiquitin-like protein ligase activity; GO:0044389 ubiquitin-like protein ligase binding; GO:0016740 transferas…	K10704			IPR016135; IPR000608;	Ubiquitin-conjugating enzyme/RWD-like; Ubiquitin-conjugating enzyme E2;
Q9SJ56	474	0.829	Down	0.0070207	S	BEL1-like homeodomain protein 1		BLH1	At2g35940	0.981124	0.00212018	48.729	T(0.013)PLDQS(0.981)NEDS(0.005)AS(0.001)K	3	-1.921	1	1.094	1.037	0.985	1.035	0.965	0.929	1.11405	1.15222	1.05573	0.957447	0.923445	nucleus	GO:0001101 response to acid chemical; GO:0097659 nucleic acid-templated transcription; GO:0048869 cellular developmental process; GO:0044699 single-organism process; GO:0009058 biosynthetic process; GO:0048229 gametophyte development; GO:0010197 polar nucleus fusion; GO:0044237 cellular metabolic process; GO:0009607 response to biotic stimulus; GO:0009605 response to external stimulus; GO:2001141…	GO:0043226 organelle; GO:0043231 intracellular membrane-bounded organelle; GO:0043229 intracellular organelle; GO:0005634 nucleus; GO:0044464 cell part; GO:0005622 intracellular; GO:0005737 cytoplasm; GO:0044424 intracellular part; GO:0043227 membrane-bounded organelle; GO:0005623 cell;	GO:0097159 organic cyclic compound binding; GO:1901363 heterocyclic compound binding; GO:0003677 DNA binding; GO:0042802 identical protein binding; GO:0046982 protein heterodimerization activity; GO:0042803 protein homodimerization activity; GO:0005488 binding; GO:0001071 nucleic acid binding transcription factor activity; GO:0046983 protein dimerization activity; GO:0003676 nucleic acid binding;…				IPR001356; IPR009057; IPR008422; IPR006563;	Homeobox domain; Homeobox domain-like; Homeobox KN domain; POX domain;
Q9SJ62	89	0.554	Down	0.0028196	S	Protein WVD2-like 4		WDL4	At2g35880	0.975504	8.79136e-05	84.507	SGT(0.001)FS(0.024)RS(0.976)PR	3	1.7216	1	1.421	1.278	1.278	0.777	0.595	0.838	1.41252	1.4044	1.18006	0.771599	0.641164	nucleus		GO:0043229 intracellular organelle; GO:0099513 polymeric cytoskeletal fiber; GO:0005874 microtubule; GO:0043232 intracellular non-membrane-bounded organelle; GO:0044430 cytoskeletal part; GO:0005737 cytoplasm; GO:0044446 intracellular organelle part; GO:0099512 supramolecular fiber; GO:0044424 intracellular part; GO:0099080 supramolecular complex; GO:0005623 cell; GO:0044422 organelle part; GO:00…					IPR027329;	TPX2, C-terminal;
Q9SLJ2	60	1.207	Up	0.0059201	S	Dehydrin HIRD11		HIRD11	At1g54410	1	0.00048045	52.095	IHGGEGKS(1)HDGEGK	5	1.627	2	0.905	0.906	0.764	1.163	1.047	1.21	0.918782	0.929231	0.848889	1.1215	1.04387	cytoplasm	GO:0050794 regulation of cellular process; GO:0031326 regulation of cellular biosynthetic process; GO:1903426 regulation of reactive oxygen species biosynthetic process; GO:0010728 regulation of hydrogen peroxide biosynthetic process; GO:0048523 negative regulation of cellular process; GO:0048519 negative regulation of biological process; GO:0031324 negative regulation of cellular metabolic proce…	GO:0043226 organelle; GO:0043231 intracellular membrane-bounded organelle; GO:0043229 intracellular organelle; GO:0005634 nucleus; GO:0044464 cell part; GO:0005622 intracellular; GO:0005737 cytoplasm; GO:0044424 intracellular part; GO:0005829 cytosol; GO:0043227 membrane-bounded organelle; GO:0005623 cell; GO:0009536 plastid; GO:0044444 cytoplasmic part; GO:0009507 chloroplast;	GO:0046914 transition metal ion binding; GO:0005488 binding; GO:0050897 cobalt ion binding; GO:0043167 ion binding; GO:0046872 metal ion binding; GO:0043169 cation binding; GO:0005515 protein binding; GO:0005507 copper ion binding; GO:0008270 zinc ion binding; GO:0016151 nickel cation binding;
Q9SMT7	464	1.4	Up	0.022535	T	Oxalate--CoA ligase		AAE3	At3g48990	0.944742	8.21357e-08	97.631	EGT(0.055)T(0.945)VTEEDIK	2	0.44766	1	0.735	0.92	0.73	1.253	1.13	1.171	0.781084	0.905512	0.77167	1.16126	1.13797	cytoplasm	GO:0022414 reproductive process; GO:0098542 defense response to other organism; GO:0044699 single-organism process; GO:0044237 cellular metabolic process; GO:0009607 response to biotic stimulus; GO:0009605 response to external stimulus; GO:0008152 metabolic process; GO:0051240 positive regulation of multicellular organismal process; GO:0044702 single organism reproductive process; GO:0046686 resp…	GO:0043229 intracellular organelle; GO:0048046 apoplast; GO:0044434 chloroplast part; GO:0030054 cell junction; GO:0044446 intracellular organelle part; GO:0005737 cytoplasm; GO:0044435 plastid part; GO:0044424 intracellular part; GO:0009532 plastid stroma; GO:0005911 cell-cell junction; GO:0005623 cell; GO:0055044 symplast; GO:0005576 extracellular region; GO:0044422 organelle part; GO:0009507 c…	GO:0005524 ATP binding; GO:1901265 nucleoside phosphate binding; GO:0016874 ligase activity; GO:0001882 nucleoside binding; GO:0043167 ion binding; GO:0050203 oxalate-CoA ligase activity; GO:0016877 ligase activity, forming carbon-sulfur bonds; GO:0000166 nucleotide binding; GO:0097159 organic cyclic compound binding; GO:1901363 heterocyclic compound binding; GO:0032549 ribonucleoside binding; GO…	K22133	AAE3; oxalate---CoA ligase [EC:6.2.1.8]	ath01100 Metabolic pathways - Arabidopsis thaliana (thale cress); ath00630 Glyoxylate and dicarboxylate metabolism - Arabidopsis thaliana (thale cress);	IPR025110; IPR000873;	AMP-binding enzyme C-terminal domain; AMP-dependent synthetase/ligase;
Q9SRH5	95	1.253	Up	0.036417	S	Mitochondrial outer membrane protein porin 1		VDAC1	At3g01280	0.995462	7.47436e-05	77.899	S(0.004)IFS(0.995)FKVPDQNSGK	3	-3.4544	1	0.931	0.739	0.883	1.035	1.096	1.32	0.944219	0.780359	0.914079	1.03707	1.07136	mitochondria	GO:0006950 response to stress; GO:0051049 regulation of transport; GO:0044070 regulation of anion transport; GO:0043269 regulation of ion transport; GO:0043207 response to external biotic stimulus; GO:0050896 response to stimulus; GO:0051707 response to other organism; GO:0051704 multi-organism process; GO:1903959 regulation of anion transmembrane transport; GO:0009607 response to biotic stimulus…	GO:0016020 membrane; GO:0019867 outer membrane; GO:0044434 chloroplast part; GO:0031090 organelle membrane; GO:0071944 cell periphery; GO:0098796 membrane protein complex; GO:0005737 cytoplasm; GO:0032991 macromolecular complex; GO:0031224 intrinsic component of membrane; GO:0044424 intracellular part; GO:0005623 cell; GO:0009941 chloroplast envelope; GO:0044422 organelle part; GO:0005740 mitocho…	GO:0015075 ion transmembrane transporter activity; GO:0022803 passive transmembrane transporter activity; GO:0005253 anion channel activity; GO:0022892 substrate-specific transporter activity; GO:0005515 protein binding; GO:0015267 channel activity; GO:0022891 substrate-specific transmembrane transporter activity; GO:0005244 voltage-gated ion channel activity; GO:0008308 voltage-gated anion chann…	K15040			IPR023614;	Porin domain;
Q9SSC1	105	0.828	Down	0.008517	S	MAPK kinase substrate protein At1g80180		At1g80180	At1g80180	1	4.97517e-16	119	VSPAVDPPS(1)PR	2	-0.38186	11	1.098	1.052	0.998	0.956	0.89	1.075	1.14854	1.03441	1.14977	0.905303	0.904472	nucleus	GO:0032502 developmental process; GO:0044707 single-multicellular organism process; GO:0016310 phosphorylation; GO:0003002 regionalization; GO:0007389 pattern specification process; GO:0044699 single-organism process; GO:0032501 multicellular organismal process; GO:0044237 cellular metabolic process; GO:0006796 phosphate-containing compound metabolic process; GO:0008152 metabolic process; GO:0010…	GO:0016020 membrane; GO:0005623 cell; GO:0044464 cell part; GO:0071944 cell periphery; GO:0005886 plasma membrane;	GO:0016301 kinase activity; GO:0003824 catalytic activity; GO:0016740 transferase activity; GO:0016772 transferase activity, transferring phosphorus-containing groups;
Q9STM4	240	1.443	Up	0.04478	S	Zinc finger CCCH domain-containing protein 43		At3g48440	At3g48440	0.952378	1.54926e-52	158.83	FNHPDPTTIGGT(0.047)DS(0.952)PSFR	2	-1.0021	2	0.857	0.911	0.872	1.196	1.121	1.005	0.785518	0.864326	0.83445	1.16004	1.45964	nucleus		GO:0043226 organelle; GO:0043231 intracellular membrane-bounded organelle; GO:0043229 intracellular organelle; GO:0005634 nucleus; GO:0044464 cell part; GO:0005622 intracellular; GO:0044424 intracellular part; GO:0043227 membrane-bounded organelle; GO:0005623 cell;	GO:0097159 organic cyclic compound binding; GO:1901363 heterocyclic compound binding; GO:0003677 DNA binding; GO:0005488 binding; GO:0003676 nucleic acid binding; GO:0043167 ion binding; GO:0043169 cation binding; GO:0046872 metal ion binding;				IPR000571;	Zinc finger, CCCH-type;
Q9STM4	21	1.784	Up	0.026756	S	Zinc finger CCCH domain-containing protein 43		At3g48440	At3g48440	0.976764	0.00113709	70.438	S(0.011)YS(0.977)GDS(0.009)S(0.002)HDR	2	0.60658	1	0.665	0.722	0.926	1.223	1.253	1.115	0.609533	0.685009	0.886124	1.18623	1.63151	nucleus		GO:0043226 organelle; GO:0043231 intracellular membrane-bounded organelle; GO:0043229 intracellular organelle; GO:0005634 nucleus; GO:0044464 cell part; GO:0005622 intracellular; GO:0044424 intracellular part; GO:0043227 membrane-bounded organelle; GO:0005623 cell;	GO:0097159 organic cyclic compound binding; GO:1901363 heterocyclic compound binding; GO:0003677 DNA binding; GO:0005488 binding; GO:0003676 nucleic acid binding; GO:0043167 ion binding; GO:0043169 cation binding; GO:0046872 metal ion binding;				IPR000571;	Zinc finger, CCCH-type;
Q9XI07	800	0.738	Down	0.0150152	S	SWI/SNF complex subunit SWI3C		SWI3C	At1g21700	0.97127	1.1201e-34	150.05	S(0.001)S(0.001)T(0.004)GS(0.021)GS(0.971)GS(0.003)GLGLN	2	-0.39084	1	1.056	1.192	1.175	0.979	0.778	0.89	1.12821	1.25474	1.12118	0.963583	0.768016	endoplasmic reticulum	GO:0050794 regulation of cellular process; GO:0044707 single-multicellular organism process; GO:0016043 cellular component organization; GO:0006338 chromatin remodeling; GO:0006725 cellular aromatic compound metabolic process; GO:0097659 nucleic acid-templated transcription; GO:0060255 regulation of macromolecule metabolic process; GO:0019219 regulation of nucleobase-containing compound metabolic…	GO:0043229 intracellular organelle; GO:0044446 intracellular organelle part; GO:0032991 macromolecular complex; GO:0044424 intracellular part; GO:0070603 SWI/SNF superfamily-type complex; GO:0005623 cell; GO:0044422 organelle part; GO:0043231 intracellular membrane-bounded organelle; GO:0043226 organelle; GO:0005634 nucleus; GO:0005622 intracellular; GO:0044464 cell part; GO:0043227 membrane-boun…	GO:0097159 organic cyclic compound binding; GO:1901363 heterocyclic compound binding; GO:0003677 DNA binding; GO:0005515 protein binding; GO:0005488 binding; GO:0003676 nucleic acid binding;	K11649			IPR001005; IPR011991; IPR009057; IPR007526; IPR017884; IPR032451;	SANT/Myb domain; Winged helix-turn-helix DNA-binding domain; Homeobox domain-like; SWIRM domain; SANT domain; SMARCC, C-terminal;
Q9XIC8	469	0.824	Down	0.0024409	S	F23M19.10		At1g34220	At1g34220	0.768658	1.39623e-21	125.75	QNS(0.769)S(0.222)FS(0.002)S(0.001)Y(0.007)GDLTPQR	3	3.429	3	1.026	1.122	1.104	0.969	0.859	0.976	1.08	1.11531	1.11854	0.931731	0.86245	nucleus	GO:0045184 establishment of protein localization; GO:0006810 transport; GO:0071702 organic substance transport; GO:0051179 localization; GO:0033036 macromolecule localization; GO:0008104 protein localization; GO:0015031 protein transport; GO:0051234 establishment of localization;			K19476	IST1; vacuolar protein sorting-associated protein IST1	ath04144 Endocytosis - Arabidopsis thaliana (thale cress);
Q9ZST4	115	1.312	Up	0.0016812	S	Nitrogen regulatory protein P-II homolog		GLB1	At4g01900	0.833139	0.000116346	79.875	GFGAQGGS(0.833)T(0.167)ER	2	0.73919	1	0.867	0.882	0.853	1.16	1.06	1.16	0.869609	0.899083	0.842053	1.17409	1.07287	chloroplast	GO:0046148 pigment biosynthetic process; GO:0006808 regulation of nitrogen utilization; GO:0097659 nucleic acid-templated transcription; GO:0009718 anthocyanin-containing compound biosynthetic process; GO:0044699 single-organism process; GO:0009058 biosynthetic process; GO:0019216 regulation of lipid metabolic process; GO:0044237 cellular metabolic process; GO:2000013 regulation of arginine biosy…	GO:0043229 intracellular organelle; GO:0044434 chloroplast part; GO:0009534 chloroplast thylakoid; GO:0044446 intracellular organelle part; GO:0005737 cytoplasm; GO:0044435 plastid part; GO:0044424 intracellular part; GO:0005829 cytosol; GO:0005623 cell; GO:0044422 organelle part; GO:0009507 chloroplast; GO:0043231 intracellular membrane-bounded organelle; GO:0043226 organelle; GO:0044464 cell pa…	GO:0000287 magnesium ion binding; GO:0005524 ATP binding; GO:1901265 nucleoside phosphate binding; GO:0001882 nucleoside binding; GO:0043167 ion binding; GO:0005515 protein binding; GO:0019207 kinase regulator activity; GO:0000166 nucleotide binding; GO:0098772 molecular function regulator; GO:0097159 organic cyclic compound binding; GO:1901363 heterocyclic compound binding; GO:0032549 ribonucleo…				IPR015867; IPR011322;	Nitrogen regulatory protein PII/ATP phosphoribosyltransferase, C-terminal; Nitrogen regulatory PII-like, alpha/beta;
Q9ZTZ7	120	1.45	Up	0.0060833	S	K(+) efflux antiporter 1, chloroplastic		KEA1	At1g01790	0.854026	2.0238e-59	164.2	IGES(0.001)S(0.011)ES(0.854)S(0.133)DETEATDLK	3	2.8246	1	0.905	0.859	0.811	1.312	1.029	1.062	0.833333	0.832364	0.786615	1.31992	1.04786	plasma membrane	GO:0098655 cation transmembrane transport; GO:0034220 ion transmembrane transport; GO:0098660 inorganic ion transmembrane transport; GO:0030001 metal ion transport; GO:0071804 cellular potassium ion transport; GO:0044763 single-organism cellular process; GO:0044699 single-organism process; GO:0015992 proton transport; GO:0006818 hydrogen transport; GO:0051234 establishment of localization; GO:000…	GO:0043229 intracellular organelle; GO:0016020 membrane; GO:0031090 organelle membrane; GO:0044434 chloroplast part; GO:0009526 plastid envelope; GO:0031967 organelle envelope; GO:0044446 intracellular organelle part; GO:0005737 cytoplasm; GO:0044435 plastid part; GO:0031224 intrinsic component of membrane; GO:0044424 intracellular part; GO:0005623 cell; GO:0016021 integral component of membrane;…	GO:0015298 solute:cation antiporter activity; GO:0022804 active transmembrane transporter activity; GO:0015291 secondary active transmembrane transporter activity; GO:0015075 ion transmembrane transporter activity; GO:0015299 solute:proton antiporter activity; GO:0022892 substrate-specific transporter activity; GO:0015077 monovalent inorganic cation transmembrane transporter activity; GO:0015078 …				IPR006153; IPR004771; IPR016040; IPR003148;	Cation/H+ exchanger; K+/H+ exchanger; NAD(P)-binding domain; Regulator of K+ conductance, N-terminal;
Q9ZUL3	197	1.23	Up	0.0161405	S	Protein indeterminate-domain 5, chloroplastic		IDD5	At2g02070	0.999994	0.000536768	85.813	RDS(1)FITHR	3	-0.15897	2	0.809	0.939	0.893	1.102	1.116	1.108	0.816347	0.961105	0.897487	1.04952	1.12614	nucleus	GO:0050794 regulation of cellular process; GO:0006725 cellular aromatic compound metabolic process; GO:0097659 nucleic acid-templated transcription; GO:0060255 regulation of macromolecule metabolic process; GO:0019219 regulation of nucleobase-containing compound metabolic process; GO:0009058 biosynthetic process; GO:0044237 cellular metabolic process; GO:0071704 organic substance metabolic proces…	GO:0043226 organelle; GO:0043231 intracellular membrane-bounded organelle; GO:0043229 intracellular organelle; GO:0044464 cell part; GO:0005622 intracellular; GO:0005737 cytoplasm; GO:0044424 intracellular part; GO:0043227 membrane-bounded organelle; GO:0005623 cell; GO:0009536 plastid; GO:0044444 cytoplasmic part; GO:0009507 chloroplast;	GO:0097159 organic cyclic compound binding; GO:1901363 heterocyclic compound binding; GO:0003677 DNA binding; GO:0005488 binding; GO:0001071 nucleic acid binding transcription factor activity; GO:0043167 ion binding; GO:0003676 nucleic acid binding; GO:0043169 cation binding; GO:0046872 metal ion binding; GO:0003700 transcription factor activity, sequence-specific DNA binding;				IPR015880; IPR007087; IPR022755; IPR013087;	Zinc finger, C2H2-like; Zinc finger, C2H2; Zinc finger, double-stranded RNA binding; Zinc finger C2H2-type/integrase DNA-binding domain;
Q9ZUL3	60	0.775	Down	0.025783	T	Protein indeterminate-domain 5, chloroplastic		IDD5	At2g02070	0.990582	8.7833e-34	145.25	NQPRT(0.991)PNS(0.009)DAEVIALS(1)PK	3	0.31787	4	1.157	1.175	1.063	0.966	0.772	0.962	1.16751	1.20266	1.06834	0.92	0.779011	nucleus	GO:0050794 regulation of cellular process; GO:0006725 cellular aromatic compound metabolic process; GO:0097659 nucleic acid-templated transcription; GO:0060255 regulation of macromolecule metabolic process; GO:0019219 regulation of nucleobase-containing compound metabolic process; GO:0009058 biosynthetic process; GO:0044237 cellular metabolic process; GO:0071704 organic substance metabolic proces…	GO:0043226 organelle; GO:0043231 intracellular membrane-bounded organelle; GO:0043229 intracellular organelle; GO:0044464 cell part; GO:0005622 intracellular; GO:0005737 cytoplasm; GO:0044424 intracellular part; GO:0043227 membrane-bounded organelle; GO:0005623 cell; GO:0009536 plastid; GO:0044444 cytoplasmic part; GO:0009507 chloroplast;	GO:0097159 organic cyclic compound binding; GO:1901363 heterocyclic compound binding; GO:0003677 DNA binding; GO:0005488 binding; GO:0001071 nucleic acid binding transcription factor activity; GO:0043167 ion binding; GO:0003676 nucleic acid binding; GO:0043169 cation binding; GO:0046872 metal ion binding; GO:0003700 transcription factor activity, sequence-specific DNA binding;				IPR015880; IPR007087; IPR022755; IPR013087;	Zinc finger, C2H2-like; Zinc finger, C2H2; Zinc finger, double-stranded RNA binding; Zinc finger C2H2-type/integrase DNA-binding domain;
