# Supplementary material for: The Proteome and Phosphoproteome Uncovers Candidate Proteins Associated With Vacuolar Phosphate Signal Multipled by Vacuolar Phosphate Transporter 1 (VPT1) in Arabidopsis
Source: Mol Cell Proteomics. 2023 Apr 18;22(6):100549. doi: 10.1016/j.mcpro.2023.100549 (PMC10209694; doi:10.1016/j.mcpro.2023.100549)
Supplement: Supplemental Table S8 — Overlap proteins between proteome and phosphoproteome. [file mmc8.xlsx]

## Sheet: Sheet1
Protein accession	Position	VPT1/C Ratio	Regulated Type	VPT1/C P value	Amino acid	Protein description	Gene name		Localization probability	PEP	Score	Modified sequence	Charge	Mass error [ppm]	MS/MS Count	C_1	C_2	C_3	VPT1_1	VPT1_2	VPT1_3	C_1	C_2	C_3	VPT1_1	VPT1_2	Subcellular localization	Biological Process	Cellular Component	Molecular Function	KEGG KO No.	KEGG Gene	KEGG pathway	IPR ID	Domain description
A0A2H1ZEI5	144	0.755	Down	0.027423	S	Pumilio 5	PUM5		0.996809	2.264e-05	69.272	HFGDNNQS(0.997)PT(0.002)T(0.001)SWDNMGIR	3	-0.66059	1	0.974	1.078	1.025	0.957	0.978	1.017	1.04731	1.31144	1.15428	0.815857	0.969277	nucleus			GO:0097159 organic cyclic compound binding; GO:1901363 heterocyclic compound binding; GO:0003723 RNA binding; GO:0005488 binding; GO:0003676 nucleic acid binding;	K17943			IPR011989; IPR016024; IPR033712; IPR033133;	Armadillo-like helical; Armadillo-type fold; Pumilio, RNA binding domain; Pumilio homology domain;
F4IFQ0	136	0.678	Down	0.0132413	T	Serine/threonine-protein phosphatase	BSL3		0.862603	4.13875e-44	132.13	LILFGGATALEGNSGGT(0.004)GT(0.863)PT(0.116)S(0.017)AGSAGIR	4	0.52462	3	1.052	0.929	0.982	0.969	1.067	1.031	1.30846	1.21756	1.25575	0.713549	0.970883	nucleus	GO:0050794 regulation of cellular process; GO:0044700 single organism signaling; GO:0009741 response to brassinosteroid; GO:0071310 cellular response to organic substance; GO:1901700 response to oxygen-containing compound; GO:0044267 cellular protein metabolic process; GO:0044699 single-organism process; GO:0050896 response to stimulus; GO:0071383 cellular response to steroid hormone stimulus; GO…		GO:0042578 phosphoric ester hydrolase activity; GO:0003824 catalytic activity; GO:0016791 phosphatase activity; GO:0005488 binding; GO:0016788 hydrolase activity, acting on ester bonds; GO:0005515 protein binding; GO:0016787 hydrolase activity; GO:0004721 phosphoprotein phosphatase activity;				IPR029052; IPR004843; IPR015915; IPR006186;	Metallo-dependent phosphatase-like; Calcineurin-like phosphoesterase domain, ApaH type; Kelch-type beta propeller; Serine/threonine-specific protein phosphatase/bis(5-nucleosyl)-tetraphosphatase;
F4IFQ0	959	0.643	Down	0.00199934	S	Serine/threonine-protein phosphatase	BSL3		0.849472	1.58846e-87	193.71	LIHPLPPAIT(0.102)S(0.849)PET(0.036)S(0.013)PER	3	-0.78558	7	1.021	1.019	0.999	0.999	0.974	1.023	1.2699	1.33552	1.27749	0.735641	0.88626	nucleus	GO:0050794 regulation of cellular process; GO:0044700 single organism signaling; GO:0009741 response to brassinosteroid; GO:0071310 cellular response to organic substance; GO:1901700 response to oxygen-containing compound; GO:0044267 cellular protein metabolic process; GO:0044699 single-organism process; GO:0050896 response to stimulus; GO:0071383 cellular response to steroid hormone stimulus; GO…		GO:0042578 phosphoric ester hydrolase activity; GO:0003824 catalytic activity; GO:0016791 phosphatase activity; GO:0005488 binding; GO:0016788 hydrolase activity, acting on ester bonds; GO:0005515 protein binding; GO:0016787 hydrolase activity; GO:0004721 phosphoprotein phosphatase activity;				IPR029052; IPR004843; IPR015915; IPR006186;	Metallo-dependent phosphatase-like; Calcineurin-like phosphoesterase domain, ApaH type; Kelch-type beta propeller; Serine/threonine-specific protein phosphatase/bis(5-nucleosyl)-tetraphosphatase;
F4IFQ0	175	0.676	Down	0.0083398	S	Serine/threonine-protein phosphatase	BSL3		0.999722	2.23181e-08	98.654	LTPYGEPPS(1)PR	3	0.50695	3	1.019	1.054	0.884	1.046	1.028	0.993	1.26741	1.38139	1.13043	0.77025	0.935396	nucleus	GO:0050794 regulation of cellular process; GO:0044700 single organism signaling; GO:0009741 response to brassinosteroid; GO:0071310 cellular response to organic substance; GO:1901700 response to oxygen-containing compound; GO:0044267 cellular protein metabolic process; GO:0044699 single-organism process; GO:0050896 response to stimulus; GO:0071383 cellular response to steroid hormone stimulus; GO…		GO:0042578 phosphoric ester hydrolase activity; GO:0003824 catalytic activity; GO:0016791 phosphatase activity; GO:0005488 binding; GO:0016788 hydrolase activity, acting on ester bonds; GO:0005515 protein binding; GO:0016787 hydrolase activity; GO:0004721 phosphoprotein phosphatase activity;				IPR029052; IPR004843; IPR015915; IPR006186;	Metallo-dependent phosphatase-like; Calcineurin-like phosphoesterase domain, ApaH type; Kelch-type beta propeller; Serine/threonine-specific protein phosphatase/bis(5-nucleosyl)-tetraphosphatase;
F4K3Z6	436	0.821	Down	0.0068378	S	Protein kinasesubiquitin-protein ligase	KEG		0.990238	4.35529e-23	127.35	HLQEIPRS(0.99)PS(0.57)AS(0.439)PDNGIAK	3	0.18936	9	1.139	0.998	0.899	1.015	0.994	1.008	1.16581	1.07659	1.11125	0.875	0.971652	cytoplasm	GO:0016310 phosphorylation; GO:0044267 cellular protein metabolic process; GO:0044238 primary metabolic process; GO:0044237 cellular metabolic process; GO:0006796 phosphate-containing compound metabolic process; GO:0071704 organic substance metabolic process; GO:0008152 metabolic process; GO:0006468 protein phosphorylation; GO:0006793 phosphorus metabolic process; GO:0044260 cellular macromolecul…		GO:1901265 nucleoside phosphate binding; GO:0016773 phosphotransferase activity, alcohol group as acceptor; GO:0016874 ligase activity; GO:0005515 protein binding; GO:0004672 protein kinase activity; GO:0097159 organic cyclic compound binding; GO:1901363 heterocyclic compound binding; GO:0016301 kinase activity; GO:0003824 catalytic activity; GO:0032553 ribonucleotide binding; GO:0005488 binding;…	K16279			IPR000719; IPR001841; IPR013083; IPR020683; IPR011009;	Protein kinase domain; Zinc finger, RING-type; Zinc finger, RING/FYVE/PHD-type; Ankyrin repeat-containing domain; Protein kinase-like domain;
O22812	296	1.602	Up	0.02848	S	AT-hook motif nuclear-localized protein 10	AHL10		0.981883	1.59009e-41	149.95	QHVGQMGLS(0.982)S(0.018)PVLPR	3	0.8371	2	0.973	1.048	0.882	0.972	1.103	1.032	0.761942	1.00096	0.680556	1.53312	1.20153	nucleus	GO:0050794 regulation of cellular process; GO:0006725 cellular aromatic compound metabolic process; GO:0097659 nucleic acid-templated transcription; GO:0060255 regulation of macromolecule metabolic process; GO:0019219 regulation of nucleobase-containing compound metabolic process; GO:0009058 biosynthetic process; GO:0044237 cellular metabolic process; GO:0071704 organic substance metabolic proces…	GO:0043226 organelle; GO:0043231 intracellular membrane-bounded organelle; GO:0043229 intracellular organelle; GO:0005634 nucleus; GO:0044464 cell part; GO:0005622 intracellular; GO:0005737 cytoplasm; GO:0044424 intracellular part; GO:0005829 cytosol; GO:0043227 membrane-bounded organelle; GO:0005623 cell; GO:0044444 cytoplasmic part;	GO:0097159 organic cyclic compound binding; GO:1901363 heterocyclic compound binding; GO:0003677 DNA binding; GO:0005488 binding; GO:0003676 nucleic acid binding;				IPR005175;	PPC domain;
Q39241	117	0.711	Down	0.0163588	S	Thioredoxin H5	TRX5		1	0.0383388	44.98	HGGLVAS(1)A	2	-2.99	1	0.95	1.083	0.94	1.092	0.969	0.979	1.10209	1.31114	1.26174	0.988235	0.785888	cytoplasm	GO:0050794 regulation of cellular process; GO:0033554 cellular response to stress; GO:0065008 regulation of biological quality; GO:0045454 cell redox homeostasis; GO:0098542 defense response to other organism; GO:0044699 single-organism process; GO:0043207 response to external biotic stimulus; GO:0050896 response to stimulus; GO:0051707 response to other organism; GO:0071704 organic substance met…	GO:0016020 membrane; GO:0048046 apoplast; GO:0030054 cell junction; GO:0071944 cell periphery; GO:0005737 cytoplasm; GO:0044424 intracellular part; GO:0005911 cell-cell junction; GO:0005623 cell; GO:0005829 cytosol; GO:0055044 symplast; GO:0005576 extracellular region; GO:0005886 plasma membrane; GO:0009506 plasmodesma; GO:0005622 intracellular; GO:0044464 cell part; GO:0044444 cytoplasmic part;	GO:0015035 protein disulfide oxidoreductase activity; GO:0015036 disulfide oxidoreductase activity; GO:0016651 oxidoreductase activity, acting on NAD(P)H; GO:0003824 catalytic activity; GO:0004791 thioredoxin-disulfide reductase activity; GO:0047134 protein-disulfide reductase activity; GO:0016209 antioxidant activity; GO:0016667 oxidoreductase activity, acting on a sulfur group of donors; GO:001…	K03671			IPR012336; IPR013766;	Thioredoxin-like fold; Thioredoxin domain;
Q42404	422	0.831	Down	0.0119153	S	U1 small nuclear ribonucleoprotein 70 kDa	RNU1		0.998493	6.98551e-06	102.33	SES(0.998)REY(0.001)VR	2	0.46613	3	0.93	0.976	1.082	1.023	0.966	1.038	1.07514	1.14152	1.082	0.984601	0.882192	nucleus	GO:0006396 RNA processing; GO:0006725 cellular aromatic compound metabolic process; GO:1901360 organic cyclic compound metabolic process; GO:0006807 nitrogen compound metabolic process; GO:0044238 primary metabolic process; GO:0044237 cellular metabolic process; GO:0071704 organic substance metabolic process; GO:0006397 mRNA processing; GO:0016070 RNA metabolic process; GO:0000398 mRNA splicing, …	GO:0005685 U1 snRNP; GO:0005684 U2-type spliceosomal complex; GO:0032991 macromolecular complex; GO:0044424 intracellular part; GO:0016604 nuclear body; GO:0005623 cell; GO:0071011 precatalytic spliceosome; GO:0044422 organelle part; GO:0031974 membrane-enclosed lumen; GO:0005654 nucleoplasm; GO:0070013 intracellular organelle lumen; GO:0016607 nuclear speck; GO:0044464 cell part; GO:0005622 intr…	GO:0097159 organic cyclic compound binding; GO:1901363 heterocyclic compound binding; GO:0003729 mRNA binding; GO:0003723 RNA binding; GO:1901265 nucleoside phosphate binding; GO:0005488 binding; GO:0003676 nucleic acid binding; GO:0005515 protein binding; GO:0030619 U1 snRNA binding; GO:0000166 nucleotide binding; GO:0017069 snRNA binding; GO:0036094 small molecule binding;	K11093	SNRP70; U1 small nuclear ribonucleoprotein 70kDa	ath03040 Spliceosome - Arabidopsis thaliana (thale cress);	IPR022023; IPR034143; IPR000504; IPR012677;	U1 small nuclear ribonucleoprotein of 70kDa N-terminal; snRNP70, RNA recognition motif; RNA recognition motif domain; Nucleotide-binding alpha-beta plait domain;
Protein accession	Protein description	VPT1/C Ratio	Regulated Type	VPT1/C P value	Gene name	gene name	MW [kDa]	Score	Coverage [%]	Peptides	PSMs	Unique peptides	C_1	C_2	C_3	VPT1_1	VPT1_2	VPT1_3	Subcellular localization	Biological Process	Cellular Component	Molecular Function	KEGG KO No.	KEGG Gene	KEGG pathway	IPR ID	Domain description
A0A2H1ZEI5	Pumilio 5 OS=Arabidopsis thaliana OX=3702 GN=PUM5	1.271	Up	0.0181823	PUM5	At3g20250	101.6	3.9994	3.2	3	3	2	0.93	0.822	0.888	1.173	1.009	1.174	nucleus			GO:0097159 organic cyclic compound binding; GO:1901363 heterocyclic compound binding; GO:0003723 RNA binding; GO:0005488 binding; GO:0003676 nucleic acid binding;	K17943			IPR011989; IPR016024; IPR033712; IPR033133;	Armadillo-like helical; Armadillo-type fold; Pumilio, RNA binding domain; Pumilio homology domain;
F4IFQ0	Serine/threonine-protein phosphatase OS=Arabidopsis thaliana OX=3702 GN=BSL3	1.544	Up	0.0026221	BSL3	At2g27210	107.02	2.3219	15.6	12	15	1	0.804	0.763	0.782	1.358	1.099	1.17	nucleus	GO:0050794 regulation of cellular process; GO:0044700 single organism signaling; GO:0009741 response to brassinosteroid; GO:0071310 cellular response to organic substance; GO:1901700 response to oxygen-containing compound; GO:0044267 cellular protein metabolic process; GO:0044699 single-organism process; GO:0050896 response to stimulus; GO:0071383 cellular response to steroid hormone stimulus; GO…		GO:0042578 phosphoric ester hydrolase activity; GO:0003824 catalytic activity; GO:0016791 phosphatase activity; GO:0005488 binding; GO:0016788 hydrolase activity, acting on ester bonds; GO:0005515 protein binding; GO:0016787 hydrolase activity; GO:0004721 phosphoprotein phosphatase activity;				IPR029052; IPR004843; IPR015915; IPR006186;	Metallo-dependent phosphatase-like; Calcineurin-like phosphoesterase domain, ApaH type; Kelch-type beta propeller; Serine/threonine-specific protein phosphatase/bis(5-nucleosyl)-tetraphosphatase;
F4K3Z6	Protein kinasesubiquitin-protein ligase OS=Arabidopsis thaliana OX=3702 GN=KEG	1.214	Up	0.043717	KEG	At5g13530	178.08	3.4075	1.5	3	3	3	0.977	0.927	0.809	1.16	1.023	1.11	cytoplasm	GO:0016310 phosphorylation; GO:0044267 cellular protein metabolic process; GO:0044238 primary metabolic process; GO:0044237 cellular metabolic process; GO:0006796 phosphate-containing compound metabolic process; GO:0071704 organic substance metabolic process; GO:0008152 metabolic process; GO:0006468 protein phosphorylation; GO:0006793 phosphorus metabolic process; GO:0044260 cellular macromolecul…		GO:1901265 nucleoside phosphate binding; GO:0016773 phosphotransferase activity, alcohol group as acceptor; GO:0016874 ligase activity; GO:0005515 protein binding; GO:0004672 protein kinase activity; GO:0097159 organic cyclic compound binding; GO:1901363 heterocyclic compound binding; GO:0016301 kinase activity; GO:0003824 catalytic activity; GO:0032553 ribonucleotide binding; GO:0005488 binding;…	K16279			IPR000719; IPR001841; IPR013083; IPR020683; IPR011009;	Protein kinase domain; Zinc finger, RING-type; Zinc finger, RING/FYVE/PHD-type; Ankyrin repeat-containing domain; Protein kinase-like domain;
O22812	AT-hook motif nuclear-localized protein 10 OS=Arabidopsis thaliana OX=3702 GN=AHL10	0.67	Down	0.039065	AHL10	At2g33620	36.316	4.3941	4	1	1	1	1.277	1.047	1.296	0.634	0.918	0.875	nucleus	GO:0050794 regulation of cellular process; GO:0006725 cellular aromatic compound metabolic process; GO:0097659 nucleic acid-templated transcription; GO:0060255 regulation of macromolecule metabolic process; GO:0019219 regulation of nucleobase-containing compound metabolic process; GO:0009058 biosynthetic process; GO:0044237 cellular metabolic process; GO:0071704 organic substance metabolic proces…	GO:0043226 organelle; GO:0043231 intracellular membrane-bounded organelle; GO:0043229 intracellular organelle; GO:0005634 nucleus; GO:0044464 cell part; GO:0005622 intracellular; GO:0005737 cytoplasm; GO:0044424 intracellular part; GO:0005829 cytosol; GO:0043227 membrane-bounded organelle; GO:0005623 cell; GO:0044444 cytoplasmic part;	GO:0097159 organic cyclic compound binding; GO:1901363 heterocyclic compound binding; GO:0003677 DNA binding; GO:0005488 binding; GO:0003676 nucleic acid binding;				IPR005175;	PPC domain;
Q39241	Thioredoxin H5 OS=Arabidopsis thaliana OX=3702 GN=TRX5	1.441	Up	0.0024027	TRX5	At1g45145	13.122	23.44	47.5	5	14	5	0.862	0.826	0.745	1.105	1.233	1.168	cytoplasm	GO:0050794 regulation of cellular process; GO:0033554 cellular response to stress; GO:0065008 regulation of biological quality; GO:0045454 cell redox homeostasis; GO:0098542 defense response to other organism; GO:0044699 single-organism process; GO:0043207 response to external biotic stimulus; GO:0050896 response to stimulus; GO:0051707 response to other organism; GO:0071704 organic substance met…	GO:0016020 membrane; GO:0048046 apoplast; GO:0030054 cell junction; GO:0071944 cell periphery; GO:0005737 cytoplasm; GO:0044424 intracellular part; GO:0005911 cell-cell junction; GO:0005623 cell; GO:0005829 cytosol; GO:0055044 symplast; GO:0005576 extracellular region; GO:0005886 plasma membrane; GO:0009506 plasmodesma; GO:0005622 intracellular; GO:0044464 cell part; GO:0044444 cytoplasmic part;	GO:0015035 protein disulfide oxidoreductase activity; GO:0015036 disulfide oxidoreductase activity; GO:0016651 oxidoreductase activity, acting on NAD(P)H; GO:0003824 catalytic activity; GO:0004791 thioredoxin-disulfide reductase activity; GO:0047134 protein-disulfide reductase activity; GO:0016209 antioxidant activity; GO:0016667 oxidoreductase activity, acting on a sulfur group of donors; GO:001…	K03671			IPR012336; IPR013766;	Thioredoxin-like fold; Thioredoxin domain;
Q42404	U1 small nuclear ribonucleoprotein 70 kDa OS=Arabidopsis thaliana OX=3702 GN=RNU1	1.221	Up	0.034139	RNU1	At3g50670	50.388	33.22	17.8	7	9	7	0.865	0.855	1	1.039	1.095	1.186	nucleus	GO:0006396 RNA processing; GO:0006725 cellular aromatic compound metabolic process; GO:1901360 organic cyclic compound metabolic process; GO:0006807 nitrogen compound metabolic process; GO:0044238 primary metabolic process; GO:0044237 cellular metabolic process; GO:0071704 organic substance metabolic process; GO:0006397 mRNA processing; GO:0016070 RNA metabolic process; GO:0000398 mRNA splicing, …	GO:0005685 U1 snRNP; GO:0005684 U2-type spliceosomal complex; GO:0032991 macromolecular complex; GO:0044424 intracellular part; GO:0016604 nuclear body; GO:0005623 cell; GO:0071011 precatalytic spliceosome; GO:0044422 organelle part; GO:0031974 membrane-enclosed lumen; GO:0005654 nucleoplasm; GO:0070013 intracellular organelle lumen; GO:0016607 nuclear speck; GO:0044464 cell part; GO:0005622 intr…	GO:0097159 organic cyclic compound binding; GO:1901363 heterocyclic compound binding; GO:0003729 mRNA binding; GO:0003723 RNA binding; GO:1901265 nucleoside phosphate binding; GO:0005488 binding; GO:0003676 nucleic acid binding; GO:0005515 protein binding; GO:0030619 U1 snRNA binding; GO:0000166 nucleotide binding; GO:0017069 snRNA binding; GO:0036094 small molecule binding;	K11093	SNRP70; U1 small nuclear ribonucleoprotein 70kDa	ath03040 Spliceosome - Arabidopsis thaliana (thale cress);	IPR022023; IPR034143; IPR000504; IPR012677;	U1 small nuclear ribonucleoprotein of 70kDa N-terminal; snRNP70, RNA recognition motif; RNA recognition motif domain; Nucleotide-binding alpha-beta plait domain;
