# Supplementary material for: The Proteome and Phosphoproteome Uncovers Candidate Proteins Associated With Vacuolar Phosphate Signal Multipled by Vacuolar Phosphate Transporter 1 (VPT1) in Arabidopsis
Source: Mol Cell Proteomics. 2023 Apr 18;22(6):100549. doi: 10.1016/j.mcpro.2023.100549 (PMC10209694; doi:10.1016/j.mcpro.2023.100549)
Supplement: Supplemental Table S9 — GO enrichment of significantly changing abundance proteins. [file mmc9.xlsx]

## Sheet: all
GO Terms Level 1	GO Terms Description	GO Terms Level	GO Terms ID	Mapping	Background	All Mapping	All Background	Fold Enrichment	Fisher' exact test P value	-log10(p value)	Related Protein
Cellular Component	cell periphery	4	GO:0071944	41	1174	110	5119	1.63	0.000430515	3.37	Q9FM19 Q9LN03 Q42605 Q39241 Q501E6 Q9SU14 Q8VZC7 Q9LIK1 Q9SRZ6 Q93VS8 P28493 Q4V3D9 Q9SB81 Q9SCV8 P32962 O24603 Q9LYG2 Q9LSQ5 O03986 Q39232 O49339 Q9LS01 O64865 Q42112 P33154 Q9SJQ0 O80517 Q9SLM6 O04373 P46422 Q8LBB2 Q9SLF7 Q43387 Q9FKK1 Q94AJ5 Q9LZD4 Q9ZV52 Q9LH85 Q949Y3 Q93V74 Q94K76
	apoplast	3	GO:0048046	13	230	110	5119	2.63	0.00118295	2.93	Q43387 Q9SCV8 Q9LEW3 Q8VZ56 O24603 Q39241 O03986 P46422 Q9ZV52 Q9SRZ6 P28493 Q42112 P33154
	extracellular region	2	GO:0005576	18	409	110	5119	2.05	0.0024854	2.6	Q9LEW3 Q39241 P46422 Q9SRZ6 Q9STM6 P28493 Q43387 P43296 Q9SB81 Q9SCV8 O24603 Q8VZ56 O03986 Q9ZV52 Q94AJ5 O82328 P33154 Q42112
	external encapsulating structure	5	GO:0030312	15	361	110	5119	1.93	0.00974359	2.01	Q43387 Q9SB81 Q9SCV8 O24603 O03986 Q94AJ5 Q9ZV52 Q8LBB2 Q949Y3 Q93V74 Q94K76 Q93VS8 P28493 Q4V3D9 P33154
	cell wall	6	GO:0005618	15	361	110	5119	1.93	0.00974359	2.01	Q43387 Q9SB81 Q9SCV8 O24603 O03986 Q94AJ5 Q9ZV52 Q8LBB2 Q949Y3 Q93V74 Q94K76 Q93VS8 P28493 Q4V3D9 P33154
	plant-type cell wall	7	GO:0009505	8	150	110	5119	2.48	0.0148313	1.83	Q43387 Q9SB81 O24603 Q94AJ5 Q8LBB2 Q949Y3 Q94K76 Q4V3D9
	U1 snRNP	12	GO:0005685	2	10	110	5119	9.31	0.0183992	1.74	Q42404 A0A1I9LRM5
Molecular Function	antioxidant activity	2	GO:0016209	7	100	126	5474	3.04	0.00788641	2.1	Q43387 Q9SB81 Q949Y3 F4JRV2 Q39241 Q8LD49 P46422
	amylase activity	6	GO:0016160	2	7	126	5474	12.41	0.0102337	1.99	Q8VZ56 O23553
	beta-galactosidase activity	7	GO:0004565	2	8	126	5474	10.86	0.0134407	1.87	Q9SCV8 F4IUQ7
	oxidoreductase activity	3	GO:0016491	25	702	126	5474	1.55	0.0159715	1.8	Q38946 Q39241 Q9LY15 P46422 Q02971 Q9SRZ6 Q9FLY0 F4JRV2 B3H5M0 Q9FLV0 Q39101 Q8LD49 Q94A68 Q43387 Q9SB81 Q1H537 Q0PGJ6 Q8VZC3 Q9LSQ5 Q94A09 P0DKI3 Q9SKK4 Q949Y3 F4ITT3 Q9SQR4
	hydrolase activity, acting on glycosyl bonds	4	GO:0016798	8	142	126	5474	2.45	0.016141	1.79	Q9SCV8 F4IUQ7 Q8VZ56 O24603 O23553 Q9C512 Q94AJ5 A0A1I9LMG6
	dioxygenase activity	4	GO:0051213	3	29	126	5474	4.49	0.0281378	1.55	Q9SKK4 Q9FLV0 Q94A09
	galactosidase activity	6	GO:0015925	2	12	126	5474	7.24	0.0298348	1.53	Q9SCV8 F4IUQ7
	protein kinase binding	6	GO:0019901	2	14	126	5474	6.21	0.0399257	1.4	Q9FM19 O49339
Biological Process	defense response, incompatible interaction	7	GO:0009814	7	60	127	5480	5.03	0.000423345	3.37	Q9S745 O23171 Q9LEW3 O24603 P28493 P33154 Q9ZV52
	defense response to other organism	6	GO:0098542	14	236	127	5480	2.56	0.0010294	2.99	Q43387 P43296 O23171 Q9LEW3 Q9SLM6 O24603 Q39241 P46422 Q9ZV52 Q9SRZ6 Q9S745 Q9FLV0 P28493 P33154
	response to zinc ion	6	GO:0010043	4	22	127	5480	7.85	0.00145576	2.84	Q9SRZ6 Q39101 P46422 Q42112
	cellular modified amino acid catabolic process	6	GO:0042219	2	5	127	5480	17.26	0.00509045	2.29	Q84QC1 Q9M0G0
	response to hypoxia	6	GO:0001666	3	16	127	5480	8.09	0.00545856	2.26	Q9S745 Q501E6 Q9LDV4
	cellular oxidant detoxification	7	GO:0098869	7	95	127	5480	3.18	0.00620729	2.21	Q43387 Q9SB81 Q949Y3 F4JRV2 Q39241 Q8LD49 P46422
	cellular detoxification	6	GO:1990748	7	95	127	5480	3.18	0.00620729	2.21	Q43387 Q9SB81 Q949Y3 F4JRV2 Q39241 Q8LD49 P46422
	peptide catabolic process	7	GO:0043171	2	6	127	5480	14.38	0.00752015	2.12	Q84QC1 Q9M0G0
	regulation of sulfur metabolic process	6	GO:0042762	2	6	127	5480	14.38	0.00752015	2.12	Q9SKK4 Q9S745
	response to fungus	6	GO:0009620	7	116	127	5480	2.6	0.0175929	1.75	Q43387 O23171 Q9SLM6 Q9LS01 Q39241 Q9FLV0 P46422
	indole-containing compound biosynthetic process	6	GO:0042435	3	25	127	5480	5.18	0.01927	1.72	P25269 P32962 Q9SRD4
	glutathione metabolic process	7	GO:0006749	2	10	127	5480	8.63	0.0212317	1.67	Q84QC1 Q9M0G0
	disaccharide metabolic process	7	GO:0005984	3	30	127	5480	4.31	0.0312934	1.5	Q39232 F4HQ76 O23553
	hydrogen peroxide catabolic process	6	GO:0042744	3	33	127	5480	3.92	0.0400098	1.4	Q43387 Q9SB81 Q949Y3

## Sheet: all GO2Protein
GO Terms Level 1	GO Terms ID	GO Terms Level	GO Terms Description	Fisher's exact test P value	Protein accession	Protein description	Ratio	Regulated Type	Gene name	MW [kDa]	Score	Coverage [%]	Peptides	PSMs	Unique peptides	C_1	C_2	C_3	VPT1_1	VPT1_2	VPT1_3	VPT1/C Ratio	VPT1/C P value
Cellular Component	GO:0042646	11	plastid nucleoid	0.0737217	F4I0K2	Fructokinase-like 2, chloroplastic OS=Arabidopsis thaliana OX=3702 GN=FLN2	1.324	Q4	FLN2	68.979	17.109	6.2	4	4	4	0.78	0.842	0.949	1.22	1.193	0.992	1.324	0.03222
Cellular Component	GO:0042646	11	plastid nucleoid	0.0737217	Q9SKY2	Plastid transcriptionally active 18 OS=Arabidopsis thaliana OX=3702 GN=PTAC18	0.766	Q1	PTAC18	16.329	5.4889	20.1	3	4	3	1.189	1.064	1.167	0.879	0.845	0.895	0.766	0.0022599
Cellular Component	GO:0022625	11	cytosolic large ribosomal subunit	0.287296	Q9LH85	60S acidic ribosomal protein P2-3 OS=Arabidopsis thaliana OX=3702 GN=RPP2C	1.437	Q4	RPP2C	11.735	7.5624	22.6	2	2	2	0.827	0.788	0.837	1.085	1.411	1.028	1.437	0.023835
Cellular Component	GO:0022625	11	cytosolic large ribosomal subunit	0.287296	Q9LXM8	60S acidic ribosomal protein P2-4 OS=Arabidopsis thaliana OX=3702 GN=RPP2D	1.208	Q3	RPP2D	11.015	21.537	50.5	3	5	2	0.904	0.868	0.942	1.106	1.134	1.039	1.208	0.005777
Cellular Component	GO:0022625	11	cytosolic large ribosomal subunit	0.287296	Q9SLF7	60S acidic ribosomal protein P2-2 OS=Arabidopsis thaliana OX=3702 GN=RPP2B	1.237	Q3	RPP2B	11.444	83.333	64.3	7	17	4	0.769	0.923	0.993	1.069	1.127	1.125	1.237	0.049036
Cellular Component	GO:0097525	11	spliceosomal snRNP complex	0.120618	Q42404	U1 small nuclear ribonucleoprotein 70 kDa OS=Arabidopsis thaliana OX=3702 GN=RNU1	1.221	Q3	RNU1	50.388	33.22	17.8	7	9	7	0.865	0.855	1	1.039	1.095	1.186	1.221	0.034139
Cellular Component	GO:0097525	11	spliceosomal snRNP complex	0.120618	A0A1I9LRM5	LUC7 related protein OS=Arabidopsis thaliana OX=3702 GN=UNE6	1.306	Q4	UNE6	38.407	7.6	26.2	9	9	2	0.769	0.859	0.966	1.161	1.038	1.189	1.306	0.025922
Cellular Component	GO:0009505	7	plant-type cell wall	0.0148313	Q43387	Peroxidase 71 OS=Arabidopsis thaliana OX=3702 GN=PER71	1.246	Q3	PER71	34.889	38.15	27.1	7	9	7	0.895	0.992	0.787	1.142	1.063	1.128	1.246	0.033537
Cellular Component	GO:0009505	7	plant-type cell wall	0.0148313	Q9SB81	Peroxidase 42 OS=Arabidopsis thaliana OX=3702 GN=PER42	0.744	Q1	PER42	37.294	90.388	47.3	11	14	11	1.075	1.107	1.27	0.845	0.832	0.89	0.744	0.0060162
Cellular Component	GO:0009505	7	plant-type cell wall	0.0148313	O24603	Endochitinase CHI OS=Arabidopsis thaliana OX=3702 GN=CHI	1.945	Q4	CHI	29.775	44.777	29.6	6	8	6	0.784	0.68	0.555	1.339	1.283	1.305	1.945	0.021661
Cellular Component	GO:0009505	7	plant-type cell wall	0.0148313	Q94AJ5	Probable polygalacturonase At1g80170 OS=Arabidopsis thaliana OX=3702 GN=At1g80170	1.912	Q4	At1g80170	48.171	7.092	6.1	3	3	3	0.54	0.582	0.922	0.994	1.239	1.675	1.912	0.044056
Cellular Component	GO:0009505	7	plant-type cell wall	0.0148313	Q8LBB2	SNF1-related protein kinase regulatory subunit gamma-1 OS=Arabidopsis thaliana OX=3702 GN=KING1	0.628	Q1	KING1	47.422	30.649	16	5	7	5	1.175	1.293	1.184	0.752	0.724	0.817	0.628	0.00058287
Cellular Component	GO:0009505	7	plant-type cell wall	0.0148313	Q949Y3	Bifunctional purple acid phosphatase 26 OS=Arabidopsis thaliana OX=3702 GN=PAP26	0.178	Q1	PAP26	55.009	105.35	30.7	11	16	11	1.75	1.686	1.722	0.305	0.303	0.309	0.178	7.5396e-09
Cellular Component	GO:0009505	7	plant-type cell wall	0.0148313	Q94K76	Curculin-like (Mannose-binding) lectin family protein OS=Arabidopsis thaliana OX=3702 GN=At5g18470	1.328	Q4	At5g18470	45.807	34.937	7.5	3	3	3	0.826	0.914	0.831	1.242	1.153	1.019	1.328	0.0132768
Cellular Component	GO:0009505	7	plant-type cell wall	0.0148313	Q4V3D9	Protein STRICTOSIDINE SYNTHASE-LIKE 10 OS=Arabidopsis thaliana OX=3702 GN=SSL10	1.266	Q3	SSL10	41.001	17.321	15.5	6	7	6	0.89	0.854	0.864	1.072	1.096	1.133	1.266	0.00031588
Cellular Component	GO:0005685	12	U1 snRNP	0.0183992	Q42404	U1 small nuclear ribonucleoprotein 70 kDa OS=Arabidopsis thaliana OX=3702 GN=RNU1	1.221	Q3	RNU1	50.388	33.22	17.8	7	9	7	0.865	0.855	1	1.039	1.095	1.186	1.221	0.034139
Cellular Component	GO:0005685	12	U1 snRNP	0.0183992	A0A1I9LRM5	LUC7 related protein OS=Arabidopsis thaliana OX=3702 GN=UNE6	1.306	Q4	UNE6	38.407	7.6	26.2	9	9	2	0.769	0.859	0.966	1.161	1.038	1.189	1.306	0.025922
Cellular Component	GO:0030312	5	external encapsulating structure	0.00974359	Q43387	Peroxidase 71 OS=Arabidopsis thaliana OX=3702 GN=PER71	1.246	Q3	PER71	34.889	38.15	27.1	7	9	7	0.895	0.992	0.787	1.142	1.063	1.128	1.246	0.033537
Cellular Component	GO:0030312	5	external encapsulating structure	0.00974359	Q9SB81	Peroxidase 42 OS=Arabidopsis thaliana OX=3702 GN=PER42	0.744	Q1	PER42	37.294	90.388	47.3	11	14	11	1.075	1.107	1.27	0.845	0.832	0.89	0.744	0.0060162
Cellular Component	GO:0030312	5	external encapsulating structure	0.00974359	Q9SCV8	Beta-galactosidase 4 OS=Arabidopsis thaliana OX=3702 GN=BGAL4	1.218	Q3	BGAL4	80.59	43.809	18.6	11	12	6	0.927	0.96	0.806	1.17	1.099	1.011	1.218	0.043724
Cellular Component	GO:0030312	5	external encapsulating structure	0.00974359	O24603	Endochitinase CHI OS=Arabidopsis thaliana OX=3702 GN=CHI	1.945	Q4	CHI	29.775	44.777	29.6	6	8	6	0.784	0.68	0.555	1.339	1.283	1.305	1.945	0.021661
Cellular Component	GO:0030312	5	external encapsulating structure	0.00974359	O03986	Heat shock protein 90-4 OS=Arabidopsis thaliana OX=3702 GN=HSP90-4	1.756	Q4	HSP90-4	80.14	-2	37.6	27	54	1	0.642	0.728	0.789	1.315	1.43	1.046	1.756	0.0073595
Cellular Component	GO:0030312	5	external encapsulating structure	0.00974359	Q94AJ5	Probable polygalacturonase At1g80170 OS=Arabidopsis thaliana OX=3702 GN=At1g80170	1.912	Q4	At1g80170	48.171	7.092	6.1	3	3	3	0.54	0.582	0.922	0.994	1.239	1.675	1.912	0.044056
Cellular Component	GO:0030312	5	external encapsulating structure	0.00974359	Q9ZV52	EG45-like domain containing protein 2 OS=Arabidopsis thaliana OX=3702 GN=EGC2	1.81	Q4	EGC2	14.518	5.6029	14.6	2	2	2	0.8	0.627	0.697	1.232	1.324	1.288	1.81	0.00124478
Cellular Component	GO:0030312	5	external encapsulating structure	0.00974359	Q8LBB2	SNF1-related protein kinase regulatory subunit gamma-1 OS=Arabidopsis thaliana OX=3702 GN=KING1	0.628	Q1	KING1	47.422	30.649	16	5	7	5	1.175	1.293	1.184	0.752	0.724	0.817	0.628	0.00058287
Cellular Component	GO:0030312	5	external encapsulating structure	0.00974359	Q949Y3	Bifunctional purple acid phosphatase 26 OS=Arabidopsis thaliana OX=3702 GN=PAP26	0.178	Q1	PAP26	55.009	105.35	30.7	11	16	11	1.75	1.686	1.722	0.305	0.303	0.309	0.178	7.5396e-09
Cellular Component	GO:0030312	5	external encapsulating structure	0.00974359	Q93V74	AT4g34180/F28A23_60 OS=Arabidopsis thaliana OX=3702 GN=At4g34180	1.207	Q3	At4g34180	28.384	52.256	36.5	8	13	4	0.835	0.932	0.896	1.038	1.03	1.146	1.207	0.0162186
Cellular Component	GO:0030312	5	external encapsulating structure	0.00974359	Q94K76	Curculin-like (Mannose-binding) lectin family protein OS=Arabidopsis thaliana OX=3702 GN=At5g18470	1.328	Q4	At5g18470	45.807	34.937	7.5	3	3	3	0.826	0.914	0.831	1.242	1.153	1.019	1.328	0.0132768
Cellular Component	GO:0030312	5	external encapsulating structure	0.00974359	Q93VS8	ARM repeat superfamily protein OS=Arabidopsis thaliana OX=3702 GN=emb2734	1.214	Q3	emb2734	123.82	47.658	16.9	18	24	18	0.897	0.929	0.856	1.19	1.096	0.97	1.214	0.040444
Cellular Component	GO:0030312	5	external encapsulating structure	0.00974359	P28493	Pathogenesis-related protein 5 OS=Arabidopsis thaliana OX=3702 GN=At1g75040	1.733	Q4	At1g75040	25.252	94.262	60.7	11	26	11	0.958	0.631	0.582	1.372	1.296	1.094	1.733	0.027836
Cellular Component	GO:0030312	5	external encapsulating structure	0.00974359	Q4V3D9	Protein STRICTOSIDINE SYNTHASE-LIKE 10 OS=Arabidopsis thaliana OX=3702 GN=SSL10	1.266	Q3	SSL10	41.001	17.321	15.5	6	7	6	0.89	0.854	0.864	1.072	1.096	1.133	1.266	0.00031588
Cellular Component	GO:0030312	5	external encapsulating structure	0.00974359	P33154	Pathogenesis-related protein 1 OS=Arabidopsis thaliana OX=3702 GN=At2g14610	1.86	Q4	At2g14610	17.677	6.1507	18	3	4	3	0.847	0.625	0.601	1.028	1.407	1.42	1.86	0.0148998
Cellular Component	GO:0005576	2	extracellular region	0.0024854	Q9LEW3	Aspartyl protease AED1 OS=Arabidopsis thaliana OX=3702 GN=AED1	1.438	Q4	AED1	49.473	5.6353	5.2	3	3	3	0.985	0.832	0.644	1.123	1.236	1.181	1.438	0.040576
Cellular Component	GO:0005576	2	extracellular region	0.0024854	Q39241	Thioredoxin H5 OS=Arabidopsis thaliana OX=3702 GN=TRX5	1.441	Q4	TRX5	13.122	23.44	47.5	5	14	5	0.862	0.826	0.745	1.105	1.233	1.168	1.441	0.0024027
Cellular Component	GO:0005576	2	extracellular region	0.0024854	P46422	Glutathione S-transferase F2 OS=Arabidopsis thaliana OX=3702 GN=GSTF2	1.326	Q4	GSTF2	24.128	171.47	74.1	15	65	5	0.889	0.96	0.737	1.187	1.133	1.109	1.326	0.023761
Cellular Component	GO:0005576	2	extracellular region	0.0024854	Q9SRZ6	Cytosolic isocitrate dehydrogenase [NADP] OS=Arabidopsis thaliana OX=3702 GN=CICDH	0.774	Q2	CICDH	45.746	218.09	59.8	29	77	25	1.102	1.186	1.126	0.917	0.885	0.839	0.774	0.00160411
Cellular Component	GO:0005576	2	extracellular region	0.0024854	Q9STM6	GDSL esterase/lipase At3g48460 OS=Arabidopsis thaliana OX=3702 GN=At3g48460	0.817	Q2	At3g48460	42.235	4.578	6	2	3	2	1.137	1.052	1.132	0.828	0.937	0.947	0.817	0.0150793
Cellular Component	GO:0005576	2	extracellular region	0.0024854	P28493	Pathogenesis-related protein 5 OS=Arabidopsis thaliana OX=3702 GN=At1g75040	1.733	Q4	At1g75040	25.252	94.262	60.7	11	26	11	0.958	0.631	0.582	1.372	1.296	1.094	1.733	0.027836
Cellular Component	GO:0005576	2	extracellular region	0.0024854	Q43387	Peroxidase 71 OS=Arabidopsis thaliana OX=3702 GN=PER71	1.246	Q3	PER71	34.889	38.15	27.1	7	9	7	0.895	0.992	0.787	1.142	1.063	1.128	1.246	0.033537
Cellular Component	GO:0005576	2	extracellular region	0.0024854	P43296	Cysteine protease RD19A OS=Arabidopsis thaliana OX=3702 GN=RD19A	1.226	Q3	RD19A	40.418	26.862	17.7	5	8	5	0.841	0.892	0.951	1.053	1.142	1.095	1.226	0.008623
Cellular Component	GO:0005576	2	extracellular region	0.0024854	Q9SB81	Peroxidase 42 OS=Arabidopsis thaliana OX=3702 GN=PER42	0.744	Q1	PER42	37.294	90.388	47.3	11	14	11	1.075	1.107	1.27	0.845	0.832	0.89	0.744	0.0060162
Cellular Component	GO:0005576	2	extracellular region	0.0024854	Q9SCV8	Beta-galactosidase 4 OS=Arabidopsis thaliana OX=3702 GN=BGAL4	1.218	Q3	BGAL4	80.59	43.809	18.6	11	12	6	0.927	0.96	0.806	1.17	1.099	1.011	1.218	0.043724
Cellular Component	GO:0005576	2	extracellular region	0.0024854	O24603	Endochitinase CHI OS=Arabidopsis thaliana OX=3702 GN=CHI	1.945	Q4	CHI	29.775	44.777	29.6	6	8	6	0.784	0.68	0.555	1.339	1.283	1.305	1.945	0.021661
Cellular Component	GO:0005576	2	extracellular region	0.0024854	Q8VZ56	Alpha-amylase 1 OS=Arabidopsis thaliana OX=3702 GN=AMY1	1.456	Q4	AMY1	47.377	24.922	13.7	4	4	4	0.802	0.882	0.753	1.29	1.035	1.223	1.456	0.009824
Cellular Component	GO:0005576	2	extracellular region	0.0024854	O03986	Heat shock protein 90-4 OS=Arabidopsis thaliana OX=3702 GN=HSP90-4	1.756	Q4	HSP90-4	80.14	-2	37.6	27	54	1	0.642	0.728	0.789	1.315	1.43	1.046	1.756	0.0073595
Cellular Component	GO:0005576	2	extracellular region	0.0024854	Q9ZV52	EG45-like domain containing protein 2 OS=Arabidopsis thaliana OX=3702 GN=EGC2	1.81	Q4	EGC2	14.518	5.6029	14.6	2	2	2	0.8	0.627	0.697	1.232	1.324	1.288	1.81	0.00124478
Cellular Component	GO:0005576	2	extracellular region	0.0024854	Q94AJ5	Probable polygalacturonase At1g80170 OS=Arabidopsis thaliana OX=3702 GN=At1g80170	1.912	Q4	At1g80170	48.171	7.092	6.1	3	3	3	0.54	0.582	0.922	0.994	1.239	1.675	1.912	0.044056
Cellular Component	GO:0005576	2	extracellular region	0.0024854	O82328	Gibberellin-regulated protein 7 OS=Arabidopsis thaliana OX=3702 GN=GASA7	1.299	Q3	GASA7	11.381	6.3303	25	3	3	3	0.933	0.837	0.839	1.096	1.094	1.198	1.299	0.0049795
Cellular Component	GO:0005576	2	extracellular region	0.0024854	P33154	Pathogenesis-related protein 1 OS=Arabidopsis thaliana OX=3702 GN=At2g14610	1.86	Q4	At2g14610	17.677	6.1507	18	3	4	3	0.847	0.625	0.601	1.028	1.407	1.42	1.86	0.0148998
Cellular Component	GO:0005576	2	extracellular region	0.0024854	Q42112	60S acidic ribosomal protein P0-2 OS=Arabidopsis thaliana OX=3702 GN=RPP0B	1.334	Q4	RPP0B	34.133	56.793	31.2	9	19	9	0.704	0.887	0.951	1.154	1.196	1.04	1.334	0.042419
Cellular Component	GO:0005618	6	cell wall	0.00974359	Q43387	Peroxidase 71 OS=Arabidopsis thaliana OX=3702 GN=PER71	1.246	Q3	PER71	34.889	38.15	27.1	7	9	7	0.895	0.992	0.787	1.142	1.063	1.128	1.246	0.033537
Cellular Component	GO:0005618	6	cell wall	0.00974359	Q9SB81	Peroxidase 42 OS=Arabidopsis thaliana OX=3702 GN=PER42	0.744	Q1	PER42	37.294	90.388	47.3	11	14	11	1.075	1.107	1.27	0.845	0.832	0.89	0.744	0.0060162
Cellular Component	GO:0005618	6	cell wall	0.00974359	Q9SCV8	Beta-galactosidase 4 OS=Arabidopsis thaliana OX=3702 GN=BGAL4	1.218	Q3	BGAL4	80.59	43.809	18.6	11	12	6	0.927	0.96	0.806	1.17	1.099	1.011	1.218	0.043724
Cellular Component	GO:0005618	6	cell wall	0.00974359	O24603	Endochitinase CHI OS=Arabidopsis thaliana OX=3702 GN=CHI	1.945	Q4	CHI	29.775	44.777	29.6	6	8	6	0.784	0.68	0.555	1.339	1.283	1.305	1.945	0.021661
Cellular Component	GO:0005618	6	cell wall	0.00974359	O03986	Heat shock protein 90-4 OS=Arabidopsis thaliana OX=3702 GN=HSP90-4	1.756	Q4	HSP90-4	80.14	-2	37.6	27	54	1	0.642	0.728	0.789	1.315	1.43	1.046	1.756	0.0073595
Cellular Component	GO:0005618	6	cell wall	0.00974359	Q94AJ5	Probable polygalacturonase At1g80170 OS=Arabidopsis thaliana OX=3702 GN=At1g80170	1.912	Q4	At1g80170	48.171	7.092	6.1	3	3	3	0.54	0.582	0.922	0.994	1.239	1.675	1.912	0.044056
Cellular Component	GO:0005618	6	cell wall	0.00974359	Q9ZV52	EG45-like domain containing protein 2 OS=Arabidopsis thaliana OX=3702 GN=EGC2	1.81	Q4	EGC2	14.518	5.6029	14.6	2	2	2	0.8	0.627	0.697	1.232	1.324	1.288	1.81	0.00124478
Cellular Component	GO:0005618	6	cell wall	0.00974359	Q8LBB2	SNF1-related protein kinase regulatory subunit gamma-1 OS=Arabidopsis thaliana OX=3702 GN=KING1	0.628	Q1	KING1	47.422	30.649	16	5	7	5	1.175	1.293	1.184	0.752	0.724	0.817	0.628	0.00058287
Cellular Component	GO:0005618	6	cell wall	0.00974359	Q949Y3	Bifunctional purple acid phosphatase 26 OS=Arabidopsis thaliana OX=3702 GN=PAP26	0.178	Q1	PAP26	55.009	105.35	30.7	11	16	11	1.75	1.686	1.722	0.305	0.303	0.309	0.178	7.5396e-09
Cellular Component	GO:0005618	6	cell wall	0.00974359	Q93V74	AT4g34180/F28A23_60 OS=Arabidopsis thaliana OX=3702 GN=At4g34180	1.207	Q3	At4g34180	28.384	52.256	36.5	8	13	4	0.835	0.932	0.896	1.038	1.03	1.146	1.207	0.0162186
Cellular Component	GO:0005618	6	cell wall	0.00974359	Q94K76	Curculin-like (Mannose-binding) lectin family protein OS=Arabidopsis thaliana OX=3702 GN=At5g18470	1.328	Q4	At5g18470	45.807	34.937	7.5	3	3	3	0.826	0.914	0.831	1.242	1.153	1.019	1.328	0.0132768
Cellular Component	GO:0005618	6	cell wall	0.00974359	Q93VS8	ARM repeat superfamily protein OS=Arabidopsis thaliana OX=3702 GN=emb2734	1.214	Q3	emb2734	123.82	47.658	16.9	18	24	18	0.897	0.929	0.856	1.19	1.096	0.97	1.214	0.040444
Cellular Component	GO:0005618	6	cell wall	0.00974359	P28493	Pathogenesis-related protein 5 OS=Arabidopsis thaliana OX=3702 GN=At1g75040	1.733	Q4	At1g75040	25.252	94.262	60.7	11	26	11	0.958	0.631	0.582	1.372	1.296	1.094	1.733	0.027836
Cellular Component	GO:0005618	6	cell wall	0.00974359	Q4V3D9	Protein STRICTOSIDINE SYNTHASE-LIKE 10 OS=Arabidopsis thaliana OX=3702 GN=SSL10	1.266	Q3	SSL10	41.001	17.321	15.5	6	7	6	0.89	0.854	0.864	1.072	1.096	1.133	1.266	0.00031588
Cellular Component	GO:0005618	6	cell wall	0.00974359	P33154	Pathogenesis-related protein 1 OS=Arabidopsis thaliana OX=3702 GN=At2g14610	1.86	Q4	At2g14610	17.677	6.1507	18	3	4	3	0.847	0.625	0.601	1.028	1.407	1.42	1.86	0.0148998
Cellular Component	GO:0009295	2	nucleoid	0.120618	F4I0K2	Fructokinase-like 2, chloroplastic OS=Arabidopsis thaliana OX=3702 GN=FLN2	1.324	Q4	FLN2	68.979	17.109	6.2	4	4	4	0.78	0.842	0.949	1.22	1.193	0.992	1.324	0.03222
Cellular Component	GO:0009295	2	nucleoid	0.120618	Q9SKY2	Plastid transcriptionally active 18 OS=Arabidopsis thaliana OX=3702 GN=PTAC18	0.766	Q1	PTAC18	16.329	5.4889	20.1	3	4	3	1.189	1.064	1.167	0.879	0.845	0.895	0.766	0.0022599
Cellular Component	GO:0071944	4	cell periphery	0.000430515	Q9FM19	Hypersensitive-induced response protein 1 OS=Arabidopsis thaliana OX=3702 GN=HIR1	0.739	Q1	HIR1	31.431	11.759	21.3	6	10	2	1.207	1.159	1.11	0.821	0.849	0.899	0.739	0.00108184
Cellular Component	GO:0071944	4	cell periphery	0.000430515	Q9LN03	T6D22.13 OS=Arabidopsis thaliana OX=3702 GN=At1g08050	1.365	Q4	At1g08050	70.117	5.7598	6.1	2	2	2	0.931	0.754	0.847	1.066	1.244	1.147	1.365	0.0143223
Cellular Component	GO:0071944	4	cell periphery	0.000430515	Q42605	Bifunctional UDP-glucose 4-epimerase and UDP-xylose 4-epimerase 1 OS=Arabidopsis thaliana OX=3702 GN=UGE1	1.254	Q3	UGE1	39.157	64.705	51.9	15	19	10	0.823	0.87	0.928	1.109	1.047	1.131	1.254	0.0055238
Cellular Component	GO:0071944	4	cell periphery	0.000430515	Q39241	Thioredoxin H5 OS=Arabidopsis thaliana OX=3702 GN=TRX5	1.441	Q4	TRX5	13.122	23.44	47.5	5	14	5	0.862	0.826	0.745	1.105	1.233	1.168	1.441	0.0024027
Cellular Component	GO:0071944	4	cell periphery	0.000430515	Q501E6	Flotillin-like protein 1 OS=Arabidopsis thaliana OX=3702 GN=FLOT1	1.271	Q3	FLOT1	52.309	58.223	35.5	15	17	15	0.97	0.897	0.819	1.126	1.102	1.186	1.271	0.010697
Cellular Component	GO:0071944	4	cell periphery	0.000430515	Q9SU14	Nudix hydrolase 7 OS=Arabidopsis thaliana OX=3702 GN=NUDT7	1.241	Q3	NUDT7	31.884	35.618	35.5	9	14	9	0.959	0.883	0.861	1.151	1.094	1.109	1.241	0.0038045
Cellular Component	GO:0071944	4	cell periphery	0.000430515	Q8VZC7	Probable disease resistance protein At5g45510 OS=Arabidopsis thaliana OX=3702 GN=At5g45510	1.411	Q4	At5g45510	137.92	9.5368	5	6	6	6	0.666	1.013	0.8	1.14	1.252	1.105	1.411	0.048158
Cellular Component	GO:0071944	4	cell periphery	0.000430515	Q9LIK1	ADP-ribosylation factor C1 OS=Arabidopsis thaliana OX=3702 GN=ARFC1	0.833	Q2	ARFC1	20.548	4.0054	7.7	1	1	1	1.006	1.092	1.185	0.903	0.982	0.849	0.833	0.044945
Cellular Component	GO:0071944	4	cell periphery	0.000430515	Q9SRZ6	Cytosolic isocitrate dehydrogenase [NADP] OS=Arabidopsis thaliana OX=3702 GN=CICDH	0.774	Q2	CICDH	45.746	218.09	59.8	29	77	25	1.102	1.186	1.126	0.917	0.885	0.839	0.774	0.00160411
Cellular Component	GO:0071944	4	cell periphery	0.000430515	Q93VS8	ARM repeat superfamily protein OS=Arabidopsis thaliana OX=3702 GN=emb2734	1.214	Q3	emb2734	123.82	47.658	16.9	18	24	18	0.897	0.929	0.856	1.19	1.096	0.97	1.214	0.040444
Cellular Component	GO:0071944	4	cell periphery	0.000430515	P28493	Pathogenesis-related protein 5 OS=Arabidopsis thaliana OX=3702 GN=At1g75040	1.733	Q4	At1g75040	25.252	94.262	60.7	11	26	11	0.958	0.631	0.582	1.372	1.296	1.094	1.733	0.027836
Cellular Component	GO:0071944	4	cell periphery	0.000430515	Q4V3D9	Protein STRICTOSIDINE SYNTHASE-LIKE 10 OS=Arabidopsis thaliana OX=3702 GN=SSL10	1.266	Q3	SSL10	41.001	17.321	15.5	6	7	6	0.89	0.854	0.864	1.072	1.096	1.133	1.266	0.00031588
Cellular Component	GO:0071944	4	cell periphery	0.000430515	Q9SB81	Peroxidase 42 OS=Arabidopsis thaliana OX=3702 GN=PER42	0.744	Q1	PER42	37.294	90.388	47.3	11	14	11	1.075	1.107	1.27	0.845	0.832	0.89	0.744	0.0060162
Cellular Component	GO:0071944	4	cell periphery	0.000430515	Q9SCV8	Beta-galactosidase 4 OS=Arabidopsis thaliana OX=3702 GN=BGAL4	1.218	Q3	BGAL4	80.59	43.809	18.6	11	12	6	0.927	0.96	0.806	1.17	1.099	1.011	1.218	0.043724
Cellular Component	GO:0071944	4	cell periphery	0.000430515	P32962	Nitrilase 2 OS=Arabidopsis thaliana OX=3702 GN=NIT2	1.633	Q4	NIT2	37.153	52.67	47.5	14	33	5	0.776	0.874	0.617	1.31	1.054	1.338	1.633	0.0178037
Cellular Component	GO:0071944	4	cell periphery	0.000430515	O24603	Endochitinase CHI OS=Arabidopsis thaliana OX=3702 GN=CHI	1.945	Q4	CHI	29.775	44.777	29.6	6	8	6	0.784	0.68	0.555	1.339	1.283	1.305	1.945	0.021661
Cellular Component	GO:0071944	4	cell periphery	0.000430515	Q9LYG2	Classical AGP protein OS=Arabidopsis thaliana OX=3702 GN=At5g11680	0.658	Q1	At5g11680	23.106	34.513	28	4	5	4	1.193	1.283	1.192	0.73	0.828	0.856	0.658	0.00150063
Cellular Component	GO:0071944	4	cell periphery	0.000430515	Q9LSQ5	NAD(P)H dehydrogenase (quinone) FQR1 OS=Arabidopsis thaliana OX=3702 GN=FQR1	0.677	Q1	FQR1	21.796	90.289	56.4	9	20	9	1.164	1.25	1.197	0.81	0.777	0.857	0.677	0.00037657
Cellular Component	GO:0071944	4	cell periphery	0.000430515	O03986	Heat shock protein 90-4 OS=Arabidopsis thaliana OX=3702 GN=HSP90-4	1.756	Q4	HSP90-4	80.14	-2	37.6	27	54	1	0.642	0.728	0.789	1.315	1.43	1.046	1.756	0.0073595
Cellular Component	GO:0071944	4	cell periphery	0.000430515	Q39232	Sucrose transport protein SUC1 OS=Arabidopsis thaliana OX=3702 GN=SUC1	1.318	Q4	SUC1	54.858	8.7801	4.9	2	3	2	0.87	0.866	0.848	1.07	1.189	1.147	1.318	0.00099786
Cellular Component	GO:0071944	4	cell periphery	0.000430515	O49339	PTI1-like tyrosine-protein kinase 2 OS=Arabidopsis thaliana OX=3702 GN=PTI12	1.399	Q4	PTI12	40.5	32.555	32.2	10	13	6	0.863	0.858	0.778	1.116	1.175	1.204	1.399	0.0011403
Cellular Component	GO:0071944	4	cell periphery	0.000430515	Q9LS01	Allene oxide cyclase 3, chloroplastic OS=Arabidopsis thaliana OX=3702 GN=AOC3	1.395	Q4	AOC3	28.398	26.207	31	8	12	4	0.79	0.829	0.874	1.07	1.332	1.076	1.395	0.0134383
Cellular Component	GO:0071944	4	cell periphery	0.000430515	O64865	At2g44300 OS=Arabidopsis thaliana OX=3702 GN=AtXYP10	1.267	Q3	AtXYP10	21.706	2.209	5.4	1	1	1	0.954	0.802	0.888	1.088	1.185	1.077	1.267	0.0154206
Cellular Component	GO:0071944	4	cell periphery	0.000430515	Q42112	60S acidic ribosomal protein P0-2 OS=Arabidopsis thaliana OX=3702 GN=RPP0B	1.334	Q4	RPP0B	34.133	56.793	31.2	9	19	9	0.704	0.887	0.951	1.154	1.196	1.04	1.334	0.042419
Cellular Component	GO:0071944	4	cell periphery	0.000430515	P33154	Pathogenesis-related protein 1 OS=Arabidopsis thaliana OX=3702 GN=At2g14610	1.86	Q4	At2g14610	17.677	6.1507	18	3	4	3	0.847	0.625	0.601	1.028	1.407	1.42	1.86	0.0148998
Cellular Component	GO:0071944	4	cell periphery	0.000430515	Q9SJQ0	Pyruvate kinase OS=Arabidopsis thaliana OX=3702 GN=At2g36580	1.213	Q3	At2g36580	57.508	178.73	54.6	23	45	7	0.918	0.885	0.895	1.089	1.101	1.084	1.213	8e-05
Cellular Component	GO:0071944	4	cell periphery	0.000430515	O80517	Uclacyanin-2 OS=Arabidopsis thaliana OX=3702 GN=At2g44790	1.78	Q4	At2g44790	20.354	2.1243	4	1	2	1	0.69	0.792	0.668	1.233	1.007	1.587	1.78	0.0165372
Cellular Component	GO:0071944	4	cell periphery	0.000430515	Q9SLM6	Glutathione S-transferase F3 OS=Arabidopsis thaliana OX=3702 GN=GSTF3	1.245	Q3	GSTF3	24.12	12.136	50.5	12	36	2	0.971	0.937	0.766	1.117	1.155	1.057	1.245	0.045905
Cellular Component	GO:0071944	4	cell periphery	0.000430515	O04373	IAA-amino acid hydrolase ILR1-like 4 OS=Arabidopsis thaliana OX=3702 GN=ILL4	1.244	Q3	ILL4	48.263	23.829	9.5	3	4	3	0.858	0.92	0.885	0.986	1.248	1.078	1.244	0.040516
Cellular Component	GO:0071944	4	cell periphery	0.000430515	P46422	Glutathione S-transferase F2 OS=Arabidopsis thaliana OX=3702 GN=GSTF2	1.326	Q4	GSTF2	24.128	171.47	74.1	15	65	5	0.889	0.96	0.737	1.187	1.133	1.109	1.326	0.023761
Cellular Component	GO:0071944	4	cell periphery	0.000430515	Q8LBB2	SNF1-related protein kinase regulatory subunit gamma-1 OS=Arabidopsis thaliana OX=3702 GN=KING1	0.628	Q1	KING1	47.422	30.649	16	5	7	5	1.175	1.293	1.184	0.752	0.724	0.817	0.628	0.00058287
Cellular Component	GO:0071944	4	cell periphery	0.000430515	Q9SLF7	60S acidic ribosomal protein P2-2 OS=Arabidopsis thaliana OX=3702 GN=RPP2B	1.237	Q3	RPP2B	11.444	83.333	64.3	7	17	4	0.769	0.923	0.993	1.069	1.127	1.125	1.237	0.049036
Cellular Component	GO:0071944	4	cell periphery	0.000430515	Q43387	Peroxidase 71 OS=Arabidopsis thaliana OX=3702 GN=PER71	1.246	Q3	PER71	34.889	38.15	27.1	7	9	7	0.895	0.992	0.787	1.142	1.063	1.128	1.246	0.033537
Cellular Component	GO:0071944	4	cell periphery	0.000430515	Q9FKK1	Protein transport protein Sec61 subunit beta OS=Arabidopsis thaliana OX=3702 GN=MUF9.9	1.209	Q3	MUF9.9	10.865	50.74	62.4	6	9	6	0.885	0.98	0.899	1.109	1.056	1.176	1.209	0.0129571
Cellular Component	GO:0071944	4	cell periphery	0.000430515	Q94AJ5	Probable polygalacturonase At1g80170 OS=Arabidopsis thaliana OX=3702 GN=At1g80170	1.912	Q4	At1g80170	48.171	7.092	6.1	3	3	3	0.54	0.582	0.922	0.994	1.239	1.675	1.912	0.044056
Cellular Component	GO:0071944	4	cell periphery	0.000430515	Q9LZD4	Ras-related protein RABE1d OS=Arabidopsis thaliana OX=3702 GN=RABE1D	0.542	Q1	RABE1D	24.037	10.759	31	7	12	1	1.38	1.253	1.304	0.668	0.672	0.794	0.542	0.00062203
Cellular Component	GO:0071944	4	cell periphery	0.000430515	Q9ZV52	EG45-like domain containing protein 2 OS=Arabidopsis thaliana OX=3702 GN=EGC2	1.81	Q4	EGC2	14.518	5.6029	14.6	2	2	2	0.8	0.627	0.697	1.232	1.324	1.288	1.81	0.00124478
Cellular Component	GO:0071944	4	cell periphery	0.000430515	Q9LH85	60S acidic ribosomal protein P2-3 OS=Arabidopsis thaliana OX=3702 GN=RPP2C	1.437	Q4	RPP2C	11.735	7.5624	22.6	2	2	2	0.827	0.788	0.837	1.085	1.411	1.028	1.437	0.023835
Cellular Component	GO:0071944	4	cell periphery	0.000430515	Q949Y3	Bifunctional purple acid phosphatase 26 OS=Arabidopsis thaliana OX=3702 GN=PAP26	0.178	Q1	PAP26	55.009	105.35	30.7	11	16	11	1.75	1.686	1.722	0.305	0.303	0.309	0.178	7.5396e-09
Cellular Component	GO:0071944	4	cell periphery	0.000430515	Q93V74	AT4g34180/F28A23_60 OS=Arabidopsis thaliana OX=3702 GN=At4g34180	1.207	Q3	At4g34180	28.384	52.256	36.5	8	13	4	0.835	0.932	0.896	1.038	1.03	1.146	1.207	0.0162186
Cellular Component	GO:0071944	4	cell periphery	0.000430515	Q94K76	Curculin-like (Mannose-binding) lectin family protein OS=Arabidopsis thaliana OX=3702 GN=At5g18470	1.328	Q4	At5g18470	45.807	34.937	7.5	3	3	3	0.826	0.914	0.831	1.242	1.153	1.019	1.328	0.0132768
Cellular Component	GO:0048046	3	apoplast	0.00118295	Q43387	Peroxidase 71 OS=Arabidopsis thaliana OX=3702 GN=PER71	1.246	Q3	PER71	34.889	38.15	27.1	7	9	7	0.895	0.992	0.787	1.142	1.063	1.128	1.246	0.033537
Cellular Component	GO:0048046	3	apoplast	0.00118295	Q9SCV8	Beta-galactosidase 4 OS=Arabidopsis thaliana OX=3702 GN=BGAL4	1.218	Q3	BGAL4	80.59	43.809	18.6	11	12	6	0.927	0.96	0.806	1.17	1.099	1.011	1.218	0.043724
Cellular Component	GO:0048046	3	apoplast	0.00118295	Q9LEW3	Aspartyl protease AED1 OS=Arabidopsis thaliana OX=3702 GN=AED1	1.438	Q4	AED1	49.473	5.6353	5.2	3	3	3	0.985	0.832	0.644	1.123	1.236	1.181	1.438	0.040576
Cellular Component	GO:0048046	3	apoplast	0.00118295	Q8VZ56	Alpha-amylase 1 OS=Arabidopsis thaliana OX=3702 GN=AMY1	1.456	Q4	AMY1	47.377	24.922	13.7	4	4	4	0.802	0.882	0.753	1.29	1.035	1.223	1.456	0.009824
Cellular Component	GO:0048046	3	apoplast	0.00118295	O24603	Endochitinase CHI OS=Arabidopsis thaliana OX=3702 GN=CHI	1.945	Q4	CHI	29.775	44.777	29.6	6	8	6	0.784	0.68	0.555	1.339	1.283	1.305	1.945	0.021661
Cellular Component	GO:0048046	3	apoplast	0.00118295	Q39241	Thioredoxin H5 OS=Arabidopsis thaliana OX=3702 GN=TRX5	1.441	Q4	TRX5	13.122	23.44	47.5	5	14	5	0.862	0.826	0.745	1.105	1.233	1.168	1.441	0.0024027
Cellular Component	GO:0048046	3	apoplast	0.00118295	O03986	Heat shock protein 90-4 OS=Arabidopsis thaliana OX=3702 GN=HSP90-4	1.756	Q4	HSP90-4	80.14	-2	37.6	27	54	1	0.642	0.728	0.789	1.315	1.43	1.046	1.756	0.0073595
Cellular Component	GO:0048046	3	apoplast	0.00118295	P46422	Glutathione S-transferase F2 OS=Arabidopsis thaliana OX=3702 GN=GSTF2	1.326	Q4	GSTF2	24.128	171.47	74.1	15	65	5	0.889	0.96	0.737	1.187	1.133	1.109	1.326	0.023761
Cellular Component	GO:0048046	3	apoplast	0.00118295	Q9ZV52	EG45-like domain containing protein 2 OS=Arabidopsis thaliana OX=3702 GN=EGC2	1.81	Q4	EGC2	14.518	5.6029	14.6	2	2	2	0.8	0.627	0.697	1.232	1.324	1.288	1.81	0.00124478
Cellular Component	GO:0048046	3	apoplast	0.00118295	Q9SRZ6	Cytosolic isocitrate dehydrogenase [NADP] OS=Arabidopsis thaliana OX=3702 GN=CICDH	0.774	Q2	CICDH	45.746	218.09	59.8	29	77	25	1.102	1.186	1.126	0.917	0.885	0.839	0.774	0.00160411
Cellular Component	GO:0048046	3	apoplast	0.00118295	P28493	Pathogenesis-related protein 5 OS=Arabidopsis thaliana OX=3702 GN=At1g75040	1.733	Q4	At1g75040	25.252	94.262	60.7	11	26	11	0.958	0.631	0.582	1.372	1.296	1.094	1.733	0.027836
Cellular Component	GO:0048046	3	apoplast	0.00118295	Q42112	60S acidic ribosomal protein P0-2 OS=Arabidopsis thaliana OX=3702 GN=RPP0B	1.334	Q4	RPP0B	34.133	56.793	31.2	9	19	9	0.704	0.887	0.951	1.154	1.196	1.04	1.334	0.042419
Cellular Component	GO:0048046	3	apoplast	0.00118295	P33154	Pathogenesis-related protein 1 OS=Arabidopsis thaliana OX=3702 GN=At2g14610	1.86	Q4	At2g14610	17.677	6.1507	18	3	4	3	0.847	0.625	0.601	1.028	1.407	1.42	1.86	0.0148998
Cellular Component	GO:0031225	5	anchored component of membrane	0.355467	O80517	Uclacyanin-2 OS=Arabidopsis thaliana OX=3702 GN=At2g44790	1.78	Q4	At2g44790	20.354	2.1243	4	1	2	1	0.69	0.792	0.668	1.233	1.007	1.587	1.78	0.0165372
Cellular Component	GO:0031225	5	anchored component of membrane	0.355467	O64865	At2g44300 OS=Arabidopsis thaliana OX=3702 GN=AtXYP10	1.267	Q3	AtXYP10	21.706	2.209	5.4	1	1	1	0.954	0.802	0.888	1.088	1.185	1.077	1.267	0.0154206
Cellular Component	GO:0030532	10	small nuclear ribonucleoprotein complex	0.127811	Q42404	U1 small nuclear ribonucleoprotein 70 kDa OS=Arabidopsis thaliana OX=3702 GN=RNU1	1.221	Q3	RNU1	50.388	33.22	17.8	7	9	7	0.865	0.855	1	1.039	1.095	1.186	1.221	0.034139
Cellular Component	GO:0030532	10	small nuclear ribonucleoprotein complex	0.127811	A0A1I9LRM5	LUC7 related protein OS=Arabidopsis thaliana OX=3702 GN=UNE6	1.306	Q4	UNE6	38.407	7.6	26.2	9	9	2	0.769	0.859	0.966	1.161	1.038	1.189	1.306	0.025922
Molecular Function	GO:0008483	5	transaminase activity	0.0424326	Q2V4P2	Branched-chain-amino-acid aminotransferase OS=Arabidopsis thaliana OX=3702 GN=BCAT-2	1.202	Q3	BCAT-2	34.574	2.8666	3.1	1	1	1	0.889	0.974	0.863	1.043	1.025	1.21	1.202	0.04604
Molecular Function	GO:0008483	5	transaminase activity	0.0424326	Q9LIP9	Glutamine-fructose-6-phosphate transaminase 2 OS=Arabidopsis thaliana OX=3702 GN=GFAT	1.254	Q3	GFAT	74.604	4.0373	3.1	2	2	2	0.892	0.858	0.908	1.064	1.224	1.044	1.254	0.0133581
Molecular Function	GO:0008483	5	transaminase activity	0.0424326	Q9LDV4	Alanine aminotransferase 2, mitochondrial OS=Arabidopsis thaliana OX=3702 GN=ALAAT2	1.213	Q3	ALAAT2	59.51	8.5191	14.3	10	14	4	0.835	0.949	0.924	1.099	1.075	1.11	1.213	0.0083808
Molecular Function	GO:0019787	4	ubiquitin-like protein transferase activity	0.268967	Q8VZ40	U-box domain-containing protein 14 OS=Arabidopsis thaliana OX=3702 GN=PUB14	1.235	Q3	PUB14	69.396	1.7066	1.6	1	1	1	0.876	0.958	0.849	1.13	1.07	1.114	1.235	0.0059009
Molecular Function	GO:0019787	4	ubiquitin-like protein transferase activity	0.268967	B3H700	HECT ubiquitin protein ligase family protein KAK OS=Arabidopsis thaliana OX=3702 GN=KAK	1.231	Q3	KAK	193.45	4.6724	2.1	3	3	3	0.882	0.884	0.921	1.003	1.145	1.159	1.231	0.0131407
Molecular Function	GO:0016209	2	antioxidant activity	0.00788641	Q43387	Peroxidase 71 OS=Arabidopsis thaliana OX=3702 GN=PER71	1.246	Q3	PER71	34.889	38.15	27.1	7	9	7	0.895	0.992	0.787	1.142	1.063	1.128	1.246	0.033537
Molecular Function	GO:0016209	2	antioxidant activity	0.00788641	Q9SB81	Peroxidase 42 OS=Arabidopsis thaliana OX=3702 GN=PER42	0.744	Q1	PER42	37.294	90.388	47.3	11	14	11	1.075	1.107	1.27	0.845	0.832	0.89	0.744	0.0060162
Molecular Function	GO:0016209	2	antioxidant activity	0.00788641	Q949Y3	Bifunctional purple acid phosphatase 26 OS=Arabidopsis thaliana OX=3702 GN=PAP26	0.178	Q1	PAP26	55.009	105.35	30.7	11	16	11	1.75	1.686	1.722	0.305	0.303	0.309	0.178	7.5396e-09
Molecular Function	GO:0016209	2	antioxidant activity	0.00788641	F4JRV2	Superoxide dismutase OS=Arabidopsis thaliana OX=3702 GN=FSD1	1.35	Q4	FSD1	21.098	19.826	26.9	6	14	6	0.809	0.849	0.897	1.165	1.267	1.018	1.35	0.013441
Molecular Function	GO:0016209	2	antioxidant activity	0.00788641	Q39241	Thioredoxin H5 OS=Arabidopsis thaliana OX=3702 GN=TRX5	1.441	Q4	TRX5	13.122	23.44	47.5	5	14	5	0.862	0.826	0.745	1.105	1.233	1.168	1.441	0.0024027
Molecular Function	GO:0016209	2	antioxidant activity	0.00788641	Q8LD49	Thioredoxin X, chloroplastic OS=Arabidopsis thaliana OX=3702 GN=ATHX	0.777	Q2	ATHX	19.648	17.463	17	3	5	3	1.207	1.053	1.137	0.796	0.978	0.866	0.777	0.023856
Molecular Function	GO:0016209	2	antioxidant activity	0.00788641	P46422	Glutathione S-transferase F2 OS=Arabidopsis thaliana OX=3702 GN=GSTF2	1.326	Q4	GSTF2	24.128	171.47	74.1	15	65	5	0.889	0.96	0.737	1.187	1.133	1.109	1.326	0.023761
Molecular Function	GO:0016810	4	hydrolase activity, acting on carbon-nitrogen (but not peptide) bonds	0.0536599	Q93V74	AT4g34180/F28A23_60 OS=Arabidopsis thaliana OX=3702 GN=At4g34180	1.207	Q3	At4g34180	28.384	52.256	36.5	8	13	4	0.835	0.932	0.896	1.038	1.03	1.146	1.207	0.0162186
Molecular Function	GO:0016810	4	hydrolase activity, acting on carbon-nitrogen (but not peptide) bonds	0.0536599	Q9SJ68	At2g35820 OS=Arabidopsis thaliana OX=3702 GN=At2g35820	0.363	Q1	At2g35820	21.279	27.636	23.4	3	3	3	1.536	1.487	1.454	0.51	0.529	0.586	0.363	2.0962e-05
Molecular Function	GO:0016810	4	hydrolase activity, acting on carbon-nitrogen (but not peptide) bonds	0.0536599	P32962	Nitrilase 2 OS=Arabidopsis thaliana OX=3702 GN=NIT2	1.633	Q4	NIT2	37.153	52.67	47.5	14	33	5	0.776	0.874	0.617	1.31	1.054	1.338	1.633	0.0178037
Molecular Function	GO:0016810	4	hydrolase activity, acting on carbon-nitrogen (but not peptide) bonds	0.0536599	O04373	IAA-amino acid hydrolase ILR1-like 4 OS=Arabidopsis thaliana OX=3702 GN=ILL4	1.244	Q3	ILL4	48.263	23.829	9.5	3	4	3	0.858	0.92	0.885	0.986	1.248	1.078	1.244	0.040516
Molecular Function	GO:0019901	6	protein kinase binding	0.0399257	Q9FM19	Hypersensitive-induced response protein 1 OS=Arabidopsis thaliana OX=3702 GN=HIR1	0.739	Q1	HIR1	31.431	11.759	21.3	6	10	2	1.207	1.159	1.11	0.821	0.849	0.899	0.739	0.00108184
Molecular Function	GO:0019901	6	protein kinase binding	0.0399257	O49339	PTI1-like tyrosine-protein kinase 2 OS=Arabidopsis thaliana OX=3702 GN=PTI12	1.399	Q4	PTI12	40.5	32.555	32.2	10	13	6	0.863	0.858	0.778	1.116	1.175	1.204	1.399	0.0011403
Molecular Function	GO:0098772	2	molecular function regulator	0.179361	Q8LBB2	SNF1-related protein kinase regulatory subunit gamma-1 OS=Arabidopsis thaliana OX=3702 GN=KING1	0.628	Q1	KING1	47.422	30.649	16	5	7	5	1.175	1.293	1.184	0.752	0.724	0.817	0.628	0.00058287
Molecular Function	GO:0098772	2	molecular function regulator	0.179361	Q9LZI3	Plant invertase/pectin methylesterase inhibitor superfamily protein OS=Arabidopsis thaliana OX=3702 GN=F26K9_250	0.829	Q2	F26K9_250	21.459	7.5212	9.8	2	2	2	1.024	1.051	1.216	0.868	0.893	0.968	0.829	0.041583
Molecular Function	GO:0098772	2	molecular function regulator	0.179361	Q9FKK1	Protein transport protein Sec61 subunit beta OS=Arabidopsis thaliana OX=3702 GN=MUF9.9	1.209	Q3	MUF9.9	10.865	50.74	62.4	6	9	6	0.885	0.98	0.899	1.109	1.056	1.176	1.209	0.0129571
Molecular Function	GO:0098772	2	molecular function regulator	0.179361	F4HXW0	Plant invertase/pectin methylesterase inhibitor superfamily protein OS=Arabidopsis thaliana OX=3702 GN=At1g14890	1.26	Q3	At1g14890	24.321	4.1155	7.3	2	2	2	1.019	0.848	0.79	1.168	1.039	1.141	1.26	0.048256
Molecular Function	GO:0098772	2	molecular function regulator	0.179361	Q8LD49	Thioredoxin X, chloroplastic OS=Arabidopsis thaliana OX=3702 GN=ATHX	0.777	Q2	ATHX	19.648	17.463	17	3	5	3	1.207	1.053	1.137	0.796	0.978	0.866	0.777	0.023856
Molecular Function	GO:0004791	6	thioredoxin-disulfide reductase activity	0.0971832	Q39241	Thioredoxin H5 OS=Arabidopsis thaliana OX=3702 GN=TRX5	1.441	Q4	TRX5	13.122	23.44	47.5	5	14	5	0.862	0.826	0.745	1.105	1.233	1.168	1.441	0.0024027
Molecular Function	GO:0004791	6	thioredoxin-disulfide reductase activity	0.0971832	Q8LD49	Thioredoxin X, chloroplastic OS=Arabidopsis thaliana OX=3702 GN=ATHX	0.777	Q2	ATHX	19.648	17.463	17	3	5	3	1.207	1.053	1.137	0.796	0.978	0.866	0.777	0.023856
Molecular Function	GO:0016836	5	hydro-lyase activity	0.142915	P25269	Tryptophan synthase beta chain 2, chloroplastic OS=Arabidopsis thaliana OX=3702 GN=TSB2	1.451	Q4	TSB2	51.6	39.202	34.1	17	33	4	0.752	0.789	0.896	1.135	1.223	1.178	1.451	0.0026969
Molecular Function	GO:0016836	5	hydro-lyase activity	0.142915	A0A1P8AWX1	Transcriptional coactivator/pterin dehydratase OS=Arabidopsis thaliana OX=3702 GN=CELLULOSE SYNTHASE LIKE B5	0.629	Q1	CELLULOSE	16.38	4.5549	8.1	1	1	1	1.234	1.232	1.247	0.909	0.797	0.629	0.629	0.047801
Molecular Function	GO:0016836	5	hydro-lyase activity	0.142915	P32962	Nitrilase 2 OS=Arabidopsis thaliana OX=3702 GN=NIT2	1.633	Q4	NIT2	37.153	52.67	47.5	14	33	5	0.776	0.874	0.617	1.31	1.054	1.338	1.633	0.0178037
Molecular Function	GO:0030246	3	carbohydrate binding	0.087988	F4IUQ7	Beta-galactosidase OS=Arabidopsis thaliana OX=3702 GN=BGAL9	0.351	Q1	BGAL9	96.513	31.959	13.7	12	14	11	1.587	1.422	1.504	0.599	0.481	0.504	0.351	0.000140978
Molecular Function	GO:0030246	3	carbohydrate binding	0.087988	Q94K76	Curculin-like (Mannose-binding) lectin family protein OS=Arabidopsis thaliana OX=3702 GN=At5g18470	1.328	Q4	At5g18470	45.807	34.937	7.5	3	3	3	0.826	0.914	0.831	1.242	1.153	1.019	1.328	0.0132768
Molecular Function	GO:0030246	3	carbohydrate binding	0.087988	Q9FEB5	Phosphoglucan phosphatase DSP4, chloroplastic OS=Arabidopsis thaliana OX=3702 GN=DSP4	0.769	Q1	DSP4	42.625	69.636	23.7	8	11	8	1.143	1.077	1.18	0.875	0.871	0.867	0.769	0.0103351
Molecular Function	GO:0030246	3	carbohydrate binding	0.087988	Q9LIP9	Glutamine-fructose-6-phosphate transaminase 2 OS=Arabidopsis thaliana OX=3702 GN=GFAT	1.254	Q3	GFAT	74.604	4.0373	3.1	2	2	2	0.892	0.858	0.908	1.064	1.224	1.044	1.254	0.0133581
Molecular Function	GO:0030246	3	carbohydrate binding	0.087988	Q9MA49	Jacalin-related lectin 2 OS=Arabidopsis thaliana OX=3702 GN=JAL2	1.318	Q4	JAL2	20.172	1.8564	5.4	1	1	1	0.793	0.922	0.869	1.045	1.07	1.292	1.318	0.026903
Molecular Function	GO:0004565	7	beta-galactosidase activity	0.0134407	Q9SCV8	Beta-galactosidase 4 OS=Arabidopsis thaliana OX=3702 GN=BGAL4	1.218	Q3	BGAL4	80.59	43.809	18.6	11	12	6	0.927	0.96	0.806	1.17	1.099	1.011	1.218	0.043724
Molecular Function	GO:0004565	7	beta-galactosidase activity	0.0134407	F4IUQ7	Beta-galactosidase OS=Arabidopsis thaliana OX=3702 GN=BGAL9	0.351	Q1	BGAL9	96.513	31.959	13.7	12	14	11	1.587	1.422	1.504	0.599	0.481	0.504	0.351	0.000140978
Molecular Function	GO:0000988	2	transcription factor activity, protein binding	0.0971832	Q9LMQ5	F7H2.13 protein OS=Arabidopsis thaliana OX=3702 GN=At1g15790	1.277	Q3	At1g15790	20.323	27.723	30.2	6	6	6	0.955	0.886	0.794	1.218	1.067	1.08	1.277	0.022798
Molecular Function	GO:0000988	2	transcription factor activity, protein binding	0.0971832	Q8W207	COP9 signalosome complex subunit 2 OS=Arabidopsis thaliana OX=3702 GN=CSN2	1.36	Q4	CSN2	51.186	4.5139	3.9	2	2	2	0.901	0.836	0.8	1.335	1.102	1.013	1.36	0.027242
Molecular Function	GO:0003743	7	translation initiation factor activity	0.379248	Q9C505	Eukaryotic translation initiation factor 5A-3 OS=Arabidopsis thaliana OX=3702 GN=ELF5A-3	1.206	Q3	ELF5A-3	17.207	6.4356	36.1	7	17	2	0.837	0.92	0.96	1.072	1.046	1.159	1.206	0.021023
Molecular Function	GO:0003743	7	translation initiation factor activity	0.379248	Q9FFV1	At5g54760 OS=Arabidopsis thaliana OX=3702 GN=MBG8.2	0.816	Q2	MBG8.2	12.62	25.863	30.1	2	4	1	1.108	1.066	1.147	0.926	0.85	0.934	0.816	0.0051836
Molecular Function	GO:0050897	7	cobalt ion binding	0.217521	Q38946	Glutamate dehydrogenase 2 OS=Arabidopsis thaliana OX=3702 GN=GDH2	1.214	Q3	GDH2	44.699	118.84	42.6	16	33	10	0.88	0.987	0.838	1.104	1.017	1.164	1.214	0.035316
Molecular Function	GO:0050897	7	cobalt ion binding	0.217521	Q8VZC3	Delta-1-pyrroline-5-carboxylate dehydrogenase 12A1, mitochondrial OS=Arabidopsis thaliana OX=3702 GN=ALDH12A1	0.741	Q1	ALDH12A1	61.772	111.55	34	15	22	15	1.148	1.162	1.153	0.855	0.791	0.92	0.741	0.020401
Molecular Function	GO:0003712	4	transcription cofactor activity	0.0696632	Q9LMQ5	F7H2.13 protein OS=Arabidopsis thaliana OX=3702 GN=At1g15790	1.277	Q3	At1g15790	20.323	27.723	30.2	6	6	6	0.955	0.886	0.794	1.218	1.067	1.08	1.277	0.022798
Molecular Function	GO:0003712	4	transcription cofactor activity	0.0696632	Q8W207	COP9 signalosome complex subunit 2 OS=Arabidopsis thaliana OX=3702 GN=CSN2	1.36	Q4	CSN2	51.186	4.5139	3.9	2	2	2	0.901	0.836	0.8	1.335	1.102	1.013	1.36	0.027242
Molecular Function	GO:0016160	6	amylase activity	0.0102337	Q8VZ56	Alpha-amylase 1 OS=Arabidopsis thaliana OX=3702 GN=AMY1	1.456	Q4	AMY1	47.377	24.922	13.7	4	4	4	0.802	0.882	0.753	1.29	1.035	1.223	1.456	0.009824
Molecular Function	GO:0016160	6	amylase activity	0.0102337	O23553	Beta-amylase 3, chloroplastic OS=Arabidopsis thaliana OX=3702 GN=BAM3	0.764	Q1	BAM3	61.352	184.27	54.9	27	37	27	1.177	1.076	1.181	0.918	0.899	0.808	0.764	0.0057166
Molecular Function	GO:0004842	5	ubiquitin-protein transferase activity	0.251769	Q8VZ40	U-box domain-containing protein 14 OS=Arabidopsis thaliana OX=3702 GN=PUB14	1.235	Q3	PUB14	69.396	1.7066	1.6	1	1	1	0.876	0.958	0.849	1.13	1.07	1.114	1.235	0.0059009
Molecular Function	GO:0004842	5	ubiquitin-protein transferase activity	0.251769	B3H700	HECT ubiquitin protein ligase family protein KAK OS=Arabidopsis thaliana OX=3702 GN=KAK	1.231	Q3	KAK	193.45	4.6724	2.1	3	3	3	0.882	0.884	0.921	1.003	1.145	1.159	1.231	0.0131407
Molecular Function	GO:0016671	5	oxidoreductase activity, acting on a sulfur group of donors, disulfide as acceptor	0.0524498	Q39241	Thioredoxin H5 OS=Arabidopsis thaliana OX=3702 GN=TRX5	1.441	Q4	TRX5	13.122	23.44	47.5	5	14	5	0.862	0.826	0.745	1.105	1.233	1.168	1.441	0.0024027
Molecular Function	GO:0016671	5	oxidoreductase activity, acting on a sulfur group of donors, disulfide as acceptor	0.0524498	Q9LY15	Peptide methionine sulfoxide reductase A2 OS=Arabidopsis thaliana OX=3702 GN=MRSA2	1.259	Q3	MRSA2	24.434	84.076	43.6	7	15	6	0.848	0.862	0.977	1.007	1.229	1.148	1.259	0.035698
Molecular Function	GO:0016671	5	oxidoreductase activity, acting on a sulfur group of donors, disulfide as acceptor	0.0524498	Q8LD49	Thioredoxin X, chloroplastic OS=Arabidopsis thaliana OX=3702 GN=ATHX	0.777	Q2	ATHX	19.648	17.463	17	3	5	3	1.207	1.053	1.137	0.796	0.978	0.866	0.777	0.023856
Molecular Function	GO:0004721	7	phosphoprotein phosphatase activity	0.311869	F4IFQ0	Serine/threonine-protein phosphatase OS=Arabidopsis thaliana OX=3702 GN=BSL3	1.544	Q4	BSL3	107.02	2.3219	15.6	12	15	1	0.804	0.763	0.782	1.358	1.099	1.17	1.544	0.0026221
Molecular Function	GO:0004721	7	phosphoprotein phosphatase activity	0.311869	Q9FEB5	Phosphoglucan phosphatase DSP4, chloroplastic OS=Arabidopsis thaliana OX=3702 GN=DSP4	0.769	Q1	DSP4	42.625	69.636	23.7	8	11	8	1.143	1.077	1.18	0.875	0.871	0.867	0.769	0.0103351
Molecular Function	GO:0004857	4	enzyme inhibitor activity	0.234607	Q9LZI3	Plant invertase/pectin methylesterase inhibitor superfamily protein OS=Arabidopsis thaliana OX=3702 GN=F26K9_250	0.829	Q2	F26K9_250	21.459	7.5212	9.8	2	2	2	1.024	1.051	1.216	0.868	0.893	0.968	0.829	0.041583
Molecular Function	GO:0004857	4	enzyme inhibitor activity	0.234607	F4HXW0	Plant invertase/pectin methylesterase inhibitor superfamily protein OS=Arabidopsis thaliana OX=3702 GN=At1g14890	1.26	Q3	At1g14890	24.321	4.1155	7.3	2	2	2	1.019	0.848	0.79	1.168	1.039	1.141	1.26	0.048256
Molecular Function	GO:0016755	5	transferase activity, transferring amino-acyl groups	0.00305979	Q84QC1	Gamma-glutamylcyclotransferase 2-3 OS=Arabidopsis thaliana OX=3702 GN=GGCT2;3	0.732	Q1	GGCT2;3	22.229	8.1495	19.6	3	4	3	1.101	1.04	1.338	0.836	0.895	0.816	0.732	0.0194429
Molecular Function	GO:0016755	5	transferase activity, transferring amino-acyl groups	0.00305979	Q9M0G0	Glutathione hydrolase 3 OS=Arabidopsis thaliana OX=3702 GN=GGT3	1.211	Q3	GGT3	69.148	5.3686	3	2	2	2	0.898	0.846	0.966	1.07	1.117	1.095	1.211	0.008759
Molecular Function	GO:0000989	3	transcription factor activity, transcription factor binding	0.0830678	Q9LMQ5	F7H2.13 protein OS=Arabidopsis thaliana OX=3702 GN=At1g15790	1.277	Q3	At1g15790	20.323	27.723	30.2	6	6	6	0.955	0.886	0.794	1.218	1.067	1.08	1.277	0.022798
Molecular Function	GO:0000989	3	transcription factor activity, transcription factor binding	0.0830678	Q8W207	COP9 signalosome complex subunit 2 OS=Arabidopsis thaliana OX=3702 GN=CSN2	1.36	Q4	CSN2	51.186	4.5139	3.9	2	2	2	0.901	0.836	0.8	1.335	1.102	1.013	1.36	0.027242
Molecular Function	GO:0015035	6	protein disulfide oxidoreductase activity	0.192137	Q39241	Thioredoxin H5 OS=Arabidopsis thaliana OX=3702 GN=TRX5	1.441	Q4	TRX5	13.122	23.44	47.5	5	14	5	0.862	0.826	0.745	1.105	1.233	1.168	1.441	0.0024027
Molecular Function	GO:0015035	6	protein disulfide oxidoreductase activity	0.192137	Q8LD49	Thioredoxin X, chloroplastic OS=Arabidopsis thaliana OX=3702 GN=ATHX	0.777	Q2	ATHX	19.648	17.463	17	3	5	3	1.207	1.053	1.137	0.796	0.978	0.866	0.777	0.023856
Molecular Function	GO:0044877	3	macromolecular complex binding	0.277566	Q0WPF2	Polyadenylation and cleavage factor homolog 4 OS=Arabidopsis thaliana OX=3702 GN=PCFS4	2.316	Q4	PCFS4	89.227	6.1446	4.3	3	3	3	0.558	0.621	0.616	1.359	1.197	1.601	2.316	0.00078258
Molecular Function	GO:0044877	3	macromolecular complex binding	0.277566	Q9C505	Eukaryotic translation initiation factor 5A-3 OS=Arabidopsis thaliana OX=3702 GN=ELF5A-3	1.206	Q3	ELF5A-3	17.207	6.4356	36.1	7	17	2	0.837	0.92	0.96	1.072	1.046	1.159	1.206	0.021023
Molecular Function	GO:0047134	6	protein-disulfide reductase activity	0.0830678	Q39241	Thioredoxin H5 OS=Arabidopsis thaliana OX=3702 GN=TRX5	1.441	Q4	TRX5	13.122	23.44	47.5	5	14	5	0.862	0.826	0.745	1.105	1.233	1.168	1.441	0.0024027
Molecular Function	GO:0047134	6	protein-disulfide reductase activity	0.0830678	Q8LD49	Thioredoxin X, chloroplastic OS=Arabidopsis thaliana OX=3702 GN=ATHX	0.777	Q2	ATHX	19.648	17.463	17	3	5	3	1.207	1.053	1.137	0.796	0.978	0.866	0.777	0.023856
Molecular Function	GO:0019900	5	kinase binding	0.0632579	Q9FM19	Hypersensitive-induced response protein 1 OS=Arabidopsis thaliana OX=3702 GN=HIR1	0.739	Q1	HIR1	31.431	11.759	21.3	6	10	2	1.207	1.159	1.11	0.821	0.849	0.899	0.739	0.00108184
Molecular Function	GO:0019900	5	kinase binding	0.0632579	O49339	PTI1-like tyrosine-protein kinase 2 OS=Arabidopsis thaliana OX=3702 GN=PTI12	1.399	Q4	PTI12	40.5	32.555	32.2	10	13	6	0.863	0.858	0.778	1.116	1.175	1.204	1.399	0.0011403
Molecular Function	GO:0016769	4	transferase activity, transferring nitrogenous groups	0.0424326	Q2V4P2	Branched-chain-amino-acid aminotransferase OS=Arabidopsis thaliana OX=3702 GN=BCAT-2	1.202	Q3	BCAT-2	34.574	2.8666	3.1	1	1	1	0.889	0.974	0.863	1.043	1.025	1.21	1.202	0.04604
Molecular Function	GO:0016769	4	transferase activity, transferring nitrogenous groups	0.0424326	Q9LIP9	Glutamine-fructose-6-phosphate transaminase 2 OS=Arabidopsis thaliana OX=3702 GN=GFAT	1.254	Q3	GFAT	74.604	4.0373	3.1	2	2	2	0.892	0.858	0.908	1.064	1.224	1.044	1.254	0.0133581
Molecular Function	GO:0016769	4	transferase activity, transferring nitrogenous groups	0.0424326	Q9LDV4	Alanine aminotransferase 2, mitochondrial OS=Arabidopsis thaliana OX=3702 GN=ALAAT2	1.213	Q3	ALAAT2	59.51	8.5191	14.3	10	14	4	0.835	0.949	0.924	1.099	1.075	1.11	1.213	0.0083808
Molecular Function	GO:0004553	5	hydrolase activity, hydrolyzing O-glycosyl compounds	0.0111856	Q9SCV8	Beta-galactosidase 4 OS=Arabidopsis thaliana OX=3702 GN=BGAL4	1.218	Q3	BGAL4	80.59	43.809	18.6	11	12	6	0.927	0.96	0.806	1.17	1.099	1.011	1.218	0.043724
Molecular Function	GO:0004553	5	hydrolase activity, hydrolyzing O-glycosyl compounds	0.0111856	F4IUQ7	Beta-galactosidase OS=Arabidopsis thaliana OX=3702 GN=BGAL9	0.351	Q1	BGAL9	96.513	31.959	13.7	12	14	11	1.587	1.422	1.504	0.599	0.481	0.504	0.351	0.000140978
Molecular Function	GO:0004553	5	hydrolase activity, hydrolyzing O-glycosyl compounds	0.0111856	Q8VZ56	Alpha-amylase 1 OS=Arabidopsis thaliana OX=3702 GN=AMY1	1.456	Q4	AMY1	47.377	24.922	13.7	4	4	4	0.802	0.882	0.753	1.29	1.035	1.223	1.456	0.009824
Molecular Function	GO:0004553	5	hydrolase activity, hydrolyzing O-glycosyl compounds	0.0111856	O24603	Endochitinase CHI OS=Arabidopsis thaliana OX=3702 GN=CHI	1.945	Q4	CHI	29.775	44.777	29.6	6	8	6	0.784	0.68	0.555	1.339	1.283	1.305	1.945	0.021661
Molecular Function	GO:0004553	5	hydrolase activity, hydrolyzing O-glycosyl compounds	0.0111856	O23553	Beta-amylase 3, chloroplastic OS=Arabidopsis thaliana OX=3702 GN=BAM3	0.764	Q1	BAM3	61.352	184.27	54.9	27	37	27	1.177	1.076	1.181	0.918	0.899	0.808	0.764	0.0057166
Molecular Function	GO:0004553	5	hydrolase activity, hydrolyzing O-glycosyl compounds	0.0111856	Q9C512	Mannosyl-oligosaccharide 1,2-alpha-mannosidase MNS1 OS=Arabidopsis thaliana OX=3702 GN=MNS1	0.809	Q2	MNS1	63.531	3.4704	7.7	4	4	2	1.052	1.033	1.244	0.891	0.87	0.932	0.809	0.028784
Molecular Function	GO:0004553	5	hydrolase activity, hydrolyzing O-glycosyl compounds	0.0111856	Q94AJ5	Probable polygalacturonase At1g80170 OS=Arabidopsis thaliana OX=3702 GN=At1g80170	1.912	Q4	At1g80170	48.171	7.092	6.1	3	3	3	0.54	0.582	0.922	0.994	1.239	1.675	1.912	0.044056
Molecular Function	GO:0004553	5	hydrolase activity, hydrolyzing O-glycosyl compounds	0.0111856	A0A1I9LMG6	Beta-1,3-glucanase 2 OS=Arabidopsis thaliana OX=3702 GN=BGL2	1.85	Q4	BGL2	39.38	38.475	19.7	6	8	6	0.88	0.674	0.545	1.163	1.435	1.285	1.85	0.0140444
Molecular Function	GO:0016638	4	oxidoreductase activity, acting on the CH-NH2 group of donors	0.0116979	Q9SKK4	Probable 2-oxoacid dependent dioxygenase OS=Arabidopsis thaliana OX=3702 GN=GSL-OH	1.235	Q3	GSL-OH	40.351	80.208	33.1	10	26	10	0.837	0.982	0.873	1.111	1.123	1.09	1.235	0.0118226
Molecular Function	GO:0016638	4	oxidoreductase activity, acting on the CH-NH2 group of donors	0.0116979	Q9FLY0	Protein SAR DEFICIENT 4 OS=Arabidopsis thaliana OX=3702 GN=SARD4	1.207	Q3	SARD4	35.223	15.695	13.2	5	6	5	0.926	0.895	0.897	1.096	1.095	1.089	1.207	7.6571e-05
Molecular Function	GO:0016638	4	oxidoreductase activity, acting on the CH-NH2 group of donors	0.0116979	Q38946	Glutamate dehydrogenase 2 OS=Arabidopsis thaliana OX=3702 GN=GDH2	1.214	Q3	GDH2	44.699	118.84	42.6	16	33	10	0.88	0.987	0.838	1.104	1.017	1.164	1.214	0.035316
Molecular Function	GO:0051213	4	dioxygenase activity	0.0281378	Q9SKK4	Probable 2-oxoacid dependent dioxygenase OS=Arabidopsis thaliana OX=3702 GN=GSL-OH	1.235	Q3	GSL-OH	40.351	80.208	33.1	10	26	10	0.837	0.982	0.873	1.111	1.123	1.09	1.235	0.0118226
Molecular Function	GO:0051213	4	dioxygenase activity	0.0281378	Q9FLV0	Protein DOWNY MILDEW RESISTANCE 6 OS=Arabidopsis thaliana OX=3702 GN=DMR6	1.673	Q4	DMR6	39.363	20.472	18.5	6	6	6	0.791	0.701	0.75	1.147	1.528	1.075	1.673	0.0113792
Molecular Function	GO:0051213	4	dioxygenase activity	0.0281378	Q94A09	tRNA (carboxymethyluridine(34)-5-O)-methyltransferase OS=Arabidopsis thaliana OX=3702 GN=TRM9	0.736	Q1	TRM9	44.959	40.908	22.3	8	8	8	1.104	1.154	1.224	0.829	0.867	0.867	0.736	0.00079575
Molecular Function	GO:0016684	4	oxidoreductase activity, acting on peroxide as acceptor	0.0536599	Q43387	Peroxidase 71 OS=Arabidopsis thaliana OX=3702 GN=PER71	1.246	Q3	PER71	34.889	38.15	27.1	7	9	7	0.895	0.992	0.787	1.142	1.063	1.128	1.246	0.033537
Molecular Function	GO:0016684	4	oxidoreductase activity, acting on peroxide as acceptor	0.0536599	Q9SB81	Peroxidase 42 OS=Arabidopsis thaliana OX=3702 GN=PER42	0.744	Q1	PER42	37.294	90.388	47.3	11	14	11	1.075	1.107	1.27	0.845	0.832	0.89	0.744	0.0060162
Molecular Function	GO:0016684	4	oxidoreductase activity, acting on peroxide as acceptor	0.0536599	Q949Y3	Bifunctional purple acid phosphatase 26 OS=Arabidopsis thaliana OX=3702 GN=PAP26	0.178	Q1	PAP26	55.009	105.35	30.7	11	16	11	1.75	1.686	1.722	0.305	0.303	0.309	0.178	7.5396e-09
Molecular Function	GO:0016684	4	oxidoreductase activity, acting on peroxide as acceptor	0.0536599	P46422	Glutathione S-transferase F2 OS=Arabidopsis thaliana OX=3702 GN=GSTF2	1.326	Q4	GSTF2	24.128	171.47	74.1	15	65	5	0.889	0.96	0.737	1.187	1.133	1.109	1.326	0.023761
Molecular Function	GO:0016639	5	oxidoreductase activity, acting on the CH-NH2 group of donors, NAD or NADP as acceptor	0.00502288	Q9FLY0	Protein SAR DEFICIENT 4 OS=Arabidopsis thaliana OX=3702 GN=SARD4	1.207	Q3	SARD4	35.223	15.695	13.2	5	6	5	0.926	0.895	0.897	1.096	1.095	1.089	1.207	7.6571e-05
Molecular Function	GO:0016639	5	oxidoreductase activity, acting on the CH-NH2 group of donors, NAD or NADP as acceptor	0.00502288	Q38946	Glutamate dehydrogenase 2 OS=Arabidopsis thaliana OX=3702 GN=GDH2	1.214	Q3	GDH2	44.699	118.84	42.6	16	33	10	0.88	0.987	0.838	1.104	1.017	1.164	1.214	0.035316
Molecular Function	GO:0015036	5	disulfide oxidoreductase activity	0.277566	Q39241	Thioredoxin H5 OS=Arabidopsis thaliana OX=3702 GN=TRX5	1.441	Q4	TRX5	13.122	23.44	47.5	5	14	5	0.862	0.826	0.745	1.105	1.233	1.168	1.441	0.0024027
Molecular Function	GO:0015036	5	disulfide oxidoreductase activity	0.277566	Q8LD49	Thioredoxin X, chloroplastic OS=Arabidopsis thaliana OX=3702 GN=ATHX	0.777	Q2	ATHX	19.648	17.463	17	3	5	3	1.207	1.053	1.137	0.796	0.978	0.866	0.777	0.023856
Molecular Function	GO:0016798	4	hydrolase activity, acting on glycosyl bonds	0.016141	Q9SCV8	Beta-galactosidase 4 OS=Arabidopsis thaliana OX=3702 GN=BGAL4	1.218	Q3	BGAL4	80.59	43.809	18.6	11	12	6	0.927	0.96	0.806	1.17	1.099	1.011	1.218	0.043724
Molecular Function	GO:0016798	4	hydrolase activity, acting on glycosyl bonds	0.016141	F4IUQ7	Beta-galactosidase OS=Arabidopsis thaliana OX=3702 GN=BGAL9	0.351	Q1	BGAL9	96.513	31.959	13.7	12	14	11	1.587	1.422	1.504	0.599	0.481	0.504	0.351	0.000140978
Molecular Function	GO:0016798	4	hydrolase activity, acting on glycosyl bonds	0.016141	Q8VZ56	Alpha-amylase 1 OS=Arabidopsis thaliana OX=3702 GN=AMY1	1.456	Q4	AMY1	47.377	24.922	13.7	4	4	4	0.802	0.882	0.753	1.29	1.035	1.223	1.456	0.009824
Molecular Function	GO:0016798	4	hydrolase activity, acting on glycosyl bonds	0.016141	O24603	Endochitinase CHI OS=Arabidopsis thaliana OX=3702 GN=CHI	1.945	Q4	CHI	29.775	44.777	29.6	6	8	6	0.784	0.68	0.555	1.339	1.283	1.305	1.945	0.021661
Molecular Function	GO:0016798	4	hydrolase activity, acting on glycosyl bonds	0.016141	O23553	Beta-amylase 3, chloroplastic OS=Arabidopsis thaliana OX=3702 GN=BAM3	0.764	Q1	BAM3	61.352	184.27	54.9	27	37	27	1.177	1.076	1.181	0.918	0.899	0.808	0.764	0.0057166
Molecular Function	GO:0016798	4	hydrolase activity, acting on glycosyl bonds	0.016141	Q9C512	Mannosyl-oligosaccharide 1,2-alpha-mannosidase MNS1 OS=Arabidopsis thaliana OX=3702 GN=MNS1	0.809	Q2	MNS1	63.531	3.4704	7.7	4	4	2	1.052	1.033	1.244	0.891	0.87	0.932	0.809	0.028784
Molecular Function	GO:0016798	4	hydrolase activity, acting on glycosyl bonds	0.016141	Q94AJ5	Probable polygalacturonase At1g80170 OS=Arabidopsis thaliana OX=3702 GN=At1g80170	1.912	Q4	At1g80170	48.171	7.092	6.1	3	3	3	0.54	0.582	0.922	0.994	1.239	1.675	1.912	0.044056
Molecular Function	GO:0016798	4	hydrolase activity, acting on glycosyl bonds	0.016141	A0A1I9LMG6	Beta-1,3-glucanase 2 OS=Arabidopsis thaliana OX=3702 GN=BGL2	1.85	Q4	BGL2	39.38	38.475	19.7	6	8	6	0.88	0.674	0.545	1.163	1.435	1.285	1.85	0.0140444
Molecular Function	GO:0016667	4	oxidoreductase activity, acting on a sulfur group of donors	0.217661	Q39241	Thioredoxin H5 OS=Arabidopsis thaliana OX=3702 GN=TRX5	1.441	Q4	TRX5	13.122	23.44	47.5	5	14	5	0.862	0.826	0.745	1.105	1.233	1.168	1.441	0.0024027
Molecular Function	GO:0016667	4	oxidoreductase activity, acting on a sulfur group of donors	0.217661	Q9LY15	Peptide methionine sulfoxide reductase A2 OS=Arabidopsis thaliana OX=3702 GN=MRSA2	1.259	Q3	MRSA2	24.434	84.076	43.6	7	15	6	0.848	0.862	0.977	1.007	1.229	1.148	1.259	0.035698
Molecular Function	GO:0016667	4	oxidoreductase activity, acting on a sulfur group of donors	0.217661	Q8LD49	Thioredoxin X, chloroplastic OS=Arabidopsis thaliana OX=3702 GN=ATHX	0.777	Q2	ATHX	19.648	17.463	17	3	5	3	1.207	1.053	1.137	0.796	0.978	0.866	0.777	0.023856
Molecular Function	GO:0016791	6	phosphatase activity	0.257118	Q949Y3	Bifunctional purple acid phosphatase 26 OS=Arabidopsis thaliana OX=3702 GN=PAP26	0.178	Q1	PAP26	55.009	105.35	30.7	11	16	11	1.75	1.686	1.722	0.305	0.303	0.309	0.178	7.5396e-09
Molecular Function	GO:0016791	6	phosphatase activity	0.257118	Q42546	SAL1 phosphatase OS=Arabidopsis thaliana OX=3702 GN=SAL1	0.45	Q1	SAL1	37.564	99.121	28.6	9	13	9	1.311	1.378	1.48	0.616	0.648	0.611	0.45	3.8068e-05
Molecular Function	GO:0016791	6	phosphatase activity	0.257118	F4IFQ0	Serine/threonine-protein phosphatase OS=Arabidopsis thaliana OX=3702 GN=BSL3	1.544	Q4	BSL3	107.02	2.3219	15.6	12	15	1	0.804	0.763	0.782	1.358	1.099	1.17	1.544	0.0026221
Molecular Function	GO:0016791	6	phosphatase activity	0.257118	Q9FEB5	Phosphoglucan phosphatase DSP4, chloroplastic OS=Arabidopsis thaliana OX=3702 GN=DSP4	0.769	Q1	DSP4	42.625	69.636	23.7	8	11	8	1.143	1.077	1.18	0.875	0.871	0.867	0.769	0.0103351
Molecular Function	GO:0016706	5	oxidoreductase activity, acting on paired donors, with incorporation or reduction of molecular oxygen, 2-oxoglutarate as one donor, and incorporation of one atom each of oxygen into both donors	0.0209609	Q9FLV0	Protein DOWNY MILDEW RESISTANCE 6 OS=Arabidopsis thaliana OX=3702 GN=DMR6	1.673	Q4	DMR6	39.363	20.472	18.5	6	6	6	0.791	0.701	0.75	1.147	1.528	1.075	1.673	0.0113792
Molecular Function	GO:0016706	5	oxidoreductase activity, acting on paired donors, with incorporation or reduction of molecular oxygen, 2-oxoglutarate as one donor, and incorporation of one atom each of oxygen into both donors	0.0209609	Q94A09	tRNA (carboxymethyluridine(34)-5-O)-methyltransferase OS=Arabidopsis thaliana OX=3702 GN=TRM9	0.736	Q1	TRM9	44.959	40.908	22.3	8	8	8	1.104	1.154	1.224	0.829	0.867	0.867	0.736	0.00079575
Molecular Function	GO:0033218	3	amide binding	0.217521	Q93VS8	ARM repeat superfamily protein OS=Arabidopsis thaliana OX=3702 GN=emb2734	1.214	Q3	emb2734	123.82	47.658	16.9	18	24	18	0.897	0.929	0.856	1.19	1.096	0.97	1.214	0.040444
Molecular Function	GO:0033218	3	amide binding	0.217521	P46422	Glutathione S-transferase F2 OS=Arabidopsis thaliana OX=3702 GN=GSTF2	1.326	Q4	GSTF2	24.128	171.47	74.1	15	65	5	0.889	0.96	0.737	1.187	1.133	1.109	1.326	0.023761
Molecular Function	GO:0016491	3	oxidoreductase activity	0.0159715	Q38946	Glutamate dehydrogenase 2 OS=Arabidopsis thaliana OX=3702 GN=GDH2	1.214	Q3	GDH2	44.699	118.84	42.6	16	33	10	0.88	0.987	0.838	1.104	1.017	1.164	1.214	0.035316
Molecular Function	GO:0016491	3	oxidoreductase activity	0.0159715	Q39241	Thioredoxin H5 OS=Arabidopsis thaliana OX=3702 GN=TRX5	1.441	Q4	TRX5	13.122	23.44	47.5	5	14	5	0.862	0.826	0.745	1.105	1.233	1.168	1.441	0.0024027
Molecular Function	GO:0016491	3	oxidoreductase activity	0.0159715	Q9LY15	Peptide methionine sulfoxide reductase A2 OS=Arabidopsis thaliana OX=3702 GN=MRSA2	1.259	Q3	MRSA2	24.434	84.076	43.6	7	15	6	0.848	0.862	0.977	1.007	1.229	1.148	1.259	0.035698
Molecular Function	GO:0016491	3	oxidoreductase activity	0.0159715	P46422	Glutathione S-transferase F2 OS=Arabidopsis thaliana OX=3702 GN=GSTF2	1.326	Q4	GSTF2	24.128	171.47	74.1	15	65	5	0.889	0.96	0.737	1.187	1.133	1.109	1.326	0.023761
Molecular Function	GO:0016491	3	oxidoreductase activity	0.0159715	Q02971	Cinnamyl alcohol dehydrogenase 7 OS=Arabidopsis thaliana OX=3702 GN=CAD7	0.702	Q1	CAD7	38.245	53.603	37.5	12	14	12	1.096	1.079	1.378	0.852	0.814	0.828	0.702	0.0122817
Molecular Function	GO:0016491	3	oxidoreductase activity	0.0159715	Q9SRZ6	Cytosolic isocitrate dehydrogenase [NADP] OS=Arabidopsis thaliana OX=3702 GN=CICDH	0.774	Q2	CICDH	45.746	218.09	59.8	29	77	25	1.102	1.186	1.126	0.917	0.885	0.839	0.774	0.00160411
Molecular Function	GO:0016491	3	oxidoreductase activity	0.0159715	Q9FLY0	Protein SAR DEFICIENT 4 OS=Arabidopsis thaliana OX=3702 GN=SARD4	1.207	Q3	SARD4	35.223	15.695	13.2	5	6	5	0.926	0.895	0.897	1.096	1.095	1.089	1.207	7.6571e-05
Molecular Function	GO:0016491	3	oxidoreductase activity	0.0159715	F4JRV2	Superoxide dismutase OS=Arabidopsis thaliana OX=3702 GN=FSD1	1.35	Q4	FSD1	21.098	19.826	26.9	6	14	6	0.809	0.849	0.897	1.165	1.267	1.018	1.35	0.013441
Molecular Function	GO:0016491	3	oxidoreductase activity	0.0159715	B3H5M0	Monodehydroascorbate reductase OS=Arabidopsis thaliana OX=3702 GN=MDHAR	1.944	Q4	MDHAR	47.593	47.012	18.2	7	8	7	0.598	0.78	0.621	1.206	1.604	1.077	1.944	0.0104556
Molecular Function	GO:0016491	3	oxidoreductase activity	0.0159715	Q9FLV0	Protein DOWNY MILDEW RESISTANCE 6 OS=Arabidopsis thaliana OX=3702 GN=DMR6	1.673	Q4	DMR6	39.363	20.472	18.5	6	6	6	0.791	0.701	0.75	1.147	1.528	1.075	1.673	0.0113792
Molecular Function	GO:0016491	3	oxidoreductase activity	0.0159715	Q39101	Ferritin-1, chloroplastic OS=Arabidopsis thaliana OX=3702 GN=FER1	1.237	Q3	FER1	28.178	49.811	35.3	7	10	7	0.931	0.846	0.893	1.069	1.213	1.02	1.237	0.023042
Molecular Function	GO:0016491	3	oxidoreductase activity	0.0159715	Q8LD49	Thioredoxin X, chloroplastic OS=Arabidopsis thaliana OX=3702 GN=ATHX	0.777	Q2	ATHX	19.648	17.463	17	3	5	3	1.207	1.053	1.137	0.796	0.978	0.866	0.777	0.023856
Molecular Function	GO:0016491	3	oxidoreductase activity	0.0159715	Q94A68	Uncharacterized oxidoreductase At1g06690, chloroplastic OS=Arabidopsis thaliana OX=3702 GN=At1g06690	0.82	Q2	At1g06690	41.497	44.294	24.9	9	11	9	1.178	1.041	1.086	0.932	0.854	0.923	0.82	0.0121843
Molecular Function	GO:0016491	3	oxidoreductase activity	0.0159715	Q43387	Peroxidase 71 OS=Arabidopsis thaliana OX=3702 GN=PER71	1.246	Q3	PER71	34.889	38.15	27.1	7	9	7	0.895	0.992	0.787	1.142	1.063	1.128	1.246	0.033537
Molecular Function	GO:0016491	3	oxidoreductase activity	0.0159715	Q9SB81	Peroxidase 42 OS=Arabidopsis thaliana OX=3702 GN=PER42	0.744	Q1	PER42	37.294	90.388	47.3	11	14	11	1.075	1.107	1.27	0.845	0.832	0.89	0.744	0.0060162
Molecular Function	GO:0016491	3	oxidoreductase activity	0.0159715	Q1H537	Divinyl chlorophyllide a 8-vinyl-reductase, chloroplastic OS=Arabidopsis thaliana OX=3702 GN=DVR	0.523	Q1	DVR	45.892	27.833	20.1	9	12	9	1.379	1.303	1.32	0.692	0.719	0.684	0.523	4.61e-06
Molecular Function	GO:0016491	3	oxidoreductase activity	0.0159715	Q0PGJ6	NADPH-dependent aldo-keto reductase, chloroplastic OS=Arabidopsis thaliana OX=3702 GN=AKR4C9	1.522	Q4	AKR4C9	35.136	5.7134	13.3	4	6	1	0.758	0.919	0.696	1.17	1.17	1.271	1.522	0.0079777
Molecular Function	GO:0016491	3	oxidoreductase activity	0.0159715	Q8VZC3	Delta-1-pyrroline-5-carboxylate dehydrogenase 12A1, mitochondrial OS=Arabidopsis thaliana OX=3702 GN=ALDH12A1	0.741	Q1	ALDH12A1	61.772	111.55	34	15	22	15	1.148	1.162	1.153	0.855	0.791	0.92	0.741	0.020401
Molecular Function	GO:0016491	3	oxidoreductase activity	0.0159715	Q9LSQ5	NAD(P)H dehydrogenase (quinone) FQR1 OS=Arabidopsis thaliana OX=3702 GN=FQR1	0.677	Q1	FQR1	21.796	90.289	56.4	9	20	9	1.164	1.25	1.197	0.81	0.777	0.857	0.677	0.00037657
Molecular Function	GO:0016491	3	oxidoreductase activity	0.0159715	Q94A09	tRNA (carboxymethyluridine(34)-5-O)-methyltransferase OS=Arabidopsis thaliana OX=3702 GN=TRM9	0.736	Q1	TRM9	44.959	40.908	22.3	8	8	8	1.104	1.154	1.224	0.829	0.867	0.867	0.736	0.00079575
Molecular Function	GO:0016491	3	oxidoreductase activity	0.0159715	P0DKI3	Tropinone reductase homolog At1g07440 OS=Arabidopsis thaliana OX=3702 GN=At1g07440	0.792	Q2	At1g07440	28.332	17.877	27.1	5	7	5	1.153	1.183	1.036	0.864	0.801	1.007	0.792	0.040076
Molecular Function	GO:0016491	3	oxidoreductase activity	0.0159715	Q9SKK4	Probable 2-oxoacid dependent dioxygenase OS=Arabidopsis thaliana OX=3702 GN=GSL-OH	1.235	Q3	GSL-OH	40.351	80.208	33.1	10	26	10	0.837	0.982	0.873	1.111	1.123	1.09	1.235	0.0118226
Molecular Function	GO:0016491	3	oxidoreductase activity	0.0159715	Q949Y3	Bifunctional purple acid phosphatase 26 OS=Arabidopsis thaliana OX=3702 GN=PAP26	0.178	Q1	PAP26	55.009	105.35	30.7	11	16	11	1.75	1.686	1.722	0.305	0.303	0.309	0.178	7.5396e-09
Molecular Function	GO:0016491	3	oxidoreductase activity	0.0159715	F4ITT3	Lycopene beta/epsilon cyclase protein OS=Arabidopsis thaliana OX=3702 GN=At2g32640	0.617	Q1	At2g32640	42.308	8.3083	7	2	2	2	1.31	1.274	1.167	0.768	0.761	0.784	0.617	0.000178979
Molecular Function	GO:0016491	3	oxidoreductase activity	0.0159715	Q9SQR4	NADPH-dependent aldehyde reductase-like protein, chloroplastic OS=Arabidopsis thaliana OX=3702 GN=At3g03980	1.35	Q4	At3g03980	28.146	38.523	34.4	6	7	5	0.815	0.833	0.897	1.115	1.231	1.09	1.35	0.0031788
Molecular Function	GO:0030234	3	enzyme regulator activity	0.252045	Q8LBB2	SNF1-related protein kinase regulatory subunit gamma-1 OS=Arabidopsis thaliana OX=3702 GN=KING1	0.628	Q1	KING1	47.422	30.649	16	5	7	5	1.175	1.293	1.184	0.752	0.724	0.817	0.628	0.00058287
Molecular Function	GO:0030234	3	enzyme regulator activity	0.252045	Q9LZI3	Plant invertase/pectin methylesterase inhibitor superfamily protein OS=Arabidopsis thaliana OX=3702 GN=F26K9_250	0.829	Q2	F26K9_250	21.459	7.5212	9.8	2	2	2	1.024	1.051	1.216	0.868	0.893	0.968	0.829	0.041583
Molecular Function	GO:0030234	3	enzyme regulator activity	0.252045	F4HXW0	Plant invertase/pectin methylesterase inhibitor superfamily protein OS=Arabidopsis thaliana OX=3702 GN=At1g14890	1.26	Q3	At1g14890	24.321	4.1155	7.3	2	2	2	1.019	0.848	0.79	1.168	1.039	1.141	1.26	0.048256
Molecular Function	GO:0030234	3	enzyme regulator activity	0.252045	Q8LD49	Thioredoxin X, chloroplastic OS=Arabidopsis thaliana OX=3702 GN=ATHX	0.777	Q2	ATHX	19.648	17.463	17	3	5	3	1.207	1.053	1.137	0.796	0.978	0.866	0.777	0.023856
Molecular Function	GO:0015925	6	galactosidase activity	0.0298348	Q9SCV8	Beta-galactosidase 4 OS=Arabidopsis thaliana OX=3702 GN=BGAL4	1.218	Q3	BGAL4	80.59	43.809	18.6	11	12	6	0.927	0.96	0.806	1.17	1.099	1.011	1.218	0.043724
Molecular Function	GO:0015925	6	galactosidase activity	0.0298348	F4IUQ7	Beta-galactosidase OS=Arabidopsis thaliana OX=3702 GN=BGAL9	0.351	Q1	BGAL9	96.513	31.959	13.7	12	14	11	1.587	1.422	1.504	0.599	0.481	0.504	0.351	0.000140978
Molecular Function	GO:0004601	5	peroxidase activity	0.0485556	Q43387	Peroxidase 71 OS=Arabidopsis thaliana OX=3702 GN=PER71	1.246	Q3	PER71	34.889	38.15	27.1	7	9	7	0.895	0.992	0.787	1.142	1.063	1.128	1.246	0.033537
Molecular Function	GO:0004601	5	peroxidase activity	0.0485556	Q9SB81	Peroxidase 42 OS=Arabidopsis thaliana OX=3702 GN=PER42	0.744	Q1	PER42	37.294	90.388	47.3	11	14	11	1.075	1.107	1.27	0.845	0.832	0.89	0.744	0.0060162
Molecular Function	GO:0004601	5	peroxidase activity	0.0485556	Q949Y3	Bifunctional purple acid phosphatase 26 OS=Arabidopsis thaliana OX=3702 GN=PAP26	0.178	Q1	PAP26	55.009	105.35	30.7	11	16	11	1.75	1.686	1.722	0.305	0.303	0.309	0.178	7.5396e-09
Molecular Function	GO:0004601	5	peroxidase activity	0.0485556	P46422	Glutathione S-transferase F2 OS=Arabidopsis thaliana OX=3702 GN=GSTF2	1.326	Q4	GSTF2	24.128	171.47	74.1	15	65	5	0.889	0.96	0.737	1.187	1.133	1.109	1.326	0.023761
Molecular Function	GO:0016668	5	oxidoreductase activity, acting on a sulfur group of donors, NAD(P) as acceptor	0.159025	Q39241	Thioredoxin H5 OS=Arabidopsis thaliana OX=3702 GN=TRX5	1.441	Q4	TRX5	13.122	23.44	47.5	5	14	5	0.862	0.826	0.745	1.105	1.233	1.168	1.441	0.0024027
Molecular Function	GO:0016668	5	oxidoreductase activity, acting on a sulfur group of donors, NAD(P) as acceptor	0.159025	Q8LD49	Thioredoxin X, chloroplastic OS=Arabidopsis thaliana OX=3702 GN=ATHX	0.777	Q2	ATHX	19.648	17.463	17	3	5	3	1.207	1.053	1.137	0.796	0.978	0.866	0.777	0.023856
Molecular Function	GO:0016835	4	carbon-oxygen lyase activity	0.279615	P25269	Tryptophan synthase beta chain 2, chloroplastic OS=Arabidopsis thaliana OX=3702 GN=TSB2	1.451	Q4	TSB2	51.6	39.202	34.1	17	33	4	0.752	0.789	0.896	1.135	1.223	1.178	1.451	0.0026969
Molecular Function	GO:0016835	4	carbon-oxygen lyase activity	0.279615	A0A1P8AWX1	Transcriptional coactivator/pterin dehydratase OS=Arabidopsis thaliana OX=3702 GN=CELLULOSE SYNTHASE LIKE B5	0.629	Q1	CELLULOSE	16.38	4.5549	8.1	1	1	1	1.234	1.232	1.247	0.909	0.797	0.629	0.629	0.047801
Molecular Function	GO:0016835	4	carbon-oxygen lyase activity	0.279615	P32962	Nitrilase 2 OS=Arabidopsis thaliana OX=3702 GN=NIT2	1.633	Q4	NIT2	37.153	52.67	47.5	14	33	5	0.776	0.874	0.617	1.31	1.054	1.338	1.633	0.0178037
Molecular Function	GO:0004364	5	glutathione transferase activity	0.134998	Q9SLM6	Glutathione S-transferase F3 OS=Arabidopsis thaliana OX=3702 GN=GSTF3	1.245	Q3	GSTF3	24.12	12.136	50.5	12	36	2	0.971	0.937	0.766	1.117	1.155	1.057	1.245	0.045905
Molecular Function	GO:0004364	5	glutathione transferase activity	0.134998	P46422	Glutathione S-transferase F2 OS=Arabidopsis thaliana OX=3702 GN=GSTF2	1.326	Q4	GSTF2	24.128	171.47	74.1	15	65	5	0.889	0.96	0.737	1.187	1.133	1.109	1.326	0.023761
Molecular Function	GO:0042277	4	peptide binding	0.183767	Q93VS8	ARM repeat superfamily protein OS=Arabidopsis thaliana OX=3702 GN=emb2734	1.214	Q3	emb2734	123.82	47.658	16.9	18	24	18	0.897	0.929	0.856	1.19	1.096	0.97	1.214	0.040444
Molecular Function	GO:0042277	4	peptide binding	0.183767	P46422	Glutathione S-transferase F2 OS=Arabidopsis thaliana OX=3702 GN=GSTF2	1.326	Q4	GSTF2	24.128	171.47	74.1	15	65	5	0.889	0.96	0.737	1.187	1.133	1.109	1.326	0.023761
Molecular Function	GO:0016651	4	oxidoreductase activity, acting on NAD(P)H	0.267044	Q39241	Thioredoxin H5 OS=Arabidopsis thaliana OX=3702 GN=TRX5	1.441	Q4	TRX5	13.122	23.44	47.5	5	14	5	0.862	0.826	0.745	1.105	1.233	1.168	1.441	0.0024027
Molecular Function	GO:0016651	4	oxidoreductase activity, acting on NAD(P)H	0.267044	Q9LSQ5	NAD(P)H dehydrogenase (quinone) FQR1 OS=Arabidopsis thaliana OX=3702 GN=FQR1	0.677	Q1	FQR1	21.796	90.289	56.4	9	20	9	1.164	1.25	1.197	0.81	0.777	0.857	0.677	0.00037657
Molecular Function	GO:0016651	4	oxidoreductase activity, acting on NAD(P)H	0.267044	Q8LD49	Thioredoxin X, chloroplastic OS=Arabidopsis thaliana OX=3702 GN=ATHX	0.777	Q2	ATHX	19.648	17.463	17	3	5	3	1.207	1.053	1.137	0.796	0.978	0.866	0.777	0.023856
Biological Process	GO:0098542	6	defense response to other organism	0.0010294	Q43387	Peroxidase 71 OS=Arabidopsis thaliana OX=3702 GN=PER71	1.246	Q3	PER71	34.889	38.15	27.1	7	9	7	0.895	0.992	0.787	1.142	1.063	1.128	1.246	0.033537
Biological Process	GO:0098542	6	defense response to other organism	0.0010294	P43296	Cysteine protease RD19A OS=Arabidopsis thaliana OX=3702 GN=RD19A	1.226	Q3	RD19A	40.418	26.862	17.7	5	8	5	0.841	0.892	0.951	1.053	1.142	1.095	1.226	0.008623
Biological Process	GO:0098542	6	defense response to other organism	0.0010294	O23171	Methylesterase 9 OS=Arabidopsis thaliana OX=3702 GN=MES9	1.259	Q3	MES9	28.744	4.0543	7.8	2	2	2	0.836	0.944	0.873	1.104	1.077	1.159	1.259	0.0051245
Biological Process	GO:0098542	6	defense response to other organism	0.0010294	Q9LEW3	Aspartyl protease AED1 OS=Arabidopsis thaliana OX=3702 GN=AED1	1.438	Q4	AED1	49.473	5.6353	5.2	3	3	3	0.985	0.832	0.644	1.123	1.236	1.181	1.438	0.040576
Biological Process	GO:0098542	6	defense response to other organism	0.0010294	Q9SLM6	Glutathione S-transferase F3 OS=Arabidopsis thaliana OX=3702 GN=GSTF3	1.245	Q3	GSTF3	24.12	12.136	50.5	12	36	2	0.971	0.937	0.766	1.117	1.155	1.057	1.245	0.045905
Biological Process	GO:0098542	6	defense response to other organism	0.0010294	O24603	Endochitinase CHI OS=Arabidopsis thaliana OX=3702 GN=CHI	1.945	Q4	CHI	29.775	44.777	29.6	6	8	6	0.784	0.68	0.555	1.339	1.283	1.305	1.945	0.021661
Biological Process	GO:0098542	6	defense response to other organism	0.0010294	Q39241	Thioredoxin H5 OS=Arabidopsis thaliana OX=3702 GN=TRX5	1.441	Q4	TRX5	13.122	23.44	47.5	5	14	5	0.862	0.826	0.745	1.105	1.233	1.168	1.441	0.0024027
Biological Process	GO:0098542	6	defense response to other organism	0.0010294	P46422	Glutathione S-transferase F2 OS=Arabidopsis thaliana OX=3702 GN=GSTF2	1.326	Q4	GSTF2	24.128	171.47	74.1	15	65	5	0.889	0.96	0.737	1.187	1.133	1.109	1.326	0.023761
Biological Process	GO:0098542	6	defense response to other organism	0.0010294	Q9ZV52	EG45-like domain containing protein 2 OS=Arabidopsis thaliana OX=3702 GN=EGC2	1.81	Q4	EGC2	14.518	5.6029	14.6	2	2	2	0.8	0.627	0.697	1.232	1.324	1.288	1.81	0.00124478
Biological Process	GO:0098542	6	defense response to other organism	0.0010294	Q9SRZ6	Cytosolic isocitrate dehydrogenase [NADP] OS=Arabidopsis thaliana OX=3702 GN=CICDH	0.774	Q2	CICDH	45.746	218.09	59.8	29	77	25	1.102	1.186	1.126	0.917	0.885	0.839	0.774	0.00160411
Biological Process	GO:0098542	6	defense response to other organism	0.0010294	Q9S745	Lipase-like PAD4 OS=Arabidopsis thaliana OX=3702 GN=PAD4	1.207	Q3	PAD4	60.984	5.0764	6.3	3	3	3	0.957	0.968	0.795	1.075	1.142	1.067	1.207	0.046376
Biological Process	GO:0098542	6	defense response to other organism	0.0010294	Q9FLV0	Protein DOWNY MILDEW RESISTANCE 6 OS=Arabidopsis thaliana OX=3702 GN=DMR6	1.673	Q4	DMR6	39.363	20.472	18.5	6	6	6	0.791	0.701	0.75	1.147	1.528	1.075	1.673	0.0113792
Biological Process	GO:0098542	6	defense response to other organism	0.0010294	P28493	Pathogenesis-related protein 5 OS=Arabidopsis thaliana OX=3702 GN=At1g75040	1.733	Q4	At1g75040	25.252	94.262	60.7	11	26	11	0.958	0.631	0.582	1.372	1.296	1.094	1.733	0.027836
Biological Process	GO:0098542	6	defense response to other organism	0.0010294	P33154	Pathogenesis-related protein 1 OS=Arabidopsis thaliana OX=3702 GN=At2g14610	1.86	Q4	At2g14610	17.677	6.1507	18	3	4	3	0.847	0.625	0.601	1.028	1.407	1.42	1.86	0.0148998
Biological Process	GO:0009607	3	response to biotic stimulus	0.000326545	O23171	Methylesterase 9 OS=Arabidopsis thaliana OX=3702 GN=MES9	1.259	Q3	MES9	28.744	4.0543	7.8	2	2	2	0.836	0.944	0.873	1.104	1.077	1.159	1.259	0.0051245
Biological Process	GO:0009607	3	response to biotic stimulus	0.000326545	Q9LEW3	Aspartyl protease AED1 OS=Arabidopsis thaliana OX=3702 GN=AED1	1.438	Q4	AED1	49.473	5.6353	5.2	3	3	3	0.985	0.832	0.644	1.123	1.236	1.181	1.438	0.040576
Biological Process	GO:0009607	3	response to biotic stimulus	0.000326545	Q9SLM6	Glutathione S-transferase F3 OS=Arabidopsis thaliana OX=3702 GN=GSTF3	1.245	Q3	GSTF3	24.12	12.136	50.5	12	36	2	0.971	0.937	0.766	1.117	1.155	1.057	1.245	0.045905
Biological Process	GO:0009607	3	response to biotic stimulus	0.000326545	Q39241	Thioredoxin H5 OS=Arabidopsis thaliana OX=3702 GN=TRX5	1.441	Q4	TRX5	13.122	23.44	47.5	5	14	5	0.862	0.826	0.745	1.105	1.233	1.168	1.441	0.0024027
Biological Process	GO:0009607	3	response to biotic stimulus	0.000326545	P46422	Glutathione S-transferase F2 OS=Arabidopsis thaliana OX=3702 GN=GSTF2	1.326	Q4	GSTF2	24.128	171.47	74.1	15	65	5	0.889	0.96	0.737	1.187	1.133	1.109	1.326	0.023761
Biological Process	GO:0009607	3	response to biotic stimulus	0.000326545	Q02971	Cinnamyl alcohol dehydrogenase 7 OS=Arabidopsis thaliana OX=3702 GN=CAD7	0.702	Q1	CAD7	38.245	53.603	37.5	12	14	12	1.096	1.079	1.378	0.852	0.814	0.828	0.702	0.0122817
Biological Process	GO:0009607	3	response to biotic stimulus	0.000326545	Q9SRZ6	Cytosolic isocitrate dehydrogenase [NADP] OS=Arabidopsis thaliana OX=3702 GN=CICDH	0.774	Q2	CICDH	45.746	218.09	59.8	29	77	25	1.102	1.186	1.126	0.917	0.885	0.839	0.774	0.00160411
Biological Process	GO:0009607	3	response to biotic stimulus	0.000326545	Q9S745	Lipase-like PAD4 OS=Arabidopsis thaliana OX=3702 GN=PAD4	1.207	Q3	PAD4	60.984	5.0764	6.3	3	3	3	0.957	0.968	0.795	1.075	1.142	1.067	1.207	0.046376
Biological Process	GO:0009607	3	response to biotic stimulus	0.000326545	Q9FLV0	Protein DOWNY MILDEW RESISTANCE 6 OS=Arabidopsis thaliana OX=3702 GN=DMR6	1.673	Q4	DMR6	39.363	20.472	18.5	6	6	6	0.791	0.701	0.75	1.147	1.528	1.075	1.673	0.0113792
Biological Process	GO:0009607	3	response to biotic stimulus	0.000326545	Q39101	Ferritin-1, chloroplastic OS=Arabidopsis thaliana OX=3702 GN=FER1	1.237	Q3	FER1	28.178	49.811	35.3	7	10	7	0.931	0.846	0.893	1.069	1.213	1.02	1.237	0.023042
Biological Process	GO:0009607	3	response to biotic stimulus	0.000326545	P28493	Pathogenesis-related protein 5 OS=Arabidopsis thaliana OX=3702 GN=At1g75040	1.733	Q4	At1g75040	25.252	94.262	60.7	11	26	11	0.958	0.631	0.582	1.372	1.296	1.094	1.733	0.027836
Biological Process	GO:0009607	3	response to biotic stimulus	0.000326545	Q43387	Peroxidase 71 OS=Arabidopsis thaliana OX=3702 GN=PER71	1.246	Q3	PER71	34.889	38.15	27.1	7	9	7	0.895	0.992	0.787	1.142	1.063	1.128	1.246	0.033537
Biological Process	GO:0009607	3	response to biotic stimulus	0.000326545	P43296	Cysteine protease RD19A OS=Arabidopsis thaliana OX=3702 GN=RD19A	1.226	Q3	RD19A	40.418	26.862	17.7	5	8	5	0.841	0.892	0.951	1.053	1.142	1.095	1.226	0.008623
Biological Process	GO:0009607	3	response to biotic stimulus	0.000326545	O24603	Endochitinase CHI OS=Arabidopsis thaliana OX=3702 GN=CHI	1.945	Q4	CHI	29.775	44.777	29.6	6	8	6	0.784	0.68	0.555	1.339	1.283	1.305	1.945	0.021661
Biological Process	GO:0009607	3	response to biotic stimulus	0.000326545	Q9ZV52	EG45-like domain containing protein 2 OS=Arabidopsis thaliana OX=3702 GN=EGC2	1.81	Q4	EGC2	14.518	5.6029	14.6	2	2	2	0.8	0.627	0.697	1.232	1.324	1.288	1.81	0.00124478
Biological Process	GO:0009607	3	response to biotic stimulus	0.000326545	Q39232	Sucrose transport protein SUC1 OS=Arabidopsis thaliana OX=3702 GN=SUC1	1.318	Q4	SUC1	54.858	8.7801	4.9	2	3	2	0.87	0.866	0.848	1.07	1.189	1.147	1.318	0.00099786
Biological Process	GO:0009607	3	response to biotic stimulus	0.000326545	Q9LS01	Allene oxide cyclase 3, chloroplastic OS=Arabidopsis thaliana OX=3702 GN=AOC3	1.395	Q4	AOC3	28.398	26.207	31	8	12	4	0.79	0.829	0.874	1.07	1.332	1.076	1.395	0.0134383
Biological Process	GO:0009607	3	response to biotic stimulus	0.000326545	P33154	Pathogenesis-related protein 1 OS=Arabidopsis thaliana OX=3702 GN=At2g14610	1.86	Q4	At2g14610	17.677	6.1507	18	3	4	3	0.847	0.625	0.601	1.028	1.407	1.42	1.86	0.0148998
Biological Process	GO:0009814	7	defense response, incompatible interaction	0.000423345	Q9S745	Lipase-like PAD4 OS=Arabidopsis thaliana OX=3702 GN=PAD4	1.207	Q3	PAD4	60.984	5.0764	6.3	3	3	3	0.957	0.968	0.795	1.075	1.142	1.067	1.207	0.046376
Biological Process	GO:0009814	7	defense response, incompatible interaction	0.000423345	O23171	Methylesterase 9 OS=Arabidopsis thaliana OX=3702 GN=MES9	1.259	Q3	MES9	28.744	4.0543	7.8	2	2	2	0.836	0.944	0.873	1.104	1.077	1.159	1.259	0.0051245
Biological Process	GO:0009814	7	defense response, incompatible interaction	0.000423345	Q9LEW3	Aspartyl protease AED1 OS=Arabidopsis thaliana OX=3702 GN=AED1	1.438	Q4	AED1	49.473	5.6353	5.2	3	3	3	0.985	0.832	0.644	1.123	1.236	1.181	1.438	0.040576
Biological Process	GO:0009814	7	defense response, incompatible interaction	0.000423345	O24603	Endochitinase CHI OS=Arabidopsis thaliana OX=3702 GN=CHI	1.945	Q4	CHI	29.775	44.777	29.6	6	8	6	0.784	0.68	0.555	1.339	1.283	1.305	1.945	0.021661
Biological Process	GO:0009814	7	defense response, incompatible interaction	0.000423345	P28493	Pathogenesis-related protein 5 OS=Arabidopsis thaliana OX=3702 GN=At1g75040	1.733	Q4	At1g75040	25.252	94.262	60.7	11	26	11	0.958	0.631	0.582	1.372	1.296	1.094	1.733	0.027836
Biological Process	GO:0009814	7	defense response, incompatible interaction	0.000423345	P33154	Pathogenesis-related protein 1 OS=Arabidopsis thaliana OX=3702 GN=At2g14610	1.86	Q4	At2g14610	17.677	6.1507	18	3	4	3	0.847	0.625	0.601	1.028	1.407	1.42	1.86	0.0148998
Biological Process	GO:0009814	7	defense response, incompatible interaction	0.000423345	Q9ZV52	EG45-like domain containing protein 2 OS=Arabidopsis thaliana OX=3702 GN=EGC2	1.81	Q4	EGC2	14.518	5.6029	14.6	2	2	2	0.8	0.627	0.697	1.232	1.324	1.288	1.81	0.00124478
Biological Process	GO:0009751	6	response to salicylic acid	0.160745	Q9S745	Lipase-like PAD4 OS=Arabidopsis thaliana OX=3702 GN=PAD4	1.207	Q3	PAD4	60.984	5.0764	6.3	3	3	3	0.957	0.968	0.795	1.075	1.142	1.067	1.207	0.046376
Biological Process	GO:0009751	6	response to salicylic acid	0.160745	Q9FLV0	Protein DOWNY MILDEW RESISTANCE 6 OS=Arabidopsis thaliana OX=3702 GN=DMR6	1.673	Q4	DMR6	39.363	20.472	18.5	6	6	6	0.791	0.701	0.75	1.147	1.528	1.075	1.673	0.0113792
Biological Process	GO:0080167	4	response to karrikin	0.306125	Q94K76	Curculin-like (Mannose-binding) lectin family protein OS=Arabidopsis thaliana OX=3702 GN=At5g18470	1.328	Q4	At5g18470	45.807	34.937	7.5	3	3	3	0.826	0.914	0.831	1.242	1.153	1.019	1.328	0.0132768
Biological Process	GO:0080167	4	response to karrikin	0.306125	Q9LY15	Peptide methionine sulfoxide reductase A2 OS=Arabidopsis thaliana OX=3702 GN=MRSA2	1.259	Q3	MRSA2	24.434	84.076	43.6	7	15	6	0.848	0.862	0.977	1.007	1.229	1.148	1.259	0.035698
Biological Process	GO:0098869	7	cellular oxidant detoxification	0.00620729	Q43387	Peroxidase 71 OS=Arabidopsis thaliana OX=3702 GN=PER71	1.246	Q3	PER71	34.889	38.15	27.1	7	9	7	0.895	0.992	0.787	1.142	1.063	1.128	1.246	0.033537
Biological Process	GO:0098869	7	cellular oxidant detoxification	0.00620729	Q9SB81	Peroxidase 42 OS=Arabidopsis thaliana OX=3702 GN=PER42	0.744	Q1	PER42	37.294	90.388	47.3	11	14	11	1.075	1.107	1.27	0.845	0.832	0.89	0.744	0.0060162
Biological Process	GO:0098869	7	cellular oxidant detoxification	0.00620729	Q949Y3	Bifunctional purple acid phosphatase 26 OS=Arabidopsis thaliana OX=3702 GN=PAP26	0.178	Q1	PAP26	55.009	105.35	30.7	11	16	11	1.75	1.686	1.722	0.305	0.303	0.309	0.178	7.5396e-09
Biological Process	GO:0098869	7	cellular oxidant detoxification	0.00620729	F4JRV2	Superoxide dismutase OS=Arabidopsis thaliana OX=3702 GN=FSD1	1.35	Q4	FSD1	21.098	19.826	26.9	6	14	6	0.809	0.849	0.897	1.165	1.267	1.018	1.35	0.013441
Biological Process	GO:0098869	7	cellular oxidant detoxification	0.00620729	Q39241	Thioredoxin H5 OS=Arabidopsis thaliana OX=3702 GN=TRX5	1.441	Q4	TRX5	13.122	23.44	47.5	5	14	5	0.862	0.826	0.745	1.105	1.233	1.168	1.441	0.0024027
Biological Process	GO:0098869	7	cellular oxidant detoxification	0.00620729	Q8LD49	Thioredoxin X, chloroplastic OS=Arabidopsis thaliana OX=3702 GN=ATHX	0.777	Q2	ATHX	19.648	17.463	17	3	5	3	1.207	1.053	1.137	0.796	0.978	0.866	0.777	0.023856
Biological Process	GO:0098869	7	cellular oxidant detoxification	0.00620729	P46422	Glutathione S-transferase F2 OS=Arabidopsis thaliana OX=3702 GN=GSTF2	1.326	Q4	GSTF2	24.128	171.47	74.1	15	65	5	0.889	0.96	0.737	1.187	1.133	1.109	1.326	0.023761
Biological Process	GO:0005975	4	carbohydrate metabolic process	0.0110823	Q9SJQ0	Pyruvate kinase OS=Arabidopsis thaliana OX=3702 GN=At2g36580	1.213	Q3	At2g36580	57.508	178.73	54.6	23	45	7	0.918	0.885	0.895	1.089	1.101	1.084	1.213	8e-05
Biological Process	GO:0005975	4	carbohydrate metabolic process	0.0110823	F4HQ76	Sucrose synthase OS=Arabidopsis thaliana OX=3702 GN=SUS6	1.356	Q4	SUS6	102.03	13.074	6.9	7	7	6	0.795	0.827	0.884	1.169	1.096	1.132	1.356	0.00108051
Biological Process	GO:0005975	4	carbohydrate metabolic process	0.0110823	F4IUQ7	Beta-galactosidase OS=Arabidopsis thaliana OX=3702 GN=BGAL9	0.351	Q1	BGAL9	96.513	31.959	13.7	12	14	11	1.587	1.422	1.504	0.599	0.481	0.504	0.351	0.000140978
Biological Process	GO:0005975	4	carbohydrate metabolic process	0.0110823	Q42605	Bifunctional UDP-glucose 4-epimerase and UDP-xylose 4-epimerase 1 OS=Arabidopsis thaliana OX=3702 GN=UGE1	1.254	Q3	UGE1	39.157	64.705	51.9	15	19	10	0.823	0.87	0.928	1.109	1.047	1.131	1.254	0.0055238
Biological Process	GO:0005975	4	carbohydrate metabolic process	0.0110823	Q9FEB5	Phosphoglucan phosphatase DSP4, chloroplastic OS=Arabidopsis thaliana OX=3702 GN=DSP4	0.769	Q1	DSP4	42.625	69.636	23.7	8	11	8	1.143	1.077	1.18	0.875	0.871	0.867	0.769	0.0103351
Biological Process	GO:0005975	4	carbohydrate metabolic process	0.0110823	Q9LIP9	Glutamine-fructose-6-phosphate transaminase 2 OS=Arabidopsis thaliana OX=3702 GN=GFAT	1.254	Q3	GFAT	74.604	4.0373	3.1	2	2	2	0.892	0.858	0.908	1.064	1.224	1.044	1.254	0.0133581
Biological Process	GO:0005975	4	carbohydrate metabolic process	0.0110823	Q8LBB2	SNF1-related protein kinase regulatory subunit gamma-1 OS=Arabidopsis thaliana OX=3702 GN=KING1	0.628	Q1	KING1	47.422	30.649	16	5	7	5	1.175	1.293	1.184	0.752	0.724	0.817	0.628	0.00058287
Biological Process	GO:0005975	4	carbohydrate metabolic process	0.0110823	O23553	Beta-amylase 3, chloroplastic OS=Arabidopsis thaliana OX=3702 GN=BAM3	0.764	Q1	BAM3	61.352	184.27	54.9	27	37	27	1.177	1.076	1.181	0.918	0.899	0.808	0.764	0.0057166
Biological Process	GO:0005975	4	carbohydrate metabolic process	0.0110823	A0A1I9LMG6	Beta-1,3-glucanase 2 OS=Arabidopsis thaliana OX=3702 GN=BGL2	1.85	Q4	BGL2	39.38	38.475	19.7	6	8	6	0.88	0.674	0.545	1.163	1.435	1.285	1.85	0.0140444
Biological Process	GO:0005975	4	carbohydrate metabolic process	0.0110823	Q9SCV8	Beta-galactosidase 4 OS=Arabidopsis thaliana OX=3702 GN=BGAL4	1.218	Q3	BGAL4	80.59	43.809	18.6	11	12	6	0.927	0.96	0.806	1.17	1.099	1.011	1.218	0.043724
Biological Process	GO:0005975	4	carbohydrate metabolic process	0.0110823	O24603	Endochitinase CHI OS=Arabidopsis thaliana OX=3702 GN=CHI	1.945	Q4	CHI	29.775	44.777	29.6	6	8	6	0.784	0.68	0.555	1.339	1.283	1.305	1.945	0.021661
Biological Process	GO:0005975	4	carbohydrate metabolic process	0.0110823	Q8VZ56	Alpha-amylase 1 OS=Arabidopsis thaliana OX=3702 GN=AMY1	1.456	Q4	AMY1	47.377	24.922	13.7	4	4	4	0.802	0.882	0.753	1.29	1.035	1.223	1.456	0.009824
Biological Process	GO:0005975	4	carbohydrate metabolic process	0.0110823	Q9FKG3	ATP-dependent 6-phosphofructokinase 4, chloroplastic OS=Arabidopsis thaliana OX=3702 GN=PFK4	1.22	Q3	PFK4	58.466	7.1818	14	7	9	3	0.9	0.895	0.906	1.089	1.079	1.128	1.22	0.000140925
Biological Process	GO:0005975	4	carbohydrate metabolic process	0.0110823	Q94AJ5	Probable polygalacturonase At1g80170 OS=Arabidopsis thaliana OX=3702 GN=At1g80170	1.912	Q4	At1g80170	48.171	7.092	6.1	3	3	3	0.54	0.582	0.922	0.994	1.239	1.675	1.912	0.044056
Biological Process	GO:0005975	4	carbohydrate metabolic process	0.0110823	Q39232	Sucrose transport protein SUC1 OS=Arabidopsis thaliana OX=3702 GN=SUC1	1.318	Q4	SUC1	54.858	8.7801	4.9	2	3	2	0.87	0.866	0.848	1.07	1.189	1.147	1.318	0.00099786
Biological Process	GO:0005975	4	carbohydrate metabolic process	0.0110823	Q05212	DNA damage-repair/toleration protein DRT102 OS=Arabidopsis thaliana OX=3702 GN=DRT102	0.812	Q2	DRT102	33.233	55.379	38.4	9	11	9	1.087	1.124	1.135	0.863	0.926	0.927	0.812	0.00151506
Biological Process	GO:0005975	4	carbohydrate metabolic process	0.0110823	Q9LMX8	Probable 6-phosphogluconolactonase 1 OS=Arabidopsis thaliana OX=3702 GN=At1g13700	1.298	Q3	At1g13700	29.887	4.3551	7.5	2	3	1	0.804	0.996	0.81	1.063	1.054	1.27	1.298	0.047796
Biological Process	GO:0019758	8	glycosinolate biosynthetic process	0.0910955	Q9SKK4	Probable 2-oxoacid dependent dioxygenase OS=Arabidopsis thaliana OX=3702 GN=GSL-OH	1.235	Q3	GSL-OH	40.351	80.208	33.1	10	26	10	0.837	0.982	0.873	1.111	1.123	1.09	1.235	0.0118226
Biological Process	GO:0019758	8	glycosinolate biosynthetic process	0.0910955	Q9SRD4	Indole glucosinolate O-methyltransferase 5 OS=Arabidopsis thaliana OX=3702 GN=IGMT5	1.391	Q4	IGMT5	40.222	31.023	16.3	4	4	4	0.788	0.868	0.844	1.036	1.42	1.021	1.391	0.045842
Biological Process	GO:0009627	8	systemic acquired resistance	3.88631e-07	Q9S745	Lipase-like PAD4 OS=Arabidopsis thaliana OX=3702 GN=PAD4	1.207	Q3	PAD4	60.984	5.0764	6.3	3	3	3	0.957	0.968	0.795	1.075	1.142	1.067	1.207	0.046376
Biological Process	GO:0009627	8	systemic acquired resistance	3.88631e-07	O23171	Methylesterase 9 OS=Arabidopsis thaliana OX=3702 GN=MES9	1.259	Q3	MES9	28.744	4.0543	7.8	2	2	2	0.836	0.944	0.873	1.104	1.077	1.159	1.259	0.0051245
Biological Process	GO:0009627	8	systemic acquired resistance	3.88631e-07	Q9LEW3	Aspartyl protease AED1 OS=Arabidopsis thaliana OX=3702 GN=AED1	1.438	Q4	AED1	49.473	5.6353	5.2	3	3	3	0.985	0.832	0.644	1.123	1.236	1.181	1.438	0.040576
Biological Process	GO:0009627	8	systemic acquired resistance	3.88631e-07	O24603	Endochitinase CHI OS=Arabidopsis thaliana OX=3702 GN=CHI	1.945	Q4	CHI	29.775	44.777	29.6	6	8	6	0.784	0.68	0.555	1.339	1.283	1.305	1.945	0.021661
Biological Process	GO:0009627	8	systemic acquired resistance	3.88631e-07	P28493	Pathogenesis-related protein 5 OS=Arabidopsis thaliana OX=3702 GN=At1g75040	1.733	Q4	At1g75040	25.252	94.262	60.7	11	26	11	0.958	0.631	0.582	1.372	1.296	1.094	1.733	0.027836
Biological Process	GO:0009627	8	systemic acquired resistance	3.88631e-07	P33154	Pathogenesis-related protein 1 OS=Arabidopsis thaliana OX=3702 GN=At2g14610	1.86	Q4	At2g14610	17.677	6.1507	18	3	4	3	0.847	0.625	0.601	1.028	1.407	1.42	1.86	0.0148998
Biological Process	GO:0009627	8	systemic acquired resistance	3.88631e-07	Q9ZV52	EG45-like domain containing protein 2 OS=Arabidopsis thaliana OX=3702 GN=EGC2	1.81	Q4	EGC2	14.518	5.6029	14.6	2	2	2	0.8	0.627	0.697	1.232	1.324	1.288	1.81	0.00124478
Biological Process	GO:0009063	9	cellular amino acid catabolic process	0.068508	Q93V74	AT4g34180/F28A23_60 OS=Arabidopsis thaliana OX=3702 GN=At4g34180	1.207	Q3	At4g34180	28.384	52.256	36.5	8	13	4	0.835	0.932	0.896	1.038	1.03	1.146	1.207	0.0162186
Biological Process	GO:0009063	9	cellular amino acid catabolic process	0.068508	Q8VZC3	Delta-1-pyrroline-5-carboxylate dehydrogenase 12A1, mitochondrial OS=Arabidopsis thaliana OX=3702 GN=ALDH12A1	0.741	Q1	ALDH12A1	61.772	111.55	34	15	22	15	1.148	1.162	1.153	0.855	0.791	0.92	0.741	0.020401
Biological Process	GO:0009063	9	cellular amino acid catabolic process	0.068508	Q9LDV4	Alanine aminotransferase 2, mitochondrial OS=Arabidopsis thaliana OX=3702 GN=ALAAT2	1.213	Q3	ALAAT2	59.51	8.5191	14.3	10	14	4	0.835	0.949	0.924	1.099	1.075	1.11	1.213	0.0083808
Biological Process	GO:0051172	6	negative regulation of nitrogen compound metabolic process	0.365762	Q9XFD1	Nuclear cap-binding protein subunit 2 OS=Arabidopsis thaliana OX=3702 GN=CBP20	1.252	Q3	CBP20	29.609	6.6544	7.8	2	2	2	0.87	0.945	0.848	1.18	1.034	1.119	1.252	0.0112958
Biological Process	GO:0051172	6	negative regulation of nitrogen compound metabolic process	0.365762	Q8W207	COP9 signalosome complex subunit 2 OS=Arabidopsis thaliana OX=3702 GN=CSN2	1.36	Q4	CSN2	51.186	4.5139	3.9	2	2	2	0.901	0.836	0.8	1.335	1.102	1.013	1.36	0.027242
Biological Process	GO:0000377	11	RNA splicing, via transesterification reactions with bulged adenosine as nucleophile	0.173007	Q9XFD1	Nuclear cap-binding protein subunit 2 OS=Arabidopsis thaliana OX=3702 GN=CBP20	1.252	Q3	CBP20	29.609	6.6544	7.8	2	2	2	0.87	0.945	0.848	1.18	1.034	1.119	1.252	0.0112958
Biological Process	GO:0000377	11	RNA splicing, via transesterification reactions with bulged adenosine as nucleophile	0.173007	Q42404	U1 small nuclear ribonucleoprotein 70 kDa OS=Arabidopsis thaliana OX=3702 GN=RNU1	1.221	Q3	RNU1	50.388	33.22	17.8	7	9	7	0.865	0.855	1	1.039	1.095	1.186	1.221	0.034139
Biological Process	GO:0000377	11	RNA splicing, via transesterification reactions with bulged adenosine as nucleophile	0.173007	A0A1I9LRM5	LUC7 related protein OS=Arabidopsis thaliana OX=3702 GN=UNE6	1.306	Q4	UNE6	38.407	7.6	26.2	9	9	2	0.769	0.859	0.966	1.161	1.038	1.189	1.306	0.025922
Biological Process	GO:0044248	4	cellular catabolic process	0.0393329	Q43387	Peroxidase 71 OS=Arabidopsis thaliana OX=3702 GN=PER71	1.246	Q3	PER71	34.889	38.15	27.1	7	9	7	0.895	0.992	0.787	1.142	1.063	1.128	1.246	0.033537
Biological Process	GO:0044248	4	cellular catabolic process	0.0393329	Q9SB81	Peroxidase 42 OS=Arabidopsis thaliana OX=3702 GN=PER42	0.744	Q1	PER42	37.294	90.388	47.3	11	14	11	1.075	1.107	1.27	0.845	0.832	0.89	0.744	0.0060162
Biological Process	GO:0044248	4	cellular catabolic process	0.0393329	P43296	Cysteine protease RD19A OS=Arabidopsis thaliana OX=3702 GN=RD19A	1.226	Q3	RD19A	40.418	26.862	17.7	5	8	5	0.841	0.892	0.951	1.053	1.142	1.095	1.226	0.008623
Biological Process	GO:0044248	4	cellular catabolic process	0.0393329	Q9SLM6	Glutathione S-transferase F3 OS=Arabidopsis thaliana OX=3702 GN=GSTF3	1.245	Q3	GSTF3	24.12	12.136	50.5	12	36	2	0.971	0.937	0.766	1.117	1.155	1.057	1.245	0.045905
Biological Process	GO:0044248	4	cellular catabolic process	0.0393329	O24603	Endochitinase CHI OS=Arabidopsis thaliana OX=3702 GN=CHI	1.945	Q4	CHI	29.775	44.777	29.6	6	8	6	0.784	0.68	0.555	1.339	1.283	1.305	1.945	0.021661
Biological Process	GO:0044248	4	cellular catabolic process	0.0393329	Q9FEB5	Phosphoglucan phosphatase DSP4, chloroplastic OS=Arabidopsis thaliana OX=3702 GN=DSP4	0.769	Q1	DSP4	42.625	69.636	23.7	8	11	8	1.143	1.077	1.18	0.875	0.871	0.867	0.769	0.0103351
Biological Process	GO:0044248	4	cellular catabolic process	0.0393329	Q8VZC3	Delta-1-pyrroline-5-carboxylate dehydrogenase 12A1, mitochondrial OS=Arabidopsis thaliana OX=3702 GN=ALDH12A1	0.741	Q1	ALDH12A1	61.772	111.55	34	15	22	15	1.148	1.162	1.153	0.855	0.791	0.92	0.741	0.020401
Biological Process	GO:0044248	4	cellular catabolic process	0.0393329	P46422	Glutathione S-transferase F2 OS=Arabidopsis thaliana OX=3702 GN=GSTF2	1.326	Q4	GSTF2	24.128	171.47	74.1	15	65	5	0.889	0.96	0.737	1.187	1.133	1.109	1.326	0.023761
Biological Process	GO:0044248	4	cellular catabolic process	0.0393329	Q949Y3	Bifunctional purple acid phosphatase 26 OS=Arabidopsis thaliana OX=3702 GN=PAP26	0.178	Q1	PAP26	55.009	105.35	30.7	11	16	11	1.75	1.686	1.722	0.305	0.303	0.309	0.178	7.5396e-09
Biological Process	GO:0044248	4	cellular catabolic process	0.0393329	Q93V74	AT4g34180/F28A23_60 OS=Arabidopsis thaliana OX=3702 GN=At4g34180	1.207	Q3	At4g34180	28.384	52.256	36.5	8	13	4	0.835	0.932	0.896	1.038	1.03	1.146	1.207	0.0162186
Biological Process	GO:0044248	4	cellular catabolic process	0.0393329	Q84QC1	Gamma-glutamylcyclotransferase 2-3 OS=Arabidopsis thaliana OX=3702 GN=GGCT2;3	0.732	Q1	GGCT2;3	22.229	8.1495	19.6	3	4	3	1.101	1.04	1.338	0.836	0.895	0.816	0.732	0.0194429
Biological Process	GO:0044248	4	cellular catabolic process	0.0393329	Q9FLV0	Protein DOWNY MILDEW RESISTANCE 6 OS=Arabidopsis thaliana OX=3702 GN=DMR6	1.673	Q4	DMR6	39.363	20.472	18.5	6	6	6	0.791	0.701	0.75	1.147	1.528	1.075	1.673	0.0113792
Biological Process	GO:0044248	4	cellular catabolic process	0.0393329	O23553	Beta-amylase 3, chloroplastic OS=Arabidopsis thaliana OX=3702 GN=BAM3	0.764	Q1	BAM3	61.352	184.27	54.9	27	37	27	1.177	1.076	1.181	0.918	0.899	0.808	0.764	0.0057166
Biological Process	GO:0044248	4	cellular catabolic process	0.0393329	Q9M0G0	Glutathione hydrolase 3 OS=Arabidopsis thaliana OX=3702 GN=GGT3	1.211	Q3	GGT3	69.148	5.3686	3	2	2	2	0.898	0.846	0.966	1.07	1.117	1.095	1.211	0.008759
Biological Process	GO:0044248	4	cellular catabolic process	0.0393329	Q9LDV4	Alanine aminotransferase 2, mitochondrial OS=Arabidopsis thaliana OX=3702 GN=ALAAT2	1.213	Q3	ALAAT2	59.51	8.5191	14.3	10	14	4	0.835	0.949	0.924	1.099	1.075	1.11	1.213	0.0083808
Biological Process	GO:0009407	6	toxin catabolic process	0.0840475	Q9SLM6	Glutathione S-transferase F3 OS=Arabidopsis thaliana OX=3702 GN=GSTF3	1.245	Q3	GSTF3	24.12	12.136	50.5	12	36	2	0.971	0.937	0.766	1.117	1.155	1.057	1.245	0.045905
Biological Process	GO:0009407	6	toxin catabolic process	0.0840475	P46422	Glutathione S-transferase F2 OS=Arabidopsis thaliana OX=3702 GN=GSTF2	1.326	Q4	GSTF2	24.128	171.47	74.1	15	65	5	0.889	0.96	0.737	1.187	1.133	1.109	1.326	0.023761
Biological Process	GO:0042744	6	hydrogen peroxide catabolic process	0.0400098	Q43387	Peroxidase 71 OS=Arabidopsis thaliana OX=3702 GN=PER71	1.246	Q3	PER71	34.889	38.15	27.1	7	9	7	0.895	0.992	0.787	1.142	1.063	1.128	1.246	0.033537
Biological Process	GO:0042744	6	hydrogen peroxide catabolic process	0.0400098	Q9SB81	Peroxidase 42 OS=Arabidopsis thaliana OX=3702 GN=PER42	0.744	Q1	PER42	37.294	90.388	47.3	11	14	11	1.075	1.107	1.27	0.845	0.832	0.89	0.744	0.0060162
Biological Process	GO:0042744	6	hydrogen peroxide catabolic process	0.0400098	Q949Y3	Bifunctional purple acid phosphatase 26 OS=Arabidopsis thaliana OX=3702 GN=PAP26	0.178	Q1	PAP26	55.009	105.35	30.7	11	16	11	1.75	1.686	1.722	0.305	0.303	0.309	0.178	7.5396e-09
Biological Process	GO:0042430	5	indole-containing compound metabolic process	0.0131985	P25269	Tryptophan synthase beta chain 2, chloroplastic OS=Arabidopsis thaliana OX=3702 GN=TSB2	1.451	Q4	TSB2	51.6	39.202	34.1	17	33	4	0.752	0.789	0.896	1.135	1.223	1.178	1.451	0.0026969
Biological Process	GO:0042430	5	indole-containing compound metabolic process	0.0131985	Q93V74	AT4g34180/F28A23_60 OS=Arabidopsis thaliana OX=3702 GN=At4g34180	1.207	Q3	At4g34180	28.384	52.256	36.5	8	13	4	0.835	0.932	0.896	1.038	1.03	1.146	1.207	0.0162186
Biological Process	GO:0042430	5	indole-containing compound metabolic process	0.0131985	P32962	Nitrilase 2 OS=Arabidopsis thaliana OX=3702 GN=NIT2	1.633	Q4	NIT2	37.153	52.67	47.5	14	33	5	0.776	0.874	0.617	1.31	1.054	1.338	1.633	0.0178037
Biological Process	GO:0042430	5	indole-containing compound metabolic process	0.0131985	Q9SRD4	Indole glucosinolate O-methyltransferase 5 OS=Arabidopsis thaliana OX=3702 GN=IGMT5	1.391	Q4	IGMT5	40.222	31.023	16.3	4	4	4	0.788	0.868	0.844	1.036	1.42	1.021	1.391	0.045842
Biological Process	GO:0002376	2	immune system process	0.0175929	Q9S745	Lipase-like PAD4 OS=Arabidopsis thaliana OX=3702 GN=PAD4	1.207	Q3	PAD4	60.984	5.0764	6.3	3	3	3	0.957	0.968	0.795	1.075	1.142	1.067	1.207	0.046376
Biological Process	GO:0002376	2	immune system process	0.0175929	O23171	Methylesterase 9 OS=Arabidopsis thaliana OX=3702 GN=MES9	1.259	Q3	MES9	28.744	4.0543	7.8	2	2	2	0.836	0.944	0.873	1.104	1.077	1.159	1.259	0.0051245
Biological Process	GO:0002376	2	immune system process	0.0175929	Q9LEW3	Aspartyl protease AED1 OS=Arabidopsis thaliana OX=3702 GN=AED1	1.438	Q4	AED1	49.473	5.6353	5.2	3	3	3	0.985	0.832	0.644	1.123	1.236	1.181	1.438	0.040576
Biological Process	GO:0002376	2	immune system process	0.0175929	O24603	Endochitinase CHI OS=Arabidopsis thaliana OX=3702 GN=CHI	1.945	Q4	CHI	29.775	44.777	29.6	6	8	6	0.784	0.68	0.555	1.339	1.283	1.305	1.945	0.021661
Biological Process	GO:0002376	2	immune system process	0.0175929	P28493	Pathogenesis-related protein 5 OS=Arabidopsis thaliana OX=3702 GN=At1g75040	1.733	Q4	At1g75040	25.252	94.262	60.7	11	26	11	0.958	0.631	0.582	1.372	1.296	1.094	1.733	0.027836
Biological Process	GO:0002376	2	immune system process	0.0175929	P33154	Pathogenesis-related protein 1 OS=Arabidopsis thaliana OX=3702 GN=At2g14610	1.86	Q4	At2g14610	17.677	6.1507	18	3	4	3	0.847	0.625	0.601	1.028	1.407	1.42	1.86	0.0148998
Biological Process	GO:0002376	2	immune system process	0.0175929	Q9ZV52	EG45-like domain containing protein 2 OS=Arabidopsis thaliana OX=3702 GN=EGC2	1.81	Q4	EGC2	14.518	5.6029	14.6	2	2	2	0.8	0.627	0.697	1.232	1.324	1.288	1.81	0.00124478
Biological Process	GO:0006955	3	immune response	0.0095614	Q9S745	Lipase-like PAD4 OS=Arabidopsis thaliana OX=3702 GN=PAD4	1.207	Q3	PAD4	60.984	5.0764	6.3	3	3	3	0.957	0.968	0.795	1.075	1.142	1.067	1.207	0.046376
Biological Process	GO:0006955	3	immune response	0.0095614	O23171	Methylesterase 9 OS=Arabidopsis thaliana OX=3702 GN=MES9	1.259	Q3	MES9	28.744	4.0543	7.8	2	2	2	0.836	0.944	0.873	1.104	1.077	1.159	1.259	0.0051245
Biological Process	GO:0006955	3	immune response	0.0095614	Q9LEW3	Aspartyl protease AED1 OS=Arabidopsis thaliana OX=3702 GN=AED1	1.438	Q4	AED1	49.473	5.6353	5.2	3	3	3	0.985	0.832	0.644	1.123	1.236	1.181	1.438	0.040576
Biological Process	GO:0006955	3	immune response	0.0095614	O24603	Endochitinase CHI OS=Arabidopsis thaliana OX=3702 GN=CHI	1.945	Q4	CHI	29.775	44.777	29.6	6	8	6	0.784	0.68	0.555	1.339	1.283	1.305	1.945	0.021661
Biological Process	GO:0006955	3	immune response	0.0095614	P28493	Pathogenesis-related protein 5 OS=Arabidopsis thaliana OX=3702 GN=At1g75040	1.733	Q4	At1g75040	25.252	94.262	60.7	11	26	11	0.958	0.631	0.582	1.372	1.296	1.094	1.733	0.027836
Biological Process	GO:0006955	3	immune response	0.0095614	P33154	Pathogenesis-related protein 1 OS=Arabidopsis thaliana OX=3702 GN=At2g14610	1.86	Q4	At2g14610	17.677	6.1507	18	3	4	3	0.847	0.625	0.601	1.028	1.407	1.42	1.86	0.0148998
Biological Process	GO:0006955	3	immune response	0.0095614	Q9ZV52	EG45-like domain containing protein 2 OS=Arabidopsis thaliana OX=3702 GN=EGC2	1.81	Q4	EGC2	14.518	5.6029	14.6	2	2	2	0.8	0.627	0.697	1.232	1.324	1.288	1.81	0.00124478
Biological Process	GO:0046031	11	ADP metabolic process	0.31473	Q9SJQ0	Pyruvate kinase OS=Arabidopsis thaliana OX=3702 GN=At2g36580	1.213	Q3	At2g36580	57.508	178.73	54.6	23	45	7	0.918	0.885	0.895	1.089	1.101	1.084	1.213	8e-05
Biological Process	GO:0046031	11	ADP metabolic process	0.31473	Q9FKG3	ATP-dependent 6-phosphofructokinase 4, chloroplastic OS=Arabidopsis thaliana OX=3702 GN=PFK4	1.22	Q3	PFK4	58.466	7.1818	14	7	9	3	0.9	0.895	0.906	1.089	1.079	1.128	1.22	0.000140925
Biological Process	GO:0005984	7	disaccharide metabolic process	0.0312934	Q39232	Sucrose transport protein SUC1 OS=Arabidopsis thaliana OX=3702 GN=SUC1	1.318	Q4	SUC1	54.858	8.7801	4.9	2	3	2	0.87	0.866	0.848	1.07	1.189	1.147	1.318	0.00099786
Biological Process	GO:0005984	7	disaccharide metabolic process	0.0312934	F4HQ76	Sucrose synthase OS=Arabidopsis thaliana OX=3702 GN=SUS6	1.356	Q4	SUS6	102.03	13.074	6.9	7	7	6	0.795	0.827	0.884	1.169	1.096	1.132	1.356	0.00108051
Biological Process	GO:0005984	7	disaccharide metabolic process	0.0312934	O23553	Beta-amylase 3, chloroplastic OS=Arabidopsis thaliana OX=3702 GN=BAM3	0.764	Q1	BAM3	61.352	184.27	54.9	27	37	27	1.177	1.076	1.181	0.918	0.899	0.808	0.764	0.0057166
Biological Process	GO:0072524	5	pyridine-containing compound metabolic process	0.164039	Q9SJQ0	Pyruvate kinase OS=Arabidopsis thaliana OX=3702 GN=At2g36580	1.213	Q3	At2g36580	57.508	178.73	54.6	23	45	7	0.918	0.885	0.895	1.089	1.101	1.084	1.213	8e-05
Biological Process	GO:0072524	5	pyridine-containing compound metabolic process	0.164039	Q9SRZ6	Cytosolic isocitrate dehydrogenase [NADP] OS=Arabidopsis thaliana OX=3702 GN=CICDH	0.774	Q2	CICDH	45.746	218.09	59.8	29	77	25	1.102	1.186	1.126	0.917	0.885	0.839	0.774	0.00160411
Biological Process	GO:0072524	5	pyridine-containing compound metabolic process	0.164039	Q9FKG3	ATP-dependent 6-phosphofructokinase 4, chloroplastic OS=Arabidopsis thaliana OX=3702 GN=PFK4	1.22	Q3	PFK4	58.466	7.1818	14	7	9	3	0.9	0.895	0.906	1.089	1.079	1.128	1.22	0.000140925
Biological Process	GO:0072524	5	pyridine-containing compound metabolic process	0.164039	Q9LMX8	Probable 6-phosphogluconolactonase 1 OS=Arabidopsis thaliana OX=3702 GN=At1g13700	1.298	Q3	At1g13700	29.887	4.3551	7.5	2	3	1	0.804	0.996	0.81	1.063	1.054	1.27	1.298	0.047796
Biological Process	GO:0042793	11	transcription from plastid promoter	0.0103692	F4I0K2	Fructokinase-like 2, chloroplastic OS=Arabidopsis thaliana OX=3702 GN=FLN2	1.324	Q4	FLN2	68.979	17.109	6.2	4	4	4	0.78	0.842	0.949	1.22	1.193	0.992	1.324	0.03222
Biological Process	GO:0042793	11	transcription from plastid promoter	0.0103692	Q8VZV9	Protein PLASTID TRANSCRIPTIONALLY ACTIVE 7 OS=Arabidopsis thaliana OX=3702 GN=PTAC7	0.729	Q1	PTAC7	18.732	6.1849	13	2	2	2	1.086	1.285	1.123	0.846	0.809	0.893	0.729	0.00594
Biological Process	GO:0006970	4	response to osmotic stress	0.0813753	P43296	Cysteine protease RD19A OS=Arabidopsis thaliana OX=3702 GN=RD19A	1.226	Q3	RD19A	40.418	26.862	17.7	5	8	5	0.841	0.892	0.951	1.053	1.142	1.095	1.226	0.008623
Biological Process	GO:0006970	4	response to osmotic stress	0.0813753	Q0PGJ6	NADPH-dependent aldo-keto reductase, chloroplastic OS=Arabidopsis thaliana OX=3702 GN=AKR4C9	1.522	Q4	AKR4C9	35.136	5.7134	13.3	4	6	1	0.758	0.919	0.696	1.17	1.17	1.271	1.522	0.0079777
Biological Process	GO:0006970	4	response to osmotic stress	0.0813753	Q38946	Glutamate dehydrogenase 2 OS=Arabidopsis thaliana OX=3702 GN=GDH2	1.214	Q3	GDH2	44.699	118.84	42.6	16	33	10	0.88	0.987	0.838	1.104	1.017	1.164	1.214	0.035316
Biological Process	GO:0006970	4	response to osmotic stress	0.0813753	Q8VZC3	Delta-1-pyrroline-5-carboxylate dehydrogenase 12A1, mitochondrial OS=Arabidopsis thaliana OX=3702 GN=ALDH12A1	0.741	Q1	ALDH12A1	61.772	111.55	34	15	22	15	1.148	1.162	1.153	0.855	0.791	0.92	0.741	0.020401
Biological Process	GO:0006970	4	response to osmotic stress	0.0813753	P46422	Glutathione S-transferase F2 OS=Arabidopsis thaliana OX=3702 GN=GSTF2	1.326	Q4	GSTF2	24.128	171.47	74.1	15	65	5	0.889	0.96	0.737	1.187	1.133	1.109	1.326	0.023761
Biological Process	GO:0006970	4	response to osmotic stress	0.0813753	Q9SRZ6	Cytosolic isocitrate dehydrogenase [NADP] OS=Arabidopsis thaliana OX=3702 GN=CICDH	0.774	Q2	CICDH	45.746	218.09	59.8	29	77	25	1.102	1.186	1.126	0.917	0.885	0.839	0.774	0.00160411
Biological Process	GO:0006970	4	response to osmotic stress	0.0813753	Q93V74	AT4g34180/F28A23_60 OS=Arabidopsis thaliana OX=3702 GN=At4g34180	1.207	Q3	At4g34180	28.384	52.256	36.5	8	13	4	0.835	0.932	0.896	1.038	1.03	1.146	1.207	0.0162186
Biological Process	GO:0006970	4	response to osmotic stress	0.0813753	Q9LS01	Allene oxide cyclase 3, chloroplastic OS=Arabidopsis thaliana OX=3702 GN=AOC3	1.395	Q4	AOC3	28.398	26.207	31	8	12	4	0.79	0.829	0.874	1.07	1.332	1.076	1.395	0.0134383
Biological Process	GO:0006970	4	response to osmotic stress	0.0813753	Q42112	60S acidic ribosomal protein P0-2 OS=Arabidopsis thaliana OX=3702 GN=RPP0B	1.334	Q4	RPP0B	34.133	56.793	31.2	9	19	9	0.704	0.887	0.951	1.154	1.196	1.04	1.334	0.042419
Biological Process	GO:0006733	6	oxidoreduction coenzyme metabolic process	0.177677	Q9SJQ0	Pyruvate kinase OS=Arabidopsis thaliana OX=3702 GN=At2g36580	1.213	Q3	At2g36580	57.508	178.73	54.6	23	45	7	0.918	0.885	0.895	1.089	1.101	1.084	1.213	8e-05
Biological Process	GO:0006733	6	oxidoreduction coenzyme metabolic process	0.177677	Q9SRZ6	Cytosolic isocitrate dehydrogenase [NADP] OS=Arabidopsis thaliana OX=3702 GN=CICDH	0.774	Q2	CICDH	45.746	218.09	59.8	29	77	25	1.102	1.186	1.126	0.917	0.885	0.839	0.774	0.00160411
Biological Process	GO:0006733	6	oxidoreduction coenzyme metabolic process	0.177677	Q9FKG3	ATP-dependent 6-phosphofructokinase 4, chloroplastic OS=Arabidopsis thaliana OX=3702 GN=PFK4	1.22	Q3	PFK4	58.466	7.1818	14	7	9	3	0.9	0.895	0.906	1.089	1.079	1.128	1.22	0.000140925
Biological Process	GO:0006733	6	oxidoreduction coenzyme metabolic process	0.177677	Q9LMX8	Probable 6-phosphogluconolactonase 1 OS=Arabidopsis thaliana OX=3702 GN=At1g13700	1.298	Q3	At1g13700	29.887	4.3551	7.5	2	3	1	0.804	0.996	0.81	1.063	1.054	1.27	1.298	0.047796
Biological Process	GO:0055114	4	oxidation-reduction process	0.00871245	O80517	Uclacyanin-2 OS=Arabidopsis thaliana OX=3702 GN=At2g44790	1.78	Q4	At2g44790	20.354	2.1243	4	1	2	1	0.69	0.792	0.668	1.233	1.007	1.587	1.78	0.0165372
Biological Process	GO:0055114	4	oxidation-reduction process	0.00871245	Q38946	Glutamate dehydrogenase 2 OS=Arabidopsis thaliana OX=3702 GN=GDH2	1.214	Q3	GDH2	44.699	118.84	42.6	16	33	10	0.88	0.987	0.838	1.104	1.017	1.164	1.214	0.035316
Biological Process	GO:0055114	4	oxidation-reduction process	0.00871245	Q39241	Thioredoxin H5 OS=Arabidopsis thaliana OX=3702 GN=TRX5	1.441	Q4	TRX5	13.122	23.44	47.5	5	14	5	0.862	0.826	0.745	1.105	1.233	1.168	1.441	0.0024027
Biological Process	GO:0055114	4	oxidation-reduction process	0.00871245	Q9LHI0	NADH dehydrogenase [ubiquinone] 1 alpha subcomplex subunit 6 OS=Arabidopsis thaliana OX=3702 GN=At3g12260	0.779	Q2	At3g12260	15.082	44.819	70.7	8	10	8	1.151	1.204	1.086	0.816	0.88	0.984	0.779	0.0153179
Biological Process	GO:0055114	4	oxidation-reduction process	0.00871245	Q9LY15	Peptide methionine sulfoxide reductase A2 OS=Arabidopsis thaliana OX=3702 GN=MRSA2	1.259	Q3	MRSA2	24.434	84.076	43.6	7	15	6	0.848	0.862	0.977	1.007	1.229	1.148	1.259	0.035698
Biological Process	GO:0055114	4	oxidation-reduction process	0.00871245	P46422	Glutathione S-transferase F2 OS=Arabidopsis thaliana OX=3702 GN=GSTF2	1.326	Q4	GSTF2	24.128	171.47	74.1	15	65	5	0.889	0.96	0.737	1.187	1.133	1.109	1.326	0.023761
Biological Process	GO:0055114	4	oxidation-reduction process	0.00871245	Q02971	Cinnamyl alcohol dehydrogenase 7 OS=Arabidopsis thaliana OX=3702 GN=CAD7	0.702	Q1	CAD7	38.245	53.603	37.5	12	14	12	1.096	1.079	1.378	0.852	0.814	0.828	0.702	0.0122817
Biological Process	GO:0055114	4	oxidation-reduction process	0.00871245	Q9SRZ6	Cytosolic isocitrate dehydrogenase [NADP] OS=Arabidopsis thaliana OX=3702 GN=CICDH	0.774	Q2	CICDH	45.746	218.09	59.8	29	77	25	1.102	1.186	1.126	0.917	0.885	0.839	0.774	0.00160411
Biological Process	GO:0055114	4	oxidation-reduction process	0.00871245	Q9FLY0	Protein SAR DEFICIENT 4 OS=Arabidopsis thaliana OX=3702 GN=SARD4	1.207	Q3	SARD4	35.223	15.695	13.2	5	6	5	0.926	0.895	0.897	1.096	1.095	1.089	1.207	7.6571e-05
Biological Process	GO:0055114	4	oxidation-reduction process	0.00871245	F4JRV2	Superoxide dismutase OS=Arabidopsis thaliana OX=3702 GN=FSD1	1.35	Q4	FSD1	21.098	19.826	26.9	6	14	6	0.809	0.849	0.897	1.165	1.267	1.018	1.35	0.013441
Biological Process	GO:0055114	4	oxidation-reduction process	0.00871245	B3H5M0	Monodehydroascorbate reductase OS=Arabidopsis thaliana OX=3702 GN=MDHAR	1.944	Q4	MDHAR	47.593	47.012	18.2	7	8	7	0.598	0.78	0.621	1.206	1.604	1.077	1.944	0.0104556
Biological Process	GO:0055114	4	oxidation-reduction process	0.00871245	Q9FLV0	Protein DOWNY MILDEW RESISTANCE 6 OS=Arabidopsis thaliana OX=3702 GN=DMR6	1.673	Q4	DMR6	39.363	20.472	18.5	6	6	6	0.791	0.701	0.75	1.147	1.528	1.075	1.673	0.0113792
Biological Process	GO:0055114	4	oxidation-reduction process	0.00871245	Q39101	Ferritin-1, chloroplastic OS=Arabidopsis thaliana OX=3702 GN=FER1	1.237	Q3	FER1	28.178	49.811	35.3	7	10	7	0.931	0.846	0.893	1.069	1.213	1.02	1.237	0.023042
Biological Process	GO:0055114	4	oxidation-reduction process	0.00871245	Q8LD49	Thioredoxin X, chloroplastic OS=Arabidopsis thaliana OX=3702 GN=ATHX	0.777	Q2	ATHX	19.648	17.463	17	3	5	3	1.207	1.053	1.137	0.796	0.978	0.866	0.777	0.023856
Biological Process	GO:0055114	4	oxidation-reduction process	0.00871245	Q94A68	Uncharacterized oxidoreductase At1g06690, chloroplastic OS=Arabidopsis thaliana OX=3702 GN=At1g06690	0.82	Q2	At1g06690	41.497	44.294	24.9	9	11	9	1.178	1.041	1.086	0.932	0.854	0.923	0.82	0.0121843
Biological Process	GO:0055114	4	oxidation-reduction process	0.00871245	Q43387	Peroxidase 71 OS=Arabidopsis thaliana OX=3702 GN=PER71	1.246	Q3	PER71	34.889	38.15	27.1	7	9	7	0.895	0.992	0.787	1.142	1.063	1.128	1.246	0.033537
Biological Process	GO:0055114	4	oxidation-reduction process	0.00871245	Q9SB81	Peroxidase 42 OS=Arabidopsis thaliana OX=3702 GN=PER42	0.744	Q1	PER42	37.294	90.388	47.3	11	14	11	1.075	1.107	1.27	0.845	0.832	0.89	0.744	0.0060162
Biological Process	GO:0055114	4	oxidation-reduction process	0.00871245	Q1H537	Divinyl chlorophyllide a 8-vinyl-reductase, chloroplastic OS=Arabidopsis thaliana OX=3702 GN=DVR	0.523	Q1	DVR	45.892	27.833	20.1	9	12	9	1.379	1.303	1.32	0.692	0.719	0.684	0.523	4.61e-06
Biological Process	GO:0055114	4	oxidation-reduction process	0.00871245	Q0PGJ6	NADPH-dependent aldo-keto reductase, chloroplastic OS=Arabidopsis thaliana OX=3702 GN=AKR4C9	1.522	Q4	AKR4C9	35.136	5.7134	13.3	4	6	1	0.758	0.919	0.696	1.17	1.17	1.271	1.522	0.0079777
Biological Process	GO:0055114	4	oxidation-reduction process	0.00871245	Q9LSQ5	NAD(P)H dehydrogenase (quinone) FQR1 OS=Arabidopsis thaliana OX=3702 GN=FQR1	0.677	Q1	FQR1	21.796	90.289	56.4	9	20	9	1.164	1.25	1.197	0.81	0.777	0.857	0.677	0.00037657
Biological Process	GO:0055114	4	oxidation-reduction process	0.00871245	Q8VZC3	Delta-1-pyrroline-5-carboxylate dehydrogenase 12A1, mitochondrial OS=Arabidopsis thaliana OX=3702 GN=ALDH12A1	0.741	Q1	ALDH12A1	61.772	111.55	34	15	22	15	1.148	1.162	1.153	0.855	0.791	0.92	0.741	0.020401
Biological Process	GO:0055114	4	oxidation-reduction process	0.00871245	Q94A09	tRNA (carboxymethyluridine(34)-5-O)-methyltransferase OS=Arabidopsis thaliana OX=3702 GN=TRM9	0.736	Q1	TRM9	44.959	40.908	22.3	8	8	8	1.104	1.154	1.224	0.829	0.867	0.867	0.736	0.00079575
Biological Process	GO:0055114	4	oxidation-reduction process	0.00871245	Q9ZV52	EG45-like domain containing protein 2 OS=Arabidopsis thaliana OX=3702 GN=EGC2	1.81	Q4	EGC2	14.518	5.6029	14.6	2	2	2	0.8	0.627	0.697	1.232	1.324	1.288	1.81	0.00124478
Biological Process	GO:0055114	4	oxidation-reduction process	0.00871245	P0DKI3	Tropinone reductase homolog At1g07440 OS=Arabidopsis thaliana OX=3702 GN=At1g07440	0.792	Q2	At1g07440	28.332	17.877	27.1	5	7	5	1.153	1.183	1.036	0.864	0.801	1.007	0.792	0.040076
Biological Process	GO:0055114	4	oxidation-reduction process	0.00871245	Q9SKK4	Probable 2-oxoacid dependent dioxygenase OS=Arabidopsis thaliana OX=3702 GN=GSL-OH	1.235	Q3	GSL-OH	40.351	80.208	33.1	10	26	10	0.837	0.982	0.873	1.111	1.123	1.09	1.235	0.0118226
Biological Process	GO:0055114	4	oxidation-reduction process	0.00871245	Q949Y3	Bifunctional purple acid phosphatase 26 OS=Arabidopsis thaliana OX=3702 GN=PAP26	0.178	Q1	PAP26	55.009	105.35	30.7	11	16	11	1.75	1.686	1.722	0.305	0.303	0.309	0.178	7.5396e-09
Biological Process	GO:0055114	4	oxidation-reduction process	0.00871245	Q9SV71	Cytochrome b561 and DOMON domain-containing protein At4g12980 OS=Arabidopsis thaliana OX=3702 GN=At4g12980	0.814	Q2	At4g12980	42.228	24.178	14.7	6	7	6	1.174	1.054	1.09	0.92	0.891	0.89	0.814	0.0036827
Biological Process	GO:0055114	4	oxidation-reduction process	0.00871245	F4ITT3	Lycopene beta/epsilon cyclase protein OS=Arabidopsis thaliana OX=3702 GN=At2g32640	0.617	Q1	At2g32640	42.308	8.3083	7	2	2	2	1.31	1.274	1.167	0.768	0.761	0.784	0.617	0.000178979
Biological Process	GO:0055114	4	oxidation-reduction process	0.00871245	Q9SQR4	NADPH-dependent aldehyde reductase-like protein, chloroplastic OS=Arabidopsis thaliana OX=3702 GN=At3g03980	1.35	Q4	At3g03980	28.146	38.523	34.4	6	7	5	0.815	0.833	0.897	1.115	1.231	1.09	1.35	0.0031788
Biological Process	GO:0098771	7	inorganic ion homeostasis	0.323312	Q949Y3	Bifunctional purple acid phosphatase 26 OS=Arabidopsis thaliana OX=3702 GN=PAP26	0.178	Q1	PAP26	55.009	105.35	30.7	11	16	11	1.75	1.686	1.722	0.305	0.303	0.309	0.178	7.5396e-09
Biological Process	GO:0098771	7	inorganic ion homeostasis	0.323312	Q39101	Ferritin-1, chloroplastic OS=Arabidopsis thaliana OX=3702 GN=FER1	1.237	Q3	FER1	28.178	49.811	35.3	7	10	7	0.931	0.846	0.893	1.069	1.213	1.02	1.237	0.023042
Biological Process	GO:0016052	5	carbohydrate catabolic process	0.117537	Q9SJQ0	Pyruvate kinase OS=Arabidopsis thaliana OX=3702 GN=At2g36580	1.213	Q3	At2g36580	57.508	178.73	54.6	23	45	7	0.918	0.885	0.895	1.089	1.101	1.084	1.213	8e-05
Biological Process	GO:0016052	5	carbohydrate catabolic process	0.117537	O24603	Endochitinase CHI OS=Arabidopsis thaliana OX=3702 GN=CHI	1.945	Q4	CHI	29.775	44.777	29.6	6	8	6	0.784	0.68	0.555	1.339	1.283	1.305	1.945	0.021661
Biological Process	GO:0016052	5	carbohydrate catabolic process	0.117537	Q9FEB5	Phosphoglucan phosphatase DSP4, chloroplastic OS=Arabidopsis thaliana OX=3702 GN=DSP4	0.769	Q1	DSP4	42.625	69.636	23.7	8	11	8	1.143	1.077	1.18	0.875	0.871	0.867	0.769	0.0103351
Biological Process	GO:0016052	5	carbohydrate catabolic process	0.117537	O23553	Beta-amylase 3, chloroplastic OS=Arabidopsis thaliana OX=3702 GN=BAM3	0.764	Q1	BAM3	61.352	184.27	54.9	27	37	27	1.177	1.076	1.181	0.918	0.899	0.808	0.764	0.0057166
Biological Process	GO:0016052	5	carbohydrate catabolic process	0.117537	Q9FKG3	ATP-dependent 6-phosphofructokinase 4, chloroplastic OS=Arabidopsis thaliana OX=3702 GN=PFK4	1.22	Q3	PFK4	58.466	7.1818	14	7	9	3	0.9	0.895	0.906	1.089	1.079	1.128	1.22	0.000140925
Biological Process	GO:0006952	4	defense response	0.00571014	O23171	Methylesterase 9 OS=Arabidopsis thaliana OX=3702 GN=MES9	1.259	Q3	MES9	28.744	4.0543	7.8	2	2	2	0.836	0.944	0.873	1.104	1.077	1.159	1.259	0.0051245
Biological Process	GO:0006952	4	defense response	0.00571014	Q9LEW3	Aspartyl protease AED1 OS=Arabidopsis thaliana OX=3702 GN=AED1	1.438	Q4	AED1	49.473	5.6353	5.2	3	3	3	0.985	0.832	0.644	1.123	1.236	1.181	1.438	0.040576
Biological Process	GO:0006952	4	defense response	0.00571014	Q9SLM6	Glutathione S-transferase F3 OS=Arabidopsis thaliana OX=3702 GN=GSTF3	1.245	Q3	GSTF3	24.12	12.136	50.5	12	36	2	0.971	0.937	0.766	1.117	1.155	1.057	1.245	0.045905
Biological Process	GO:0006952	4	defense response	0.00571014	Q39241	Thioredoxin H5 OS=Arabidopsis thaliana OX=3702 GN=TRX5	1.441	Q4	TRX5	13.122	23.44	47.5	5	14	5	0.862	0.826	0.745	1.105	1.233	1.168	1.441	0.0024027
Biological Process	GO:0006952	4	defense response	0.00571014	Q8VZC7	Probable disease resistance protein At5g45510 OS=Arabidopsis thaliana OX=3702 GN=At5g45510	1.411	Q4	At5g45510	137.92	9.5368	5	6	6	6	0.666	1.013	0.8	1.14	1.252	1.105	1.411	0.048158
Biological Process	GO:0006952	4	defense response	0.00571014	P46422	Glutathione S-transferase F2 OS=Arabidopsis thaliana OX=3702 GN=GSTF2	1.326	Q4	GSTF2	24.128	171.47	74.1	15	65	5	0.889	0.96	0.737	1.187	1.133	1.109	1.326	0.023761
Biological Process	GO:0006952	4	defense response	0.00571014	Q9SRZ6	Cytosolic isocitrate dehydrogenase [NADP] OS=Arabidopsis thaliana OX=3702 GN=CICDH	0.774	Q2	CICDH	45.746	218.09	59.8	29	77	25	1.102	1.186	1.126	0.917	0.885	0.839	0.774	0.00160411
Biological Process	GO:0006952	4	defense response	0.00571014	Q9S745	Lipase-like PAD4 OS=Arabidopsis thaliana OX=3702 GN=PAD4	1.207	Q3	PAD4	60.984	5.0764	6.3	3	3	3	0.957	0.968	0.795	1.075	1.142	1.067	1.207	0.046376
Biological Process	GO:0006952	4	defense response	0.00571014	Q9FLV0	Protein DOWNY MILDEW RESISTANCE 6 OS=Arabidopsis thaliana OX=3702 GN=DMR6	1.673	Q4	DMR6	39.363	20.472	18.5	6	6	6	0.791	0.701	0.75	1.147	1.528	1.075	1.673	0.0113792
Biological Process	GO:0006952	4	defense response	0.00571014	P28493	Pathogenesis-related protein 5 OS=Arabidopsis thaliana OX=3702 GN=At1g75040	1.733	Q4	At1g75040	25.252	94.262	60.7	11	26	11	0.958	0.631	0.582	1.372	1.296	1.094	1.733	0.027836
Biological Process	GO:0006952	4	defense response	0.00571014	P43296	Cysteine protease RD19A OS=Arabidopsis thaliana OX=3702 GN=RD19A	1.226	Q3	RD19A	40.418	26.862	17.7	5	8	5	0.841	0.892	0.951	1.053	1.142	1.095	1.226	0.008623
Biological Process	GO:0006952	4	defense response	0.00571014	Q43387	Peroxidase 71 OS=Arabidopsis thaliana OX=3702 GN=PER71	1.246	Q3	PER71	34.889	38.15	27.1	7	9	7	0.895	0.992	0.787	1.142	1.063	1.128	1.246	0.033537
Biological Process	GO:0006952	4	defense response	0.00571014	O24603	Endochitinase CHI OS=Arabidopsis thaliana OX=3702 GN=CHI	1.945	Q4	CHI	29.775	44.777	29.6	6	8	6	0.784	0.68	0.555	1.339	1.283	1.305	1.945	0.021661
Biological Process	GO:0006952	4	defense response	0.00571014	Q9ZV52	EG45-like domain containing protein 2 OS=Arabidopsis thaliana OX=3702 GN=EGC2	1.81	Q4	EGC2	14.518	5.6029	14.6	2	2	2	0.8	0.627	0.697	1.232	1.324	1.288	1.81	0.00124478
Biological Process	GO:0006952	4	defense response	0.00571014	O49339	PTI1-like tyrosine-protein kinase 2 OS=Arabidopsis thaliana OX=3702 GN=PTI12	1.399	Q4	PTI12	40.5	32.555	32.2	10	13	6	0.863	0.858	0.778	1.116	1.175	1.204	1.399	0.0011403
Biological Process	GO:0006952	4	defense response	0.00571014	P33154	Pathogenesis-related protein 1 OS=Arabidopsis thaliana OX=3702 GN=At2g14610	1.86	Q4	At2g14610	17.677	6.1507	18	3	4	3	0.847	0.625	0.601	1.028	1.407	1.42	1.86	0.0148998
Biological Process	GO:0042435	6	indole-containing compound biosynthetic process	0.01927	P25269	Tryptophan synthase beta chain 2, chloroplastic OS=Arabidopsis thaliana OX=3702 GN=TSB2	1.451	Q4	TSB2	51.6	39.202	34.1	17	33	4	0.752	0.789	0.896	1.135	1.223	1.178	1.451	0.0026969
Biological Process	GO:0042435	6	indole-containing compound biosynthetic process	0.01927	P32962	Nitrilase 2 OS=Arabidopsis thaliana OX=3702 GN=NIT2	1.633	Q4	NIT2	37.153	52.67	47.5	14	33	5	0.776	0.874	0.617	1.31	1.054	1.338	1.633	0.0178037
Biological Process	GO:0042435	6	indole-containing compound biosynthetic process	0.01927	Q9SRD4	Indole glucosinolate O-methyltransferase 5 OS=Arabidopsis thaliana OX=3702 GN=IGMT5	1.391	Q4	IGMT5	40.222	31.023	16.3	4	4	4	0.788	0.868	0.844	1.036	1.42	1.021	1.391	0.045842
Biological Process	GO:0051707	5	response to other organism	0.000228685	O23171	Methylesterase 9 OS=Arabidopsis thaliana OX=3702 GN=MES9	1.259	Q3	MES9	28.744	4.0543	7.8	2	2	2	0.836	0.944	0.873	1.104	1.077	1.159	1.259	0.0051245
Biological Process	GO:0051707	5	response to other organism	0.000228685	Q9LEW3	Aspartyl protease AED1 OS=Arabidopsis thaliana OX=3702 GN=AED1	1.438	Q4	AED1	49.473	5.6353	5.2	3	3	3	0.985	0.832	0.644	1.123	1.236	1.181	1.438	0.040576
Biological Process	GO:0051707	5	response to other organism	0.000228685	Q9SLM6	Glutathione S-transferase F3 OS=Arabidopsis thaliana OX=3702 GN=GSTF3	1.245	Q3	GSTF3	24.12	12.136	50.5	12	36	2	0.971	0.937	0.766	1.117	1.155	1.057	1.245	0.045905
Biological Process	GO:0051707	5	response to other organism	0.000228685	Q39241	Thioredoxin H5 OS=Arabidopsis thaliana OX=3702 GN=TRX5	1.441	Q4	TRX5	13.122	23.44	47.5	5	14	5	0.862	0.826	0.745	1.105	1.233	1.168	1.441	0.0024027
Biological Process	GO:0051707	5	response to other organism	0.000228685	P46422	Glutathione S-transferase F2 OS=Arabidopsis thaliana OX=3702 GN=GSTF2	1.326	Q4	GSTF2	24.128	171.47	74.1	15	65	5	0.889	0.96	0.737	1.187	1.133	1.109	1.326	0.023761
Biological Process	GO:0051707	5	response to other organism	0.000228685	Q02971	Cinnamyl alcohol dehydrogenase 7 OS=Arabidopsis thaliana OX=3702 GN=CAD7	0.702	Q1	CAD7	38.245	53.603	37.5	12	14	12	1.096	1.079	1.378	0.852	0.814	0.828	0.702	0.0122817
Biological Process	GO:0051707	5	response to other organism	0.000228685	Q9SRZ6	Cytosolic isocitrate dehydrogenase [NADP] OS=Arabidopsis thaliana OX=3702 GN=CICDH	0.774	Q2	CICDH	45.746	218.09	59.8	29	77	25	1.102	1.186	1.126	0.917	0.885	0.839	0.774	0.00160411
Biological Process	GO:0051707	5	response to other organism	0.000228685	Q9S745	Lipase-like PAD4 OS=Arabidopsis thaliana OX=3702 GN=PAD4	1.207	Q3	PAD4	60.984	5.0764	6.3	3	3	3	0.957	0.968	0.795	1.075	1.142	1.067	1.207	0.046376
Biological Process	GO:0051707	5	response to other organism	0.000228685	Q9FLV0	Protein DOWNY MILDEW RESISTANCE 6 OS=Arabidopsis thaliana OX=3702 GN=DMR6	1.673	Q4	DMR6	39.363	20.472	18.5	6	6	6	0.791	0.701	0.75	1.147	1.528	1.075	1.673	0.0113792
Biological Process	GO:0051707	5	response to other organism	0.000228685	Q39101	Ferritin-1, chloroplastic OS=Arabidopsis thaliana OX=3702 GN=FER1	1.237	Q3	FER1	28.178	49.811	35.3	7	10	7	0.931	0.846	0.893	1.069	1.213	1.02	1.237	0.023042
Biological Process	GO:0051707	5	response to other organism	0.000228685	P28493	Pathogenesis-related protein 5 OS=Arabidopsis thaliana OX=3702 GN=At1g75040	1.733	Q4	At1g75040	25.252	94.262	60.7	11	26	11	0.958	0.631	0.582	1.372	1.296	1.094	1.733	0.027836
Biological Process	GO:0051707	5	response to other organism	0.000228685	Q43387	Peroxidase 71 OS=Arabidopsis thaliana OX=3702 GN=PER71	1.246	Q3	PER71	34.889	38.15	27.1	7	9	7	0.895	0.992	0.787	1.142	1.063	1.128	1.246	0.033537
Biological Process	GO:0051707	5	response to other organism	0.000228685	P43296	Cysteine protease RD19A OS=Arabidopsis thaliana OX=3702 GN=RD19A	1.226	Q3	RD19A	40.418	26.862	17.7	5	8	5	0.841	0.892	0.951	1.053	1.142	1.095	1.226	0.008623
Biological Process	GO:0051707	5	response to other organism	0.000228685	O24603	Endochitinase CHI OS=Arabidopsis thaliana OX=3702 GN=CHI	1.945	Q4	CHI	29.775	44.777	29.6	6	8	6	0.784	0.68	0.555	1.339	1.283	1.305	1.945	0.021661
Biological Process	GO:0051707	5	response to other organism	0.000228685	Q9ZV52	EG45-like domain containing protein 2 OS=Arabidopsis thaliana OX=3702 GN=EGC2	1.81	Q4	EGC2	14.518	5.6029	14.6	2	2	2	0.8	0.627	0.697	1.232	1.324	1.288	1.81	0.00124478
Biological Process	GO:0051707	5	response to other organism	0.000228685	Q39232	Sucrose transport protein SUC1 OS=Arabidopsis thaliana OX=3702 GN=SUC1	1.318	Q4	SUC1	54.858	8.7801	4.9	2	3	2	0.87	0.866	0.848	1.07	1.189	1.147	1.318	0.00099786
Biological Process	GO:0051707	5	response to other organism	0.000228685	Q9LS01	Allene oxide cyclase 3, chloroplastic OS=Arabidopsis thaliana OX=3702 GN=AOC3	1.395	Q4	AOC3	28.398	26.207	31	8	12	4	0.79	0.829	0.874	1.07	1.332	1.076	1.395	0.0134383
Biological Process	GO:0051707	5	response to other organism	0.000228685	P33154	Pathogenesis-related protein 1 OS=Arabidopsis thaliana OX=3702 GN=At2g14610	1.86	Q4	At2g14610	17.677	6.1507	18	3	4	3	0.847	0.625	0.601	1.028	1.407	1.42	1.86	0.0148998
Biological Process	GO:0045087	5	innate immune response	0.00862101	Q9S745	Lipase-like PAD4 OS=Arabidopsis thaliana OX=3702 GN=PAD4	1.207	Q3	PAD4	60.984	5.0764	6.3	3	3	3	0.957	0.968	0.795	1.075	1.142	1.067	1.207	0.046376
Biological Process	GO:0045087	5	innate immune response	0.00862101	O23171	Methylesterase 9 OS=Arabidopsis thaliana OX=3702 GN=MES9	1.259	Q3	MES9	28.744	4.0543	7.8	2	2	2	0.836	0.944	0.873	1.104	1.077	1.159	1.259	0.0051245
Biological Process	GO:0045087	5	innate immune response	0.00862101	Q9LEW3	Aspartyl protease AED1 OS=Arabidopsis thaliana OX=3702 GN=AED1	1.438	Q4	AED1	49.473	5.6353	5.2	3	3	3	0.985	0.832	0.644	1.123	1.236	1.181	1.438	0.040576
Biological Process	GO:0045087	5	innate immune response	0.00862101	O24603	Endochitinase CHI OS=Arabidopsis thaliana OX=3702 GN=CHI	1.945	Q4	CHI	29.775	44.777	29.6	6	8	6	0.784	0.68	0.555	1.339	1.283	1.305	1.945	0.021661
Biological Process	GO:0045087	5	innate immune response	0.00862101	P28493	Pathogenesis-related protein 5 OS=Arabidopsis thaliana OX=3702 GN=At1g75040	1.733	Q4	At1g75040	25.252	94.262	60.7	11	26	11	0.958	0.631	0.582	1.372	1.296	1.094	1.733	0.027836
Biological Process	GO:0045087	5	innate immune response	0.00862101	P33154	Pathogenesis-related protein 1 OS=Arabidopsis thaliana OX=3702 GN=At2g14610	1.86	Q4	At2g14610	17.677	6.1507	18	3	4	3	0.847	0.625	0.601	1.028	1.407	1.42	1.86	0.0148998
Biological Process	GO:0045087	5	innate immune response	0.00862101	Q9ZV52	EG45-like domain containing protein 2 OS=Arabidopsis thaliana OX=3702 GN=EGC2	1.81	Q4	EGC2	14.518	5.6029	14.6	2	2	2	0.8	0.627	0.697	1.232	1.324	1.288	1.81	0.00124478
Biological Process	GO:0000398	12	mRNA splicing, via spliceosome	0.150481	Q9XFD1	Nuclear cap-binding protein subunit 2 OS=Arabidopsis thaliana OX=3702 GN=CBP20	1.252	Q3	CBP20	29.609	6.6544	7.8	2	2	2	0.87	0.945	0.848	1.18	1.034	1.119	1.252	0.0112958
Biological Process	GO:0000398	12	mRNA splicing, via spliceosome	0.150481	Q42404	U1 small nuclear ribonucleoprotein 70 kDa OS=Arabidopsis thaliana OX=3702 GN=RNU1	1.221	Q3	RNU1	50.388	33.22	17.8	7	9	7	0.865	0.855	1	1.039	1.095	1.186	1.221	0.034139
Biological Process	GO:0000398	12	mRNA splicing, via spliceosome	0.150481	A0A1I9LRM5	LUC7 related protein OS=Arabidopsis thaliana OX=3702 GN=UNE6	1.306	Q4	UNE6	38.407	7.6	26.2	9	9	2	0.769	0.859	0.966	1.161	1.038	1.189	1.306	0.025922
Biological Process	GO:0072593	4	reactive oxygen species metabolic process	0.00851118	Q43387	Peroxidase 71 OS=Arabidopsis thaliana OX=3702 GN=PER71	1.246	Q3	PER71	34.889	38.15	27.1	7	9	7	0.895	0.992	0.787	1.142	1.063	1.128	1.246	0.033537
Biological Process	GO:0072593	4	reactive oxygen species metabolic process	0.00851118	Q9SB81	Peroxidase 42 OS=Arabidopsis thaliana OX=3702 GN=PER42	0.744	Q1	PER42	37.294	90.388	47.3	11	14	11	1.075	1.107	1.27	0.845	0.832	0.89	0.744	0.0060162
Biological Process	GO:0072593	4	reactive oxygen species metabolic process	0.00851118	Q949Y3	Bifunctional purple acid phosphatase 26 OS=Arabidopsis thaliana OX=3702 GN=PAP26	0.178	Q1	PAP26	55.009	105.35	30.7	11	16	11	1.75	1.686	1.722	0.305	0.303	0.309	0.178	7.5396e-09
Biological Process	GO:0072593	4	reactive oxygen species metabolic process	0.00851118	F4JRV2	Superoxide dismutase OS=Arabidopsis thaliana OX=3702 GN=FSD1	1.35	Q4	FSD1	21.098	19.826	26.9	6	14	6	0.809	0.849	0.897	1.165	1.267	1.018	1.35	0.013441
Biological Process	GO:0072593	4	reactive oxygen species metabolic process	0.00851118	Q8VZC3	Delta-1-pyrroline-5-carboxylate dehydrogenase 12A1, mitochondrial OS=Arabidopsis thaliana OX=3702 GN=ALDH12A1	0.741	Q1	ALDH12A1	61.772	111.55	34	15	22	15	1.148	1.162	1.153	0.855	0.791	0.92	0.741	0.020401
Biological Process	GO:0016032	5	viral process	0.099142	P93829	PRA1 family protein D OS=Arabidopsis thaliana OX=3702 GN=PRA1D	1.212	Q3	PRA1D	19.325	2.1372	6	1	1	1	0.977	0.912	0.825	1.02	1.174	1.095	1.212	0.038844
Biological Process	GO:0016032	5	viral process	0.099142	O24603	Endochitinase CHI OS=Arabidopsis thaliana OX=3702 GN=CHI	1.945	Q4	CHI	29.775	44.777	29.6	6	8	6	0.784	0.68	0.555	1.339	1.283	1.305	1.945	0.021661
Biological Process	GO:0016032	5	viral process	0.099142	P28493	Pathogenesis-related protein 5 OS=Arabidopsis thaliana OX=3702 GN=At1g75040	1.733	Q4	At1g75040	25.252	94.262	60.7	11	26	11	0.958	0.631	0.582	1.372	1.296	1.094	1.733	0.027836
Biological Process	GO:0001666	6	response to hypoxia	0.00545856	Q9S745	Lipase-like PAD4 OS=Arabidopsis thaliana OX=3702 GN=PAD4	1.207	Q3	PAD4	60.984	5.0764	6.3	3	3	3	0.957	0.968	0.795	1.075	1.142	1.067	1.207	0.046376
Biological Process	GO:0001666	6	response to hypoxia	0.00545856	Q501E6	Flotillin-like protein 1 OS=Arabidopsis thaliana OX=3702 GN=FLOT1	1.271	Q3	FLOT1	52.309	58.223	35.5	15	17	15	0.97	0.897	0.819	1.126	1.102	1.186	1.271	0.010697
Biological Process	GO:0001666	6	response to hypoxia	0.00545856	Q9LDV4	Alanine aminotransferase 2, mitochondrial OS=Arabidopsis thaliana OX=3702 GN=ALAAT2	1.213	Q3	ALAAT2	59.51	8.5191	14.3	10	14	4	0.835	0.949	0.924	1.099	1.075	1.11	1.213	0.0083808
Biological Process	GO:0009311	6	oligosaccharide metabolic process	0.0431608	Q39232	Sucrose transport protein SUC1 OS=Arabidopsis thaliana OX=3702 GN=SUC1	1.318	Q4	SUC1	54.858	8.7801	4.9	2	3	2	0.87	0.866	0.848	1.07	1.189	1.147	1.318	0.00099786
Biological Process	GO:0009311	6	oligosaccharide metabolic process	0.0431608	F4HQ76	Sucrose synthase OS=Arabidopsis thaliana OX=3702 GN=SUS6	1.356	Q4	SUS6	102.03	13.074	6.9	7	7	6	0.795	0.827	0.884	1.169	1.096	1.132	1.356	0.00108051
Biological Process	GO:0009311	6	oligosaccharide metabolic process	0.0431608	O23553	Beta-amylase 3, chloroplastic OS=Arabidopsis thaliana OX=3702 GN=BAM3	0.764	Q1	BAM3	61.352	184.27	54.9	27	37	27	1.177	1.076	1.181	0.918	0.899	0.808	0.764	0.0057166
Biological Process	GO:0071478	5	cellular response to radiation	0.262893	Q8W207	COP9 signalosome complex subunit 2 OS=Arabidopsis thaliana OX=3702 GN=CSN2	1.36	Q4	CSN2	51.186	4.5139	3.9	2	2	2	0.901	0.836	0.8	1.335	1.102	1.013	1.36	0.027242
Biological Process	GO:0071478	5	cellular response to radiation	0.262893	Q39089	Protein PALE CRESS, chloroplastic OS=Arabidopsis thaliana OX=3702 GN=PAC	0.608	Q1	PAC	36.611	8.4843	11.5	4	4	4	1.405	1.248	1.143	0.776	0.688	0.844	0.608	0.0041155
Biological Process	GO:0006470	8	protein dephosphorylation	0.323312	F4IFQ0	Serine/threonine-protein phosphatase OS=Arabidopsis thaliana OX=3702 GN=BSL3	1.544	Q4	BSL3	107.02	2.3219	15.6	12	15	1	0.804	0.763	0.782	1.358	1.099	1.17	1.544	0.0026221
Biological Process	GO:0006470	8	protein dephosphorylation	0.323312	Q9FEB5	Phosphoglucan phosphatase DSP4, chloroplastic OS=Arabidopsis thaliana OX=3702 GN=DSP4	0.769	Q1	DSP4	42.625	69.636	23.7	8	11	8	1.143	1.077	1.18	0.875	0.871	0.867	0.769	0.0103351
Biological Process	GO:1901565	5	organonitrogen compound catabolic process	0.0255738	Q93V74	AT4g34180/F28A23_60 OS=Arabidopsis thaliana OX=3702 GN=At4g34180	1.207	Q3	At4g34180	28.384	52.256	36.5	8	13	4	0.835	0.932	0.896	1.038	1.03	1.146	1.207	0.0162186
Biological Process	GO:1901565	5	organonitrogen compound catabolic process	0.0255738	O24603	Endochitinase CHI OS=Arabidopsis thaliana OX=3702 GN=CHI	1.945	Q4	CHI	29.775	44.777	29.6	6	8	6	0.784	0.68	0.555	1.339	1.283	1.305	1.945	0.021661
Biological Process	GO:1901565	5	organonitrogen compound catabolic process	0.0255738	Q84QC1	Gamma-glutamylcyclotransferase 2-3 OS=Arabidopsis thaliana OX=3702 GN=GGCT2;3	0.732	Q1	GGCT2;3	22.229	8.1495	19.6	3	4	3	1.101	1.04	1.338	0.836	0.895	0.816	0.732	0.0194429
Biological Process	GO:1901565	5	organonitrogen compound catabolic process	0.0255738	Q8VZC3	Delta-1-pyrroline-5-carboxylate dehydrogenase 12A1, mitochondrial OS=Arabidopsis thaliana OX=3702 GN=ALDH12A1	0.741	Q1	ALDH12A1	61.772	111.55	34	15	22	15	1.148	1.162	1.153	0.855	0.791	0.92	0.741	0.020401
Biological Process	GO:1901565	5	organonitrogen compound catabolic process	0.0255738	Q9M0G0	Glutathione hydrolase 3 OS=Arabidopsis thaliana OX=3702 GN=GGT3	1.211	Q3	GGT3	69.148	5.3686	3	2	2	2	0.898	0.846	0.966	1.07	1.117	1.095	1.211	0.008759
Biological Process	GO:1901565	5	organonitrogen compound catabolic process	0.0255738	Q9LDV4	Alanine aminotransferase 2, mitochondrial OS=Arabidopsis thaliana OX=3702 GN=ALAAT2	1.213	Q3	ALAAT2	59.51	8.5191	14.3	10	14	4	0.835	0.949	0.924	1.099	1.075	1.11	1.213	0.0083808
Biological Process	GO:0019761	9	glucosinolate biosynthetic process	0.0910955	Q9SKK4	Probable 2-oxoacid dependent dioxygenase OS=Arabidopsis thaliana OX=3702 GN=GSL-OH	1.235	Q3	GSL-OH	40.351	80.208	33.1	10	26	10	0.837	0.982	0.873	1.111	1.123	1.09	1.235	0.0118226
Biological Process	GO:0019761	9	glucosinolate biosynthetic process	0.0910955	Q9SRD4	Indole glucosinolate O-methyltransferase 5 OS=Arabidopsis thaliana OX=3702 GN=IGMT5	1.391	Q4	IGMT5	40.222	31.023	16.3	4	4	4	0.788	0.868	0.844	1.036	1.42	1.021	1.391	0.045842
Biological Process	GO:0071495	4	cellular response to endogenous stimulus	0.131072	Q9S745	Lipase-like PAD4 OS=Arabidopsis thaliana OX=3702 GN=PAD4	1.207	Q3	PAD4	60.984	5.0764	6.3	3	3	3	0.957	0.968	0.795	1.075	1.142	1.067	1.207	0.046376
Biological Process	GO:0071495	4	cellular response to endogenous stimulus	0.131072	Q42546	SAL1 phosphatase OS=Arabidopsis thaliana OX=3702 GN=SAL1	0.45	Q1	SAL1	37.564	99.121	28.6	9	13	9	1.311	1.378	1.48	0.616	0.648	0.611	0.45	3.8068e-05
Biological Process	GO:0071495	4	cellular response to endogenous stimulus	0.131072	F4IFQ0	Serine/threonine-protein phosphatase OS=Arabidopsis thaliana OX=3702 GN=BSL3	1.544	Q4	BSL3	107.02	2.3219	15.6	12	15	1	0.804	0.763	0.782	1.358	1.099	1.17	1.544	0.0026221
Biological Process	GO:0071495	4	cellular response to endogenous stimulus	0.131072	Q9LSQ5	NAD(P)H dehydrogenase (quinone) FQR1 OS=Arabidopsis thaliana OX=3702 GN=FQR1	0.677	Q1	FQR1	21.796	90.289	56.4	9	20	9	1.164	1.25	1.197	0.81	0.777	0.857	0.677	0.00037657
Biological Process	GO:0071495	4	cellular response to endogenous stimulus	0.131072	O82328	Gibberellin-regulated protein 7 OS=Arabidopsis thaliana OX=3702 GN=GASA7	1.299	Q3	GASA7	11.381	6.3303	25	3	3	3	0.933	0.837	0.839	1.096	1.094	1.198	1.299	0.0049795
Biological Process	GO:0071495	4	cellular response to endogenous stimulus	0.131072	P46422	Glutathione S-transferase F2 OS=Arabidopsis thaliana OX=3702 GN=GSTF2	1.326	Q4	GSTF2	24.128	171.47	74.1	15	65	5	0.889	0.96	0.737	1.187	1.133	1.109	1.326	0.023761
Biological Process	GO:0031327	7	negative regulation of cellular biosynthetic process	0.38247	Q9XFD1	Nuclear cap-binding protein subunit 2 OS=Arabidopsis thaliana OX=3702 GN=CBP20	1.252	Q3	CBP20	29.609	6.6544	7.8	2	2	2	0.87	0.945	0.848	1.18	1.034	1.119	1.252	0.0112958
Biological Process	GO:0031327	7	negative regulation of cellular biosynthetic process	0.38247	Q8W207	COP9 signalosome complex subunit 2 OS=Arabidopsis thaliana OX=3702 GN=CSN2	1.36	Q4	CSN2	51.186	4.5139	3.9	2	2	2	0.901	0.836	0.8	1.335	1.102	1.013	1.36	0.027242
Biological Process	GO:0090487	5	secondary metabolite catabolic process	0.0840475	Q9SLM6	Glutathione S-transferase F3 OS=Arabidopsis thaliana OX=3702 GN=GSTF3	1.245	Q3	GSTF3	24.12	12.136	50.5	12	36	2	0.971	0.937	0.766	1.117	1.155	1.057	1.245	0.045905
Biological Process	GO:0090487	5	secondary metabolite catabolic process	0.0840475	P46422	Glutathione S-transferase F2 OS=Arabidopsis thaliana OX=3702 GN=GSTF2	1.326	Q4	GSTF2	24.128	171.47	74.1	15	65	5	0.889	0.96	0.737	1.187	1.133	1.109	1.326	0.023761
Biological Process	GO:0006096	13	glycolytic process	0.31473	Q9SJQ0	Pyruvate kinase OS=Arabidopsis thaliana OX=3702 GN=At2g36580	1.213	Q3	At2g36580	57.508	178.73	54.6	23	45	7	0.918	0.885	0.895	1.089	1.101	1.084	1.213	8e-05
Biological Process	GO:0006096	13	glycolytic process	0.31473	Q9FKG3	ATP-dependent 6-phosphofructokinase 4, chloroplastic OS=Arabidopsis thaliana OX=3702 GN=PFK4	1.22	Q3	PFK4	58.466	7.1818	14	7	9	3	0.9	0.895	0.906	1.089	1.079	1.128	1.22	0.000140925
Biological Process	GO:0044272	5	sulfur compound biosynthetic process	0.182308	Q9SXP7	Octanoyltransferase OS=Arabidopsis thaliana OX=3702 GN=LIP2	0.693	Q1	LIP2	26.421	35.357	34	8	9	8	1.191	1.172	1.168	0.848	0.779	0.82	0.693	0.000136469
Biological Process	GO:0044272	5	sulfur compound biosynthetic process	0.182308	Q9SKK4	Probable 2-oxoacid dependent dioxygenase OS=Arabidopsis thaliana OX=3702 GN=GSL-OH	1.235	Q3	GSL-OH	40.351	80.208	33.1	10	26	10	0.837	0.982	0.873	1.111	1.123	1.09	1.235	0.0118226
Biological Process	GO:0044272	5	sulfur compound biosynthetic process	0.182308	Q9S7D8	ATP sulfurylase 4, chloroplastic OS=Arabidopsis thaliana OX=3702 GN=APS4	1.21	Q3	APS4	52.125	11.178	23.5	12	22	4	0.891	0.903	0.899	1.074	1.048	1.136	1.21	0.00142083
Biological Process	GO:0044272	5	sulfur compound biosynthetic process	0.182308	Q9SRD4	Indole glucosinolate O-methyltransferase 5 OS=Arabidopsis thaliana OX=3702 GN=IGMT5	1.391	Q4	IGMT5	40.222	31.023	16.3	4	4	4	0.788	0.868	0.844	1.036	1.42	1.021	1.391	0.045842
Biological Process	GO:0016143	6	S-glycoside metabolic process	0.254235	Q9SKK4	Probable 2-oxoacid dependent dioxygenase OS=Arabidopsis thaliana OX=3702 GN=GSL-OH	1.235	Q3	GSL-OH	40.351	80.208	33.1	10	26	10	0.837	0.982	0.873	1.111	1.123	1.09	1.235	0.0118226
Biological Process	GO:0016143	6	S-glycoside metabolic process	0.254235	Q9SRD4	Indole glucosinolate O-methyltransferase 5 OS=Arabidopsis thaliana OX=3702 GN=IGMT5	1.391	Q4	IGMT5	40.222	31.023	16.3	4	4	4	0.788	0.868	0.844	1.036	1.42	1.021	1.391	0.045842
Biological Process	GO:0010558	7	negative regulation of macromolecule biosynthetic process	0.348887	Q9XFD1	Nuclear cap-binding protein subunit 2 OS=Arabidopsis thaliana OX=3702 GN=CBP20	1.252	Q3	CBP20	29.609	6.6544	7.8	2	2	2	0.87	0.945	0.848	1.18	1.034	1.119	1.252	0.0112958
Biological Process	GO:0010558	7	negative regulation of macromolecule biosynthetic process	0.348887	Q8W207	COP9 signalosome complex subunit 2 OS=Arabidopsis thaliana OX=3702 GN=CSN2	1.36	Q4	CSN2	51.186	4.5139	3.9	2	2	2	0.901	0.836	0.8	1.335	1.102	1.013	1.36	0.027242
Biological Process	GO:0006790	4	sulfur compound metabolic process	0.0941745	Q9SXP7	Octanoyltransferase OS=Arabidopsis thaliana OX=3702 GN=LIP2	0.693	Q1	LIP2	26.421	35.357	34	8	9	8	1.191	1.172	1.168	0.848	0.779	0.82	0.693	0.000136469
Biological Process	GO:0006790	4	sulfur compound metabolic process	0.0941745	Q9SKK4	Probable 2-oxoacid dependent dioxygenase OS=Arabidopsis thaliana OX=3702 GN=GSL-OH	1.235	Q3	GSL-OH	40.351	80.208	33.1	10	26	10	0.837	0.982	0.873	1.111	1.123	1.09	1.235	0.0118226
Biological Process	GO:0006790	4	sulfur compound metabolic process	0.0941745	Q42546	SAL1 phosphatase OS=Arabidopsis thaliana OX=3702 GN=SAL1	0.45	Q1	SAL1	37.564	99.121	28.6	9	13	9	1.311	1.378	1.48	0.616	0.648	0.611	0.45	3.8068e-05
Biological Process	GO:0006790	4	sulfur compound metabolic process	0.0941745	Q9S7D8	ATP sulfurylase 4, chloroplastic OS=Arabidopsis thaliana OX=3702 GN=APS4	1.21	Q3	APS4	52.125	11.178	23.5	12	22	4	0.891	0.903	0.899	1.074	1.048	1.136	1.21	0.00142083
Biological Process	GO:0006790	4	sulfur compound metabolic process	0.0941745	Q84QC1	Gamma-glutamylcyclotransferase 2-3 OS=Arabidopsis thaliana OX=3702 GN=GGCT2;3	0.732	Q1	GGCT2;3	22.229	8.1495	19.6	3	4	3	1.101	1.04	1.338	0.836	0.895	0.816	0.732	0.0194429
Biological Process	GO:0006790	4	sulfur compound metabolic process	0.0941745	Q9SRD4	Indole glucosinolate O-methyltransferase 5 OS=Arabidopsis thaliana OX=3702 GN=IGMT5	1.391	Q4	IGMT5	40.222	31.023	16.3	4	4	4	0.788	0.868	0.844	1.036	1.42	1.021	1.391	0.045842
Biological Process	GO:0006790	4	sulfur compound metabolic process	0.0941745	Q9M0G0	Glutathione hydrolase 3 OS=Arabidopsis thaliana OX=3702 GN=GGT3	1.211	Q3	GGT3	69.148	5.3686	3	2	2	2	0.898	0.846	0.966	1.07	1.117	1.095	1.211	0.008759
Biological Process	GO:0009072	9	aromatic amino acid family metabolic process	0.0944708	P25269	Tryptophan synthase beta chain 2, chloroplastic OS=Arabidopsis thaliana OX=3702 GN=TSB2	1.451	Q4	TSB2	51.6	39.202	34.1	17	33	4	0.752	0.789	0.896	1.135	1.223	1.178	1.451	0.0026969
Biological Process	GO:0009072	9	aromatic amino acid family metabolic process	0.0944708	Q93V74	AT4g34180/F28A23_60 OS=Arabidopsis thaliana OX=3702 GN=At4g34180	1.207	Q3	At4g34180	28.384	52.256	36.5	8	13	4	0.835	0.932	0.896	1.038	1.03	1.146	1.207	0.0162186
Biological Process	GO:0009072	9	aromatic amino acid family metabolic process	0.0944708	A0A1P8B2F0	Glutathione S-transferase zeta 1 OS=Arabidopsis thaliana OX=3702 GN=GSTZ1	1.242	Q3	GSTZ1	21.755	-2	37.5	6	9	1	0.914	0.924	0.839	1.132	1.004	1.19	1.242	0.021662
Biological Process	GO:0014070	5	response to organic cyclic compound	0.00800238	Q9S745	Lipase-like PAD4 OS=Arabidopsis thaliana OX=3702 GN=PAD4	1.207	Q3	PAD4	60.984	5.0764	6.3	3	3	3	0.957	0.968	0.795	1.075	1.142	1.067	1.207	0.046376
Biological Process	GO:0014070	5	response to organic cyclic compound	0.00800238	F4IFQ0	Serine/threonine-protein phosphatase OS=Arabidopsis thaliana OX=3702 GN=BSL3	1.544	Q4	BSL3	107.02	2.3219	15.6	12	15	1	0.804	0.763	0.782	1.358	1.099	1.17	1.544	0.0026221
Biological Process	GO:0014070	5	response to organic cyclic compound	0.00800238	Q9XFD1	Nuclear cap-binding protein subunit 2 OS=Arabidopsis thaliana OX=3702 GN=CBP20	1.252	Q3	CBP20	29.609	6.6544	7.8	2	2	2	0.87	0.945	0.848	1.18	1.034	1.119	1.252	0.0112958
Biological Process	GO:0014070	5	response to organic cyclic compound	0.00800238	O24603	Endochitinase CHI OS=Arabidopsis thaliana OX=3702 GN=CHI	1.945	Q4	CHI	29.775	44.777	29.6	6	8	6	0.784	0.68	0.555	1.339	1.283	1.305	1.945	0.021661
Biological Process	GO:0014070	5	response to organic cyclic compound	0.00800238	Q9FLV0	Protein DOWNY MILDEW RESISTANCE 6 OS=Arabidopsis thaliana OX=3702 GN=DMR6	1.673	Q4	DMR6	39.363	20.472	18.5	6	6	6	0.791	0.701	0.75	1.147	1.528	1.075	1.673	0.0113792
Biological Process	GO:0014070	5	response to organic cyclic compound	0.00800238	P33154	Pathogenesis-related protein 1 OS=Arabidopsis thaliana OX=3702 GN=At2g14610	1.86	Q4	At2g14610	17.677	6.1507	18	3	4	3	0.847	0.625	0.601	1.028	1.407	1.42	1.86	0.0148998
Biological Process	GO:0009179	10	purine ribonucleoside diphosphate metabolic process	0.323312	Q9SJQ0	Pyruvate kinase OS=Arabidopsis thaliana OX=3702 GN=At2g36580	1.213	Q3	At2g36580	57.508	178.73	54.6	23	45	7	0.918	0.885	0.895	1.089	1.101	1.084	1.213	8e-05
Biological Process	GO:0009179	10	purine ribonucleoside diphosphate metabolic process	0.323312	Q9FKG3	ATP-dependent 6-phosphofructokinase 4, chloroplastic OS=Arabidopsis thaliana OX=3702 GN=PFK4	1.22	Q3	PFK4	58.466	7.1818	14	7	9	3	0.9	0.895	0.906	1.089	1.079	1.128	1.22	0.000140925
Biological Process	GO:0009739	6	response to gibberellin	0.0517348	Q8VZ56	Alpha-amylase 1 OS=Arabidopsis thaliana OX=3702 GN=AMY1	1.456	Q4	AMY1	47.377	24.922	13.7	4	4	4	0.802	0.882	0.753	1.29	1.035	1.223	1.456	0.009824
Biological Process	GO:0009739	6	response to gibberellin	0.0517348	O82328	Gibberellin-regulated protein 7 OS=Arabidopsis thaliana OX=3702 GN=GASA7	1.299	Q3	GASA7	11.381	6.3303	25	3	3	3	0.933	0.837	0.839	1.096	1.094	1.198	1.299	0.0049795
Biological Process	GO:0007264	7	small GTPase mediated signal transduction	0.340394	Q9LIK1	ADP-ribosylation factor C1 OS=Arabidopsis thaliana OX=3702 GN=ARFC1	0.833	Q2	ARFC1	20.548	4.0054	7.7	1	1	1	1.006	1.092	1.185	0.903	0.982	0.849	0.833	0.044945
Biological Process	GO:0007264	7	small GTPase mediated signal transduction	0.340394	Q9LZD4	Ras-related protein RABE1d OS=Arabidopsis thaliana OX=3702 GN=RABE1D	0.542	Q1	RABE1D	24.037	10.759	31	7	12	1	1.38	1.253	1.304	0.668	0.672	0.794	0.542	0.00062203
Biological Process	GO:0071482	6	cellular response to light stimulus	0.262893	Q8W207	COP9 signalosome complex subunit 2 OS=Arabidopsis thaliana OX=3702 GN=CSN2	1.36	Q4	CSN2	51.186	4.5139	3.9	2	2	2	0.901	0.836	0.8	1.335	1.102	1.013	1.36	0.027242
Biological Process	GO:0071482	6	cellular response to light stimulus	0.262893	Q39089	Protein PALE CRESS, chloroplastic OS=Arabidopsis thaliana OX=3702 GN=PAC	0.608	Q1	PAC	36.611	8.4843	11.5	4	4	4	1.405	1.248	1.143	0.776	0.688	0.844	0.608	0.0041155
Biological Process	GO:0046395	8	carboxylic acid catabolic process	0.0751843	Q93V74	AT4g34180/F28A23_60 OS=Arabidopsis thaliana OX=3702 GN=At4g34180	1.207	Q3	At4g34180	28.384	52.256	36.5	8	13	4	0.835	0.932	0.896	1.038	1.03	1.146	1.207	0.0162186
Biological Process	GO:0046395	8	carboxylic acid catabolic process	0.0751843	Q9FLV0	Protein DOWNY MILDEW RESISTANCE 6 OS=Arabidopsis thaliana OX=3702 GN=DMR6	1.673	Q4	DMR6	39.363	20.472	18.5	6	6	6	0.791	0.701	0.75	1.147	1.528	1.075	1.673	0.0113792
Biological Process	GO:0046395	8	carboxylic acid catabolic process	0.0751843	Q8VZC3	Delta-1-pyrroline-5-carboxylate dehydrogenase 12A1, mitochondrial OS=Arabidopsis thaliana OX=3702 GN=ALDH12A1	0.741	Q1	ALDH12A1	61.772	111.55	34	15	22	15	1.148	1.162	1.153	0.855	0.791	0.92	0.741	0.020401
Biological Process	GO:0046395	8	carboxylic acid catabolic process	0.0751843	Q9LDV4	Alanine aminotransferase 2, mitochondrial OS=Arabidopsis thaliana OX=3702 GN=ALAAT2	1.213	Q3	ALAAT2	59.51	8.5191	14.3	10	14	4	0.835	0.949	0.924	1.099	1.075	1.11	1.213	0.0083808
Biological Process	GO:0018958	5	phenol-containing compound metabolic process	0.0212317	O23171	Methylesterase 9 OS=Arabidopsis thaliana OX=3702 GN=MES9	1.259	Q3	MES9	28.744	4.0543	7.8	2	2	2	0.836	0.944	0.873	1.104	1.077	1.159	1.259	0.0051245
Biological Process	GO:0018958	5	phenol-containing compound metabolic process	0.0212317	Q9FLV0	Protein DOWNY MILDEW RESISTANCE 6 OS=Arabidopsis thaliana OX=3702 GN=DMR6	1.673	Q4	DMR6	39.363	20.472	18.5	6	6	6	0.791	0.701	0.75	1.147	1.528	1.075	1.673	0.0113792
Biological Process	GO:0006576	7	cellular biogenic amine metabolic process	0.128612	P25269	Tryptophan synthase beta chain 2, chloroplastic OS=Arabidopsis thaliana OX=3702 GN=TSB2	1.451	Q4	TSB2	51.6	39.202	34.1	17	33	4	0.752	0.789	0.896	1.135	1.223	1.178	1.451	0.0026969
Biological Process	GO:0006576	7	cellular biogenic amine metabolic process	0.128612	Q93V74	AT4g34180/F28A23_60 OS=Arabidopsis thaliana OX=3702 GN=At4g34180	1.207	Q3	At4g34180	28.384	52.256	36.5	8	13	4	0.835	0.932	0.896	1.038	1.03	1.146	1.207	0.0162186
Biological Process	GO:0000375	10	RNA splicing, via transesterification reactions	0.184613	Q9XFD1	Nuclear cap-binding protein subunit 2 OS=Arabidopsis thaliana OX=3702 GN=CBP20	1.252	Q3	CBP20	29.609	6.6544	7.8	2	2	2	0.87	0.945	0.848	1.18	1.034	1.119	1.252	0.0112958
Biological Process	GO:0000375	10	RNA splicing, via transesterification reactions	0.184613	Q42404	U1 small nuclear ribonucleoprotein 70 kDa OS=Arabidopsis thaliana OX=3702 GN=RNU1	1.221	Q3	RNU1	50.388	33.22	17.8	7	9	7	0.865	0.855	1	1.039	1.095	1.186	1.221	0.034139
Biological Process	GO:0000375	10	RNA splicing, via transesterification reactions	0.184613	A0A1I9LRM5	LUC7 related protein OS=Arabidopsis thaliana OX=3702 GN=UNE6	1.306	Q4	UNE6	38.407	7.6	26.2	9	9	2	0.769	0.859	0.966	1.161	1.038	1.189	1.306	0.025922
Biological Process	GO:0009617	6	response to bacterium	0.0751421	Q02971	Cinnamyl alcohol dehydrogenase 7 OS=Arabidopsis thaliana OX=3702 GN=CAD7	0.702	Q1	CAD7	38.245	53.603	37.5	12	14	12	1.096	1.079	1.378	0.852	0.814	0.828	0.702	0.0122817
Biological Process	GO:0009617	6	response to bacterium	0.0751421	P43296	Cysteine protease RD19A OS=Arabidopsis thaliana OX=3702 GN=RD19A	1.226	Q3	RD19A	40.418	26.862	17.7	5	8	5	0.841	0.892	0.951	1.053	1.142	1.095	1.226	0.008623
Biological Process	GO:0009617	6	response to bacterium	0.0751421	Q9SRZ6	Cytosolic isocitrate dehydrogenase [NADP] OS=Arabidopsis thaliana OX=3702 GN=CICDH	0.774	Q2	CICDH	45.746	218.09	59.8	29	77	25	1.102	1.186	1.126	0.917	0.885	0.839	0.774	0.00160411
Biological Process	GO:0009617	6	response to bacterium	0.0751421	Q9S745	Lipase-like PAD4 OS=Arabidopsis thaliana OX=3702 GN=PAD4	1.207	Q3	PAD4	60.984	5.0764	6.3	3	3	3	0.957	0.968	0.795	1.075	1.142	1.067	1.207	0.046376
Biological Process	GO:0009617	6	response to bacterium	0.0751421	Q9FLV0	Protein DOWNY MILDEW RESISTANCE 6 OS=Arabidopsis thaliana OX=3702 GN=DMR6	1.673	Q4	DMR6	39.363	20.472	18.5	6	6	6	0.791	0.701	0.75	1.147	1.528	1.075	1.673	0.0113792
Biological Process	GO:0009617	6	response to bacterium	0.0751421	Q39101	Ferritin-1, chloroplastic OS=Arabidopsis thaliana OX=3702 GN=FER1	1.237	Q3	FER1	28.178	49.811	35.3	7	10	7	0.931	0.846	0.893	1.069	1.213	1.02	1.237	0.023042
Biological Process	GO:0009617	6	response to bacterium	0.0751421	P46422	Glutathione S-transferase F2 OS=Arabidopsis thaliana OX=3702 GN=GSTF2	1.326	Q4	GSTF2	24.128	171.47	74.1	15	65	5	0.889	0.96	0.737	1.187	1.133	1.109	1.326	0.023761
Biological Process	GO:0042537	5	benzene-containing compound metabolic process	0.000625253	O23171	Methylesterase 9 OS=Arabidopsis thaliana OX=3702 GN=MES9	1.259	Q3	MES9	28.744	4.0543	7.8	2	2	2	0.836	0.944	0.873	1.104	1.077	1.159	1.259	0.0051245
Biological Process	GO:0042537	5	benzene-containing compound metabolic process	0.000625253	Q93V74	AT4g34180/F28A23_60 OS=Arabidopsis thaliana OX=3702 GN=At4g34180	1.207	Q3	At4g34180	28.384	52.256	36.5	8	13	4	0.835	0.932	0.896	1.038	1.03	1.146	1.207	0.0162186
Biological Process	GO:0042537	5	benzene-containing compound metabolic process	0.000625253	Q9FLV0	Protein DOWNY MILDEW RESISTANCE 6 OS=Arabidopsis thaliana OX=3702 GN=DMR6	1.673	Q4	DMR6	39.363	20.472	18.5	6	6	6	0.791	0.701	0.75	1.147	1.528	1.075	1.673	0.0113792
Biological Process	GO:0016054	6	organic acid catabolic process	0.0751843	Q93V74	AT4g34180/F28A23_60 OS=Arabidopsis thaliana OX=3702 GN=At4g34180	1.207	Q3	At4g34180	28.384	52.256	36.5	8	13	4	0.835	0.932	0.896	1.038	1.03	1.146	1.207	0.0162186
Biological Process	GO:0016054	6	organic acid catabolic process	0.0751843	Q9FLV0	Protein DOWNY MILDEW RESISTANCE 6 OS=Arabidopsis thaliana OX=3702 GN=DMR6	1.673	Q4	DMR6	39.363	20.472	18.5	6	6	6	0.791	0.701	0.75	1.147	1.528	1.075	1.673	0.0113792
Biological Process	GO:0016054	6	organic acid catabolic process	0.0751843	Q8VZC3	Delta-1-pyrroline-5-carboxylate dehydrogenase 12A1, mitochondrial OS=Arabidopsis thaliana OX=3702 GN=ALDH12A1	0.741	Q1	ALDH12A1	61.772	111.55	34	15	22	15	1.148	1.162	1.153	0.855	0.791	0.92	0.741	0.020401
Biological Process	GO:0016054	6	organic acid catabolic process	0.0751843	Q9LDV4	Alanine aminotransferase 2, mitochondrial OS=Arabidopsis thaliana OX=3702 GN=ALAAT2	1.213	Q3	ALAAT2	59.51	8.5191	14.3	10	14	4	0.835	0.949	0.924	1.099	1.075	1.11	1.213	0.0083808
Biological Process	GO:0006757	12	ATP generation from ADP	0.31473	Q9SJQ0	Pyruvate kinase OS=Arabidopsis thaliana OX=3702 GN=At2g36580	1.213	Q3	At2g36580	57.508	178.73	54.6	23	45	7	0.918	0.885	0.895	1.089	1.101	1.084	1.213	8e-05
Biological Process	GO:0006757	12	ATP generation from ADP	0.31473	Q9FKG3	ATP-dependent 6-phosphofructokinase 4, chloroplastic OS=Arabidopsis thaliana OX=3702 GN=PFK4	1.22	Q3	PFK4	58.466	7.1818	14	7	9	3	0.9	0.895	0.906	1.089	1.079	1.128	1.22	0.000140925
Biological Process	GO:0006739	11	NADP metabolic process	0.128612	Q9SRZ6	Cytosolic isocitrate dehydrogenase [NADP] OS=Arabidopsis thaliana OX=3702 GN=CICDH	0.774	Q2	CICDH	45.746	218.09	59.8	29	77	25	1.102	1.186	1.126	0.917	0.885	0.839	0.774	0.00160411
Biological Process	GO:0006739	11	NADP metabolic process	0.128612	Q9LMX8	Probable 6-phosphogluconolactonase 1 OS=Arabidopsis thaliana OX=3702 GN=At1g13700	1.298	Q3	At1g13700	29.887	4.3551	7.5	2	3	1	0.804	0.996	0.81	1.063	1.054	1.27	1.298	0.047796
Biological Process	GO:1901606	10	alpha-amino acid catabolic process	0.0606955	Q93V74	AT4g34180/F28A23_60 OS=Arabidopsis thaliana OX=3702 GN=At4g34180	1.207	Q3	At4g34180	28.384	52.256	36.5	8	13	4	0.835	0.932	0.896	1.038	1.03	1.146	1.207	0.0162186
Biological Process	GO:1901606	10	alpha-amino acid catabolic process	0.0606955	Q8VZC3	Delta-1-pyrroline-5-carboxylate dehydrogenase 12A1, mitochondrial OS=Arabidopsis thaliana OX=3702 GN=ALDH12A1	0.741	Q1	ALDH12A1	61.772	111.55	34	15	22	15	1.148	1.162	1.153	0.855	0.791	0.92	0.741	0.020401
Biological Process	GO:1901606	10	alpha-amino acid catabolic process	0.0606955	Q9LDV4	Alanine aminotransferase 2, mitochondrial OS=Arabidopsis thaliana OX=3702 GN=ALAAT2	1.213	Q3	ALAAT2	59.51	8.5191	14.3	10	14	4	0.835	0.949	0.924	1.099	1.075	1.11	1.213	0.0083808
Biological Process	GO:0044764	3	multi-organism cellular process	0.123825	P93829	PRA1 family protein D OS=Arabidopsis thaliana OX=3702 GN=PRA1D	1.212	Q3	PRA1D	19.325	2.1372	6	1	1	1	0.977	0.912	0.825	1.02	1.174	1.095	1.212	0.038844
Biological Process	GO:0044764	3	multi-organism cellular process	0.123825	O24603	Endochitinase CHI OS=Arabidopsis thaliana OX=3702 GN=CHI	1.945	Q4	CHI	29.775	44.777	29.6	6	8	6	0.784	0.68	0.555	1.339	1.283	1.305	1.945	0.021661
Biological Process	GO:0044764	3	multi-organism cellular process	0.123825	P28493	Pathogenesis-related protein 5 OS=Arabidopsis thaliana OX=3702 GN=At1g75040	1.733	Q4	At1g75040	25.252	94.262	60.7	11	26	11	0.958	0.631	0.582	1.372	1.296	1.094	1.733	0.027836
Biological Process	GO:0006979	4	response to oxidative stress	0.139527	Q43387	Peroxidase 71 OS=Arabidopsis thaliana OX=3702 GN=PER71	1.246	Q3	PER71	34.889	38.15	27.1	7	9	7	0.895	0.992	0.787	1.142	1.063	1.128	1.246	0.033537
Biological Process	GO:0006979	4	response to oxidative stress	0.139527	Q9SB81	Peroxidase 42 OS=Arabidopsis thaliana OX=3702 GN=PER42	0.744	Q1	PER42	37.294	90.388	47.3	11	14	11	1.075	1.107	1.27	0.845	0.832	0.89	0.744	0.0060162
Biological Process	GO:0006979	4	response to oxidative stress	0.139527	F4JRV2	Superoxide dismutase OS=Arabidopsis thaliana OX=3702 GN=FSD1	1.35	Q4	FSD1	21.098	19.826	26.9	6	14	6	0.809	0.849	0.897	1.165	1.267	1.018	1.35	0.013441
Biological Process	GO:0006979	4	response to oxidative stress	0.139527	Q39241	Thioredoxin H5 OS=Arabidopsis thaliana OX=3702 GN=TRX5	1.441	Q4	TRX5	13.122	23.44	47.5	5	14	5	0.862	0.826	0.745	1.105	1.233	1.168	1.441	0.0024027
Biological Process	GO:0006979	4	response to oxidative stress	0.139527	Q39101	Ferritin-1, chloroplastic OS=Arabidopsis thaliana OX=3702 GN=FER1	1.237	Q3	FER1	28.178	49.811	35.3	7	10	7	0.931	0.846	0.893	1.069	1.213	1.02	1.237	0.023042
Biological Process	GO:0006979	4	response to oxidative stress	0.139527	Q9LY15	Peptide methionine sulfoxide reductase A2 OS=Arabidopsis thaliana OX=3702 GN=MRSA2	1.259	Q3	MRSA2	24.434	84.076	43.6	7	15	6	0.848	0.862	0.977	1.007	1.229	1.148	1.259	0.035698
Biological Process	GO:0006979	4	response to oxidative stress	0.139527	Q8LD49	Thioredoxin X, chloroplastic OS=Arabidopsis thaliana OX=3702 GN=ATHX	0.777	Q2	ATHX	19.648	17.463	17	3	5	3	1.207	1.053	1.137	0.796	0.978	0.866	0.777	0.023856
Biological Process	GO:0046488	8	phosphatidylinositol metabolic process	0.064023	Q42546	SAL1 phosphatase OS=Arabidopsis thaliana OX=3702 GN=SAL1	0.45	Q1	SAL1	37.564	99.121	28.6	9	13	9	1.311	1.378	1.48	0.616	0.648	0.611	0.45	3.8068e-05
Biological Process	GO:0046488	8	phosphatidylinositol metabolic process	0.064023	Q9LUK5	Phosphatidylinositol-glycan biosynthesis class X-like protein OS=Arabidopsis thaliana OX=3702 GN=MSD23.3	0.796	Q2	MSD23.3	33.702	18.712	6.1	1	1	1	1.061	1.134	1.162	0.893	0.86	0.919	0.796	0.0023807
Biological Process	GO:0034599	5	cellular response to oxidative stress	0.0261086	F4JRV2	Superoxide dismutase OS=Arabidopsis thaliana OX=3702 GN=FSD1	1.35	Q4	FSD1	21.098	19.826	26.9	6	14	6	0.809	0.849	0.897	1.165	1.267	1.018	1.35	0.013441
Biological Process	GO:0034599	5	cellular response to oxidative stress	0.0261086	Q39241	Thioredoxin H5 OS=Arabidopsis thaliana OX=3702 GN=TRX5	1.441	Q4	TRX5	13.122	23.44	47.5	5	14	5	0.862	0.826	0.745	1.105	1.233	1.168	1.441	0.0024027
Biological Process	GO:0034599	5	cellular response to oxidative stress	0.0261086	Q9LY15	Peptide methionine sulfoxide reductase A2 OS=Arabidopsis thaliana OX=3702 GN=MRSA2	1.259	Q3	MRSA2	24.434	84.076	43.6	7	15	6	0.848	0.862	0.977	1.007	1.229	1.148	1.259	0.035698
Biological Process	GO:0034599	5	cellular response to oxidative stress	0.0261086	Q8LD49	Thioredoxin X, chloroplastic OS=Arabidopsis thaliana OX=3702 GN=ATHX	0.777	Q2	ATHX	19.648	17.463	17	3	5	3	1.207	1.053	1.137	0.796	0.978	0.866	0.777	0.023856
Biological Process	GO:0009251	7	glucan catabolic process	0.0910955	Q9FEB5	Phosphoglucan phosphatase DSP4, chloroplastic OS=Arabidopsis thaliana OX=3702 GN=DSP4	0.769	Q1	DSP4	42.625	69.636	23.7	8	11	8	1.143	1.077	1.18	0.875	0.871	0.867	0.769	0.0103351
Biological Process	GO:0009251	7	glucan catabolic process	0.0910955	O23553	Beta-amylase 3, chloroplastic OS=Arabidopsis thaliana OX=3702 GN=BAM3	0.764	Q1	BAM3	61.352	184.27	54.9	27	37	27	1.177	1.076	1.181	0.918	0.899	0.808	0.764	0.0057166
Biological Process	GO:1900376	6	regulation of secondary metabolite biosynthetic process	0.00310128	Q9SKK4	Probable 2-oxoacid dependent dioxygenase OS=Arabidopsis thaliana OX=3702 GN=GSL-OH	1.235	Q3	GSL-OH	40.351	80.208	33.1	10	26	10	0.837	0.982	0.873	1.111	1.123	1.09	1.235	0.0118226
Biological Process	GO:1900376	6	regulation of secondary metabolite biosynthetic process	0.00310128	Q9S745	Lipase-like PAD4 OS=Arabidopsis thaliana OX=3702 GN=PAD4	1.207	Q3	PAD4	60.984	5.0764	6.3	3	3	3	0.957	0.968	0.795	1.075	1.142	1.067	1.207	0.046376
Biological Process	GO:0044273	5	sulfur compound catabolic process	0.0840475	Q84QC1	Gamma-glutamylcyclotransferase 2-3 OS=Arabidopsis thaliana OX=3702 GN=GGCT2;3	0.732	Q1	GGCT2;3	22.229	8.1495	19.6	3	4	3	1.101	1.04	1.338	0.836	0.895	0.816	0.732	0.0194429
Biological Process	GO:0044273	5	sulfur compound catabolic process	0.0840475	Q9M0G0	Glutathione hydrolase 3 OS=Arabidopsis thaliana OX=3702 GN=GGT3	1.211	Q3	GGT3	69.148	5.3686	3	2	2	2	0.898	0.846	0.966	1.07	1.117	1.095	1.211	0.008759
Biological Process	GO:0042762	6	regulation of sulfur metabolic process	0.00752015	Q9SKK4	Probable 2-oxoacid dependent dioxygenase OS=Arabidopsis thaliana OX=3702 GN=GSL-OH	1.235	Q3	GSL-OH	40.351	80.208	33.1	10	26	10	0.837	0.982	0.873	1.111	1.123	1.09	1.235	0.0118226
Biological Process	GO:0042762	6	regulation of sulfur metabolic process	0.00752015	Q9S745	Lipase-like PAD4 OS=Arabidopsis thaliana OX=3702 GN=PAD4	1.207	Q3	PAD4	60.984	5.0764	6.3	3	3	3	0.957	0.968	0.795	1.075	1.142	1.067	1.207	0.046376
Biological Process	GO:0043207	4	response to external biotic stimulus	0.000238106	O23171	Methylesterase 9 OS=Arabidopsis thaliana OX=3702 GN=MES9	1.259	Q3	MES9	28.744	4.0543	7.8	2	2	2	0.836	0.944	0.873	1.104	1.077	1.159	1.259	0.0051245
Biological Process	GO:0043207	4	response to external biotic stimulus	0.000238106	Q9LEW3	Aspartyl protease AED1 OS=Arabidopsis thaliana OX=3702 GN=AED1	1.438	Q4	AED1	49.473	5.6353	5.2	3	3	3	0.985	0.832	0.644	1.123	1.236	1.181	1.438	0.040576
Biological Process	GO:0043207	4	response to external biotic stimulus	0.000238106	Q9SLM6	Glutathione S-transferase F3 OS=Arabidopsis thaliana OX=3702 GN=GSTF3	1.245	Q3	GSTF3	24.12	12.136	50.5	12	36	2	0.971	0.937	0.766	1.117	1.155	1.057	1.245	0.045905
Biological Process	GO:0043207	4	response to external biotic stimulus	0.000238106	Q39241	Thioredoxin H5 OS=Arabidopsis thaliana OX=3702 GN=TRX5	1.441	Q4	TRX5	13.122	23.44	47.5	5	14	5	0.862	0.826	0.745	1.105	1.233	1.168	1.441	0.0024027
Biological Process	GO:0043207	4	response to external biotic stimulus	0.000238106	P46422	Glutathione S-transferase F2 OS=Arabidopsis thaliana OX=3702 GN=GSTF2	1.326	Q4	GSTF2	24.128	171.47	74.1	15	65	5	0.889	0.96	0.737	1.187	1.133	1.109	1.326	0.023761
Biological Process	GO:0043207	4	response to external biotic stimulus	0.000238106	Q02971	Cinnamyl alcohol dehydrogenase 7 OS=Arabidopsis thaliana OX=3702 GN=CAD7	0.702	Q1	CAD7	38.245	53.603	37.5	12	14	12	1.096	1.079	1.378	0.852	0.814	0.828	0.702	0.0122817
Biological Process	GO:0043207	4	response to external biotic stimulus	0.000238106	Q9SRZ6	Cytosolic isocitrate dehydrogenase [NADP] OS=Arabidopsis thaliana OX=3702 GN=CICDH	0.774	Q2	CICDH	45.746	218.09	59.8	29	77	25	1.102	1.186	1.126	0.917	0.885	0.839	0.774	0.00160411
Biological Process	GO:0043207	4	response to external biotic stimulus	0.000238106	Q9S745	Lipase-like PAD4 OS=Arabidopsis thaliana OX=3702 GN=PAD4	1.207	Q3	PAD4	60.984	5.0764	6.3	3	3	3	0.957	0.968	0.795	1.075	1.142	1.067	1.207	0.046376
Biological Process	GO:0043207	4	response to external biotic stimulus	0.000238106	Q9FLV0	Protein DOWNY MILDEW RESISTANCE 6 OS=Arabidopsis thaliana OX=3702 GN=DMR6	1.673	Q4	DMR6	39.363	20.472	18.5	6	6	6	0.791	0.701	0.75	1.147	1.528	1.075	1.673	0.0113792
Biological Process	GO:0043207	4	response to external biotic stimulus	0.000238106	Q39101	Ferritin-1, chloroplastic OS=Arabidopsis thaliana OX=3702 GN=FER1	1.237	Q3	FER1	28.178	49.811	35.3	7	10	7	0.931	0.846	0.893	1.069	1.213	1.02	1.237	0.023042
Biological Process	GO:0043207	4	response to external biotic stimulus	0.000238106	P28493	Pathogenesis-related protein 5 OS=Arabidopsis thaliana OX=3702 GN=At1g75040	1.733	Q4	At1g75040	25.252	94.262	60.7	11	26	11	0.958	0.631	0.582	1.372	1.296	1.094	1.733	0.027836
Biological Process	GO:0043207	4	response to external biotic stimulus	0.000238106	Q43387	Peroxidase 71 OS=Arabidopsis thaliana OX=3702 GN=PER71	1.246	Q3	PER71	34.889	38.15	27.1	7	9	7	0.895	0.992	0.787	1.142	1.063	1.128	1.246	0.033537
Biological Process	GO:0043207	4	response to external biotic stimulus	0.000238106	P43296	Cysteine protease RD19A OS=Arabidopsis thaliana OX=3702 GN=RD19A	1.226	Q3	RD19A	40.418	26.862	17.7	5	8	5	0.841	0.892	0.951	1.053	1.142	1.095	1.226	0.008623
Biological Process	GO:0043207	4	response to external biotic stimulus	0.000238106	O24603	Endochitinase CHI OS=Arabidopsis thaliana OX=3702 GN=CHI	1.945	Q4	CHI	29.775	44.777	29.6	6	8	6	0.784	0.68	0.555	1.339	1.283	1.305	1.945	0.021661
Biological Process	GO:0043207	4	response to external biotic stimulus	0.000238106	Q9ZV52	EG45-like domain containing protein 2 OS=Arabidopsis thaliana OX=3702 GN=EGC2	1.81	Q4	EGC2	14.518	5.6029	14.6	2	2	2	0.8	0.627	0.697	1.232	1.324	1.288	1.81	0.00124478
Biological Process	GO:0043207	4	response to external biotic stimulus	0.000238106	Q39232	Sucrose transport protein SUC1 OS=Arabidopsis thaliana OX=3702 GN=SUC1	1.318	Q4	SUC1	54.858	8.7801	4.9	2	3	2	0.87	0.866	0.848	1.07	1.189	1.147	1.318	0.00099786
Biological Process	GO:0043207	4	response to external biotic stimulus	0.000238106	Q9LS01	Allene oxide cyclase 3, chloroplastic OS=Arabidopsis thaliana OX=3702 GN=AOC3	1.395	Q4	AOC3	28.398	26.207	31	8	12	4	0.79	0.829	0.874	1.07	1.332	1.076	1.395	0.0134383
Biological Process	GO:0043207	4	response to external biotic stimulus	0.000238106	P33154	Pathogenesis-related protein 1 OS=Arabidopsis thaliana OX=3702 GN=At2g14610	1.86	Q4	At2g14610	17.677	6.1507	18	3	4	3	0.847	0.625	0.601	1.028	1.407	1.42	1.86	0.0148998
Biological Process	GO:0006662	6	glycerol ether metabolic process	0.0771779	Q39241	Thioredoxin H5 OS=Arabidopsis thaliana OX=3702 GN=TRX5	1.441	Q4	TRX5	13.122	23.44	47.5	5	14	5	0.862	0.826	0.745	1.105	1.233	1.168	1.441	0.0024027
Biological Process	GO:0006662	6	glycerol ether metabolic process	0.0771779	Q8LD49	Thioredoxin X, chloroplastic OS=Arabidopsis thaliana OX=3702 GN=ATHX	0.777	Q2	ATHX	19.648	17.463	17	3	5	3	1.207	1.053	1.137	0.796	0.978	0.866	0.777	0.023856
Biological Process	GO:0006400	11	tRNA modification	0.160745	Q7XBQ8	Uncharacterized protein At1g09290 (Fragment) OS=Arabidopsis thaliana OX=3702 GN=At1g09290	0.75	Q1	At1g09290	38.497	2.1187	6.3	1	1	1	1.243	1.269	0.946	0.888	0.867	0.84	0.75	0.043997
Biological Process	GO:0006400	11	tRNA modification	0.160745	Q94A09	tRNA (carboxymethyluridine(34)-5-O)-methyltransferase OS=Arabidopsis thaliana OX=3702 GN=TRM9	0.736	Q1	TRM9	44.959	40.908	22.3	8	8	8	1.104	1.154	1.224	0.829	0.867	0.867	0.736	0.00079575
Biological Process	GO:0044282	5	small molecule catabolic process	0.191688	Q93V74	AT4g34180/F28A23_60 OS=Arabidopsis thaliana OX=3702 GN=At4g34180	1.207	Q3	At4g34180	28.384	52.256	36.5	8	13	4	0.835	0.932	0.896	1.038	1.03	1.146	1.207	0.0162186
Biological Process	GO:0044282	5	small molecule catabolic process	0.191688	Q9FLV0	Protein DOWNY MILDEW RESISTANCE 6 OS=Arabidopsis thaliana OX=3702 GN=DMR6	1.673	Q4	DMR6	39.363	20.472	18.5	6	6	6	0.791	0.701	0.75	1.147	1.528	1.075	1.673	0.0113792
Biological Process	GO:0044282	5	small molecule catabolic process	0.191688	Q8VZC3	Delta-1-pyrroline-5-carboxylate dehydrogenase 12A1, mitochondrial OS=Arabidopsis thaliana OX=3702 GN=ALDH12A1	0.741	Q1	ALDH12A1	61.772	111.55	34	15	22	15	1.148	1.162	1.153	0.855	0.791	0.92	0.741	0.020401
Biological Process	GO:0044282	5	small molecule catabolic process	0.191688	Q9LDV4	Alanine aminotransferase 2, mitochondrial OS=Arabidopsis thaliana OX=3702 GN=ALAAT2	1.213	Q3	ALAAT2	59.51	8.5191	14.3	10	14	4	0.835	0.949	0.924	1.099	1.075	1.11	1.213	0.0083808
Biological Process	GO:0000272	6	polysaccharide catabolic process	0.103905	O24603	Endochitinase CHI OS=Arabidopsis thaliana OX=3702 GN=CHI	1.945	Q4	CHI	29.775	44.777	29.6	6	8	6	0.784	0.68	0.555	1.339	1.283	1.305	1.945	0.021661
Biological Process	GO:0000272	6	polysaccharide catabolic process	0.103905	Q9FEB5	Phosphoglucan phosphatase DSP4, chloroplastic OS=Arabidopsis thaliana OX=3702 GN=DSP4	0.769	Q1	DSP4	42.625	69.636	23.7	8	11	8	1.143	1.077	1.18	0.875	0.871	0.867	0.769	0.0103351
Biological Process	GO:0000272	6	polysaccharide catabolic process	0.103905	O23553	Beta-amylase 3, chloroplastic OS=Arabidopsis thaliana OX=3702 GN=BAM3	0.764	Q1	BAM3	61.352	184.27	54.9	27	37	27	1.177	1.076	1.181	0.918	0.899	0.808	0.764	0.0057166
Biological Process	GO:0009698	5	phenylpropanoid metabolic process	0.160745	Q43387	Peroxidase 71 OS=Arabidopsis thaliana OX=3702 GN=PER71	1.246	Q3	PER71	34.889	38.15	27.1	7	9	7	0.895	0.992	0.787	1.142	1.063	1.128	1.246	0.033537
Biological Process	GO:0009698	5	phenylpropanoid metabolic process	0.160745	Q02971	Cinnamyl alcohol dehydrogenase 7 OS=Arabidopsis thaliana OX=3702 GN=CAD7	0.702	Q1	CAD7	38.245	53.603	37.5	12	14	12	1.096	1.079	1.378	0.852	0.814	0.828	0.702	0.0122817
Biological Process	GO:0016311	6	dephosphorylation	0.26616	Q949Y3	Bifunctional purple acid phosphatase 26 OS=Arabidopsis thaliana OX=3702 GN=PAP26	0.178	Q1	PAP26	55.009	105.35	30.7	11	16	11	1.75	1.686	1.722	0.305	0.303	0.309	0.178	7.5396e-09
Biological Process	GO:0016311	6	dephosphorylation	0.26616	Q42546	SAL1 phosphatase OS=Arabidopsis thaliana OX=3702 GN=SAL1	0.45	Q1	SAL1	37.564	99.121	28.6	9	13	9	1.311	1.378	1.48	0.616	0.648	0.611	0.45	3.8068e-05
Biological Process	GO:0016311	6	dephosphorylation	0.26616	F4IFQ0	Serine/threonine-protein phosphatase OS=Arabidopsis thaliana OX=3702 GN=BSL3	1.544	Q4	BSL3	107.02	2.3219	15.6	12	15	1	0.804	0.763	0.782	1.358	1.099	1.17	1.544	0.0026221
Biological Process	GO:0016311	6	dephosphorylation	0.26616	Q9FEB5	Phosphoglucan phosphatase DSP4, chloroplastic OS=Arabidopsis thaliana OX=3702 GN=DSP4	0.769	Q1	DSP4	42.625	69.636	23.7	8	11	8	1.143	1.077	1.18	0.875	0.871	0.867	0.769	0.0103351
Biological Process	GO:0009411	6	response to UV	0.194143	Q9S745	Lipase-like PAD4 OS=Arabidopsis thaliana OX=3702 GN=PAD4	1.207	Q3	PAD4	60.984	5.0764	6.3	3	3	3	0.957	0.968	0.795	1.075	1.142	1.067	1.207	0.046376
Biological Process	GO:0009411	6	response to UV	0.194143	P28493	Pathogenesis-related protein 5 OS=Arabidopsis thaliana OX=3702 GN=At1g75040	1.733	Q4	At1g75040	25.252	94.262	60.7	11	26	11	0.958	0.631	0.582	1.372	1.296	1.094	1.733	0.027836
Biological Process	GO:0010941	5	regulation of cell death	0.0840475	Q9S745	Lipase-like PAD4 OS=Arabidopsis thaliana OX=3702 GN=PAD4	1.207	Q3	PAD4	60.984	5.0764	6.3	3	3	3	0.957	0.968	0.795	1.075	1.142	1.067	1.207	0.046376
Biological Process	GO:0010941	5	regulation of cell death	0.0840475	Q93V74	AT4g34180/F28A23_60 OS=Arabidopsis thaliana OX=3702 GN=At4g34180	1.207	Q3	At4g34180	28.384	52.256	36.5	8	13	4	0.835	0.932	0.896	1.038	1.03	1.146	1.207	0.0162186
Biological Process	GO:0010150	9	leaf senescence	0.09831	Q9S745	Lipase-like PAD4 OS=Arabidopsis thaliana OX=3702 GN=PAD4	1.207	Q3	PAD4	60.984	5.0764	6.3	3	3	3	0.957	0.968	0.795	1.075	1.142	1.067	1.207	0.046376
Biological Process	GO:0010150	9	leaf senescence	0.09831	O24603	Endochitinase CHI OS=Arabidopsis thaliana OX=3702 GN=CHI	1.945	Q4	CHI	29.775	44.777	29.6	6	8	6	0.784	0.68	0.555	1.339	1.283	1.305	1.945	0.021661
Biological Process	GO:0019760	8	glucosinolate metabolic process	0.254235	Q9SKK4	Probable 2-oxoacid dependent dioxygenase OS=Arabidopsis thaliana OX=3702 GN=GSL-OH	1.235	Q3	GSL-OH	40.351	80.208	33.1	10	26	10	0.837	0.982	0.873	1.111	1.123	1.09	1.235	0.0118226
Biological Process	GO:0019760	8	glucosinolate metabolic process	0.254235	Q9SRD4	Indole glucosinolate O-methyltransferase 5 OS=Arabidopsis thaliana OX=3702 GN=IGMT5	1.391	Q4	IGMT5	40.222	31.023	16.3	4	4	4	0.788	0.868	0.844	1.036	1.42	1.021	1.391	0.045842
Biological Process	GO:0002181	9	cytoplasmic translation	0.0464325	Q9LH85	60S acidic ribosomal protein P2-3 OS=Arabidopsis thaliana OX=3702 GN=RPP2C	1.437	Q4	RPP2C	11.735	7.5624	22.6	2	2	2	0.827	0.788	0.837	1.085	1.411	1.028	1.437	0.023835
Biological Process	GO:0002181	9	cytoplasmic translation	0.0464325	Q9LXM8	60S acidic ribosomal protein P2-4 OS=Arabidopsis thaliana OX=3702 GN=RPP2D	1.208	Q3	RPP2D	11.015	21.537	50.5	3	5	2	0.904	0.868	0.942	1.106	1.134	1.039	1.208	0.005777
Biological Process	GO:0002181	9	cytoplasmic translation	0.0464325	Q9SLF7	60S acidic ribosomal protein P2-2 OS=Arabidopsis thaliana OX=3702 GN=RPP2B	1.237	Q3	RPP2B	11.444	83.333	64.3	7	17	4	0.769	0.923	0.993	1.069	1.127	1.125	1.237	0.049036
Biological Process	GO:0044106	6	cellular amine metabolic process	0.128612	P25269	Tryptophan synthase beta chain 2, chloroplastic OS=Arabidopsis thaliana OX=3702 GN=TSB2	1.451	Q4	TSB2	51.6	39.202	34.1	17	33	4	0.752	0.789	0.896	1.135	1.223	1.178	1.451	0.0026969
Biological Process	GO:0044106	6	cellular amine metabolic process	0.128612	Q93V74	AT4g34180/F28A23_60 OS=Arabidopsis thaliana OX=3702 GN=At4g34180	1.207	Q3	At4g34180	28.384	52.256	36.5	8	13	4	0.835	0.932	0.896	1.038	1.03	1.146	1.207	0.0162186
Biological Process	GO:0044403	4	symbiosis, encompassing mutualism through parasitism	0.134269	P93829	PRA1 family protein D OS=Arabidopsis thaliana OX=3702 GN=PRA1D	1.212	Q3	PRA1D	19.325	2.1372	6	1	1	1	0.977	0.912	0.825	1.02	1.174	1.095	1.212	0.038844
Biological Process	GO:0044403	4	symbiosis, encompassing mutualism through parasitism	0.134269	O24603	Endochitinase CHI OS=Arabidopsis thaliana OX=3702 GN=CHI	1.945	Q4	CHI	29.775	44.777	29.6	6	8	6	0.784	0.68	0.555	1.339	1.283	1.305	1.945	0.021661
Biological Process	GO:0044403	4	symbiosis, encompassing mutualism through parasitism	0.134269	P28493	Pathogenesis-related protein 5 OS=Arabidopsis thaliana OX=3702 GN=At1g75040	1.733	Q4	At1g75040	25.252	94.262	60.7	11	26	11	0.958	0.631	0.582	1.372	1.296	1.094	1.733	0.027836
Biological Process	GO:0043086	5	negative regulation of catalytic activity	0.228327	Q9LZI3	Plant invertase/pectin methylesterase inhibitor superfamily protein OS=Arabidopsis thaliana OX=3702 GN=F26K9_250	0.829	Q2	F26K9_250	21.459	7.5212	9.8	2	2	2	1.024	1.051	1.216	0.868	0.893	0.968	0.829	0.041583
Biological Process	GO:0043086	5	negative regulation of catalytic activity	0.228327	F4HXW0	Plant invertase/pectin methylesterase inhibitor superfamily protein OS=Arabidopsis thaliana OX=3702 GN=At1g14890	1.26	Q3	At1g14890	24.321	4.1155	7.3	2	2	2	1.019	0.848	0.79	1.168	1.039	1.141	1.26	0.048256
Biological Process	GO:0051704	2	multi-organism process	0.00174789	O23171	Methylesterase 9 OS=Arabidopsis thaliana OX=3702 GN=MES9	1.259	Q3	MES9	28.744	4.0543	7.8	2	2	2	0.836	0.944	0.873	1.104	1.077	1.159	1.259	0.0051245
Biological Process	GO:0051704	2	multi-organism process	0.00174789	Q9LEW3	Aspartyl protease AED1 OS=Arabidopsis thaliana OX=3702 GN=AED1	1.438	Q4	AED1	49.473	5.6353	5.2	3	3	3	0.985	0.832	0.644	1.123	1.236	1.181	1.438	0.040576
Biological Process	GO:0051704	2	multi-organism process	0.00174789	Q9SLM6	Glutathione S-transferase F3 OS=Arabidopsis thaliana OX=3702 GN=GSTF3	1.245	Q3	GSTF3	24.12	12.136	50.5	12	36	2	0.971	0.937	0.766	1.117	1.155	1.057	1.245	0.045905
Biological Process	GO:0051704	2	multi-organism process	0.00174789	Q39241	Thioredoxin H5 OS=Arabidopsis thaliana OX=3702 GN=TRX5	1.441	Q4	TRX5	13.122	23.44	47.5	5	14	5	0.862	0.826	0.745	1.105	1.233	1.168	1.441	0.0024027
Biological Process	GO:0051704	2	multi-organism process	0.00174789	P46422	Glutathione S-transferase F2 OS=Arabidopsis thaliana OX=3702 GN=GSTF2	1.326	Q4	GSTF2	24.128	171.47	74.1	15	65	5	0.889	0.96	0.737	1.187	1.133	1.109	1.326	0.023761
Biological Process	GO:0051704	2	multi-organism process	0.00174789	Q02971	Cinnamyl alcohol dehydrogenase 7 OS=Arabidopsis thaliana OX=3702 GN=CAD7	0.702	Q1	CAD7	38.245	53.603	37.5	12	14	12	1.096	1.079	1.378	0.852	0.814	0.828	0.702	0.0122817
Biological Process	GO:0051704	2	multi-organism process	0.00174789	Q9SRZ6	Cytosolic isocitrate dehydrogenase [NADP] OS=Arabidopsis thaliana OX=3702 GN=CICDH	0.774	Q2	CICDH	45.746	218.09	59.8	29	77	25	1.102	1.186	1.126	0.917	0.885	0.839	0.774	0.00160411
Biological Process	GO:0051704	2	multi-organism process	0.00174789	Q9S745	Lipase-like PAD4 OS=Arabidopsis thaliana OX=3702 GN=PAD4	1.207	Q3	PAD4	60.984	5.0764	6.3	3	3	3	0.957	0.968	0.795	1.075	1.142	1.067	1.207	0.046376
Biological Process	GO:0051704	2	multi-organism process	0.00174789	Q9FLV0	Protein DOWNY MILDEW RESISTANCE 6 OS=Arabidopsis thaliana OX=3702 GN=DMR6	1.673	Q4	DMR6	39.363	20.472	18.5	6	6	6	0.791	0.701	0.75	1.147	1.528	1.075	1.673	0.0113792
Biological Process	GO:0051704	2	multi-organism process	0.00174789	Q39101	Ferritin-1, chloroplastic OS=Arabidopsis thaliana OX=3702 GN=FER1	1.237	Q3	FER1	28.178	49.811	35.3	7	10	7	0.931	0.846	0.893	1.069	1.213	1.02	1.237	0.023042
Biological Process	GO:0051704	2	multi-organism process	0.00174789	P28493	Pathogenesis-related protein 5 OS=Arabidopsis thaliana OX=3702 GN=At1g75040	1.733	Q4	At1g75040	25.252	94.262	60.7	11	26	11	0.958	0.631	0.582	1.372	1.296	1.094	1.733	0.027836
Biological Process	GO:0051704	2	multi-organism process	0.00174789	Q43387	Peroxidase 71 OS=Arabidopsis thaliana OX=3702 GN=PER71	1.246	Q3	PER71	34.889	38.15	27.1	7	9	7	0.895	0.992	0.787	1.142	1.063	1.128	1.246	0.033537
Biological Process	GO:0051704	2	multi-organism process	0.00174789	P43296	Cysteine protease RD19A OS=Arabidopsis thaliana OX=3702 GN=RD19A	1.226	Q3	RD19A	40.418	26.862	17.7	5	8	5	0.841	0.892	0.951	1.053	1.142	1.095	1.226	0.008623
Biological Process	GO:0051704	2	multi-organism process	0.00174789	P93829	PRA1 family protein D OS=Arabidopsis thaliana OX=3702 GN=PRA1D	1.212	Q3	PRA1D	19.325	2.1372	6	1	1	1	0.977	0.912	0.825	1.02	1.174	1.095	1.212	0.038844
Biological Process	GO:0051704	2	multi-organism process	0.00174789	O24603	Endochitinase CHI OS=Arabidopsis thaliana OX=3702 GN=CHI	1.945	Q4	CHI	29.775	44.777	29.6	6	8	6	0.784	0.68	0.555	1.339	1.283	1.305	1.945	0.021661
Biological Process	GO:0051704	2	multi-organism process	0.00174789	Q9ZV52	EG45-like domain containing protein 2 OS=Arabidopsis thaliana OX=3702 GN=EGC2	1.81	Q4	EGC2	14.518	5.6029	14.6	2	2	2	0.8	0.627	0.697	1.232	1.324	1.288	1.81	0.00124478
Biological Process	GO:0051704	2	multi-organism process	0.00174789	Q39232	Sucrose transport protein SUC1 OS=Arabidopsis thaliana OX=3702 GN=SUC1	1.318	Q4	SUC1	54.858	8.7801	4.9	2	3	2	0.87	0.866	0.848	1.07	1.189	1.147	1.318	0.00099786
Biological Process	GO:0051704	2	multi-organism process	0.00174789	Q9LS01	Allene oxide cyclase 3, chloroplastic OS=Arabidopsis thaliana OX=3702 GN=AOC3	1.395	Q4	AOC3	28.398	26.207	31	8	12	4	0.79	0.829	0.874	1.07	1.332	1.076	1.395	0.0134383
Biological Process	GO:0051704	2	multi-organism process	0.00174789	P33154	Pathogenesis-related protein 1 OS=Arabidopsis thaliana OX=3702 GN=At2g14610	1.86	Q4	At2g14610	17.677	6.1507	18	3	4	3	0.847	0.625	0.601	1.028	1.407	1.42	1.86	0.0148998
Biological Process	GO:0010243	5	response to organonitrogen compound	0.064023	O24603	Endochitinase CHI OS=Arabidopsis thaliana OX=3702 GN=CHI	1.945	Q4	CHI	29.775	44.777	29.6	6	8	6	0.784	0.68	0.555	1.339	1.283	1.305	1.945	0.021661
Biological Process	GO:0010243	5	response to organonitrogen compound	0.064023	P33154	Pathogenesis-related protein 1 OS=Arabidopsis thaliana OX=3702 GN=At2g14610	1.86	Q4	At2g14610	17.677	6.1507	18	3	4	3	0.847	0.625	0.601	1.028	1.407	1.42	1.86	0.0148998
Biological Process	GO:0008033	10	tRNA processing	0.262893	Q7XBQ8	Uncharacterized protein At1g09290 (Fragment) OS=Arabidopsis thaliana OX=3702 GN=At1g09290	0.75	Q1	At1g09290	38.497	2.1187	6.3	1	1	1	1.243	1.269	0.946	0.888	0.867	0.84	0.75	0.043997
Biological Process	GO:0008033	10	tRNA processing	0.262893	Q94A09	tRNA (carboxymethyluridine(34)-5-O)-methyltransferase OS=Arabidopsis thaliana OX=3702 GN=TRM9	0.736	Q1	TRM9	44.959	40.908	22.3	8	8	8	1.104	1.154	1.224	0.829	0.867	0.867	0.736	0.00079575
Biological Process	GO:1901698	4	response to nitrogen compound	0.0645466	Q9XFD1	Nuclear cap-binding protein subunit 2 OS=Arabidopsis thaliana OX=3702 GN=CBP20	1.252	Q3	CBP20	29.609	6.6544	7.8	2	2	2	0.87	0.945	0.848	1.18	1.034	1.119	1.252	0.0112958
Biological Process	GO:1901698	4	response to nitrogen compound	0.0645466	O24603	Endochitinase CHI OS=Arabidopsis thaliana OX=3702 GN=CHI	1.945	Q4	CHI	29.775	44.777	29.6	6	8	6	0.784	0.68	0.555	1.339	1.283	1.305	1.945	0.021661
Biological Process	GO:1901698	4	response to nitrogen compound	0.0645466	P33154	Pathogenesis-related protein 1 OS=Arabidopsis thaliana OX=3702 GN=At2g14610	1.86	Q4	At2g14610	17.677	6.1507	18	3	4	3	0.847	0.625	0.601	1.028	1.407	1.42	1.86	0.0148998
Biological Process	GO:0048366	8	leaf development	0.0783761	Q9S745	Lipase-like PAD4 OS=Arabidopsis thaliana OX=3702 GN=PAD4	1.207	Q3	PAD4	60.984	5.0764	6.3	3	3	3	0.957	0.968	0.795	1.075	1.142	1.067	1.207	0.046376
Biological Process	GO:0048366	8	leaf development	0.0783761	O24603	Endochitinase CHI OS=Arabidopsis thaliana OX=3702 GN=CHI	1.945	Q4	CHI	29.775	44.777	29.6	6	8	6	0.784	0.68	0.555	1.339	1.283	1.305	1.945	0.021661
Biological Process	GO:0048366	8	leaf development	0.0783761	Q39089	Protein PALE CRESS, chloroplastic OS=Arabidopsis thaliana OX=3702 GN=PAC	0.608	Q1	PAC	36.611	8.4843	11.5	4	4	4	1.405	1.248	1.143	0.776	0.688	0.844	0.608	0.0041155
Biological Process	GO:0048366	8	leaf development	0.0783761	Q39101	Ferritin-1, chloroplastic OS=Arabidopsis thaliana OX=3702 GN=FER1	1.237	Q3	FER1	28.178	49.811	35.3	7	10	7	0.931	0.846	0.893	1.069	1.213	1.02	1.237	0.023042
Biological Process	GO:1990748	6	cellular detoxification	0.00620729	Q43387	Peroxidase 71 OS=Arabidopsis thaliana OX=3702 GN=PER71	1.246	Q3	PER71	34.889	38.15	27.1	7	9	7	0.895	0.992	0.787	1.142	1.063	1.128	1.246	0.033537
Biological Process	GO:1990748	6	cellular detoxification	0.00620729	Q9SB81	Peroxidase 42 OS=Arabidopsis thaliana OX=3702 GN=PER42	0.744	Q1	PER42	37.294	90.388	47.3	11	14	11	1.075	1.107	1.27	0.845	0.832	0.89	0.744	0.0060162
Biological Process	GO:1990748	6	cellular detoxification	0.00620729	Q949Y3	Bifunctional purple acid phosphatase 26 OS=Arabidopsis thaliana OX=3702 GN=PAP26	0.178	Q1	PAP26	55.009	105.35	30.7	11	16	11	1.75	1.686	1.722	0.305	0.303	0.309	0.178	7.5396e-09
Biological Process	GO:1990748	6	cellular detoxification	0.00620729	F4JRV2	Superoxide dismutase OS=Arabidopsis thaliana OX=3702 GN=FSD1	1.35	Q4	FSD1	21.098	19.826	26.9	6	14	6	0.809	0.849	0.897	1.165	1.267	1.018	1.35	0.013441
Biological Process	GO:1990748	6	cellular detoxification	0.00620729	Q39241	Thioredoxin H5 OS=Arabidopsis thaliana OX=3702 GN=TRX5	1.441	Q4	TRX5	13.122	23.44	47.5	5	14	5	0.862	0.826	0.745	1.105	1.233	1.168	1.441	0.0024027
Biological Process	GO:1990748	6	cellular detoxification	0.00620729	Q8LD49	Thioredoxin X, chloroplastic OS=Arabidopsis thaliana OX=3702 GN=ATHX	0.777	Q2	ATHX	19.648	17.463	17	3	5	3	1.207	1.053	1.137	0.796	0.978	0.866	0.777	0.023856
Biological Process	GO:1990748	6	cellular detoxification	0.00620729	P46422	Glutathione S-transferase F2 OS=Arabidopsis thaliana OX=3702 GN=GSTF2	1.326	Q4	GSTF2	24.128	171.47	74.1	15	65	5	0.889	0.96	0.737	1.187	1.133	1.109	1.326	0.023761
Biological Process	GO:0042743	5	hydrogen peroxide metabolic process	0.0464325	Q43387	Peroxidase 71 OS=Arabidopsis thaliana OX=3702 GN=PER71	1.246	Q3	PER71	34.889	38.15	27.1	7	9	7	0.895	0.992	0.787	1.142	1.063	1.128	1.246	0.033537
Biological Process	GO:0042743	5	hydrogen peroxide metabolic process	0.0464325	Q9SB81	Peroxidase 42 OS=Arabidopsis thaliana OX=3702 GN=PER42	0.744	Q1	PER42	37.294	90.388	47.3	11	14	11	1.075	1.107	1.27	0.845	0.832	0.89	0.744	0.0060162
Biological Process	GO:0042743	5	hydrogen peroxide metabolic process	0.0464325	Q949Y3	Bifunctional purple acid phosphatase 26 OS=Arabidopsis thaliana OX=3702 GN=PAP26	0.178	Q1	PAP26	55.009	105.35	30.7	11	16	11	1.75	1.686	1.722	0.305	0.303	0.309	0.178	7.5396e-09
Biological Process	GO:0070482	4	response to oxygen levels	0.00897902	Q9S745	Lipase-like PAD4 OS=Arabidopsis thaliana OX=3702 GN=PAD4	1.207	Q3	PAD4	60.984	5.0764	6.3	3	3	3	0.957	0.968	0.795	1.075	1.142	1.067	1.207	0.046376
Biological Process	GO:0070482	4	response to oxygen levels	0.00897902	Q501E6	Flotillin-like protein 1 OS=Arabidopsis thaliana OX=3702 GN=FLOT1	1.271	Q3	FLOT1	52.309	58.223	35.5	15	17	15	0.97	0.897	0.819	1.126	1.102	1.186	1.271	0.010697
Biological Process	GO:0070482	4	response to oxygen levels	0.00897902	Q9LDV4	Alanine aminotransferase 2, mitochondrial OS=Arabidopsis thaliana OX=3702 GN=ALAAT2	1.213	Q3	ALAAT2	59.51	8.5191	14.3	10	14	4	0.835	0.949	0.924	1.099	1.075	1.11	1.213	0.0083808
Biological Process	GO:0009308	5	amine metabolic process	0.185702	P25269	Tryptophan synthase beta chain 2, chloroplastic OS=Arabidopsis thaliana OX=3702 GN=TSB2	1.451	Q4	TSB2	51.6	39.202	34.1	17	33	4	0.752	0.789	0.896	1.135	1.223	1.178	1.451	0.0026969
Biological Process	GO:0009308	5	amine metabolic process	0.185702	Q93V74	AT4g34180/F28A23_60 OS=Arabidopsis thaliana OX=3702 GN=At4g34180	1.207	Q3	At4g34180	28.384	52.256	36.5	8	13	4	0.835	0.932	0.896	1.038	1.03	1.146	1.207	0.0162186
Biological Process	GO:0009694	9	jasmonic acid metabolic process	0.0517348	O23171	Methylesterase 9 OS=Arabidopsis thaliana OX=3702 GN=MES9	1.259	Q3	MES9	28.744	4.0543	7.8	2	2	2	0.836	0.944	0.873	1.104	1.077	1.159	1.259	0.0051245
Biological Process	GO:0009694	9	jasmonic acid metabolic process	0.0517348	Q9LS01	Allene oxide cyclase 3, chloroplastic OS=Arabidopsis thaliana OX=3702 GN=AOC3	1.395	Q4	AOC3	28.398	26.207	31	8	12	4	0.79	0.829	0.874	1.07	1.332	1.076	1.395	0.0134383
Biological Process	GO:0009404	5	toxin metabolic process	0.113193	Q9SLM6	Glutathione S-transferase F3 OS=Arabidopsis thaliana OX=3702 GN=GSTF3	1.245	Q3	GSTF3	24.12	12.136	50.5	12	36	2	0.971	0.937	0.766	1.117	1.155	1.057	1.245	0.045905
Biological Process	GO:0009404	5	toxin metabolic process	0.113193	P46422	Glutathione S-transferase F2 OS=Arabidopsis thaliana OX=3702 GN=GSTF2	1.326	Q4	GSTF2	24.128	171.47	74.1	15	65	5	0.889	0.96	0.737	1.187	1.133	1.109	1.326	0.023761
Biological Process	GO:0006950	3	response to stress	0.00457455	O23171	Methylesterase 9 OS=Arabidopsis thaliana OX=3702 GN=MES9	1.259	Q3	MES9	28.744	4.0543	7.8	2	2	2	0.836	0.944	0.873	1.104	1.077	1.159	1.259	0.0051245
Biological Process	GO:0006950	3	response to stress	0.00457455	Q38946	Glutamate dehydrogenase 2 OS=Arabidopsis thaliana OX=3702 GN=GDH2	1.214	Q3	GDH2	44.699	118.84	42.6	16	33	10	0.88	0.987	0.838	1.104	1.017	1.164	1.214	0.035316
Biological Process	GO:0006950	3	response to stress	0.00457455	Q39241	Thioredoxin H5 OS=Arabidopsis thaliana OX=3702 GN=TRX5	1.441	Q4	TRX5	13.122	23.44	47.5	5	14	5	0.862	0.826	0.745	1.105	1.233	1.168	1.441	0.0024027
Biological Process	GO:0006950	3	response to stress	0.00457455	Q501E6	Flotillin-like protein 1 OS=Arabidopsis thaliana OX=3702 GN=FLOT1	1.271	Q3	FLOT1	52.309	58.223	35.5	15	17	15	0.97	0.897	0.819	1.126	1.102	1.186	1.271	0.010697
Biological Process	GO:0006950	3	response to stress	0.00457455	Q9LY15	Peptide methionine sulfoxide reductase A2 OS=Arabidopsis thaliana OX=3702 GN=MRSA2	1.259	Q3	MRSA2	24.434	84.076	43.6	7	15	6	0.848	0.862	0.977	1.007	1.229	1.148	1.259	0.035698
Biological Process	GO:0006950	3	response to stress	0.00457455	Q8VZC7	Probable disease resistance protein At5g45510 OS=Arabidopsis thaliana OX=3702 GN=At5g45510	1.411	Q4	At5g45510	137.92	9.5368	5	6	6	6	0.666	1.013	0.8	1.14	1.252	1.105	1.411	0.048158
Biological Process	GO:0006950	3	response to stress	0.00457455	Q9SRZ6	Cytosolic isocitrate dehydrogenase [NADP] OS=Arabidopsis thaliana OX=3702 GN=CICDH	0.774	Q2	CICDH	45.746	218.09	59.8	29	77	25	1.102	1.186	1.126	0.917	0.885	0.839	0.774	0.00160411
Biological Process	GO:0006950	3	response to stress	0.00457455	Q9S745	Lipase-like PAD4 OS=Arabidopsis thaliana OX=3702 GN=PAD4	1.207	Q3	PAD4	60.984	5.0764	6.3	3	3	3	0.957	0.968	0.795	1.075	1.142	1.067	1.207	0.046376
Biological Process	GO:0006950	3	response to stress	0.00457455	F4JRV2	Superoxide dismutase OS=Arabidopsis thaliana OX=3702 GN=FSD1	1.35	Q4	FSD1	21.098	19.826	26.9	6	14	6	0.809	0.849	0.897	1.165	1.267	1.018	1.35	0.013441
Biological Process	GO:0006950	3	response to stress	0.00457455	Q39101	Ferritin-1, chloroplastic OS=Arabidopsis thaliana OX=3702 GN=FER1	1.237	Q3	FER1	28.178	49.811	35.3	7	10	7	0.931	0.846	0.893	1.069	1.213	1.02	1.237	0.023042
Biological Process	GO:0006950	3	response to stress	0.00457455	P28493	Pathogenesis-related protein 5 OS=Arabidopsis thaliana OX=3702 GN=At1g75040	1.733	Q4	At1g75040	25.252	94.262	60.7	11	26	11	0.958	0.631	0.582	1.372	1.296	1.094	1.733	0.027836
Biological Process	GO:0006950	3	response to stress	0.00457455	Q9LDV4	Alanine aminotransferase 2, mitochondrial OS=Arabidopsis thaliana OX=3702 GN=ALAAT2	1.213	Q3	ALAAT2	59.51	8.5191	14.3	10	14	4	0.835	0.949	0.924	1.099	1.075	1.11	1.213	0.0083808
Biological Process	GO:0006950	3	response to stress	0.00457455	Q9SB81	Peroxidase 42 OS=Arabidopsis thaliana OX=3702 GN=PER42	0.744	Q1	PER42	37.294	90.388	47.3	11	14	11	1.075	1.107	1.27	0.845	0.832	0.89	0.744	0.0060162
Biological Process	GO:0006950	3	response to stress	0.00457455	Q0PGJ6	NADPH-dependent aldo-keto reductase, chloroplastic OS=Arabidopsis thaliana OX=3702 GN=AKR4C9	1.522	Q4	AKR4C9	35.136	5.7134	13.3	4	6	1	0.758	0.919	0.696	1.17	1.17	1.271	1.522	0.0079777
Biological Process	GO:0006950	3	response to stress	0.00457455	O24603	Endochitinase CHI OS=Arabidopsis thaliana OX=3702 GN=CHI	1.945	Q4	CHI	29.775	44.777	29.6	6	8	6	0.784	0.68	0.555	1.339	1.283	1.305	1.945	0.021661
Biological Process	GO:0006950	3	response to stress	0.00457455	O03986	Heat shock protein 90-4 OS=Arabidopsis thaliana OX=3702 GN=HSP90-4	1.756	Q4	HSP90-4	80.14	-2	37.6	27	54	1	0.642	0.728	0.789	1.315	1.43	1.046	1.756	0.0073595
Biological Process	GO:0006950	3	response to stress	0.00457455	O49339	PTI1-like tyrosine-protein kinase 2 OS=Arabidopsis thaliana OX=3702 GN=PTI12	1.399	Q4	PTI12	40.5	32.555	32.2	10	13	6	0.863	0.858	0.778	1.116	1.175	1.204	1.399	0.0011403
Biological Process	GO:0006950	3	response to stress	0.00457455	Q9LS01	Allene oxide cyclase 3, chloroplastic OS=Arabidopsis thaliana OX=3702 GN=AOC3	1.395	Q4	AOC3	28.398	26.207	31	8	12	4	0.79	0.829	0.874	1.07	1.332	1.076	1.395	0.0134383
Biological Process	GO:0006950	3	response to stress	0.00457455	Q05212	DNA damage-repair/toleration protein DRT102 OS=Arabidopsis thaliana OX=3702 GN=DRT102	0.812	Q2	DRT102	33.233	55.379	38.4	9	11	9	1.087	1.124	1.135	0.863	0.926	0.927	0.812	0.00151506
Biological Process	GO:0006950	3	response to stress	0.00457455	Q42112	60S acidic ribosomal protein P0-2 OS=Arabidopsis thaliana OX=3702 GN=RPP0B	1.334	Q4	RPP0B	34.133	56.793	31.2	9	19	9	0.704	0.887	0.951	1.154	1.196	1.04	1.334	0.042419
Biological Process	GO:0006950	3	response to stress	0.00457455	P33154	Pathogenesis-related protein 1 OS=Arabidopsis thaliana OX=3702 GN=At2g14610	1.86	Q4	At2g14610	17.677	6.1507	18	3	4	3	0.847	0.625	0.601	1.028	1.407	1.42	1.86	0.0148998
Biological Process	GO:0006950	3	response to stress	0.00457455	Q9SLM6	Glutathione S-transferase F3 OS=Arabidopsis thaliana OX=3702 GN=GSTF3	1.245	Q3	GSTF3	24.12	12.136	50.5	12	36	2	0.971	0.937	0.766	1.117	1.155	1.057	1.245	0.045905
Biological Process	GO:0006950	3	response to stress	0.00457455	Q9LEW3	Aspartyl protease AED1 OS=Arabidopsis thaliana OX=3702 GN=AED1	1.438	Q4	AED1	49.473	5.6353	5.2	3	3	3	0.985	0.832	0.644	1.123	1.236	1.181	1.438	0.040576
Biological Process	GO:0006950	3	response to stress	0.00457455	O04373	IAA-amino acid hydrolase ILR1-like 4 OS=Arabidopsis thaliana OX=3702 GN=ILL4	1.244	Q3	ILL4	48.263	23.829	9.5	3	4	3	0.858	0.92	0.885	0.986	1.248	1.078	1.244	0.040516
Biological Process	GO:0006950	3	response to stress	0.00457455	P46422	Glutathione S-transferase F2 OS=Arabidopsis thaliana OX=3702 GN=GSTF2	1.326	Q4	GSTF2	24.128	171.47	74.1	15	65	5	0.889	0.96	0.737	1.187	1.133	1.109	1.326	0.023761
Biological Process	GO:0006950	3	response to stress	0.00457455	Q9SLF7	60S acidic ribosomal protein P2-2 OS=Arabidopsis thaliana OX=3702 GN=RPP2B	1.237	Q3	RPP2B	11.444	83.333	64.3	7	17	4	0.769	0.923	0.993	1.069	1.127	1.125	1.237	0.049036
Biological Process	GO:0006950	3	response to stress	0.00457455	O23553	Beta-amylase 3, chloroplastic OS=Arabidopsis thaliana OX=3702 GN=BAM3	0.764	Q1	BAM3	61.352	184.27	54.9	27	37	27	1.177	1.076	1.181	0.918	0.899	0.808	0.764	0.0057166
Biological Process	GO:0006950	3	response to stress	0.00457455	Q9FLV0	Protein DOWNY MILDEW RESISTANCE 6 OS=Arabidopsis thaliana OX=3702 GN=DMR6	1.673	Q4	DMR6	39.363	20.472	18.5	6	6	6	0.791	0.701	0.75	1.147	1.528	1.075	1.673	0.0113792
Biological Process	GO:0006950	3	response to stress	0.00457455	Q8LD49	Thioredoxin X, chloroplastic OS=Arabidopsis thaliana OX=3702 GN=ATHX	0.777	Q2	ATHX	19.648	17.463	17	3	5	3	1.207	1.053	1.137	0.796	0.978	0.866	0.777	0.023856
Biological Process	GO:0006950	3	response to stress	0.00457455	Q43387	Peroxidase 71 OS=Arabidopsis thaliana OX=3702 GN=PER71	1.246	Q3	PER71	34.889	38.15	27.1	7	9	7	0.895	0.992	0.787	1.142	1.063	1.128	1.246	0.033537
Biological Process	GO:0006950	3	response to stress	0.00457455	P43296	Cysteine protease RD19A OS=Arabidopsis thaliana OX=3702 GN=RD19A	1.226	Q3	RD19A	40.418	26.862	17.7	5	8	5	0.841	0.892	0.951	1.053	1.142	1.095	1.226	0.008623
Biological Process	GO:0006950	3	response to stress	0.00457455	F4HST2	Dehydrin family protein OS=Arabidopsis thaliana OX=3702 GN=ERD10	0.686	Q1	ERD10	29.443	12.664	11.2	3	5	2	1.227	1.165	1.195	0.731	0.765	0.963	0.686	0.0113175
Biological Process	GO:0006950	3	response to stress	0.00457455	Q8VZC3	Delta-1-pyrroline-5-carboxylate dehydrogenase 12A1, mitochondrial OS=Arabidopsis thaliana OX=3702 GN=ALDH12A1	0.741	Q1	ALDH12A1	61.772	111.55	34	15	22	15	1.148	1.162	1.153	0.855	0.791	0.92	0.741	0.020401
Biological Process	GO:0006950	3	response to stress	0.00457455	Q9ZV52	EG45-like domain containing protein 2 OS=Arabidopsis thaliana OX=3702 GN=EGC2	1.81	Q4	EGC2	14.518	5.6029	14.6	2	2	2	0.8	0.627	0.697	1.232	1.324	1.288	1.81	0.00124478
Biological Process	GO:0006950	3	response to stress	0.00457455	Q93V74	AT4g34180/F28A23_60 OS=Arabidopsis thaliana OX=3702 GN=At4g34180	1.207	Q3	At4g34180	28.384	52.256	36.5	8	13	4	0.835	0.932	0.896	1.038	1.03	1.146	1.207	0.0162186
Biological Process	GO:0006414	9	translational elongation	0.00913194	Q9LH85	60S acidic ribosomal protein P2-3 OS=Arabidopsis thaliana OX=3702 GN=RPP2C	1.437	Q4	RPP2C	11.735	7.5624	22.6	2	2	2	0.827	0.788	0.837	1.085	1.411	1.028	1.437	0.023835
Biological Process	GO:0006414	9	translational elongation	0.00913194	Q9LXM8	60S acidic ribosomal protein P2-4 OS=Arabidopsis thaliana OX=3702 GN=RPP2D	1.208	Q3	RPP2D	11.015	21.537	50.5	3	5	2	0.904	0.868	0.942	1.106	1.134	1.039	1.208	0.005777
Biological Process	GO:0006414	9	translational elongation	0.00913194	Q9SLF7	60S acidic ribosomal protein P2-2 OS=Arabidopsis thaliana OX=3702 GN=RPP2B	1.237	Q3	RPP2B	11.444	83.333	64.3	7	17	4	0.769	0.923	0.993	1.069	1.127	1.125	1.237	0.049036
Biological Process	GO:0006414	9	translational elongation	0.00913194	Q9C505	Eukaryotic translation initiation factor 5A-3 OS=Arabidopsis thaliana OX=3702 GN=ELF5A-3	1.206	Q3	ELF5A-3	17.207	6.4356	36.1	7	17	2	0.837	0.92	0.96	1.072	1.046	1.159	1.206	0.021023
Biological Process	GO:0044550	5	secondary metabolite biosynthetic process	0.257781	Q02971	Cinnamyl alcohol dehydrogenase 7 OS=Arabidopsis thaliana OX=3702 GN=CAD7	0.702	Q1	CAD7	38.245	53.603	37.5	12	14	12	1.096	1.079	1.378	0.852	0.814	0.828	0.702	0.0122817
Biological Process	GO:0044550	5	secondary metabolite biosynthetic process	0.257781	Q9SKK4	Probable 2-oxoacid dependent dioxygenase OS=Arabidopsis thaliana OX=3702 GN=GSL-OH	1.235	Q3	GSL-OH	40.351	80.208	33.1	10	26	10	0.837	0.982	0.873	1.111	1.123	1.09	1.235	0.0118226
Biological Process	GO:0044550	5	secondary metabolite biosynthetic process	0.257781	Q9SRD4	Indole glucosinolate O-methyltransferase 5 OS=Arabidopsis thaliana OX=3702 GN=IGMT5	1.391	Q4	IGMT5	40.222	31.023	16.3	4	4	4	0.788	0.868	0.844	1.036	1.42	1.021	1.391	0.045842
Biological Process	GO:0072330	9	monocarboxylic acid biosynthetic process	0.240653	Q9SXP7	Octanoyltransferase OS=Arabidopsis thaliana OX=3702 GN=LIP2	0.693	Q1	LIP2	26.421	35.357	34	8	9	8	1.191	1.172	1.168	0.848	0.779	0.82	0.693	0.000136469
Biological Process	GO:0072330	9	monocarboxylic acid biosynthetic process	0.240653	Q8LBB2	SNF1-related protein kinase regulatory subunit gamma-1 OS=Arabidopsis thaliana OX=3702 GN=KING1	0.628	Q1	KING1	47.422	30.649	16	5	7	5	1.175	1.293	1.184	0.752	0.724	0.817	0.628	0.00058287
Biological Process	GO:0072330	9	monocarboxylic acid biosynthetic process	0.240653	P32962	Nitrilase 2 OS=Arabidopsis thaliana OX=3702 GN=NIT2	1.633	Q4	NIT2	37.153	52.67	47.5	14	33	5	0.776	0.874	0.617	1.31	1.054	1.338	1.633	0.0178037
Biological Process	GO:0072330	9	monocarboxylic acid biosynthetic process	0.240653	Q9LS01	Allene oxide cyclase 3, chloroplastic OS=Arabidopsis thaliana OX=3702 GN=AOC3	1.395	Q4	AOC3	28.398	26.207	31	8	12	4	0.79	0.829	0.874	1.07	1.332	1.076	1.395	0.0134383
Biological Process	GO:0005983	9	starch catabolic process	0.0351743	Q9FEB5	Phosphoglucan phosphatase DSP4, chloroplastic OS=Arabidopsis thaliana OX=3702 GN=DSP4	0.769	Q1	DSP4	42.625	69.636	23.7	8	11	8	1.143	1.077	1.18	0.875	0.871	0.867	0.769	0.0103351
Biological Process	GO:0005983	9	starch catabolic process	0.0351743	O23553	Beta-amylase 3, chloroplastic OS=Arabidopsis thaliana OX=3702 GN=BAM3	0.764	Q1	BAM3	61.352	184.27	54.9	27	37	27	1.177	1.076	1.181	0.918	0.899	0.808	0.764	0.0057166
Biological Process	GO:0046486	6	glycerolipid metabolic process	0.331868	Q42546	SAL1 phosphatase OS=Arabidopsis thaliana OX=3702 GN=SAL1	0.45	Q1	SAL1	37.564	99.121	28.6	9	13	9	1.311	1.378	1.48	0.616	0.648	0.611	0.45	3.8068e-05
Biological Process	GO:0046486	6	glycerolipid metabolic process	0.331868	Q9LUK5	Phosphatidylinositol-glycan biosynthesis class X-like protein OS=Arabidopsis thaliana OX=3702 GN=MSD23.3	0.796	Q2	MSD23.3	33.702	18.712	6.1	1	1	1	1.061	1.134	1.162	0.893	0.86	0.919	0.796	0.0023807
Biological Process	GO:0090693	7	plant organ senescence	0.09831	Q9S745	Lipase-like PAD4 OS=Arabidopsis thaliana OX=3702 GN=PAD4	1.207	Q3	PAD4	60.984	5.0764	6.3	3	3	3	0.957	0.968	0.795	1.075	1.142	1.067	1.207	0.046376
Biological Process	GO:0090693	7	plant organ senescence	0.09831	O24603	Endochitinase CHI OS=Arabidopsis thaliana OX=3702 GN=CHI	1.945	Q4	CHI	29.775	44.777	29.6	6	8	6	0.784	0.68	0.555	1.339	1.283	1.305	1.945	0.021661
Biological Process	GO:0043171	7	peptide catabolic process	0.00752015	Q84QC1	Gamma-glutamylcyclotransferase 2-3 OS=Arabidopsis thaliana OX=3702 GN=GGCT2;3	0.732	Q1	GGCT2;3	22.229	8.1495	19.6	3	4	3	1.101	1.04	1.338	0.836	0.895	0.816	0.732	0.0194429
Biological Process	GO:0043171	7	peptide catabolic process	0.00752015	Q9M0G0	Glutathione hydrolase 3 OS=Arabidopsis thaliana OX=3702 GN=GGT3	1.211	Q3	GGT3	69.148	5.3686	3	2	2	2	0.898	0.846	0.966	1.07	1.117	1.095	1.211	0.008759
Biological Process	GO:0006586	8	indolalkylamine metabolic process	0.0577638	P25269	Tryptophan synthase beta chain 2, chloroplastic OS=Arabidopsis thaliana OX=3702 GN=TSB2	1.451	Q4	TSB2	51.6	39.202	34.1	17	33	4	0.752	0.789	0.896	1.135	1.223	1.178	1.451	0.0026969
Biological Process	GO:0006586	8	indolalkylamine metabolic process	0.0577638	Q93V74	AT4g34180/F28A23_60 OS=Arabidopsis thaliana OX=3702 GN=At4g34180	1.207	Q3	At4g34180	28.384	52.256	36.5	8	13	4	0.835	0.932	0.896	1.038	1.03	1.146	1.207	0.0162186
Biological Process	GO:0009636	4	response to toxic substance	0.00084236	Q43387	Peroxidase 71 OS=Arabidopsis thaliana OX=3702 GN=PER71	1.246	Q3	PER71	34.889	38.15	27.1	7	9	7	0.895	0.992	0.787	1.142	1.063	1.128	1.246	0.033537
Biological Process	GO:0009636	4	response to toxic substance	0.00084236	Q9SB81	Peroxidase 42 OS=Arabidopsis thaliana OX=3702 GN=PER42	0.744	Q1	PER42	37.294	90.388	47.3	11	14	11	1.075	1.107	1.27	0.845	0.832	0.89	0.744	0.0060162
Biological Process	GO:0009636	4	response to toxic substance	0.00084236	Q0PGJ6	NADPH-dependent aldo-keto reductase, chloroplastic OS=Arabidopsis thaliana OX=3702 GN=AKR4C9	1.522	Q4	AKR4C9	35.136	5.7134	13.3	4	6	1	0.758	0.919	0.696	1.17	1.17	1.271	1.522	0.0079777
Biological Process	GO:0009636	4	response to toxic substance	0.00084236	Q9SLM6	Glutathione S-transferase F3 OS=Arabidopsis thaliana OX=3702 GN=GSTF3	1.245	Q3	GSTF3	24.12	12.136	50.5	12	36	2	0.971	0.937	0.766	1.117	1.155	1.057	1.245	0.045905
Biological Process	GO:0009636	4	response to toxic substance	0.00084236	Q39241	Thioredoxin H5 OS=Arabidopsis thaliana OX=3702 GN=TRX5	1.441	Q4	TRX5	13.122	23.44	47.5	5	14	5	0.862	0.826	0.745	1.105	1.233	1.168	1.441	0.0024027
Biological Process	GO:0009636	4	response to toxic substance	0.00084236	P46422	Glutathione S-transferase F2 OS=Arabidopsis thaliana OX=3702 GN=GSTF2	1.326	Q4	GSTF2	24.128	171.47	74.1	15	65	5	0.889	0.96	0.737	1.187	1.133	1.109	1.326	0.023761
Biological Process	GO:0009636	4	response to toxic substance	0.00084236	Q949Y3	Bifunctional purple acid phosphatase 26 OS=Arabidopsis thaliana OX=3702 GN=PAP26	0.178	Q1	PAP26	55.009	105.35	30.7	11	16	11	1.75	1.686	1.722	0.305	0.303	0.309	0.178	7.5396e-09
Biological Process	GO:0009636	4	response to toxic substance	0.00084236	F4JRV2	Superoxide dismutase OS=Arabidopsis thaliana OX=3702 GN=FSD1	1.35	Q4	FSD1	21.098	19.826	26.9	6	14	6	0.809	0.849	0.897	1.165	1.267	1.018	1.35	0.013441
Biological Process	GO:0009636	4	response to toxic substance	0.00084236	Q8LD49	Thioredoxin X, chloroplastic OS=Arabidopsis thaliana OX=3702 GN=ATHX	0.777	Q2	ATHX	19.648	17.463	17	3	5	3	1.207	1.053	1.137	0.796	0.978	0.866	0.777	0.023856
Biological Process	GO:0009636	4	response to toxic substance	0.00084236	Q9M0G0	Glutathione hydrolase 3 OS=Arabidopsis thaliana OX=3702 GN=GGT3	1.211	Q3	GGT3	69.148	5.3686	3	2	2	2	0.898	0.846	0.966	1.07	1.117	1.095	1.211	0.008759
Biological Process	GO:0010038	5	response to metal ion	0.118174	Q38946	Glutamate dehydrogenase 2 OS=Arabidopsis thaliana OX=3702 GN=GDH2	1.214	Q3	GDH2	44.699	118.84	42.6	16	33	10	0.88	0.987	0.838	1.104	1.017	1.164	1.214	0.035316
Biological Process	GO:0010038	5	response to metal ion	0.118174	P32962	Nitrilase 2 OS=Arabidopsis thaliana OX=3702 GN=NIT2	1.633	Q4	NIT2	37.153	52.67	47.5	14	33	5	0.776	0.874	0.617	1.31	1.054	1.338	1.633	0.0178037
Biological Process	GO:0010038	5	response to metal ion	0.118174	O24603	Endochitinase CHI OS=Arabidopsis thaliana OX=3702 GN=CHI	1.945	Q4	CHI	29.775	44.777	29.6	6	8	6	0.784	0.68	0.555	1.339	1.283	1.305	1.945	0.021661
Biological Process	GO:0010038	5	response to metal ion	0.118174	Q39241	Thioredoxin H5 OS=Arabidopsis thaliana OX=3702 GN=TRX5	1.441	Q4	TRX5	13.122	23.44	47.5	5	14	5	0.862	0.826	0.745	1.105	1.233	1.168	1.441	0.0024027
Biological Process	GO:0010038	5	response to metal ion	0.118174	P46422	Glutathione S-transferase F2 OS=Arabidopsis thaliana OX=3702 GN=GSTF2	1.326	Q4	GSTF2	24.128	171.47	74.1	15	65	5	0.889	0.96	0.737	1.187	1.133	1.109	1.326	0.023761
Biological Process	GO:0010038	5	response to metal ion	0.118174	Q9SRZ6	Cytosolic isocitrate dehydrogenase [NADP] OS=Arabidopsis thaliana OX=3702 GN=CICDH	0.774	Q2	CICDH	45.746	218.09	59.8	29	77	25	1.102	1.186	1.126	0.917	0.885	0.839	0.774	0.00160411
Biological Process	GO:0010038	5	response to metal ion	0.118174	P28493	Pathogenesis-related protein 5 OS=Arabidopsis thaliana OX=3702 GN=At1g75040	1.733	Q4	At1g75040	25.252	94.262	60.7	11	26	11	0.958	0.631	0.582	1.372	1.296	1.094	1.733	0.027836
Biological Process	GO:0010038	5	response to metal ion	0.118174	Q39101	Ferritin-1, chloroplastic OS=Arabidopsis thaliana OX=3702 GN=FER1	1.237	Q3	FER1	28.178	49.811	35.3	7	10	7	0.931	0.846	0.893	1.069	1.213	1.02	1.237	0.023042
Biological Process	GO:0010038	5	response to metal ion	0.118174	Q42112	60S acidic ribosomal protein P0-2 OS=Arabidopsis thaliana OX=3702 GN=RPP0B	1.334	Q4	RPP0B	34.133	56.793	31.2	9	19	9	0.704	0.887	0.951	1.154	1.196	1.04	1.334	0.042419
Biological Process	GO:0044092	4	negative regulation of molecular function	0.254235	Q9LZI3	Plant invertase/pectin methylesterase inhibitor superfamily protein OS=Arabidopsis thaliana OX=3702 GN=F26K9_250	0.829	Q2	F26K9_250	21.459	7.5212	9.8	2	2	2	1.024	1.051	1.216	0.868	0.893	0.968	0.829	0.041583
Biological Process	GO:0044092	4	negative regulation of molecular function	0.254235	F4HXW0	Plant invertase/pectin methylesterase inhibitor superfamily protein OS=Arabidopsis thaliana OX=3702 GN=At1g14890	1.26	Q3	At1g14890	24.321	4.1155	7.3	2	2	2	1.019	0.848	0.79	1.168	1.039	1.141	1.26	0.048256
Biological Process	GO:0098754	5	detoxification	0.00656943	Q43387	Peroxidase 71 OS=Arabidopsis thaliana OX=3702 GN=PER71	1.246	Q3	PER71	34.889	38.15	27.1	7	9	7	0.895	0.992	0.787	1.142	1.063	1.128	1.246	0.033537
Biological Process	GO:0098754	5	detoxification	0.00656943	Q9SB81	Peroxidase 42 OS=Arabidopsis thaliana OX=3702 GN=PER42	0.744	Q1	PER42	37.294	90.388	47.3	11	14	11	1.075	1.107	1.27	0.845	0.832	0.89	0.744	0.0060162
Biological Process	GO:0098754	5	detoxification	0.00656943	Q949Y3	Bifunctional purple acid phosphatase 26 OS=Arabidopsis thaliana OX=3702 GN=PAP26	0.178	Q1	PAP26	55.009	105.35	30.7	11	16	11	1.75	1.686	1.722	0.305	0.303	0.309	0.178	7.5396e-09
Biological Process	GO:0098754	5	detoxification	0.00656943	F4JRV2	Superoxide dismutase OS=Arabidopsis thaliana OX=3702 GN=FSD1	1.35	Q4	FSD1	21.098	19.826	26.9	6	14	6	0.809	0.849	0.897	1.165	1.267	1.018	1.35	0.013441
Biological Process	GO:0098754	5	detoxification	0.00656943	Q39241	Thioredoxin H5 OS=Arabidopsis thaliana OX=3702 GN=TRX5	1.441	Q4	TRX5	13.122	23.44	47.5	5	14	5	0.862	0.826	0.745	1.105	1.233	1.168	1.441	0.0024027
Biological Process	GO:0098754	5	detoxification	0.00656943	Q8LD49	Thioredoxin X, chloroplastic OS=Arabidopsis thaliana OX=3702 GN=ATHX	0.777	Q2	ATHX	19.648	17.463	17	3	5	3	1.207	1.053	1.137	0.796	0.978	0.866	0.777	0.023856
Biological Process	GO:0098754	5	detoxification	0.00656943	P46422	Glutathione S-transferase F2 OS=Arabidopsis thaliana OX=3702 GN=GSTF2	1.326	Q4	GSTF2	24.128	171.47	74.1	15	65	5	0.889	0.96	0.737	1.187	1.133	1.109	1.326	0.023761
Biological Process	GO:0009615	6	response to virus	0.128612	O24603	Endochitinase CHI OS=Arabidopsis thaliana OX=3702 GN=CHI	1.945	Q4	CHI	29.775	44.777	29.6	6	8	6	0.784	0.68	0.555	1.339	1.283	1.305	1.945	0.021661
Biological Process	GO:0009615	6	response to virus	0.128612	P28493	Pathogenesis-related protein 5 OS=Arabidopsis thaliana OX=3702 GN=At1g75040	1.733	Q4	At1g75040	25.252	94.262	60.7	11	26	11	0.958	0.631	0.582	1.372	1.296	1.094	1.733	0.027836
Biological Process	GO:0071310	5	cellular response to organic substance	0.147981	Q9S745	Lipase-like PAD4 OS=Arabidopsis thaliana OX=3702 GN=PAD4	1.207	Q3	PAD4	60.984	5.0764	6.3	3	3	3	0.957	0.968	0.795	1.075	1.142	1.067	1.207	0.046376
Biological Process	GO:0071310	5	cellular response to organic substance	0.147981	Q42546	SAL1 phosphatase OS=Arabidopsis thaliana OX=3702 GN=SAL1	0.45	Q1	SAL1	37.564	99.121	28.6	9	13	9	1.311	1.378	1.48	0.616	0.648	0.611	0.45	3.8068e-05
Biological Process	GO:0071310	5	cellular response to organic substance	0.147981	F4IFQ0	Serine/threonine-protein phosphatase OS=Arabidopsis thaliana OX=3702 GN=BSL3	1.544	Q4	BSL3	107.02	2.3219	15.6	12	15	1	0.804	0.763	0.782	1.358	1.099	1.17	1.544	0.0026221
Biological Process	GO:0071310	5	cellular response to organic substance	0.147981	Q9XFD1	Nuclear cap-binding protein subunit 2 OS=Arabidopsis thaliana OX=3702 GN=CBP20	1.252	Q3	CBP20	29.609	6.6544	7.8	2	2	2	0.87	0.945	0.848	1.18	1.034	1.119	1.252	0.0112958
Biological Process	GO:0071310	5	cellular response to organic substance	0.147981	Q9LSQ5	NAD(P)H dehydrogenase (quinone) FQR1 OS=Arabidopsis thaliana OX=3702 GN=FQR1	0.677	Q1	FQR1	21.796	90.289	56.4	9	20	9	1.164	1.25	1.197	0.81	0.777	0.857	0.677	0.00037657
Biological Process	GO:0071310	5	cellular response to organic substance	0.147981	O82328	Gibberellin-regulated protein 7 OS=Arabidopsis thaliana OX=3702 GN=GASA7	1.299	Q3	GASA7	11.381	6.3303	25	3	3	3	0.933	0.837	0.839	1.096	1.094	1.198	1.299	0.0049795
Biological Process	GO:0071310	5	cellular response to organic substance	0.147981	P46422	Glutathione S-transferase F2 OS=Arabidopsis thaliana OX=3702 GN=GSTF2	1.326	Q4	GSTF2	24.128	171.47	74.1	15	65	5	0.889	0.96	0.737	1.187	1.133	1.109	1.326	0.023761
Biological Process	GO:0006575	5	cellular modified amino acid metabolic process	0.228327	Q84QC1	Gamma-glutamylcyclotransferase 2-3 OS=Arabidopsis thaliana OX=3702 GN=GGCT2;3	0.732	Q1	GGCT2;3	22.229	8.1495	19.6	3	4	3	1.101	1.04	1.338	0.836	0.895	0.816	0.732	0.0194429
Biological Process	GO:0006575	5	cellular modified amino acid metabolic process	0.228327	Q9M0G0	Glutathione hydrolase 3 OS=Arabidopsis thaliana OX=3702 GN=GGT3	1.211	Q3	GGT3	69.148	5.3686	3	2	2	2	0.898	0.846	0.966	1.07	1.117	1.095	1.211	0.008759
Biological Process	GO:0043623	7	cellular protein complex assembly	0.295789	Q9C8T1	ABC transporter I family member 1 OS=Arabidopsis thaliana OX=3702 GN=ABCI1	1.571	Q4	ABCI1	25.975	2.8846	4.4	1	1	1	0.911	0.692	0.721	1.191	1.453	1.007	1.571	0.030277
Biological Process	GO:0043623	7	cellular protein complex assembly	0.295789	Q9LJ72	Proteasome assembly chaperone 2 OS=Arabidopsis thaliana OX=3702 GN=At3g18940	1.29	Q3	At3g18940	30.913	5.5865	7.8	2	2	2	0.808	0.847	0.957	1.188	1.079	1.103	1.29	0.0116417
Biological Process	GO:0043623	7	cellular protein complex assembly	0.295789	Q9FL87	Protein CHLORORESPIRATORY REDUCTION 7, chloroplastic OS=Arabidopsis thaliana OX=3702 GN=CRR7	0.829	Q2	CRR7	17.967	8.5509	19.2	2	3	2	1.147	1.104	1.047	0.928	0.923	0.884	0.829	0.0036427
Biological Process	GO:0042742	7	defense response to bacterium	0.182841	P43296	Cysteine protease RD19A OS=Arabidopsis thaliana OX=3702 GN=RD19A	1.226	Q3	RD19A	40.418	26.862	17.7	5	8	5	0.841	0.892	0.951	1.053	1.142	1.095	1.226	0.008623
Biological Process	GO:0042742	7	defense response to bacterium	0.182841	Q9SRZ6	Cytosolic isocitrate dehydrogenase [NADP] OS=Arabidopsis thaliana OX=3702 GN=CICDH	0.774	Q2	CICDH	45.746	218.09	59.8	29	77	25	1.102	1.186	1.126	0.917	0.885	0.839	0.774	0.00160411
Biological Process	GO:0042742	7	defense response to bacterium	0.182841	Q9S745	Lipase-like PAD4 OS=Arabidopsis thaliana OX=3702 GN=PAD4	1.207	Q3	PAD4	60.984	5.0764	6.3	3	3	3	0.957	0.968	0.795	1.075	1.142	1.067	1.207	0.046376
Biological Process	GO:0042742	7	defense response to bacterium	0.182841	Q9FLV0	Protein DOWNY MILDEW RESISTANCE 6 OS=Arabidopsis thaliana OX=3702 GN=DMR6	1.673	Q4	DMR6	39.363	20.472	18.5	6	6	6	0.791	0.701	0.75	1.147	1.528	1.075	1.673	0.0113792
Biological Process	GO:0042742	7	defense response to bacterium	0.182841	P46422	Glutathione S-transferase F2 OS=Arabidopsis thaliana OX=3702 GN=GSTF2	1.326	Q4	GSTF2	24.128	171.47	74.1	15	65	5	0.889	0.96	0.737	1.187	1.133	1.109	1.326	0.023761
Biological Process	GO:0009658	6	chloroplast organization	0.283061	F4I0K2	Fructokinase-like 2, chloroplastic OS=Arabidopsis thaliana OX=3702 GN=FLN2	1.324	Q4	FLN2	68.979	17.109	6.2	4	4	4	0.78	0.842	0.949	1.22	1.193	0.992	1.324	0.03222
Biological Process	GO:0009658	6	chloroplast organization	0.283061	Q8VZV9	Protein PLASTID TRANSCRIPTIONALLY ACTIVE 7 OS=Arabidopsis thaliana OX=3702 GN=PTAC7	0.729	Q1	PTAC7	18.732	6.1849	13	2	2	2	1.086	1.285	1.123	0.846	0.809	0.893	0.729	0.00594
Biological Process	GO:0009658	6	chloroplast organization	0.283061	Q39089	Protein PALE CRESS, chloroplastic OS=Arabidopsis thaliana OX=3702 GN=PAC	0.608	Q1	PAC	36.611	8.4843	11.5	4	4	4	1.405	1.248	1.143	0.776	0.688	0.844	0.608	0.0041155
Biological Process	GO:0009755	7	hormone-mediated signaling pathway	0.174994	Q9S745	Lipase-like PAD4 OS=Arabidopsis thaliana OX=3702 GN=PAD4	1.207	Q3	PAD4	60.984	5.0764	6.3	3	3	3	0.957	0.968	0.795	1.075	1.142	1.067	1.207	0.046376
Biological Process	GO:0009755	7	hormone-mediated signaling pathway	0.174994	Q42546	SAL1 phosphatase OS=Arabidopsis thaliana OX=3702 GN=SAL1	0.45	Q1	SAL1	37.564	99.121	28.6	9	13	9	1.311	1.378	1.48	0.616	0.648	0.611	0.45	3.8068e-05
Biological Process	GO:0009755	7	hormone-mediated signaling pathway	0.174994	F4IFQ0	Serine/threonine-protein phosphatase OS=Arabidopsis thaliana OX=3702 GN=BSL3	1.544	Q4	BSL3	107.02	2.3219	15.6	12	15	1	0.804	0.763	0.782	1.358	1.099	1.17	1.544	0.0026221
Biological Process	GO:0009755	7	hormone-mediated signaling pathway	0.174994	O82328	Gibberellin-regulated protein 7 OS=Arabidopsis thaliana OX=3702 GN=GASA7	1.299	Q3	GASA7	11.381	6.3303	25	3	3	3	0.933	0.837	0.839	1.096	1.094	1.198	1.299	0.0049795
Biological Process	GO:0009755	7	hormone-mediated signaling pathway	0.174994	P46422	Glutathione S-transferase F2 OS=Arabidopsis thaliana OX=3702 GN=GSTF2	1.326	Q4	GSTF2	24.128	171.47	74.1	15	65	5	0.889	0.96	0.737	1.187	1.133	1.109	1.326	0.023761
Biological Process	GO:0050832	7	defense response to fungus	0.0569819	Q43387	Peroxidase 71 OS=Arabidopsis thaliana OX=3702 GN=PER71	1.246	Q3	PER71	34.889	38.15	27.1	7	9	7	0.895	0.992	0.787	1.142	1.063	1.128	1.246	0.033537
Biological Process	GO:0050832	7	defense response to fungus	0.0569819	O23171	Methylesterase 9 OS=Arabidopsis thaliana OX=3702 GN=MES9	1.259	Q3	MES9	28.744	4.0543	7.8	2	2	2	0.836	0.944	0.873	1.104	1.077	1.159	1.259	0.0051245
Biological Process	GO:0050832	7	defense response to fungus	0.0569819	Q9SLM6	Glutathione S-transferase F3 OS=Arabidopsis thaliana OX=3702 GN=GSTF3	1.245	Q3	GSTF3	24.12	12.136	50.5	12	36	2	0.971	0.937	0.766	1.117	1.155	1.057	1.245	0.045905
Biological Process	GO:0050832	7	defense response to fungus	0.0569819	Q39241	Thioredoxin H5 OS=Arabidopsis thaliana OX=3702 GN=TRX5	1.441	Q4	TRX5	13.122	23.44	47.5	5	14	5	0.862	0.826	0.745	1.105	1.233	1.168	1.441	0.0024027
Biological Process	GO:0050832	7	defense response to fungus	0.0569819	P46422	Glutathione S-transferase F2 OS=Arabidopsis thaliana OX=3702 GN=GSTF2	1.326	Q4	GSTF2	24.128	171.47	74.1	15	65	5	0.889	0.96	0.737	1.187	1.133	1.109	1.326	0.023761
Biological Process	GO:0009409	5	response to cold	0.0552752	Q0PGJ6	NADPH-dependent aldo-keto reductase, chloroplastic OS=Arabidopsis thaliana OX=3702 GN=AKR4C9	1.522	Q4	AKR4C9	35.136	5.7134	13.3	4	6	1	0.758	0.919	0.696	1.17	1.17	1.271	1.522	0.0079777
Biological Process	GO:0009409	5	response to cold	0.0552752	Q9SLF7	60S acidic ribosomal protein P2-2 OS=Arabidopsis thaliana OX=3702 GN=RPP2B	1.237	Q3	RPP2B	11.444	83.333	64.3	7	17	4	0.769	0.923	0.993	1.069	1.127	1.125	1.237	0.049036
Biological Process	GO:0009409	5	response to cold	0.0552752	O23553	Beta-amylase 3, chloroplastic OS=Arabidopsis thaliana OX=3702 GN=BAM3	0.764	Q1	BAM3	61.352	184.27	54.9	27	37	27	1.177	1.076	1.181	0.918	0.899	0.808	0.764	0.0057166
Biological Process	GO:0009409	5	response to cold	0.0552752	Q05212	DNA damage-repair/toleration protein DRT102 OS=Arabidopsis thaliana OX=3702 GN=DRT102	0.812	Q2	DRT102	33.233	55.379	38.4	9	11	9	1.087	1.124	1.135	0.863	0.926	0.927	0.812	0.00151506
Biological Process	GO:0009409	5	response to cold	0.0552752	Q39101	Ferritin-1, chloroplastic OS=Arabidopsis thaliana OX=3702 GN=FER1	1.237	Q3	FER1	28.178	49.811	35.3	7	10	7	0.931	0.846	0.893	1.069	1.213	1.02	1.237	0.023042
Biological Process	GO:0009409	5	response to cold	0.0552752	P46422	Glutathione S-transferase F2 OS=Arabidopsis thaliana OX=3702 GN=GSTF2	1.326	Q4	GSTF2	24.128	171.47	74.1	15	65	5	0.889	0.96	0.737	1.187	1.133	1.109	1.326	0.023761
Biological Process	GO:0009409	5	response to cold	0.0552752	Q42112	60S acidic ribosomal protein P0-2 OS=Arabidopsis thaliana OX=3702 GN=RPP0B	1.334	Q4	RPP0B	34.133	56.793	31.2	9	19	9	0.704	0.887	0.951	1.154	1.196	1.04	1.334	0.042419
Biological Process	GO:0042219	6	cellular modified amino acid catabolic process	0.00509045	Q84QC1	Gamma-glutamylcyclotransferase 2-3 OS=Arabidopsis thaliana OX=3702 GN=GGCT2;3	0.732	Q1	GGCT2;3	22.229	8.1495	19.6	3	4	3	1.101	1.04	1.338	0.836	0.895	0.816	0.732	0.0194429
Biological Process	GO:0042219	6	cellular modified amino acid catabolic process	0.00509045	Q9M0G0	Glutathione hydrolase 3 OS=Arabidopsis thaliana OX=3702 GN=GGT3	1.211	Q3	GGT3	69.148	5.3686	3	2	2	2	0.898	0.846	0.966	1.07	1.117	1.095	1.211	0.008759
Biological Process	GO:0009060	7	aerobic respiration	0.323312	Q9SRZ6	Cytosolic isocitrate dehydrogenase [NADP] OS=Arabidopsis thaliana OX=3702 GN=CICDH	0.774	Q2	CICDH	45.746	218.09	59.8	29	77	25	1.102	1.186	1.126	0.917	0.885	0.839	0.774	0.00160411
Biological Process	GO:0009060	7	aerobic respiration	0.323312	Q9ZV52	EG45-like domain containing protein 2 OS=Arabidopsis thaliana OX=3702 GN=EGC2	1.81	Q4	EGC2	14.518	5.6029	14.6	2	2	2	0.8	0.627	0.697	1.232	1.324	1.288	1.81	0.00124478
Biological Process	GO:0009696	9	salicylic acid metabolic process	0.00310128	O23171	Methylesterase 9 OS=Arabidopsis thaliana OX=3702 GN=MES9	1.259	Q3	MES9	28.744	4.0543	7.8	2	2	2	0.836	0.944	0.873	1.104	1.077	1.159	1.259	0.0051245
Biological Process	GO:0009696	9	salicylic acid metabolic process	0.00310128	Q9FLV0	Protein DOWNY MILDEW RESISTANCE 6 OS=Arabidopsis thaliana OX=3702 GN=DMR6	1.673	Q4	DMR6	39.363	20.472	18.5	6	6	6	0.791	0.701	0.75	1.147	1.528	1.075	1.673	0.0113792
Biological Process	GO:0009056	3	catabolic process	0.0146188	Q9SJQ0	Pyruvate kinase OS=Arabidopsis thaliana OX=3702 GN=At2g36580	1.213	Q3	At2g36580	57.508	178.73	54.6	23	45	7	0.918	0.885	0.895	1.089	1.101	1.084	1.213	8e-05
Biological Process	GO:0009056	3	catabolic process	0.0146188	Q9LEW3	Aspartyl protease AED1 OS=Arabidopsis thaliana OX=3702 GN=AED1	1.438	Q4	AED1	49.473	5.6353	5.2	3	3	3	0.985	0.832	0.644	1.123	1.236	1.181	1.438	0.040576
Biological Process	GO:0009056	3	catabolic process	0.0146188	Q9SLM6	Glutathione S-transferase F3 OS=Arabidopsis thaliana OX=3702 GN=GSTF3	1.245	Q3	GSTF3	24.12	12.136	50.5	12	36	2	0.971	0.937	0.766	1.117	1.155	1.057	1.245	0.045905
Biological Process	GO:0009056	3	catabolic process	0.0146188	Q9FEB5	Phosphoglucan phosphatase DSP4, chloroplastic OS=Arabidopsis thaliana OX=3702 GN=DSP4	0.769	Q1	DSP4	42.625	69.636	23.7	8	11	8	1.143	1.077	1.18	0.875	0.871	0.867	0.769	0.0103351
Biological Process	GO:0009056	3	catabolic process	0.0146188	P46422	Glutathione S-transferase F2 OS=Arabidopsis thaliana OX=3702 GN=GSTF2	1.326	Q4	GSTF2	24.128	171.47	74.1	15	65	5	0.889	0.96	0.737	1.187	1.133	1.109	1.326	0.023761
Biological Process	GO:0009056	3	catabolic process	0.0146188	Q9S745	Lipase-like PAD4 OS=Arabidopsis thaliana OX=3702 GN=PAD4	1.207	Q3	PAD4	60.984	5.0764	6.3	3	3	3	0.957	0.968	0.795	1.075	1.142	1.067	1.207	0.046376
Biological Process	GO:0009056	3	catabolic process	0.0146188	Q9STM6	GDSL esterase/lipase At3g48460 OS=Arabidopsis thaliana OX=3702 GN=At3g48460	0.817	Q2	At3g48460	42.235	4.578	6	2	3	2	1.137	1.052	1.132	0.828	0.937	0.947	0.817	0.0150793
Biological Process	GO:0009056	3	catabolic process	0.0146188	Q84QC1	Gamma-glutamylcyclotransferase 2-3 OS=Arabidopsis thaliana OX=3702 GN=GGCT2;3	0.732	Q1	GGCT2;3	22.229	8.1495	19.6	3	4	3	1.101	1.04	1.338	0.836	0.895	0.816	0.732	0.0194429
Biological Process	GO:0009056	3	catabolic process	0.0146188	Q9FLV0	Protein DOWNY MILDEW RESISTANCE 6 OS=Arabidopsis thaliana OX=3702 GN=DMR6	1.673	Q4	DMR6	39.363	20.472	18.5	6	6	6	0.791	0.701	0.75	1.147	1.528	1.075	1.673	0.0113792
Biological Process	GO:0009056	3	catabolic process	0.0146188	O23553	Beta-amylase 3, chloroplastic OS=Arabidopsis thaliana OX=3702 GN=BAM3	0.764	Q1	BAM3	61.352	184.27	54.9	27	37	27	1.177	1.076	1.181	0.918	0.899	0.808	0.764	0.0057166
Biological Process	GO:0009056	3	catabolic process	0.0146188	Q9M0G0	Glutathione hydrolase 3 OS=Arabidopsis thaliana OX=3702 GN=GGT3	1.211	Q3	GGT3	69.148	5.3686	3	2	2	2	0.898	0.846	0.966	1.07	1.117	1.095	1.211	0.008759
Biological Process	GO:0009056	3	catabolic process	0.0146188	Q9LDV4	Alanine aminotransferase 2, mitochondrial OS=Arabidopsis thaliana OX=3702 GN=ALAAT2	1.213	Q3	ALAAT2	59.51	8.5191	14.3	10	14	4	0.835	0.949	0.924	1.099	1.075	1.11	1.213	0.0083808
Biological Process	GO:0009056	3	catabolic process	0.0146188	Q43387	Peroxidase 71 OS=Arabidopsis thaliana OX=3702 GN=PER71	1.246	Q3	PER71	34.889	38.15	27.1	7	9	7	0.895	0.992	0.787	1.142	1.063	1.128	1.246	0.033537
Biological Process	GO:0009056	3	catabolic process	0.0146188	P43296	Cysteine protease RD19A OS=Arabidopsis thaliana OX=3702 GN=RD19A	1.226	Q3	RD19A	40.418	26.862	17.7	5	8	5	0.841	0.892	0.951	1.053	1.142	1.095	1.226	0.008623
Biological Process	GO:0009056	3	catabolic process	0.0146188	Q9SB81	Peroxidase 42 OS=Arabidopsis thaliana OX=3702 GN=PER42	0.744	Q1	PER42	37.294	90.388	47.3	11	14	11	1.075	1.107	1.27	0.845	0.832	0.89	0.744	0.0060162
Biological Process	GO:0009056	3	catabolic process	0.0146188	O24603	Endochitinase CHI OS=Arabidopsis thaliana OX=3702 GN=CHI	1.945	Q4	CHI	29.775	44.777	29.6	6	8	6	0.784	0.68	0.555	1.339	1.283	1.305	1.945	0.021661
Biological Process	GO:0009056	3	catabolic process	0.0146188	Q8VZC3	Delta-1-pyrroline-5-carboxylate dehydrogenase 12A1, mitochondrial OS=Arabidopsis thaliana OX=3702 GN=ALDH12A1	0.741	Q1	ALDH12A1	61.772	111.55	34	15	22	15	1.148	1.162	1.153	0.855	0.791	0.92	0.741	0.020401
Biological Process	GO:0009056	3	catabolic process	0.0146188	Q9FKG3	ATP-dependent 6-phosphofructokinase 4, chloroplastic OS=Arabidopsis thaliana OX=3702 GN=PFK4	1.22	Q3	PFK4	58.466	7.1818	14	7	9	3	0.9	0.895	0.906	1.089	1.079	1.128	1.22	0.000140925
Biological Process	GO:0009056	3	catabolic process	0.0146188	Q949Y3	Bifunctional purple acid phosphatase 26 OS=Arabidopsis thaliana OX=3702 GN=PAP26	0.178	Q1	PAP26	55.009	105.35	30.7	11	16	11	1.75	1.686	1.722	0.305	0.303	0.309	0.178	7.5396e-09
Biological Process	GO:0009056	3	catabolic process	0.0146188	Q93V74	AT4g34180/F28A23_60 OS=Arabidopsis thaliana OX=3702 GN=At4g34180	1.207	Q3	At4g34180	28.384	52.256	36.5	8	13	4	0.835	0.932	0.896	1.038	1.03	1.146	1.207	0.0162186
Biological Process	GO:0009056	3	catabolic process	0.0146188	Q8W207	COP9 signalosome complex subunit 2 OS=Arabidopsis thaliana OX=3702 GN=CSN2	1.36	Q4	CSN2	51.186	4.5139	3.9	2	2	2	0.901	0.836	0.8	1.335	1.102	1.013	1.36	0.027242
Biological Process	GO:0006165	10	nucleoside diphosphate phosphorylation	0.348887	Q9SJQ0	Pyruvate kinase OS=Arabidopsis thaliana OX=3702 GN=At2g36580	1.213	Q3	At2g36580	57.508	178.73	54.6	23	45	7	0.918	0.885	0.895	1.089	1.101	1.084	1.213	8e-05
Biological Process	GO:0006165	10	nucleoside diphosphate phosphorylation	0.348887	Q9FKG3	ATP-dependent 6-phosphofructokinase 4, chloroplastic OS=Arabidopsis thaliana OX=3702 GN=PFK4	1.22	Q3	PFK4	58.466	7.1818	14	7	9	3	0.9	0.895	0.906	1.089	1.079	1.128	1.22	0.000140925
Biological Process	GO:0019362	9	pyridine nucleotide metabolic process	0.129739	Q9SJQ0	Pyruvate kinase OS=Arabidopsis thaliana OX=3702 GN=At2g36580	1.213	Q3	At2g36580	57.508	178.73	54.6	23	45	7	0.918	0.885	0.895	1.089	1.101	1.084	1.213	8e-05
Biological Process	GO:0019362	9	pyridine nucleotide metabolic process	0.129739	Q9SRZ6	Cytosolic isocitrate dehydrogenase [NADP] OS=Arabidopsis thaliana OX=3702 GN=CICDH	0.774	Q2	CICDH	45.746	218.09	59.8	29	77	25	1.102	1.186	1.126	0.917	0.885	0.839	0.774	0.00160411
Biological Process	GO:0019362	9	pyridine nucleotide metabolic process	0.129739	Q9FKG3	ATP-dependent 6-phosphofructokinase 4, chloroplastic OS=Arabidopsis thaliana OX=3702 GN=PFK4	1.22	Q3	PFK4	58.466	7.1818	14	7	9	3	0.9	0.895	0.906	1.089	1.079	1.128	1.22	0.000140925
Biological Process	GO:0019362	9	pyridine nucleotide metabolic process	0.129739	Q9LMX8	Probable 6-phosphogluconolactonase 1 OS=Arabidopsis thaliana OX=3702 GN=At1g13700	1.298	Q3	At1g13700	29.887	4.3551	7.5	2	3	1	0.804	0.996	0.81	1.063	1.054	1.27	1.298	0.047796
Biological Process	GO:0009185	9	ribonucleoside diphosphate metabolic process	0.323312	Q9SJQ0	Pyruvate kinase OS=Arabidopsis thaliana OX=3702 GN=At2g36580	1.213	Q3	At2g36580	57.508	178.73	54.6	23	45	7	0.918	0.885	0.895	1.089	1.101	1.084	1.213	8e-05
Biological Process	GO:0009185	9	ribonucleoside diphosphate metabolic process	0.323312	Q9FKG3	ATP-dependent 6-phosphofructokinase 4, chloroplastic OS=Arabidopsis thaliana OX=3702 GN=PFK4	1.22	Q3	PFK4	58.466	7.1818	14	7	9	3	0.9	0.895	0.906	1.089	1.079	1.128	1.22	0.000140925
Biological Process	GO:0009605	3	response to external stimulus	0.00202151	O23171	Methylesterase 9 OS=Arabidopsis thaliana OX=3702 GN=MES9	1.259	Q3	MES9	28.744	4.0543	7.8	2	2	2	0.836	0.944	0.873	1.104	1.077	1.159	1.259	0.0051245
Biological Process	GO:0009605	3	response to external stimulus	0.00202151	Q9LEW3	Aspartyl protease AED1 OS=Arabidopsis thaliana OX=3702 GN=AED1	1.438	Q4	AED1	49.473	5.6353	5.2	3	3	3	0.985	0.832	0.644	1.123	1.236	1.181	1.438	0.040576
Biological Process	GO:0009605	3	response to external stimulus	0.00202151	Q9SLM6	Glutathione S-transferase F3 OS=Arabidopsis thaliana OX=3702 GN=GSTF3	1.245	Q3	GSTF3	24.12	12.136	50.5	12	36	2	0.971	0.937	0.766	1.117	1.155	1.057	1.245	0.045905
Biological Process	GO:0009605	3	response to external stimulus	0.00202151	Q39241	Thioredoxin H5 OS=Arabidopsis thaliana OX=3702 GN=TRX5	1.441	Q4	TRX5	13.122	23.44	47.5	5	14	5	0.862	0.826	0.745	1.105	1.233	1.168	1.441	0.0024027
Biological Process	GO:0009605	3	response to external stimulus	0.00202151	P46422	Glutathione S-transferase F2 OS=Arabidopsis thaliana OX=3702 GN=GSTF2	1.326	Q4	GSTF2	24.128	171.47	74.1	15	65	5	0.889	0.96	0.737	1.187	1.133	1.109	1.326	0.023761
Biological Process	GO:0009605	3	response to external stimulus	0.00202151	Q02971	Cinnamyl alcohol dehydrogenase 7 OS=Arabidopsis thaliana OX=3702 GN=CAD7	0.702	Q1	CAD7	38.245	53.603	37.5	12	14	12	1.096	1.079	1.378	0.852	0.814	0.828	0.702	0.0122817
Biological Process	GO:0009605	3	response to external stimulus	0.00202151	Q9SRZ6	Cytosolic isocitrate dehydrogenase [NADP] OS=Arabidopsis thaliana OX=3702 GN=CICDH	0.774	Q2	CICDH	45.746	218.09	59.8	29	77	25	1.102	1.186	1.126	0.917	0.885	0.839	0.774	0.00160411
Biological Process	GO:0009605	3	response to external stimulus	0.00202151	Q9S745	Lipase-like PAD4 OS=Arabidopsis thaliana OX=3702 GN=PAD4	1.207	Q3	PAD4	60.984	5.0764	6.3	3	3	3	0.957	0.968	0.795	1.075	1.142	1.067	1.207	0.046376
Biological Process	GO:0009605	3	response to external stimulus	0.00202151	Q9FLV0	Protein DOWNY MILDEW RESISTANCE 6 OS=Arabidopsis thaliana OX=3702 GN=DMR6	1.673	Q4	DMR6	39.363	20.472	18.5	6	6	6	0.791	0.701	0.75	1.147	1.528	1.075	1.673	0.0113792
Biological Process	GO:0009605	3	response to external stimulus	0.00202151	Q39101	Ferritin-1, chloroplastic OS=Arabidopsis thaliana OX=3702 GN=FER1	1.237	Q3	FER1	28.178	49.811	35.3	7	10	7	0.931	0.846	0.893	1.069	1.213	1.02	1.237	0.023042
Biological Process	GO:0009605	3	response to external stimulus	0.00202151	P28493	Pathogenesis-related protein 5 OS=Arabidopsis thaliana OX=3702 GN=At1g75040	1.733	Q4	At1g75040	25.252	94.262	60.7	11	26	11	0.958	0.631	0.582	1.372	1.296	1.094	1.733	0.027836
Biological Process	GO:0009605	3	response to external stimulus	0.00202151	Q43387	Peroxidase 71 OS=Arabidopsis thaliana OX=3702 GN=PER71	1.246	Q3	PER71	34.889	38.15	27.1	7	9	7	0.895	0.992	0.787	1.142	1.063	1.128	1.246	0.033537
Biological Process	GO:0009605	3	response to external stimulus	0.00202151	P43296	Cysteine protease RD19A OS=Arabidopsis thaliana OX=3702 GN=RD19A	1.226	Q3	RD19A	40.418	26.862	17.7	5	8	5	0.841	0.892	0.951	1.053	1.142	1.095	1.226	0.008623
Biological Process	GO:0009605	3	response to external stimulus	0.00202151	O24603	Endochitinase CHI OS=Arabidopsis thaliana OX=3702 GN=CHI	1.945	Q4	CHI	29.775	44.777	29.6	6	8	6	0.784	0.68	0.555	1.339	1.283	1.305	1.945	0.021661
Biological Process	GO:0009605	3	response to external stimulus	0.00202151	Q9ZV52	EG45-like domain containing protein 2 OS=Arabidopsis thaliana OX=3702 GN=EGC2	1.81	Q4	EGC2	14.518	5.6029	14.6	2	2	2	0.8	0.627	0.697	1.232	1.324	1.288	1.81	0.00124478
Biological Process	GO:0009605	3	response to external stimulus	0.00202151	Q39232	Sucrose transport protein SUC1 OS=Arabidopsis thaliana OX=3702 GN=SUC1	1.318	Q4	SUC1	54.858	8.7801	4.9	2	3	2	0.87	0.866	0.848	1.07	1.189	1.147	1.318	0.00099786
Biological Process	GO:0009605	3	response to external stimulus	0.00202151	Q9LS01	Allene oxide cyclase 3, chloroplastic OS=Arabidopsis thaliana OX=3702 GN=AOC3	1.395	Q4	AOC3	28.398	26.207	31	8	12	4	0.79	0.829	0.874	1.07	1.332	1.076	1.395	0.0134383
Biological Process	GO:0009605	3	response to external stimulus	0.00202151	Q8W207	COP9 signalosome complex subunit 2 OS=Arabidopsis thaliana OX=3702 GN=CSN2	1.36	Q4	CSN2	51.186	4.5139	3.9	2	2	2	0.901	0.836	0.8	1.335	1.102	1.013	1.36	0.027242
Biological Process	GO:0009605	3	response to external stimulus	0.00202151	P33154	Pathogenesis-related protein 1 OS=Arabidopsis thaliana OX=3702 GN=At2g14610	1.86	Q4	At2g14610	17.677	6.1507	18	3	4	3	0.847	0.625	0.601	1.028	1.407	1.42	1.86	0.0148998
Biological Process	GO:0005985	8	sucrose metabolic process	0.0771779	Q39232	Sucrose transport protein SUC1 OS=Arabidopsis thaliana OX=3702 GN=SUC1	1.318	Q4	SUC1	54.858	8.7801	4.9	2	3	2	0.87	0.866	0.848	1.07	1.189	1.147	1.318	0.00099786
Biological Process	GO:0005985	8	sucrose metabolic process	0.0771779	F4HQ76	Sucrose synthase OS=Arabidopsis thaliana OX=3702 GN=SUS6	1.356	Q4	SUS6	102.03	13.074	6.9	7	7	6	0.795	0.827	0.884	1.169	1.096	1.132	1.356	0.00108051
Biological Process	GO:0044419	3	interspecies interaction between organisms	0.150481	P93829	PRA1 family protein D OS=Arabidopsis thaliana OX=3702 GN=PRA1D	1.212	Q3	PRA1D	19.325	2.1372	6	1	1	1	0.977	0.912	0.825	1.02	1.174	1.095	1.212	0.038844
Biological Process	GO:0044419	3	interspecies interaction between organisms	0.150481	O24603	Endochitinase CHI OS=Arabidopsis thaliana OX=3702 GN=CHI	1.945	Q4	CHI	29.775	44.777	29.6	6	8	6	0.784	0.68	0.555	1.339	1.283	1.305	1.945	0.021661
Biological Process	GO:0044419	3	interspecies interaction between organisms	0.150481	P28493	Pathogenesis-related protein 5 OS=Arabidopsis thaliana OX=3702 GN=At1g75040	1.733	Q4	At1g75040	25.252	94.262	60.7	11	26	11	0.958	0.631	0.582	1.372	1.296	1.094	1.733	0.027836
Biological Process	GO:0009620	6	response to fungus	0.0175929	Q43387	Peroxidase 71 OS=Arabidopsis thaliana OX=3702 GN=PER71	1.246	Q3	PER71	34.889	38.15	27.1	7	9	7	0.895	0.992	0.787	1.142	1.063	1.128	1.246	0.033537
Biological Process	GO:0009620	6	response to fungus	0.0175929	O23171	Methylesterase 9 OS=Arabidopsis thaliana OX=3702 GN=MES9	1.259	Q3	MES9	28.744	4.0543	7.8	2	2	2	0.836	0.944	0.873	1.104	1.077	1.159	1.259	0.0051245
Biological Process	GO:0009620	6	response to fungus	0.0175929	Q9SLM6	Glutathione S-transferase F3 OS=Arabidopsis thaliana OX=3702 GN=GSTF3	1.245	Q3	GSTF3	24.12	12.136	50.5	12	36	2	0.971	0.937	0.766	1.117	1.155	1.057	1.245	0.045905
Biological Process	GO:0009620	6	response to fungus	0.0175929	Q9LS01	Allene oxide cyclase 3, chloroplastic OS=Arabidopsis thaliana OX=3702 GN=AOC3	1.395	Q4	AOC3	28.398	26.207	31	8	12	4	0.79	0.829	0.874	1.07	1.332	1.076	1.395	0.0134383
Biological Process	GO:0009620	6	response to fungus	0.0175929	Q39241	Thioredoxin H5 OS=Arabidopsis thaliana OX=3702 GN=TRX5	1.441	Q4	TRX5	13.122	23.44	47.5	5	14	5	0.862	0.826	0.745	1.105	1.233	1.168	1.441	0.0024027
Biological Process	GO:0009620	6	response to fungus	0.0175929	Q9FLV0	Protein DOWNY MILDEW RESISTANCE 6 OS=Arabidopsis thaliana OX=3702 GN=DMR6	1.673	Q4	DMR6	39.363	20.472	18.5	6	6	6	0.791	0.701	0.75	1.147	1.528	1.075	1.673	0.0113792
Biological Process	GO:0009620	6	response to fungus	0.0175929	P46422	Glutathione S-transferase F2 OS=Arabidopsis thaliana OX=3702 GN=GSTF2	1.326	Q4	GSTF2	24.128	171.47	74.1	15	65	5	0.889	0.96	0.737	1.187	1.133	1.109	1.326	0.023761
Biological Process	GO:0009664	6	plant-type cell wall organization	0.194143	Q43387	Peroxidase 71 OS=Arabidopsis thaliana OX=3702 GN=PER71	1.246	Q3	PER71	34.889	38.15	27.1	7	9	7	0.895	0.992	0.787	1.142	1.063	1.128	1.246	0.033537
Biological Process	GO:0009664	6	plant-type cell wall organization	0.194143	Q9SB81	Peroxidase 42 OS=Arabidopsis thaliana OX=3702 GN=PER42	0.744	Q1	PER42	37.294	90.388	47.3	11	14	11	1.075	1.107	1.27	0.845	0.832	0.89	0.744	0.0060162
Biological Process	GO:0046496	10	nicotinamide nucleotide metabolic process	0.129739	Q9SJQ0	Pyruvate kinase OS=Arabidopsis thaliana OX=3702 GN=At2g36580	1.213	Q3	At2g36580	57.508	178.73	54.6	23	45	7	0.918	0.885	0.895	1.089	1.101	1.084	1.213	8e-05
Biological Process	GO:0046496	10	nicotinamide nucleotide metabolic process	0.129739	Q9SRZ6	Cytosolic isocitrate dehydrogenase [NADP] OS=Arabidopsis thaliana OX=3702 GN=CICDH	0.774	Q2	CICDH	45.746	218.09	59.8	29	77	25	1.102	1.186	1.126	0.917	0.885	0.839	0.774	0.00160411
Biological Process	GO:0046496	10	nicotinamide nucleotide metabolic process	0.129739	Q9FKG3	ATP-dependent 6-phosphofructokinase 4, chloroplastic OS=Arabidopsis thaliana OX=3702 GN=PFK4	1.22	Q3	PFK4	58.466	7.1818	14	7	9	3	0.9	0.895	0.906	1.089	1.079	1.128	1.22	0.000140925
Biological Process	GO:0046496	10	nicotinamide nucleotide metabolic process	0.129739	Q9LMX8	Probable 6-phosphogluconolactonase 1 OS=Arabidopsis thaliana OX=3702 GN=At1g13700	1.298	Q3	At1g13700	29.887	4.3551	7.5	2	3	1	0.804	0.996	0.81	1.063	1.054	1.27	1.298	0.047796
Biological Process	GO:0044275	6	cellular carbohydrate catabolic process	0.128612	Q9FEB5	Phosphoglucan phosphatase DSP4, chloroplastic OS=Arabidopsis thaliana OX=3702 GN=DSP4	0.769	Q1	DSP4	42.625	69.636	23.7	8	11	8	1.143	1.077	1.18	0.875	0.871	0.867	0.769	0.0103351
Biological Process	GO:0044275	6	cellular carbohydrate catabolic process	0.128612	O23553	Beta-amylase 3, chloroplastic OS=Arabidopsis thaliana OX=3702 GN=BAM3	0.764	Q1	BAM3	61.352	184.27	54.9	27	37	27	1.177	1.076	1.181	0.918	0.899	0.808	0.764	0.0057166
Biological Process	GO:0009628	3	response to abiotic stimulus	0.00873748	Q38946	Glutamate dehydrogenase 2 OS=Arabidopsis thaliana OX=3702 GN=GDH2	1.214	Q3	GDH2	44.699	118.84	42.6	16	33	10	0.88	0.987	0.838	1.104	1.017	1.164	1.214	0.035316
Biological Process	GO:0009628	3	response to abiotic stimulus	0.00873748	Q501E6	Flotillin-like protein 1 OS=Arabidopsis thaliana OX=3702 GN=FLOT1	1.271	Q3	FLOT1	52.309	58.223	35.5	15	17	15	0.97	0.897	0.819	1.126	1.102	1.186	1.271	0.010697
Biological Process	GO:0009628	3	response to abiotic stimulus	0.00873748	Q9LY15	Peptide methionine sulfoxide reductase A2 OS=Arabidopsis thaliana OX=3702 GN=MRSA2	1.259	Q3	MRSA2	24.434	84.076	43.6	7	15	6	0.848	0.862	0.977	1.007	1.229	1.148	1.259	0.035698
Biological Process	GO:0009628	3	response to abiotic stimulus	0.00873748	P46422	Glutathione S-transferase F2 OS=Arabidopsis thaliana OX=3702 GN=GSTF2	1.326	Q4	GSTF2	24.128	171.47	74.1	15	65	5	0.889	0.96	0.737	1.187	1.133	1.109	1.326	0.023761
Biological Process	GO:0009628	3	response to abiotic stimulus	0.00873748	Q9SRZ6	Cytosolic isocitrate dehydrogenase [NADP] OS=Arabidopsis thaliana OX=3702 GN=CICDH	0.774	Q2	CICDH	45.746	218.09	59.8	29	77	25	1.102	1.186	1.126	0.917	0.885	0.839	0.774	0.00160411
Biological Process	GO:0009628	3	response to abiotic stimulus	0.00873748	Q9S745	Lipase-like PAD4 OS=Arabidopsis thaliana OX=3702 GN=PAD4	1.207	Q3	PAD4	60.984	5.0764	6.3	3	3	3	0.957	0.968	0.795	1.075	1.142	1.067	1.207	0.046376
Biological Process	GO:0009628	3	response to abiotic stimulus	0.00873748	Q9SLF7	60S acidic ribosomal protein P2-2 OS=Arabidopsis thaliana OX=3702 GN=RPP2B	1.237	Q3	RPP2B	11.444	83.333	64.3	7	17	4	0.769	0.923	0.993	1.069	1.127	1.125	1.237	0.049036
Biological Process	GO:0009628	3	response to abiotic stimulus	0.00873748	Q39079	Chaperone protein dnaJ 13 OS=Arabidopsis thaliana OX=3702 GN=ATJ13	0.535	Q1	ATJ13	59.231	2.7287	1.7	1	1	1	1.239	1.385	1.324	0.732	0.688	0.693	0.535	7.9361e-05
Biological Process	GO:0009628	3	response to abiotic stimulus	0.00873748	O23553	Beta-amylase 3, chloroplastic OS=Arabidopsis thaliana OX=3702 GN=BAM3	0.764	Q1	BAM3	61.352	184.27	54.9	27	37	27	1.177	1.076	1.181	0.918	0.899	0.808	0.764	0.0057166
Biological Process	GO:0009628	3	response to abiotic stimulus	0.00873748	Q39101	Ferritin-1, chloroplastic OS=Arabidopsis thaliana OX=3702 GN=FER1	1.237	Q3	FER1	28.178	49.811	35.3	7	10	7	0.931	0.846	0.893	1.069	1.213	1.02	1.237	0.023042
Biological Process	GO:0009628	3	response to abiotic stimulus	0.00873748	P28493	Pathogenesis-related protein 5 OS=Arabidopsis thaliana OX=3702 GN=At1g75040	1.733	Q4	At1g75040	25.252	94.262	60.7	11	26	11	0.958	0.631	0.582	1.372	1.296	1.094	1.733	0.027836
Biological Process	GO:0009628	3	response to abiotic stimulus	0.00873748	Q9LDV4	Alanine aminotransferase 2, mitochondrial OS=Arabidopsis thaliana OX=3702 GN=ALAAT2	1.213	Q3	ALAAT2	59.51	8.5191	14.3	10	14	4	0.835	0.949	0.924	1.099	1.075	1.11	1.213	0.0083808
Biological Process	GO:0009628	3	response to abiotic stimulus	0.00873748	P43296	Cysteine protease RD19A OS=Arabidopsis thaliana OX=3702 GN=RD19A	1.226	Q3	RD19A	40.418	26.862	17.7	5	8	5	0.841	0.892	0.951	1.053	1.142	1.095	1.226	0.008623
Biological Process	GO:0009628	3	response to abiotic stimulus	0.00873748	Q0PGJ6	NADPH-dependent aldo-keto reductase, chloroplastic OS=Arabidopsis thaliana OX=3702 GN=AKR4C9	1.522	Q4	AKR4C9	35.136	5.7134	13.3	4	6	1	0.758	0.919	0.696	1.17	1.17	1.271	1.522	0.0079777
Biological Process	GO:0009628	3	response to abiotic stimulus	0.00873748	F4HST2	Dehydrin family protein OS=Arabidopsis thaliana OX=3702 GN=ERD10	0.686	Q1	ERD10	29.443	12.664	11.2	3	5	2	1.227	1.165	1.195	0.731	0.765	0.963	0.686	0.0113175
Biological Process	GO:0009628	3	response to abiotic stimulus	0.00873748	Q8VZC3	Delta-1-pyrroline-5-carboxylate dehydrogenase 12A1, mitochondrial OS=Arabidopsis thaliana OX=3702 GN=ALDH12A1	0.741	Q1	ALDH12A1	61.772	111.55	34	15	22	15	1.148	1.162	1.153	0.855	0.791	0.92	0.741	0.020401
Biological Process	GO:0009628	3	response to abiotic stimulus	0.00873748	Q39089	Protein PALE CRESS, chloroplastic OS=Arabidopsis thaliana OX=3702 GN=PAC	0.608	Q1	PAC	36.611	8.4843	11.5	4	4	4	1.405	1.248	1.143	0.776	0.688	0.844	0.608	0.0041155
Biological Process	GO:0009628	3	response to abiotic stimulus	0.00873748	Q93V74	AT4g34180/F28A23_60 OS=Arabidopsis thaliana OX=3702 GN=At4g34180	1.207	Q3	At4g34180	28.384	52.256	36.5	8	13	4	0.835	0.932	0.896	1.038	1.03	1.146	1.207	0.0162186
Biological Process	GO:0009628	3	response to abiotic stimulus	0.00873748	Q8VZV9	Protein PLASTID TRANSCRIPTIONALLY ACTIVE 7 OS=Arabidopsis thaliana OX=3702 GN=PTAC7	0.729	Q1	PTAC7	18.732	6.1849	13	2	2	2	1.086	1.285	1.123	0.846	0.809	0.893	0.729	0.00594
Biological Process	GO:0009628	3	response to abiotic stimulus	0.00873748	Q94K76	Curculin-like (Mannose-binding) lectin family protein OS=Arabidopsis thaliana OX=3702 GN=At5g18470	1.328	Q4	At5g18470	45.807	34.937	7.5	3	3	3	0.826	0.914	0.831	1.242	1.153	1.019	1.328	0.0132768
Biological Process	GO:0009628	3	response to abiotic stimulus	0.00873748	Q8W207	COP9 signalosome complex subunit 2 OS=Arabidopsis thaliana OX=3702 GN=CSN2	1.36	Q4	CSN2	51.186	4.5139	3.9	2	2	2	0.901	0.836	0.8	1.335	1.102	1.013	1.36	0.027242
Biological Process	GO:0009628	3	response to abiotic stimulus	0.00873748	Q9LS01	Allene oxide cyclase 3, chloroplastic OS=Arabidopsis thaliana OX=3702 GN=AOC3	1.395	Q4	AOC3	28.398	26.207	31	8	12	4	0.79	0.829	0.874	1.07	1.332	1.076	1.395	0.0134383
Biological Process	GO:0009628	3	response to abiotic stimulus	0.00873748	Q05212	DNA damage-repair/toleration protein DRT102 OS=Arabidopsis thaliana OX=3702 GN=DRT102	0.812	Q2	DRT102	33.233	55.379	38.4	9	11	9	1.087	1.124	1.135	0.863	0.926	0.927	0.812	0.00151506
Biological Process	GO:0009628	3	response to abiotic stimulus	0.00873748	Q42112	60S acidic ribosomal protein P0-2 OS=Arabidopsis thaliana OX=3702 GN=RPP0B	1.334	Q4	RPP0B	34.133	56.793	31.2	9	19	9	0.704	0.887	0.951	1.154	1.196	1.04	1.334	0.042419
Biological Process	GO:0009628	3	response to abiotic stimulus	0.00873748	P33154	Pathogenesis-related protein 1 OS=Arabidopsis thaliana OX=3702 GN=At2g14610	1.86	Q4	At2g14610	17.677	6.1507	18	3	4	3	0.847	0.625	0.601	1.028	1.407	1.42	1.86	0.0148998
Biological Process	GO:0010043	6	response to zinc ion	0.00145576	Q9SRZ6	Cytosolic isocitrate dehydrogenase [NADP] OS=Arabidopsis thaliana OX=3702 GN=CICDH	0.774	Q2	CICDH	45.746	218.09	59.8	29	77	25	1.102	1.186	1.126	0.917	0.885	0.839	0.774	0.00160411
Biological Process	GO:0010043	6	response to zinc ion	0.00145576	Q39101	Ferritin-1, chloroplastic OS=Arabidopsis thaliana OX=3702 GN=FER1	1.237	Q3	FER1	28.178	49.811	35.3	7	10	7	0.931	0.846	0.893	1.069	1.213	1.02	1.237	0.023042
Biological Process	GO:0010043	6	response to zinc ion	0.00145576	P46422	Glutathione S-transferase F2 OS=Arabidopsis thaliana OX=3702 GN=GSTF2	1.326	Q4	GSTF2	24.128	171.47	74.1	15	65	5	0.889	0.96	0.737	1.187	1.133	1.109	1.326	0.023761
Biological Process	GO:0010043	6	response to zinc ion	0.00145576	Q42112	60S acidic ribosomal protein P0-2 OS=Arabidopsis thaliana OX=3702 GN=RPP0B	1.334	Q4	RPP0B	34.133	56.793	31.2	9	19	9	0.704	0.887	0.951	1.154	1.196	1.04	1.334	0.042419
Biological Process	GO:2000113	8	negative regulation of cellular macromolecule biosynthetic process	0.323312	Q9XFD1	Nuclear cap-binding protein subunit 2 OS=Arabidopsis thaliana OX=3702 GN=CBP20	1.252	Q3	CBP20	29.609	6.6544	7.8	2	2	2	0.87	0.945	0.848	1.18	1.034	1.119	1.252	0.0112958
Biological Process	GO:2000113	8	negative regulation of cellular macromolecule biosynthetic process	0.323312	Q8W207	COP9 signalosome complex subunit 2 OS=Arabidopsis thaliana OX=3702 GN=CSN2	1.36	Q4	CSN2	51.186	4.5139	3.9	2	2	2	0.901	0.836	0.8	1.335	1.102	1.013	1.36	0.027242
Biological Process	GO:0009808	6	lignin metabolic process	0.0840475	Q43387	Peroxidase 71 OS=Arabidopsis thaliana OX=3702 GN=PER71	1.246	Q3	PER71	34.889	38.15	27.1	7	9	7	0.895	0.992	0.787	1.142	1.063	1.128	1.246	0.033537
Biological Process	GO:0009808	6	lignin metabolic process	0.0840475	Q02971	Cinnamyl alcohol dehydrogenase 7 OS=Arabidopsis thaliana OX=3702 GN=CAD7	0.702	Q1	CAD7	38.245	53.603	37.5	12	14	12	1.096	1.079	1.378	0.852	0.814	0.828	0.702	0.0122817
Biological Process	GO:0071365	7	cellular response to auxin stimulus	0.194143	Q9LSQ5	NAD(P)H dehydrogenase (quinone) FQR1 OS=Arabidopsis thaliana OX=3702 GN=FQR1	0.677	Q1	FQR1	21.796	90.289	56.4	9	20	9	1.164	1.25	1.197	0.81	0.777	0.857	0.677	0.00037657
Biological Process	GO:0071365	7	cellular response to auxin stimulus	0.194143	P46422	Glutathione S-transferase F2 OS=Arabidopsis thaliana OX=3702 GN=GSTF2	1.326	Q4	GSTF2	24.128	171.47	74.1	15	65	5	0.889	0.96	0.737	1.187	1.133	1.109	1.326	0.023761
Biological Process	GO:0016144	7	S-glycoside biosynthetic process	0.0910955	Q9SKK4	Probable 2-oxoacid dependent dioxygenase OS=Arabidopsis thaliana OX=3702 GN=GSL-OH	1.235	Q3	GSL-OH	40.351	80.208	33.1	10	26	10	0.837	0.982	0.873	1.111	1.123	1.09	1.235	0.0118226
Biological Process	GO:0016144	7	S-glycoside biosynthetic process	0.0910955	Q9SRD4	Indole glucosinolate O-methyltransferase 5 OS=Arabidopsis thaliana OX=3702 GN=IGMT5	1.391	Q4	IGMT5	40.222	31.023	16.3	4	4	4	0.788	0.868	0.844	1.036	1.42	1.021	1.391	0.045842
Biological Process	GO:0071407	6	cellular response to organic cyclic compound	0.0767533	Q9S745	Lipase-like PAD4 OS=Arabidopsis thaliana OX=3702 GN=PAD4	1.207	Q3	PAD4	60.984	5.0764	6.3	3	3	3	0.957	0.968	0.795	1.075	1.142	1.067	1.207	0.046376
Biological Process	GO:0071407	6	cellular response to organic cyclic compound	0.0767533	F4IFQ0	Serine/threonine-protein phosphatase OS=Arabidopsis thaliana OX=3702 GN=BSL3	1.544	Q4	BSL3	107.02	2.3219	15.6	12	15	1	0.804	0.763	0.782	1.358	1.099	1.17	1.544	0.0026221
Biological Process	GO:0071407	6	cellular response to organic cyclic compound	0.0767533	Q9XFD1	Nuclear cap-binding protein subunit 2 OS=Arabidopsis thaliana OX=3702 GN=CBP20	1.252	Q3	CBP20	29.609	6.6544	7.8	2	2	2	0.87	0.945	0.848	1.18	1.034	1.119	1.252	0.0112958
Biological Process	GO:0006751	8	glutathione catabolic process	0.00310128	Q84QC1	Gamma-glutamylcyclotransferase 2-3 OS=Arabidopsis thaliana OX=3702 GN=GGCT2;3	0.732	Q1	GGCT2;3	22.229	8.1495	19.6	3	4	3	1.101	1.04	1.338	0.836	0.895	0.816	0.732	0.0194429
Biological Process	GO:0006751	8	glutathione catabolic process	0.00310128	Q9M0G0	Glutathione hydrolase 3 OS=Arabidopsis thaliana OX=3702 GN=GGT3	1.211	Q3	GGT3	69.148	5.3686	3	2	2	2	0.898	0.846	0.966	1.07	1.117	1.095	1.211	0.008759
Biological Process	GO:0036293	5	response to decreased oxygen levels	0.00768981	Q9S745	Lipase-like PAD4 OS=Arabidopsis thaliana OX=3702 GN=PAD4	1.207	Q3	PAD4	60.984	5.0764	6.3	3	3	3	0.957	0.968	0.795	1.075	1.142	1.067	1.207	0.046376
Biological Process	GO:0036293	5	response to decreased oxygen levels	0.00768981	Q501E6	Flotillin-like protein 1 OS=Arabidopsis thaliana OX=3702 GN=FLOT1	1.271	Q3	FLOT1	52.309	58.223	35.5	15	17	15	0.97	0.897	0.819	1.126	1.102	1.186	1.271	0.010697
Biological Process	GO:0036293	5	response to decreased oxygen levels	0.00768981	Q9LDV4	Alanine aminotransferase 2, mitochondrial OS=Arabidopsis thaliana OX=3702 GN=ALAAT2	1.213	Q3	ALAAT2	59.51	8.5191	14.3	10	14	4	0.835	0.949	0.924	1.099	1.075	1.11	1.213	0.0083808
Biological Process	GO:0005982	8	starch metabolic process	0.202632	Q9FEB5	Phosphoglucan phosphatase DSP4, chloroplastic OS=Arabidopsis thaliana OX=3702 GN=DSP4	0.769	Q1	DSP4	42.625	69.636	23.7	8	11	8	1.143	1.077	1.18	0.875	0.871	0.867	0.769	0.0103351
Biological Process	GO:0005982	8	starch metabolic process	0.202632	O23553	Beta-amylase 3, chloroplastic OS=Arabidopsis thaliana OX=3702 GN=BAM3	0.764	Q1	BAM3	61.352	184.27	54.9	27	37	27	1.177	1.076	1.181	0.918	0.899	0.808	0.764	0.0057166
Biological Process	GO:0048827	7	phyllome development	0.177677	Q9S745	Lipase-like PAD4 OS=Arabidopsis thaliana OX=3702 GN=PAD4	1.207	Q3	PAD4	60.984	5.0764	6.3	3	3	3	0.957	0.968	0.795	1.075	1.142	1.067	1.207	0.046376
Biological Process	GO:0048827	7	phyllome development	0.177677	O24603	Endochitinase CHI OS=Arabidopsis thaliana OX=3702 GN=CHI	1.945	Q4	CHI	29.775	44.777	29.6	6	8	6	0.784	0.68	0.555	1.339	1.283	1.305	1.945	0.021661
Biological Process	GO:0048827	7	phyllome development	0.177677	Q39089	Protein PALE CRESS, chloroplastic OS=Arabidopsis thaliana OX=3702 GN=PAC	0.608	Q1	PAC	36.611	8.4843	11.5	4	4	4	1.405	1.248	1.143	0.776	0.688	0.844	0.608	0.0041155
Biological Process	GO:0048827	7	phyllome development	0.177677	Q39101	Ferritin-1, chloroplastic OS=Arabidopsis thaliana OX=3702 GN=FER1	1.237	Q3	FER1	28.178	49.811	35.3	7	10	7	0.931	0.846	0.893	1.069	1.213	1.02	1.237	0.023042
Biological Process	GO:0009135	9	purine nucleoside diphosphate metabolic process	0.323312	Q9SJQ0	Pyruvate kinase OS=Arabidopsis thaliana OX=3702 GN=At2g36580	1.213	Q3	At2g36580	57.508	178.73	54.6	23	45	7	0.918	0.885	0.895	1.089	1.101	1.084	1.213	8e-05
Biological Process	GO:0009135	9	purine nucleoside diphosphate metabolic process	0.323312	Q9FKG3	ATP-dependent 6-phosphofructokinase 4, chloroplastic OS=Arabidopsis thaliana OX=3702 GN=PFK4	1.22	Q3	PFK4	58.466	7.1818	14	7	9	3	0.9	0.895	0.906	1.089	1.079	1.128	1.22	0.000140925
Biological Process	GO:0019757	7	glycosinolate metabolic process	0.254235	Q9SKK4	Probable 2-oxoacid dependent dioxygenase OS=Arabidopsis thaliana OX=3702 GN=GSL-OH	1.235	Q3	GSL-OH	40.351	80.208	33.1	10	26	10	0.837	0.982	0.873	1.111	1.123	1.09	1.235	0.0118226
Biological Process	GO:0019757	7	glycosinolate metabolic process	0.254235	Q9SRD4	Indole glucosinolate O-methyltransferase 5 OS=Arabidopsis thaliana OX=3702 GN=IGMT5	1.391	Q4	IGMT5	40.222	31.023	16.3	4	4	4	0.788	0.868	0.844	1.036	1.42	1.021	1.391	0.045842
Biological Process	GO:0006749	7	glutathione metabolic process	0.0212317	Q84QC1	Gamma-glutamylcyclotransferase 2-3 OS=Arabidopsis thaliana OX=3702 GN=GGCT2;3	0.732	Q1	GGCT2;3	22.229	8.1495	19.6	3	4	3	1.101	1.04	1.338	0.836	0.895	0.816	0.732	0.0194429
Biological Process	GO:0006749	7	glutathione metabolic process	0.0212317	Q9M0G0	Glutathione hydrolase 3 OS=Arabidopsis thaliana OX=3702 GN=GGT3	1.211	Q3	GGT3	69.148	5.3686	3	2	2	2	0.898	0.846	0.966	1.07	1.117	1.095	1.211	0.008759
Biological Process	GO:1901361	5	organic cyclic compound catabolic process	0.308554	Q93V74	AT4g34180/F28A23_60 OS=Arabidopsis thaliana OX=3702 GN=At4g34180	1.207	Q3	At4g34180	28.384	52.256	36.5	8	13	4	0.835	0.932	0.896	1.038	1.03	1.146	1.207	0.0162186
Biological Process	GO:1901361	5	organic cyclic compound catabolic process	0.308554	Q9FLV0	Protein DOWNY MILDEW RESISTANCE 6 OS=Arabidopsis thaliana OX=3702 GN=DMR6	1.673	Q4	DMR6	39.363	20.472	18.5	6	6	6	0.791	0.701	0.75	1.147	1.528	1.075	1.673	0.0113792
Biological Process	GO:1901361	5	organic cyclic compound catabolic process	0.308554	Q8VZC3	Delta-1-pyrroline-5-carboxylate dehydrogenase 12A1, mitochondrial OS=Arabidopsis thaliana OX=3702 GN=ALDH12A1	0.741	Q1	ALDH12A1	61.772	111.55	34	15	22	15	1.148	1.162	1.153	0.855	0.791	0.92	0.741	0.020401
Biological Process	GO:0006650	7	glycerophospholipid metabolic process	0.236947	Q42546	SAL1 phosphatase OS=Arabidopsis thaliana OX=3702 GN=SAL1	0.45	Q1	SAL1	37.564	99.121	28.6	9	13	9	1.311	1.378	1.48	0.616	0.648	0.611	0.45	3.8068e-05
Biological Process	GO:0006650	7	glycerophospholipid metabolic process	0.236947	Q9LUK5	Phosphatidylinositol-glycan biosynthesis class X-like protein OS=Arabidopsis thaliana OX=3702 GN=MSD23.3	0.796	Q2	MSD23.3	33.702	18.712	6.1	1	1	1	1.061	1.134	1.162	0.893	0.86	0.919	0.796	0.0023807
Biological Process	GO:0070887	4	cellular response to chemical stimulus	0.00478087	Q42546	SAL1 phosphatase OS=Arabidopsis thaliana OX=3702 GN=SAL1	0.45	Q1	SAL1	37.564	99.121	28.6	9	13	9	1.311	1.378	1.48	0.616	0.648	0.611	0.45	3.8068e-05
Biological Process	GO:0070887	4	cellular response to chemical stimulus	0.00478087	Q9XFD1	Nuclear cap-binding protein subunit 2 OS=Arabidopsis thaliana OX=3702 GN=CBP20	1.252	Q3	CBP20	29.609	6.6544	7.8	2	2	2	0.87	0.945	0.848	1.18	1.034	1.119	1.252	0.0112958
Biological Process	GO:0070887	4	cellular response to chemical stimulus	0.00478087	Q39241	Thioredoxin H5 OS=Arabidopsis thaliana OX=3702 GN=TRX5	1.441	Q4	TRX5	13.122	23.44	47.5	5	14	5	0.862	0.826	0.745	1.105	1.233	1.168	1.441	0.0024027
Biological Process	GO:0070887	4	cellular response to chemical stimulus	0.00478087	Q9LSQ5	NAD(P)H dehydrogenase (quinone) FQR1 OS=Arabidopsis thaliana OX=3702 GN=FQR1	0.677	Q1	FQR1	21.796	90.289	56.4	9	20	9	1.164	1.25	1.197	0.81	0.777	0.857	0.677	0.00037657
Biological Process	GO:0070887	4	cellular response to chemical stimulus	0.00478087	Q501E6	Flotillin-like protein 1 OS=Arabidopsis thaliana OX=3702 GN=FLOT1	1.271	Q3	FLOT1	52.309	58.223	35.5	15	17	15	0.97	0.897	0.819	1.126	1.102	1.186	1.271	0.010697
Biological Process	GO:0070887	4	cellular response to chemical stimulus	0.00478087	Q9LY15	Peptide methionine sulfoxide reductase A2 OS=Arabidopsis thaliana OX=3702 GN=MRSA2	1.259	Q3	MRSA2	24.434	84.076	43.6	7	15	6	0.848	0.862	0.977	1.007	1.229	1.148	1.259	0.035698
Biological Process	GO:0070887	4	cellular response to chemical stimulus	0.00478087	P46422	Glutathione S-transferase F2 OS=Arabidopsis thaliana OX=3702 GN=GSTF2	1.326	Q4	GSTF2	24.128	171.47	74.1	15	65	5	0.889	0.96	0.737	1.187	1.133	1.109	1.326	0.023761
Biological Process	GO:0070887	4	cellular response to chemical stimulus	0.00478087	Q9S745	Lipase-like PAD4 OS=Arabidopsis thaliana OX=3702 GN=PAD4	1.207	Q3	PAD4	60.984	5.0764	6.3	3	3	3	0.957	0.968	0.795	1.075	1.142	1.067	1.207	0.046376
Biological Process	GO:0070887	4	cellular response to chemical stimulus	0.00478087	F4IFQ0	Serine/threonine-protein phosphatase OS=Arabidopsis thaliana OX=3702 GN=BSL3	1.544	Q4	BSL3	107.02	2.3219	15.6	12	15	1	0.804	0.763	0.782	1.358	1.099	1.17	1.544	0.0026221
Biological Process	GO:0070887	4	cellular response to chemical stimulus	0.00478087	F4JRV2	Superoxide dismutase OS=Arabidopsis thaliana OX=3702 GN=FSD1	1.35	Q4	FSD1	21.098	19.826	26.9	6	14	6	0.809	0.849	0.897	1.165	1.267	1.018	1.35	0.013441
Biological Process	GO:0070887	4	cellular response to chemical stimulus	0.00478087	O82328	Gibberellin-regulated protein 7 OS=Arabidopsis thaliana OX=3702 GN=GASA7	1.299	Q3	GASA7	11.381	6.3303	25	3	3	3	0.933	0.837	0.839	1.096	1.094	1.198	1.299	0.0049795
Biological Process	GO:0070887	4	cellular response to chemical stimulus	0.00478087	Q8LD49	Thioredoxin X, chloroplastic OS=Arabidopsis thaliana OX=3702 GN=ATHX	0.777	Q2	ATHX	19.648	17.463	17	3	5	3	1.207	1.053	1.137	0.796	0.978	0.866	0.777	0.023856
Biological Process	GO:0070887	4	cellular response to chemical stimulus	0.00478087	Q9M0G0	Glutathione hydrolase 3 OS=Arabidopsis thaliana OX=3702 GN=GGT3	1.211	Q3	GGT3	69.148	5.3686	3	2	2	2	0.898	0.846	0.966	1.07	1.117	1.095	1.211	0.008759
Biological Process	GO:0019748	4	secondary metabolic process	0.0630886	Q43387	Peroxidase 71 OS=Arabidopsis thaliana OX=3702 GN=PER71	1.246	Q3	PER71	34.889	38.15	27.1	7	9	7	0.895	0.992	0.787	1.142	1.063	1.128	1.246	0.033537
Biological Process	GO:0019748	4	secondary metabolic process	0.0630886	Q02971	Cinnamyl alcohol dehydrogenase 7 OS=Arabidopsis thaliana OX=3702 GN=CAD7	0.702	Q1	CAD7	38.245	53.603	37.5	12	14	12	1.096	1.079	1.378	0.852	0.814	0.828	0.702	0.0122817
Biological Process	GO:0019748	4	secondary metabolic process	0.0630886	Q9SKK4	Probable 2-oxoacid dependent dioxygenase OS=Arabidopsis thaliana OX=3702 GN=GSL-OH	1.235	Q3	GSL-OH	40.351	80.208	33.1	10	26	10	0.837	0.982	0.873	1.111	1.123	1.09	1.235	0.0118226
Biological Process	GO:0019748	4	secondary metabolic process	0.0630886	Q9SLM6	Glutathione S-transferase F3 OS=Arabidopsis thaliana OX=3702 GN=GSTF3	1.245	Q3	GSTF3	24.12	12.136	50.5	12	36	2	0.971	0.937	0.766	1.117	1.155	1.057	1.245	0.045905
Biological Process	GO:0019748	4	secondary metabolic process	0.0630886	Q9SRD4	Indole glucosinolate O-methyltransferase 5 OS=Arabidopsis thaliana OX=3702 GN=IGMT5	1.391	Q4	IGMT5	40.222	31.023	16.3	4	4	4	0.788	0.868	0.844	1.036	1.42	1.021	1.391	0.045842
Biological Process	GO:0019748	4	secondary metabolic process	0.0630886	P46422	Glutathione S-transferase F2 OS=Arabidopsis thaliana OX=3702 GN=GSTF2	1.326	Q4	GSTF2	24.128	171.47	74.1	15	65	5	0.889	0.96	0.737	1.187	1.133	1.109	1.326	0.023761
Biological Process	GO:0050801	6	ion homeostasis	0.374138	Q949Y3	Bifunctional purple acid phosphatase 26 OS=Arabidopsis thaliana OX=3702 GN=PAP26	0.178	Q1	PAP26	55.009	105.35	30.7	11	16	11	1.75	1.686	1.722	0.305	0.303	0.309	0.178	7.5396e-09
Biological Process	GO:0050801	6	ion homeostasis	0.374138	Q39101	Ferritin-1, chloroplastic OS=Arabidopsis thaliana OX=3702 GN=FER1	1.237	Q3	FER1	28.178	49.811	35.3	7	10	7	0.931	0.846	0.893	1.069	1.213	1.02	1.237	0.023042
Biological Process	GO:0009651	5	response to salt stress	0.0552701	P43296	Cysteine protease RD19A OS=Arabidopsis thaliana OX=3702 GN=RD19A	1.226	Q3	RD19A	40.418	26.862	17.7	5	8	5	0.841	0.892	0.951	1.053	1.142	1.095	1.226	0.008623
Biological Process	GO:0009651	5	response to salt stress	0.0552701	Q0PGJ6	NADPH-dependent aldo-keto reductase, chloroplastic OS=Arabidopsis thaliana OX=3702 GN=AKR4C9	1.522	Q4	AKR4C9	35.136	5.7134	13.3	4	6	1	0.758	0.919	0.696	1.17	1.17	1.271	1.522	0.0079777
Biological Process	GO:0009651	5	response to salt stress	0.0552701	Q38946	Glutamate dehydrogenase 2 OS=Arabidopsis thaliana OX=3702 GN=GDH2	1.214	Q3	GDH2	44.699	118.84	42.6	16	33	10	0.88	0.987	0.838	1.104	1.017	1.164	1.214	0.035316
Biological Process	GO:0009651	5	response to salt stress	0.0552701	Q8VZC3	Delta-1-pyrroline-5-carboxylate dehydrogenase 12A1, mitochondrial OS=Arabidopsis thaliana OX=3702 GN=ALDH12A1	0.741	Q1	ALDH12A1	61.772	111.55	34	15	22	15	1.148	1.162	1.153	0.855	0.791	0.92	0.741	0.020401
Biological Process	GO:0009651	5	response to salt stress	0.0552701	P46422	Glutathione S-transferase F2 OS=Arabidopsis thaliana OX=3702 GN=GSTF2	1.326	Q4	GSTF2	24.128	171.47	74.1	15	65	5	0.889	0.96	0.737	1.187	1.133	1.109	1.326	0.023761
Biological Process	GO:0009651	5	response to salt stress	0.0552701	Q9SRZ6	Cytosolic isocitrate dehydrogenase [NADP] OS=Arabidopsis thaliana OX=3702 GN=CICDH	0.774	Q2	CICDH	45.746	218.09	59.8	29	77	25	1.102	1.186	1.126	0.917	0.885	0.839	0.774	0.00160411
Biological Process	GO:0009651	5	response to salt stress	0.0552701	Q93V74	AT4g34180/F28A23_60 OS=Arabidopsis thaliana OX=3702 GN=At4g34180	1.207	Q3	At4g34180	28.384	52.256	36.5	8	13	4	0.835	0.932	0.896	1.038	1.03	1.146	1.207	0.0162186
Biological Process	GO:0009651	5	response to salt stress	0.0552701	Q9LS01	Allene oxide cyclase 3, chloroplastic OS=Arabidopsis thaliana OX=3702 GN=AOC3	1.395	Q4	AOC3	28.398	26.207	31	8	12	4	0.79	0.829	0.874	1.07	1.332	1.076	1.395	0.0134383
Biological Process	GO:0009651	5	response to salt stress	0.0552701	Q42112	60S acidic ribosomal protein P0-2 OS=Arabidopsis thaliana OX=3702 GN=RPP0B	1.334	Q4	RPP0B	34.133	56.793	31.2	9	19	9	0.704	0.887	0.951	1.154	1.196	1.04	1.334	0.042419
Biological Process	GO:0006397	9	mRNA processing	0.174994	Q0WPF2	Polyadenylation and cleavage factor homolog 4 OS=Arabidopsis thaliana OX=3702 GN=PCFS4	2.316	Q4	PCFS4	89.227	6.1446	4.3	3	3	3	0.558	0.621	0.616	1.359	1.197	1.601	2.316	0.00078258
Biological Process	GO:0006397	9	mRNA processing	0.174994	Q9XFD1	Nuclear cap-binding protein subunit 2 OS=Arabidopsis thaliana OX=3702 GN=CBP20	1.252	Q3	CBP20	29.609	6.6544	7.8	2	2	2	0.87	0.945	0.848	1.18	1.034	1.119	1.252	0.0112958
Biological Process	GO:0006397	9	mRNA processing	0.174994	Q42404	U1 small nuclear ribonucleoprotein 70 kDa OS=Arabidopsis thaliana OX=3702 GN=RNU1	1.221	Q3	RNU1	50.388	33.22	17.8	7	9	7	0.865	0.855	1	1.039	1.095	1.186	1.221	0.034139
Biological Process	GO:0006397	9	mRNA processing	0.174994	Q39089	Protein PALE CRESS, chloroplastic OS=Arabidopsis thaliana OX=3702 GN=PAC	0.608	Q1	PAC	36.611	8.4843	11.5	4	4	4	1.405	1.248	1.143	0.776	0.688	0.844	0.608	0.0041155
Biological Process	GO:0006397	9	mRNA processing	0.174994	A0A1I9LRM5	LUC7 related protein OS=Arabidopsis thaliana OX=3702 GN=UNE6	1.306	Q4	UNE6	38.407	7.6	26.2	9	9	2	0.769	0.859	0.966	1.161	1.038	1.189	1.306	0.025922
Biological Process	GO:0032870	6	cellular response to hormone stimulus	0.122217	Q9S745	Lipase-like PAD4 OS=Arabidopsis thaliana OX=3702 GN=PAD4	1.207	Q3	PAD4	60.984	5.0764	6.3	3	3	3	0.957	0.968	0.795	1.075	1.142	1.067	1.207	0.046376
Biological Process	GO:0032870	6	cellular response to hormone stimulus	0.122217	Q42546	SAL1 phosphatase OS=Arabidopsis thaliana OX=3702 GN=SAL1	0.45	Q1	SAL1	37.564	99.121	28.6	9	13	9	1.311	1.378	1.48	0.616	0.648	0.611	0.45	3.8068e-05
Biological Process	GO:0032870	6	cellular response to hormone stimulus	0.122217	F4IFQ0	Serine/threonine-protein phosphatase OS=Arabidopsis thaliana OX=3702 GN=BSL3	1.544	Q4	BSL3	107.02	2.3219	15.6	12	15	1	0.804	0.763	0.782	1.358	1.099	1.17	1.544	0.0026221
Biological Process	GO:0032870	6	cellular response to hormone stimulus	0.122217	Q9LSQ5	NAD(P)H dehydrogenase (quinone) FQR1 OS=Arabidopsis thaliana OX=3702 GN=FQR1	0.677	Q1	FQR1	21.796	90.289	56.4	9	20	9	1.164	1.25	1.197	0.81	0.777	0.857	0.677	0.00037657
Biological Process	GO:0032870	6	cellular response to hormone stimulus	0.122217	O82328	Gibberellin-regulated protein 7 OS=Arabidopsis thaliana OX=3702 GN=GASA7	1.299	Q3	GASA7	11.381	6.3303	25	3	3	3	0.933	0.837	0.839	1.096	1.094	1.198	1.299	0.0049795
Biological Process	GO:0032870	6	cellular response to hormone stimulus	0.122217	P46422	Glutathione S-transferase F2 OS=Arabidopsis thaliana OX=3702 GN=GSTF2	1.326	Q4	GSTF2	24.128	171.47	74.1	15	65	5	0.889	0.96	0.737	1.187	1.133	1.109	1.326	0.023761
Biological Process	GO:0007568	4	aging	0.136497	Q9S745	Lipase-like PAD4 OS=Arabidopsis thaliana OX=3702 GN=PAD4	1.207	Q3	PAD4	60.984	5.0764	6.3	3	3	3	0.957	0.968	0.795	1.075	1.142	1.067	1.207	0.046376
Biological Process	GO:0007568	4	aging	0.136497	O24603	Endochitinase CHI OS=Arabidopsis thaliana OX=3702 GN=CHI	1.945	Q4	CHI	29.775	44.777	29.6	6	8	6	0.784	0.68	0.555	1.339	1.283	1.305	1.945	0.021661
Biological Process	GO:0009132	8	nucleoside diphosphate metabolic process	0.365762	Q9SJQ0	Pyruvate kinase OS=Arabidopsis thaliana OX=3702 GN=At2g36580	1.213	Q3	At2g36580	57.508	178.73	54.6	23	45	7	0.918	0.885	0.895	1.089	1.101	1.084	1.213	8e-05
Biological Process	GO:0009132	8	nucleoside diphosphate metabolic process	0.365762	Q9FKG3	ATP-dependent 6-phosphofructokinase 4, chloroplastic OS=Arabidopsis thaliana OX=3702 GN=PFK4	1.22	Q3	PFK4	58.466	7.1818	14	7	9	3	0.9	0.895	0.906	1.089	1.079	1.128	1.22	0.000140925
Biological Process	GO:0044712	4	single-organism catabolic process	0.0913917	Q9SJQ0	Pyruvate kinase OS=Arabidopsis thaliana OX=3702 GN=At2g36580	1.213	Q3	At2g36580	57.508	178.73	54.6	23	45	7	0.918	0.885	0.895	1.089	1.101	1.084	1.213	8e-05
Biological Process	GO:0044712	4	single-organism catabolic process	0.0913917	Q9SLM6	Glutathione S-transferase F3 OS=Arabidopsis thaliana OX=3702 GN=GSTF3	1.245	Q3	GSTF3	24.12	12.136	50.5	12	36	2	0.971	0.937	0.766	1.117	1.155	1.057	1.245	0.045905
Biological Process	GO:0044712	4	single-organism catabolic process	0.0913917	Q9FKG3	ATP-dependent 6-phosphofructokinase 4, chloroplastic OS=Arabidopsis thaliana OX=3702 GN=PFK4	1.22	Q3	PFK4	58.466	7.1818	14	7	9	3	0.9	0.895	0.906	1.089	1.079	1.128	1.22	0.000140925
Biological Process	GO:0044712	4	single-organism catabolic process	0.0913917	Q8VZC3	Delta-1-pyrroline-5-carboxylate dehydrogenase 12A1, mitochondrial OS=Arabidopsis thaliana OX=3702 GN=ALDH12A1	0.741	Q1	ALDH12A1	61.772	111.55	34	15	22	15	1.148	1.162	1.153	0.855	0.791	0.92	0.741	0.020401
Biological Process	GO:0044712	4	single-organism catabolic process	0.0913917	P46422	Glutathione S-transferase F2 OS=Arabidopsis thaliana OX=3702 GN=GSTF2	1.326	Q4	GSTF2	24.128	171.47	74.1	15	65	5	0.889	0.96	0.737	1.187	1.133	1.109	1.326	0.023761
Biological Process	GO:0044712	4	single-organism catabolic process	0.0913917	Q9S745	Lipase-like PAD4 OS=Arabidopsis thaliana OX=3702 GN=PAD4	1.207	Q3	PAD4	60.984	5.0764	6.3	3	3	3	0.957	0.968	0.795	1.075	1.142	1.067	1.207	0.046376
Biological Process	GO:0044712	4	single-organism catabolic process	0.0913917	Q93V74	AT4g34180/F28A23_60 OS=Arabidopsis thaliana OX=3702 GN=At4g34180	1.207	Q3	At4g34180	28.384	52.256	36.5	8	13	4	0.835	0.932	0.896	1.038	1.03	1.146	1.207	0.0162186
Biological Process	GO:0044712	4	single-organism catabolic process	0.0913917	Q9STM6	GDSL esterase/lipase At3g48460 OS=Arabidopsis thaliana OX=3702 GN=At3g48460	0.817	Q2	At3g48460	42.235	4.578	6	2	3	2	1.137	1.052	1.132	0.828	0.937	0.947	0.817	0.0150793
Biological Process	GO:0044712	4	single-organism catabolic process	0.0913917	Q9FLV0	Protein DOWNY MILDEW RESISTANCE 6 OS=Arabidopsis thaliana OX=3702 GN=DMR6	1.673	Q4	DMR6	39.363	20.472	18.5	6	6	6	0.791	0.701	0.75	1.147	1.528	1.075	1.673	0.0113792
Biological Process	GO:0044712	4	single-organism catabolic process	0.0913917	Q9LDV4	Alanine aminotransferase 2, mitochondrial OS=Arabidopsis thaliana OX=3702 GN=ALAAT2	1.213	Q3	ALAAT2	59.51	8.5191	14.3	10	14	4	0.835	0.949	0.924	1.099	1.075	1.11	1.213	0.0083808
Biological Process	GO:0044247	7	cellular polysaccharide catabolic process	0.0704988	Q9FEB5	Phosphoglucan phosphatase DSP4, chloroplastic OS=Arabidopsis thaliana OX=3702 GN=DSP4	0.769	Q1	DSP4	42.625	69.636	23.7	8	11	8	1.143	1.077	1.18	0.875	0.871	0.867	0.769	0.0103351
Biological Process	GO:0044247	7	cellular polysaccharide catabolic process	0.0704988	O23553	Beta-amylase 3, chloroplastic OS=Arabidopsis thaliana OX=3702 GN=BAM3	0.764	Q1	BAM3	61.352	184.27	54.9	27	37	27	1.177	1.076	1.181	0.918	0.899	0.808	0.764	0.0057166
Biological Process	GO:0018904	5	ether metabolic process	0.0840475	Q39241	Thioredoxin H5 OS=Arabidopsis thaliana OX=3702 GN=TRX5	1.441	Q4	TRX5	13.122	23.44	47.5	5	14	5	0.862	0.826	0.745	1.105	1.233	1.168	1.441	0.0024027
Biological Process	GO:0018904	5	ether metabolic process	0.0840475	Q8LD49	Thioredoxin X, chloroplastic OS=Arabidopsis thaliana OX=3702 GN=ATHX	0.777	Q2	ATHX	19.648	17.463	17	3	5	3	1.207	1.053	1.137	0.796	0.978	0.866	0.777	0.023856
Biological Process	GO:0043455	5	regulation of secondary metabolic process	0.0172444	Q9SKK4	Probable 2-oxoacid dependent dioxygenase OS=Arabidopsis thaliana OX=3702 GN=GSL-OH	1.235	Q3	GSL-OH	40.351	80.208	33.1	10	26	10	0.837	0.982	0.873	1.111	1.123	1.09	1.235	0.0118226
Biological Process	GO:0043455	5	regulation of secondary metabolic process	0.0172444	Q9S745	Lipase-like PAD4 OS=Arabidopsis thaliana OX=3702 GN=PAD4	1.207	Q3	PAD4	60.984	5.0764	6.3	3	3	3	0.957	0.968	0.795	1.075	1.142	1.067	1.207	0.046376
Biological Process	GO:0048511	2	rhythmic process	0.0286367	Q43387	Peroxidase 71 OS=Arabidopsis thaliana OX=3702 GN=PER71	1.246	Q3	PER71	34.889	38.15	27.1	7	9	7	0.895	0.992	0.787	1.142	1.063	1.128	1.246	0.033537
Biological Process	GO:0048511	2	rhythmic process	0.0286367	Q9SB81	Peroxidase 42 OS=Arabidopsis thaliana OX=3702 GN=PER42	0.744	Q1	PER42	37.294	90.388	47.3	11	14	11	1.075	1.107	1.27	0.845	0.832	0.89	0.744	0.0060162
Biological Process	GO:0048511	2	rhythmic process	0.0286367	Q9FEB5	Phosphoglucan phosphatase DSP4, chloroplastic OS=Arabidopsis thaliana OX=3702 GN=DSP4	0.769	Q1	DSP4	42.625	69.636	23.7	8	11	8	1.143	1.077	1.18	0.875	0.871	0.867	0.769	0.0103351
Biological Process	GO:0006568	10	tryptophan metabolic process	0.0577638	P25269	Tryptophan synthase beta chain 2, chloroplastic OS=Arabidopsis thaliana OX=3702 GN=TSB2	1.451	Q4	TSB2	51.6	39.202	34.1	17	33	4	0.752	0.789	0.896	1.135	1.223	1.178	1.451	0.0026969
Biological Process	GO:0006568	10	tryptophan metabolic process	0.0577638	Q93V74	AT4g34180/F28A23_60 OS=Arabidopsis thaliana OX=3702 GN=At4g34180	1.207	Q3	At4g34180	28.384	52.256	36.5	8	13	4	0.835	0.932	0.896	1.038	1.03	1.146	1.207	0.0162186
