# Supplementary material for: The Proteome and Phosphoproteome Uncovers Candidate Proteins Associated With Vacuolar Phosphate Signal Multipled by Vacuolar Phosphate Transporter 1 (VPT1) in Arabidopsis
Source: Mol Cell Proteomics. 2023 Apr 18;22(6):100549. doi: 10.1016/j.mcpro.2023.100549 (PMC10209694; doi:10.1016/j.mcpro.2023.100549)
Supplement: Supplemental Table S10 — GO enrichment of significantly changing phosphoproteins. [file mmc10.xlsx]

## Sheet: all
GO Terms Level 1	GO Terms Description	GO Terms Level	GO Terms ID	Mapping	Background	All Mapping	All Background	Fold Enrichment	Fisher' exact test P value	-log10(p value)	Related Protein
Cellular Component	chloroplast	9	GO:0009507	21	334	61	2318	2.39	5.6848e-05	4.25	O80852 Q9M1Y7 Q9SLJ2 Q9LKR3 Q9S7H1 P27521 Q9SMT7 Q9ZTZ7 P10797 Q9C8P0 P36212 O49299 P19366 F4HXV6 Q03250 Q39141 Q9SRH5 Q9ZST4 Q9ZUL3 Q8W4D8 Q9S831
	plastid	8	GO:0009536	21	340	61	2318	2.35	7.45975e-05	4.13	O80852 Q9M1Y7 Q9SLJ2 Q9LKR3 Q9S7H1 P27521 Q9SMT7 Q9ZTZ7 P10797 Q9C8P0 P36212 O49299 P19366 F4HXV6 Q03250 Q39141 Q9SRH5 Q9ZST4 Q9ZUL3 Q8W4D8 Q9S831
	chloroplast part	10	GO:0044434	15	201	61	2318	2.84	0.000135753	3.87	O80852 Q9M1Y7 O49299 P36212 P19366 Q39141 Q9SRH5 Q9ZST4 Q9S7H1 P27521 Q9SMT7 Q9ZTZ7 P10797 Q9S831 Q9C8P0
	plastid part	9	GO:0044435	15	201	61	2318	2.84	0.000135753	3.87	O80852 Q9M1Y7 O49299 P36212 P19366 Q39141 Q9SRH5 Q9ZST4 Q9S7H1 P27521 Q9SMT7 Q9ZTZ7 P10797 Q9S831 Q9C8P0
	chloroplast stroma	11	GO:0009570	11	126	61	2318	3.32	0.000322308	3.49	O80852 Q9M1Y7 O49299 P36212 Q39141 Q9S7H1 P27521 Q9SMT7 P10797 Q9S831 Q9C8P0
	plastid stroma	10	GO:0009532	11	128	61	2318	3.27	0.000370464	3.43	O80852 Q9M1Y7 O49299 P36212 Q39141 Q9S7H1 P27521 Q9SMT7 P10797 Q9S831 Q9C8P0
	photosystem I	10	GO:0009522	4	15	61	2318	10.13	0.000477223	3.32	Q39141 Q9S7H1 P27521 Q9S831
	intracellular organelle part	7	GO:0044446	33	776	61	2318	1.62	0.00062412	3.2	Q9FXT6 Q9FQ24 Q9S7H1 P98204 Q9C9X0 P27521 Q9C5J3 Q9LQ55 Q9S814 P92964 O49299 F4HXV6 Q9S831 F4HRT5 O80852 Q9M1Y7 Q9LJD8 Q9FF75 P18064 Q9LKR3 Q9SMT7 Q9XI07 P10797 Q9ZTZ7 Q9C8P0 P36212 Q42404 P19366 Q39141 Q9SRH5 Q9SJ62 Q9ZST4 Q9FGK9
Molecular Function	enzyme regulator activity	3	GO:0030234	6	51	70	2731	4.59	0.00165481	2.78	Q8W4K6 Q9ZST4 Q9FIQ0 Q9M1P5 A0A1P8ANR5 P18064
	GTPase regulator activity	5	GO:0030695	4	24	70	2731	6.5	0.00285518	2.54	Q8W4K6 Q9FIQ0 A0A1P8ANR5 P18064
	nucleoside-triphosphatase regulator activity	4	GO:0060589	4	25	70	2731	6.24	0.00333395	2.48	Q8W4K6 Q9FIQ0 A0A1P8ANR5 P18064
	enzyme activator activity	4	GO:0008047	4	28	70	2731	5.57	0.00509261	2.29	Q8W4K6 Q9FIQ0 Q9M1P5 A0A1P8ANR5
	molecular function regulator	2	GO:0098772	6	68	70	2731	3.44	0.00714001	2.15	Q8W4K6 Q9ZST4 Q9FIQ0 Q9M1P5 A0A1P8ANR5 P18064
	receptor binding	4	GO:0005102	2	6	70	2731	13	0.0090894	2.04	Q9FXT6 P18064
	mRNA binding	6	GO:0003729	8	117	70	2731	2.67	0.00909645	2.04	Q9S814 Q9LIN5 Q0WW84 Q0WPK4 Q42404 Q8W4D8 Q9LVT8 Q03250
	magnesium ion binding	6	GO:0000287	3	19	70	2731	6.16	0.0116432	1.93	Q9ZST4 P98204 O49299
Biological Process	response to low light intensity stimulus	7	GO:0009645	2	4	68	2652	19.5	0.0037603	2.42	P27521 P18064
	response to cytokinin	6	GO:0009735	5	42	68	2652	4.64	0.00389547	2.41	Q9S814 P36212 Q9SMT7 Q9S831 Q03250
	response to cadmium ion	6	GO:0046686	6	75	68	2652	3.12	0.0113949	1.94	O80852 Q93VP3 O49299 Q39241 Q9SMT7 Q03250
	positive regulation of response to alcohol	6	GO:1901421	2	7	68	2652	11.14	0.0125198	1.9	Q9S814 P18064
	nuclear envelope organization	6	GO:0006998	2	7	68	2652	11.14	0.0125198	1.9	F4HXV6 Q9FF75
	photosynthesis, light harvesting in photosystem I	7	GO:0009768	2	8	68	2652	9.75	0.0164185	1.78	Q39141 P27521
	response to fungus	6	GO:0009620	4	40	68	2652	3.9	0.0180468	1.74	Q9S814 Q9SJ56 Q39241 Q9SMT7
	nuclear transport	6	GO:0051169	3	23	68	2652	5.09	0.019784	1.7	Q8W4K6 F4HXV6 Q03250
	nucleocytoplasmic transport	7	GO:0006913	3	23	68	2652	5.09	0.019784	1.7	Q8W4K6 F4HXV6 Q03250
	response to zinc ion	6	GO:0010043	2	9	68	2652	8.67	0.0207628	1.68	O80852 Q03250
	defense response to other organism	6	GO:0098542	6	87	68	2652	2.69	0.0224789	1.65	O80852 Q9S814 Q93VP3 P36212 Q39241 Q9SMT7
	carbohydrate mediated signaling	7	GO:0009756	2	10	68	2652	7.8	0.0255282	1.59	Q38997 Q9S814
	defense response to fungus	7	GO:0050832	3	26	68	2652	4.5	0.0275036	1.56	Q9S814 Q39241 Q9SMT7
	photosynthesis, light harvesting	6	GO:0009765	2	12	68	2652	6.5	0.0362278	1.44	Q39141 P27521

## Sheet: all GO2Protein
GO Terms Level 1	GO Terms ID	GO Terms Level	GO Terms Description	Fisher's exact test P value	Protein accession	Position	Ratio	Regulated Type	Amino acid	Protein description	Gene name	Localization probability	PEP	Score	Modified sequence	Charge	Mass error [ppm]	MS/MS Count	C_1	C_2	C_3	VPT1_1	VPT1_2	VPT1_3	C_1	C_2	C_3	VPT1_1	VPT1_2	VPT1_3	VPT1/C Ratio	VPT1/C P value
Cellular Component	GO:0099568	8	cytoplasmic region	0.176269	Q9FQ24	180	1.261	Q3	S	Protein TONNEAU 1b	TON1B	0.984207	0.00236382	49.333	S(0.001)S(0.001)AS(0.013)DS(0.984)LPHQR	3	1.5737	1	0.834	0.806	0.916	1.17	1.192	1.031	0.823297	0.906637	0.88417	1.09346	1.21881	0.983779	1.261	0.028516
Cellular Component	GO:0099568	8	cytoplasmic region	0.176269	Q9C9X0	474	0.774	Q2	Y	Microtubule-associated protein 70-1	MAP70.1	0.780066	0.0217377	44.543	GPGNY(0.78)S(0.22)FNK	2	-2.7621	1	1.173	1.049	1.032	0.981	0.939	0.894	1.26129	1.12193	1.09091	0.765211	0.981191	0.944034	0.774	0.043619
Cellular Component	GO:0009534	11	chloroplast thylakoid	0.00433652	Q39141	44	1.233	Q3	S	Chlorophyll a-b binding protein, chloroplastic	Lhb1B2	0.932945	5.22409e-15	116.58	GPS(0.933)GS(0.067)PWYGSDR	3	2.6373	5	0.946	1.029	0.873	0.976	1.216	0.944	0.876738	0.984689	0.829848	1.06087	1.0955	1.16256	1.233	0.020784
Cellular Component	GO:0009534	11	chloroplast thylakoid	0.00433652	Q9ZST4	115	1.312	Q4	S	Nitrogen regulatory protein P-II homolog	GLB1	0.833139	0.000116346	79.875	GFGAQGGS(0.833)T(0.167)ER	2	0.73919	1	0.867	0.882	0.853	1.16	1.06	1.16	0.869609	0.899083	0.842053	1.17409	1.07287	1.17886	1.312	0.0016812
Cellular Component	GO:0009534	11	chloroplast thylakoid	0.00433652	Q9S7H1	78	0.738	Q1	S	Photosystem I reaction center subunit II-1, chloroplastic	psaD1	0.993769	3.56501e-29	110.13	EAPVGFTPPQLDPNT(0.006)PS(0.994)PIFAGSTGGLLR	3	1.026	1	1.309	1.172	1.139	0.787	0.902	0.803	1.19	1.19106	1.10368	0.755278	0.955508	0.859743	0.738	0.0131616
Cellular Component	GO:0009534	11	chloroplast thylakoid	0.00433652	P27521	27	0.794	Q2	S	Chlorophyll a-b binding protein 4, chloroplastic	LHCA4	0.990797	0.00211842	83.278	FLTGS(0.009)S(0.991)GR	2	0.66763	1	1.072	1.158	1.148	0.917	0.924	0.835	0.984389	1.17206	1.2265	0.972428	0.836199	0.87618	0.794	0.046821
Cellular Component	GO:0009534	11	chloroplast thylakoid	0.00433652	P27521	35	0.68	Q1	S	Chlorophyll a-b binding protein 4, chloroplastic	LHCA4	0.876599	3.10596e-07	91.993	DLS(0.877)FT(0.123)SIGSSAK	3	-0.088141	1	1.295	1.263	1.071	0.727	0.993	0.75	1.18916	1.27834	1.14423	0.770944	0.898643	0.786988	0.68	0.0026233
Cellular Component	GO:0009534	11	chloroplast thylakoid	0.00433652	P27521	47	0.7	Q1	S	Chlorophyll a-b binding protein 4, chloroplastic	LHCA4	0.965147	0.000310576	78.324	T(0.006)S(0.029)S(0.965)FKVEAK	3	-0.57731	1	1.217	1.213	1.14	0.774	1.008	0.727	1.11754	1.22773	1.21795	0.820785	0.912217	0.762854	0.7	0.0039643
Cellular Component	GO:0009534	11	chloroplast thylakoid	0.00433652	P36212	67	0.808	Q2	S	50S ribosomal protein L12-3, chloroplastic	RPL12C	0.999567	9.28456e-29	131.56	IGS(1)EISSLTLEEAR	3	-0.22076	1	1.309	1.149	1.019	0.827	0.974	0.822	1.16356	1.18454	1.02618	0.897937	0.98583	0.841351	0.808	0.02946
Cellular Component	GO:0009534	11	chloroplast thylakoid	0.00433652	P19366	135	1.347	Q4	S	ATP synthase subunit beta, chloroplastic	atpB	1	4.65379e-14	119.25	S(1)APAFIELDTK	3	-0.5909	1	0.935	0.893	0.84	1.055	1.285	0.955	0.868152	0.876349	0.814743	1.08763	1.36123	0.998954	1.347	0.038096
Cellular Component	GO:0009534	11	chloroplast thylakoid	0.00433652	Q9S831	102	0.823	Q2	S	Photosystem I reaction center subunit IV A, chloroplastic	PSAE1	1	5.24351e-37	156.73	NVGS(1)VVAVDQDPK	2	-0.05733	2	1.187	1.11	1.085	0.908	0.832	0.976	1.12512	1.16597	1.07319	0.860664	0.872117	1.03719	0.823	0.037996
Cellular Component	GO:0043228	3	non-membrane-bounded organelle	0.0130607	F4HRT5	983	1.258	Q3	S	Protein CROWDED NUCLEI 1	CRWN1	0.951563	5.27447e-69	167.42	TCTTEQDGNES(1)DGKS(0.952)DS(0.038)VT(0.011)GGAHQR	3	-0.89588	2	0.81	0.781	0.906	1.326	1.054	1.079	0.848168	0.791287	0.974194	1.19352	1.08884	1.00466	1.258	0.04304
Cellular Component	GO:0043228	3	non-membrane-bounded organelle	0.0130607	F4HRT5	979	1.258	Q3	S	Protein CROWDED NUCLEI 1	CRWN1	0.999942	5.27447e-69	167.42	TCTTEQDGNES(1)DGKS(0.952)DS(0.038)VT(0.011)GGAHQR	3	-0.89588	2	0.81	0.781	0.906	1.326	1.054	1.079	0.848168	0.791287	0.974194	1.19352	1.08884	1.00466	1.258	0.04304
Cellular Component	GO:0043228	3	non-membrane-bounded organelle	0.0130607	Q0WW84	393	0.706	Q1	S	Polyadenylate-binding protein RBP47B	RBP47B	0.997888	0.0016654	62.338	LS(0.002)WGRS(0.998)PNK	3	-0.32393	1	1.12	1.246	1.145	0.837	0.785	0.962	1.22137	1.30063	1.08944	0.791864	0.725508	1.03108	0.706	0.038524
Cellular Component	GO:0043228	3	non-membrane-bounded organelle	0.0130607	P36212	67	0.808	Q2	S	50S ribosomal protein L12-3, chloroplastic	RPL12C	0.999567	9.28456e-29	131.56	IGS(1)EISSLTLEEAR	3	-0.22076	1	1.309	1.149	1.019	0.827	0.974	0.822	1.16356	1.18454	1.02618	0.897937	0.98583	0.841351	0.808	0.02946
Cellular Component	GO:0043228	3	non-membrane-bounded organelle	0.0130607	Q9C5X3	596	0.833	Q2	S	SNARE-interacting protein KEULE	KEU	0.925329	0.00505223	60.892	HAS(0.925)S(0.075)DFR	3	1.0735	2	1.102	1.077	0.987	1.019	0.952	0.914	1.13142	1.14941	1.04444	1.03138	0.869406	0.870476	0.833	0.044817
Cellular Component	GO:0043228	3	non-membrane-bounded organelle	0.0130607	Q9LJD8	434	0.773	Q2	S	MAP3K epsilon protein kinase 1	M3KE1	0.968129	5.90118e-22	124.43	ELSIPVDQT(0.002)S(0.03)HS(0.968)FGR	3	-0.57306	2	1.283	1.086	0.959	1.06	0.856	0.851	1.25784	1.10254	1.03676	0.967153	0.879753	0.780734	0.773	0.037764
Cellular Component	GO:0043228	3	non-membrane-bounded organelle	0.0130607	F4HXV6	765	0.799	Q2	S	Nuclear pore complex protein NUP155	NUP155	0.999872	1.22648e-21	124.87	NLFGAYSNGGES(1)ANKR	3	-0.48158	1	1.054	1.014	1.143	0.939	1.02	0.863	1.12848	1.03575	1.21338	0.915205	0.983607	0.800557	0.799	0.040717
Cellular Component	GO:0043228	3	non-membrane-bounded organelle	0.0130607	Q9FF75	54	0.797	Q2	S	SUN domain-containing protein 1	SUN1	1	0.00245786	52.172	DLS(1)RGEAT(1)LDR	2	-0.21128	2	1.088	0.971	1.111	0.989	0.964	0.923	1.19168	1.06703	1.15369	1.00406	0.935015	0.78022	0.797	0.047541
Cellular Component	GO:0043228	3	non-membrane-bounded organelle	0.0130607	Q9FQ24	180	1.261	Q3	S	Protein TONNEAU 1b	TON1B	0.984207	0.00236382	49.333	S(0.001)S(0.001)AS(0.013)DS(0.984)LPHQR	3	1.5737	1	0.834	0.806	0.916	1.17	1.192	1.031	0.823297	0.906637	0.88417	1.09346	1.21881	0.983779	1.261	0.028516
Cellular Component	GO:0043228	3	non-membrane-bounded organelle	0.0130607	Q9SJ62	89	0.554	Q1	S	Protein WVD2-like 4	WDL4	0.975504	8.79136e-05	84.507	SGT(0.001)FS(0.024)RS(0.976)PR	3	1.7216	1	1.421	1.278	1.278	0.777	0.595	0.838	1.41252	1.4044	1.18006	0.771599	0.641164	0.800382	0.554	0.0028196
Cellular Component	GO:0043228	3	non-membrane-bounded organelle	0.0130607	Q9C9X0	474	0.774	Q2	Y	Microtubule-associated protein 70-1	MAP70.1	0.780066	0.0217377	44.543	GPGNY(0.78)S(0.22)FNK	2	-2.7621	1	1.173	1.049	1.032	0.981	0.939	0.894	1.26129	1.12193	1.09091	0.765211	0.981191	0.944034	0.774	0.043619
Cellular Component	GO:0043228	3	non-membrane-bounded organelle	0.0130607	Q0WPK4	200	1.282	Q3	S	Protein PAT1 homolog	PAT1	0.99942	8.96851e-30	136.46	SSFVS(0.999)YPPPGSISPDQR	2	0.71314	3	0.895	1.061	0.912	1.111	0.987	1.037	0.951116	0.862602	0.841328	1.11323	1.15981	1.13086	1.282	0.0031388
Cellular Component	GO:0043228	3	non-membrane-bounded organelle	0.0130607	P10797	113	1.269	Q3	T	Ribulose bisphosphate carboxylase small chain 2B, chloroplastic	RBCS-2B	0.813404	1.33392e-05	83.964	EHGNT(0.813)PGY(0.093)Y(0.093)DGR	3	1.0205	2	0.916	0.886	0.946	1.111	1.134	0.987	0.854478	0.880716	0.885768	1.14183	1.14894	1.03459	1.269	0.0026815
Cellular Component	GO:0043228	3	non-membrane-bounded organelle	0.0130607	Q9C8P0	49	1.351	Q4	S	Dihydrolipoyllysine-residue acetyltransferase component 5 of pyruvate dehydrogenase complex, chloroplastic	EMB3003	0.971783	5.70703e-10	101.78	EIFMPALS(0.009)S(0.972)T(0.019)MTEGK	3	-0.5459	1	0.872	0.847	0.819	1.092	1.224	1.107	0.863366	0.841112	0.839139	1.04498	1.22523	1.16526	1.351	0.0033627
Cellular Component	GO:0043228	3	non-membrane-bounded organelle	0.0130607	Q9LQ55	879	1.355	Q4	S	Dynamin-2B	DRP2B	0.998029	0.00261005	63.624	Y(0.002)GSGGHS(0.998)R	3	1.2537	2	0.777	0.794	0.9	1.122	1.294	1.04	0.792857	0.807731	0.910931	1.11089	1.29271	1	1.355	0.025357
Cellular Component	GO:0005654	11	nucleoplasm	0.0429053	Q9LKR3	665	1.8	Q4	S	Mediator of RNA polymerase II transcription subunit 37a	MED37A	1	9.3472e-251	279.16	SGGAPGGAGGESSTEEEDES(1)HDEL	2	0.87466	2	0.53	0.902	0.686	1.39	1.352	0.989	0.493942	0.860687	0.721346	1.31008	1.4098	1.01749	1.8	0.034215
Cellular Component	GO:0005654	11	nucleoplasm	0.0429053	F4HRT5	983	1.258	Q3	S	Protein CROWDED NUCLEI 1	CRWN1	0.951563	5.27447e-69	167.42	TCTTEQDGNES(1)DGKS(0.952)DS(0.038)VT(0.011)GGAHQR	3	-0.89588	2	0.81	0.781	0.906	1.326	1.054	1.079	0.848168	0.791287	0.974194	1.19352	1.08884	1.00466	1.258	0.04304
Cellular Component	GO:0005654	11	nucleoplasm	0.0429053	F4HRT5	979	1.258	Q3	S	Protein CROWDED NUCLEI 1	CRWN1	0.999942	5.27447e-69	167.42	TCTTEQDGNES(1)DGKS(0.952)DS(0.038)VT(0.011)GGAHQR	3	-0.89588	2	0.81	0.781	0.906	1.326	1.054	1.079	0.848168	0.791287	0.974194	1.19352	1.08884	1.00466	1.258	0.04304
Cellular Component	GO:0005654	11	nucleoplasm	0.0429053	P92964	177	1.259	Q3	S	Serine/arginine-rich splicing factor RS31	RS31	1	0.00836275	58.246	NGGRS(1)PRR	3	0.32722	13	0.937	0.822	0.955	1.048	1.081	1.157	0.937	0.754821	0.967579	1.0793	1.14392	1.12439	1.259	0.041864
Cellular Component	GO:0005654	11	nucleoplasm	0.0429053	Q9C5J3	759	1.24	Q3	S	Protein RRC1	RRC1	0.942677	5.26825e-05	81.144	S(0.008)S(0.038)S(0.943)S(0.09)GS(0.921)DNT(0.001)GGITFK	2	-0.96346	1	0.838	0.897	0.964	1.069	1.066	1.15	0.822375	0.873418	0.97868	1.03285	1.05025	1.23258	1.24	0.047865
Cellular Component	GO:0005654	11	nucleoplasm	0.0429053	Q9C5J3	762	1.206	Q3	S	Protein RRC1	RRC1	0.921145	1.01428e-14	108.6	S(0.008)S(0.038)S(0.943)S(0.09)GS(0.921)DNT(0.001)GGITFK	2	-0.96346	2	0.891	0.903	0.949	1.085	1.052	1.112	0.874387	0.87926	0.963452	1.04831	1.03645	1.19185	1.206	0.027219
Cellular Component	GO:0005654	11	nucleoplasm	0.0429053	Q42404	422	0.831	Q2	S	U1 small nuclear ribonucleoprotein 70 kDa	RNU1	0.998493	6.98551e-06	102.33	SES(0.998)REY(0.001)VR	2	0.46613	3	0.93	0.976	1.082	1.023	0.966	1.038	1.07514	1.14152	1.082	0.984601	0.882192	0.875211	0.831	0.0119153
Cellular Component	GO:0031965	11	nuclear membrane	0.0956015	F4HRT5	983	1.258	Q3	S	Protein CROWDED NUCLEI 1	CRWN1	0.951563	5.27447e-69	167.42	TCTTEQDGNES(1)DGKS(0.952)DS(0.038)VT(0.011)GGAHQR	3	-0.89588	2	0.81	0.781	0.906	1.326	1.054	1.079	0.848168	0.791287	0.974194	1.19352	1.08884	1.00466	1.258	0.04304
Cellular Component	GO:0031965	11	nuclear membrane	0.0956015	F4HRT5	979	1.258	Q3	S	Protein CROWDED NUCLEI 1	CRWN1	0.999942	5.27447e-69	167.42	TCTTEQDGNES(1)DGKS(0.952)DS(0.038)VT(0.011)GGAHQR	3	-0.89588	2	0.81	0.781	0.906	1.326	1.054	1.079	0.848168	0.791287	0.974194	1.19352	1.08884	1.00466	1.258	0.04304
Cellular Component	GO:0031965	11	nuclear membrane	0.0956015	Q9FF75	54	0.797	Q2	S	SUN domain-containing protein 1	SUN1	1	0.00245786	52.172	DLS(1)RGEAT(1)LDR	2	-0.21128	2	1.088	0.971	1.111	0.989	0.964	0.923	1.19168	1.06703	1.15369	1.00406	0.935015	0.78022	0.797	0.047541
Cellular Component	GO:0016607	14	nuclear speck	0.0211132	P92964	177	1.259	Q3	S	Serine/arginine-rich splicing factor RS31	RS31	1	0.00836275	58.246	NGGRS(1)PRR	3	0.32722	13	0.937	0.822	0.955	1.048	1.081	1.157	0.937	0.754821	0.967579	1.0793	1.14392	1.12439	1.259	0.041864
Cellular Component	GO:0016607	14	nuclear speck	0.0211132	Q9C5J3	759	1.24	Q3	S	Protein RRC1	RRC1	0.942677	5.26825e-05	81.144	S(0.008)S(0.038)S(0.943)S(0.09)GS(0.921)DNT(0.001)GGITFK	2	-0.96346	1	0.838	0.897	0.964	1.069	1.066	1.15	0.822375	0.873418	0.97868	1.03285	1.05025	1.23258	1.24	0.047865
Cellular Component	GO:0016607	14	nuclear speck	0.0211132	Q9C5J3	762	1.206	Q3	S	Protein RRC1	RRC1	0.921145	1.01428e-14	108.6	S(0.008)S(0.038)S(0.943)S(0.09)GS(0.921)DNT(0.001)GGITFK	2	-0.96346	2	0.891	0.903	0.949	1.085	1.052	1.112	0.874387	0.87926	0.963452	1.04831	1.03645	1.19185	1.206	0.027219
Cellular Component	GO:0016607	14	nuclear speck	0.0211132	Q42404	422	0.831	Q2	S	U1 small nuclear ribonucleoprotein 70 kDa	RNU1	0.998493	6.98551e-06	102.33	SES(0.998)REY(0.001)VR	2	0.46613	3	0.93	0.976	1.082	1.023	0.966	1.038	1.07514	1.14152	1.082	0.984601	0.882192	0.875211	0.831	0.0119153
Cellular Component	GO:0009538	11	photosystem I reaction center	0.00200967	Q9S7H1	78	0.738	Q1	S	Photosystem I reaction center subunit II-1, chloroplastic	psaD1	0.993769	3.56501e-29	110.13	EAPVGFTPPQLDPNT(0.006)PS(0.994)PIFAGSTGGLLR	3	1.026	1	1.309	1.172	1.139	0.787	0.902	0.803	1.19	1.19106	1.10368	0.755278	0.955508	0.859743	0.738	0.0131616
Cellular Component	GO:0009538	11	photosystem I reaction center	0.00200967	Q9S831	102	0.823	Q2	S	Photosystem I reaction center subunit IV A, chloroplastic	PSAE1	1	5.24351e-37	156.73	NVGS(1)VVAVDQDPK	2	-0.05733	2	1.187	1.11	1.085	0.908	0.832	0.976	1.12512	1.16597	1.07319	0.860664	0.872117	1.03719	0.823	0.037996
Cellular Component	GO:0044430	9	cytoskeletal part	0.0472885	Q9FQ24	180	1.261	Q3	S	Protein TONNEAU 1b	TON1B	0.984207	0.00236382	49.333	S(0.001)S(0.001)AS(0.013)DS(0.984)LPHQR	3	1.5737	1	0.834	0.806	0.916	1.17	1.192	1.031	0.823297	0.906637	0.88417	1.09346	1.21881	0.983779	1.261	0.028516
Cellular Component	GO:0044430	9	cytoskeletal part	0.0472885	Q9SJ62	89	0.554	Q1	S	Protein WVD2-like 4	WDL4	0.975504	8.79136e-05	84.507	SGT(0.001)FS(0.024)RS(0.976)PR	3	1.7216	1	1.421	1.278	1.278	0.777	0.595	0.838	1.41252	1.4044	1.18006	0.771599	0.641164	0.800382	0.554	0.0028196
Cellular Component	GO:0044430	9	cytoskeletal part	0.0472885	Q9C9X0	474	0.774	Q2	Y	Microtubule-associated protein 70-1	MAP70.1	0.780066	0.0217377	44.543	GPGNY(0.78)S(0.22)FNK	2	-2.7621	1	1.173	1.049	1.032	0.981	0.939	0.894	1.26129	1.12193	1.09091	0.765211	0.981191	0.944034	0.774	0.043619
Cellular Component	GO:0044430	9	cytoskeletal part	0.0472885	Q9LJD8	434	0.773	Q2	S	MAP3K epsilon protein kinase 1	M3KE1	0.968129	5.90118e-22	124.43	ELSIPVDQT(0.002)S(0.03)HS(0.968)FGR	3	-0.57306	2	1.283	1.086	0.959	1.06	0.856	0.851	1.25784	1.10254	1.03676	0.967153	0.879753	0.780734	0.773	0.037764
Cellular Component	GO:0044430	9	cytoskeletal part	0.0472885	Q9LQ55	879	1.355	Q4	S	Dynamin-2B	DRP2B	0.998029	0.00261005	63.624	Y(0.002)GSGGHS(0.998)R	3	1.2537	2	0.777	0.794	0.9	1.122	1.294	1.04	0.792857	0.807731	0.910931	1.11089	1.29271	1	1.355	0.025357
Cellular Component	GO:0031981	10	nuclear lumen	0.15196	Q9LKR3	665	1.8	Q4	S	Mediator of RNA polymerase II transcription subunit 37a	MED37A	1	9.3472e-251	279.16	SGGAPGGAGGESSTEEEDES(1)HDEL	2	0.87466	2	0.53	0.902	0.686	1.39	1.352	0.989	0.493942	0.860687	0.721346	1.31008	1.4098	1.01749	1.8	0.034215
Cellular Component	GO:0031981	10	nuclear lumen	0.15196	F4HRT5	983	1.258	Q3	S	Protein CROWDED NUCLEI 1	CRWN1	0.951563	5.27447e-69	167.42	TCTTEQDGNES(1)DGKS(0.952)DS(0.038)VT(0.011)GGAHQR	3	-0.89588	2	0.81	0.781	0.906	1.326	1.054	1.079	0.848168	0.791287	0.974194	1.19352	1.08884	1.00466	1.258	0.04304
Cellular Component	GO:0031981	10	nuclear lumen	0.15196	F4HRT5	979	1.258	Q3	S	Protein CROWDED NUCLEI 1	CRWN1	0.999942	5.27447e-69	167.42	TCTTEQDGNES(1)DGKS(0.952)DS(0.038)VT(0.011)GGAHQR	3	-0.89588	2	0.81	0.781	0.906	1.326	1.054	1.079	0.848168	0.791287	0.974194	1.19352	1.08884	1.00466	1.258	0.04304
Cellular Component	GO:0031981	10	nuclear lumen	0.15196	P92964	177	1.259	Q3	S	Serine/arginine-rich splicing factor RS31	RS31	1	0.00836275	58.246	NGGRS(1)PRR	3	0.32722	13	0.937	0.822	0.955	1.048	1.081	1.157	0.937	0.754821	0.967579	1.0793	1.14392	1.12439	1.259	0.041864
Cellular Component	GO:0031981	10	nuclear lumen	0.15196	Q9C5J3	759	1.24	Q3	S	Protein RRC1	RRC1	0.942677	5.26825e-05	81.144	S(0.008)S(0.038)S(0.943)S(0.09)GS(0.921)DNT(0.001)GGITFK	2	-0.96346	1	0.838	0.897	0.964	1.069	1.066	1.15	0.822375	0.873418	0.97868	1.03285	1.05025	1.23258	1.24	0.047865
Cellular Component	GO:0031981	10	nuclear lumen	0.15196	Q9C5J3	762	1.206	Q3	S	Protein RRC1	RRC1	0.921145	1.01428e-14	108.6	S(0.008)S(0.038)S(0.943)S(0.09)GS(0.921)DNT(0.001)GGITFK	2	-0.96346	2	0.891	0.903	0.949	1.085	1.052	1.112	0.874387	0.87926	0.963452	1.04831	1.03645	1.19185	1.206	0.027219
Cellular Component	GO:0031981	10	nuclear lumen	0.15196	Q42404	422	0.831	Q2	S	U1 small nuclear ribonucleoprotein 70 kDa	RNU1	0.998493	6.98551e-06	102.33	SES(0.998)REY(0.001)VR	2	0.46613	3	0.93	0.976	1.082	1.023	0.966	1.038	1.07514	1.14152	1.082	0.984601	0.882192	0.875211	0.831	0.0119153
Cellular Component	GO:0031981	10	nuclear lumen	0.15196	Q9LJD8	434	0.773	Q2	S	MAP3K epsilon protein kinase 1	M3KE1	0.968129	5.90118e-22	124.43	ELSIPVDQT(0.002)S(0.03)HS(0.968)FGR	3	-0.57306	2	1.283	1.086	0.959	1.06	0.856	0.851	1.25784	1.10254	1.03676	0.967153	0.879753	0.780734	0.773	0.037764
Cellular Component	GO:0031981	10	nuclear lumen	0.15196	F4HXV6	765	0.799	Q2	S	Nuclear pore complex protein NUP155	NUP155	0.999872	1.22648e-21	124.87	NLFGAYSNGGES(1)ANKR	3	-0.48158	1	1.054	1.014	1.143	0.939	1.02	0.863	1.12848	1.03575	1.21338	0.915205	0.983607	0.800557	0.799	0.040717
Cellular Component	GO:0099081	3	supramolecular polymer	0.155078	Q9SJ62	89	0.554	Q1	S	Protein WVD2-like 4	WDL4	0.975504	8.79136e-05	84.507	SGT(0.001)FS(0.024)RS(0.976)PR	3	1.7216	1	1.421	1.278	1.278	0.777	0.595	0.838	1.41252	1.4044	1.18006	0.771599	0.641164	0.800382	0.554	0.0028196
Cellular Component	GO:0099081	3	supramolecular polymer	0.155078	Q9C9X0	474	0.774	Q2	Y	Microtubule-associated protein 70-1	MAP70.1	0.780066	0.0217377	44.543	GPGNY(0.78)S(0.22)FNK	2	-2.7621	1	1.173	1.049	1.032	0.981	0.939	0.894	1.26129	1.12193	1.09091	0.765211	0.981191	0.944034	0.774	0.043619
Cellular Component	GO:0099081	3	supramolecular polymer	0.155078	Q9LQ55	879	1.355	Q4	S	Dynamin-2B	DRP2B	0.998029	0.00261005	63.624	Y(0.002)GSGGHS(0.998)R	3	1.2537	2	0.777	0.794	0.9	1.122	1.294	1.04	0.792857	0.807731	0.910931	1.11089	1.29271	1	1.355	0.025357
Cellular Component	GO:0030529	6	intracellular ribonucleoprotein complex	0.100709	P92964	177	1.259	Q3	S	Serine/arginine-rich splicing factor RS31	RS31	1	0.00836275	58.246	NGGRS(1)PRR	3	0.32722	13	0.937	0.822	0.955	1.048	1.081	1.157	0.937	0.754821	0.967579	1.0793	1.14392	1.12439	1.259	0.041864
Cellular Component	GO:0030529	6	intracellular ribonucleoprotein complex	0.100709	Q0WW84	393	0.706	Q1	S	Polyadenylate-binding protein RBP47B	RBP47B	0.997888	0.0016654	62.338	LS(0.002)WGRS(0.998)PNK	3	-0.32393	1	1.12	1.246	1.145	0.837	0.785	0.962	1.22137	1.30063	1.08944	0.791864	0.725508	1.03108	0.706	0.038524
Cellular Component	GO:0030529	6	intracellular ribonucleoprotein complex	0.100709	P36212	67	0.808	Q2	S	50S ribosomal protein L12-3, chloroplastic	RPL12C	0.999567	9.28456e-29	131.56	IGS(1)EISSLTLEEAR	3	-0.22076	1	1.309	1.149	1.019	0.827	0.974	0.822	1.16356	1.18454	1.02618	0.897937	0.98583	0.841351	0.808	0.02946
Cellular Component	GO:0030529	6	intracellular ribonucleoprotein complex	0.100709	Q0WPK4	200	1.282	Q3	S	Protein PAT1 homolog	PAT1	0.99942	8.96851e-30	136.46	SSFVS(0.999)YPPPGSISPDQR	2	0.71314	3	0.895	1.061	0.912	1.111	0.987	1.037	0.951116	0.862602	0.841328	1.11323	1.15981	1.13086	1.282	0.0031388
Cellular Component	GO:0030529	6	intracellular ribonucleoprotein complex	0.100709	P10797	113	1.269	Q3	T	Ribulose bisphosphate carboxylase small chain 2B, chloroplastic	RBCS-2B	0.813404	1.33392e-05	83.964	EHGNT(0.813)PGY(0.093)Y(0.093)DGR	3	1.0205	2	0.916	0.886	0.946	1.111	1.134	0.987	0.854478	0.880716	0.885768	1.14183	1.14894	1.03459	1.269	0.0026815
Cellular Component	GO:0030529	6	intracellular ribonucleoprotein complex	0.100709	Q42404	422	0.831	Q2	S	U1 small nuclear ribonucleoprotein 70 kDa	RNU1	0.998493	6.98551e-06	102.33	SES(0.998)REY(0.001)VR	2	0.46613	3	0.93	0.976	1.082	1.023	0.966	1.038	1.07514	1.14152	1.082	0.984601	0.882192	0.875211	0.831	0.0119153
Cellular Component	GO:0030529	6	intracellular ribonucleoprotein complex	0.100709	Q9C8P0	49	1.351	Q4	S	Dihydrolipoyllysine-residue acetyltransferase component 5 of pyruvate dehydrogenase complex, chloroplastic	EMB3003	0.971783	5.70703e-10	101.78	EIFMPALS(0.009)S(0.972)T(0.019)MTEGK	3	-0.5459	1	0.872	0.847	0.819	1.092	1.224	1.107	0.863366	0.841112	0.839139	1.04498	1.22523	1.16526	1.351	0.0033627
Cellular Component	GO:0009522	10	photosystem I	0.000477223	Q39141	44	1.233	Q3	S	Chlorophyll a-b binding protein, chloroplastic	Lhb1B2	0.932945	5.22409e-15	116.58	GPS(0.933)GS(0.067)PWYGSDR	3	2.6373	5	0.946	1.029	0.873	0.976	1.216	0.944	0.876738	0.984689	0.829848	1.06087	1.0955	1.16256	1.233	0.020784
Cellular Component	GO:0009522	10	photosystem I	0.000477223	Q9S7H1	78	0.738	Q1	S	Photosystem I reaction center subunit II-1, chloroplastic	psaD1	0.993769	3.56501e-29	110.13	EAPVGFTPPQLDPNT(0.006)PS(0.994)PIFAGSTGGLLR	3	1.026	1	1.309	1.172	1.139	0.787	0.902	0.803	1.19	1.19106	1.10368	0.755278	0.955508	0.859743	0.738	0.0131616
Cellular Component	GO:0009522	10	photosystem I	0.000477223	P27521	27	0.794	Q2	S	Chlorophyll a-b binding protein 4, chloroplastic	LHCA4	0.990797	0.00211842	83.278	FLTGS(0.009)S(0.991)GR	2	0.66763	1	1.072	1.158	1.148	0.917	0.924	0.835	0.984389	1.17206	1.2265	0.972428	0.836199	0.87618	0.794	0.046821
Cellular Component	GO:0009522	10	photosystem I	0.000477223	P27521	35	0.68	Q1	S	Chlorophyll a-b binding protein 4, chloroplastic	LHCA4	0.876599	3.10596e-07	91.993	DLS(0.877)FT(0.123)SIGSSAK	3	-0.088141	1	1.295	1.263	1.071	0.727	0.993	0.75	1.18916	1.27834	1.14423	0.770944	0.898643	0.786988	0.68	0.0026233
Cellular Component	GO:0009522	10	photosystem I	0.000477223	P27521	47	0.7	Q1	S	Chlorophyll a-b binding protein 4, chloroplastic	LHCA4	0.965147	0.000310576	78.324	T(0.006)S(0.029)S(0.965)FKVEAK	3	-0.57731	1	1.217	1.213	1.14	0.774	1.008	0.727	1.11754	1.22773	1.21795	0.820785	0.912217	0.762854	0.7	0.0039643
Cellular Component	GO:0009522	10	photosystem I	0.000477223	Q9S831	102	0.823	Q2	S	Photosystem I reaction center subunit IV A, chloroplastic	PSAE1	1	5.24351e-37	156.73	NVGS(1)VVAVDQDPK	2	-0.05733	2	1.187	1.11	1.085	0.908	0.832	0.976	1.12512	1.16597	1.07319	0.860664	0.872117	1.03719	0.823	0.037996
Cellular Component	GO:0009535	12	chloroplast thylakoid membrane	0.00794837	Q39141	44	1.233	Q3	S	Chlorophyll a-b binding protein, chloroplastic	Lhb1B2	0.932945	5.22409e-15	116.58	GPS(0.933)GS(0.067)PWYGSDR	3	2.6373	5	0.946	1.029	0.873	0.976	1.216	0.944	0.876738	0.984689	0.829848	1.06087	1.0955	1.16256	1.233	0.020784
Cellular Component	GO:0009535	12	chloroplast thylakoid membrane	0.00794837	Q9S7H1	78	0.738	Q1	S	Photosystem I reaction center subunit II-1, chloroplastic	psaD1	0.993769	3.56501e-29	110.13	EAPVGFTPPQLDPNT(0.006)PS(0.994)PIFAGSTGGLLR	3	1.026	1	1.309	1.172	1.139	0.787	0.902	0.803	1.19	1.19106	1.10368	0.755278	0.955508	0.859743	0.738	0.0131616
Cellular Component	GO:0009535	12	chloroplast thylakoid membrane	0.00794837	P27521	27	0.794	Q2	S	Chlorophyll a-b binding protein 4, chloroplastic	LHCA4	0.990797	0.00211842	83.278	FLTGS(0.009)S(0.991)GR	2	0.66763	1	1.072	1.158	1.148	0.917	0.924	0.835	0.984389	1.17206	1.2265	0.972428	0.836199	0.87618	0.794	0.046821
Cellular Component	GO:0009535	12	chloroplast thylakoid membrane	0.00794837	P27521	35	0.68	Q1	S	Chlorophyll a-b binding protein 4, chloroplastic	LHCA4	0.876599	3.10596e-07	91.993	DLS(0.877)FT(0.123)SIGSSAK	3	-0.088141	1	1.295	1.263	1.071	0.727	0.993	0.75	1.18916	1.27834	1.14423	0.770944	0.898643	0.786988	0.68	0.0026233
Cellular Component	GO:0009535	12	chloroplast thylakoid membrane	0.00794837	P27521	47	0.7	Q1	S	Chlorophyll a-b binding protein 4, chloroplastic	LHCA4	0.965147	0.000310576	78.324	T(0.006)S(0.029)S(0.965)FKVEAK	3	-0.57731	1	1.217	1.213	1.14	0.774	1.008	0.727	1.11754	1.22773	1.21795	0.820785	0.912217	0.762854	0.7	0.0039643
Cellular Component	GO:0009535	12	chloroplast thylakoid membrane	0.00794837	P36212	67	0.808	Q2	S	50S ribosomal protein L12-3, chloroplastic	RPL12C	0.999567	9.28456e-29	131.56	IGS(1)EISSLTLEEAR	3	-0.22076	1	1.309	1.149	1.019	0.827	0.974	0.822	1.16356	1.18454	1.02618	0.897937	0.98583	0.841351	0.808	0.02946
Cellular Component	GO:0009535	12	chloroplast thylakoid membrane	0.00794837	P19366	135	1.347	Q4	S	ATP synthase subunit beta, chloroplastic	atpB	1	4.65379e-14	119.25	S(1)APAFIELDTK	3	-0.5909	1	0.935	0.893	0.84	1.055	1.285	0.955	0.868152	0.876349	0.814743	1.08763	1.36123	0.998954	1.347	0.038096
Cellular Component	GO:0009535	12	chloroplast thylakoid membrane	0.00794837	Q9S831	102	0.823	Q2	S	Photosystem I reaction center subunit IV A, chloroplastic	PSAE1	1	5.24351e-37	156.73	NVGS(1)VVAVDQDPK	2	-0.05733	2	1.187	1.11	1.085	0.908	0.832	0.976	1.12512	1.16597	1.07319	0.860664	0.872117	1.03719	0.823	0.037996
Cellular Component	GO:0030054	2	cell junction	0.0106643	O64517	166	1.606	Q4	S	Metacaspase-4	AMC4	0.998281	2.03891e-14	109.04	KEAEDEDES(0.998)EES(0.001)S(0.001)SR	3	-0.46765	3	0.497	0.897	0.798	1.25	1.307	1.115	0.546154	0.882006	0.798	1.23885	1.29663	1.03914	1.606	0.038263
Cellular Component	GO:0030054	2	cell junction	0.0106643	O80852	79	0.798	Q2	S	Glutathione S-transferase F9	GSTF9	0.999517	1.25384e-11	112.5	YRS(1)QGPDLLGK	3	-0.38946	1	1.053	1.012	1.03	0.888	1	1.065	1.19523	1.09881	1.10634	0.833803	0.923361	0.955157	0.798	0.0097435
Cellular Component	GO:0030054	2	cell junction	0.0106643	Q39241	117	0.711	Q1	S	Thioredoxin H5	TRX5	1	0.0383388	44.98	HGGLVAS(1)A	2	-2.99	1	0.95	1.083	0.94	1.092	0.969	0.979	1.10209	1.31114	1.26174	0.988235	0.785888	0.838185	0.711	0.0163588
Cellular Component	GO:0030054	2	cell junction	0.0106643	F4HXV6	765	0.799	Q2	S	Nuclear pore complex protein NUP155	NUP155	0.999872	1.22648e-21	124.87	NLFGAYSNGGES(1)ANKR	3	-0.48158	1	1.054	1.014	1.143	0.939	1.02	0.863	1.12848	1.03575	1.21338	0.915205	0.983607	0.800557	0.799	0.040717
Cellular Component	GO:0030054	2	cell junction	0.0106643	Q03250	105	1.295	Q3	S	Glycine-rich RNA-binding protein 7	RBG7	0.999469	1.1035e-195	260.44	S(0.999)GGGGGY(0.001)SGGGGSYGGGGGR	2	-0.56814	2	0.792	0.895	0.865	1.045	1.207	1.151	0.808989	0.909553	0.861554	1.0492	1.1998	1.09307	1.295	0.007745
Cellular Component	GO:0030054	2	cell junction	0.0106643	P18064	15	0.764	Q1	T	Guanine nucleotide-binding protein alpha-1 subunit	GPA1	0.999862	2.2917e-110	213.44	HHTEDT(1)DENTQAAEIER	3	-0.42037	2	1.124	1.115	1.172	0.913	0.879	0.868	1.20472	1.03818	1.15015	0.917588	0.904321	0.770186	0.764	0.0191973
Cellular Component	GO:0030054	2	cell junction	0.0106643	Q9LKR3	665	1.8	Q4	S	Mediator of RNA polymerase II transcription subunit 37a	MED37A	1	9.3472e-251	279.16	SGGAPGGAGGESSTEEEDES(1)HDEL	2	0.87466	2	0.53	0.902	0.686	1.39	1.352	0.989	0.493942	0.860687	0.721346	1.31008	1.4098	1.01749	1.8	0.034215
Cellular Component	GO:0030054	2	cell junction	0.0106643	Q9M1P5	147	0.745	Q1	S	ADP-ribosylation factor A1E	T17J13.250	1	0.00993262	50.473	LGLHS(1)LR	3	-0.11663	1	1.273	1.094	1.094	0.973	0.764	0.919	1.30164	1.12667	1.094	1.00206	0.767839	0.853296	0.745	0.034137
Cellular Component	GO:0030054	2	cell junction	0.0106643	Q9SMT7	464	1.4	Q4	T	Oxalate--CoA ligase	AAE3	0.944742	8.21357e-08	97.631	EGT(0.055)T(0.945)VTEEDIK	2	0.44766	1	0.735	0.92	0.73	1.253	1.13	1.171	0.781084	0.905512	0.77167	1.16126	1.13797	1.14244	1.4	0.022535
Cellular Component	GO:0030054	2	cell junction	0.0106643	Q6NPS1	978	0.813	Q2	S	At1g61690	At1g61690	1	0.000894977	57.197	RLQEGENPS(1)PEK	3	-0.48897	3	1.12	1.173	0.859	0.977	0.97	0.958	1.14402	1.01646	1.21671	0.869991	0.942663	0.931907	0.813	0.024561
Cellular Component	GO:0030054	2	cell junction	0.0106643	Q9LQ55	879	1.355	Q4	S	Dynamin-2B	DRP2B	0.998029	0.00261005	63.624	Y(0.002)GSGGHS(0.998)R	3	1.2537	2	0.777	0.794	0.9	1.122	1.294	1.04	0.792857	0.807731	0.910931	1.11089	1.29271	1	1.355	0.025357
Cellular Component	GO:0099512	4	supramolecular fiber	0.155078	Q9SJ62	89	0.554	Q1	S	Protein WVD2-like 4	WDL4	0.975504	8.79136e-05	84.507	SGT(0.001)FS(0.024)RS(0.976)PR	3	1.7216	1	1.421	1.278	1.278	0.777	0.595	0.838	1.41252	1.4044	1.18006	0.771599	0.641164	0.800382	0.554	0.0028196
Cellular Component	GO:0099512	4	supramolecular fiber	0.155078	Q9C9X0	474	0.774	Q2	Y	Microtubule-associated protein 70-1	MAP70.1	0.780066	0.0217377	44.543	GPGNY(0.78)S(0.22)FNK	2	-2.7621	1	1.173	1.049	1.032	0.981	0.939	0.894	1.26129	1.12193	1.09091	0.765211	0.981191	0.944034	0.774	0.043619
Cellular Component	GO:0099512	4	supramolecular fiber	0.155078	Q9LQ55	879	1.355	Q4	S	Dynamin-2B	DRP2B	0.998029	0.00261005	63.624	Y(0.002)GSGGHS(0.998)R	3	1.2537	2	0.777	0.794	0.9	1.122	1.294	1.04	0.792857	0.807731	0.910931	1.11089	1.29271	1	1.355	0.025357
Cellular Component	GO:0005911	3	cell-cell junction	0.0106643	O64517	166	1.606	Q4	S	Metacaspase-4	AMC4	0.998281	2.03891e-14	109.04	KEAEDEDES(0.998)EES(0.001)S(0.001)SR	3	-0.46765	3	0.497	0.897	0.798	1.25	1.307	1.115	0.546154	0.882006	0.798	1.23885	1.29663	1.03914	1.606	0.038263
Cellular Component	GO:0005911	3	cell-cell junction	0.0106643	O80852	79	0.798	Q2	S	Glutathione S-transferase F9	GSTF9	0.999517	1.25384e-11	112.5	YRS(1)QGPDLLGK	3	-0.38946	1	1.053	1.012	1.03	0.888	1	1.065	1.19523	1.09881	1.10634	0.833803	0.923361	0.955157	0.798	0.0097435
Cellular Component	GO:0005911	3	cell-cell junction	0.0106643	Q39241	117	0.711	Q1	S	Thioredoxin H5	TRX5	1	0.0383388	44.98	HGGLVAS(1)A	2	-2.99	1	0.95	1.083	0.94	1.092	0.969	0.979	1.10209	1.31114	1.26174	0.988235	0.785888	0.838185	0.711	0.0163588
Cellular Component	GO:0005911	3	cell-cell junction	0.0106643	F4HXV6	765	0.799	Q2	S	Nuclear pore complex protein NUP155	NUP155	0.999872	1.22648e-21	124.87	NLFGAYSNGGES(1)ANKR	3	-0.48158	1	1.054	1.014	1.143	0.939	1.02	0.863	1.12848	1.03575	1.21338	0.915205	0.983607	0.800557	0.799	0.040717
Cellular Component	GO:0005911	3	cell-cell junction	0.0106643	Q03250	105	1.295	Q3	S	Glycine-rich RNA-binding protein 7	RBG7	0.999469	1.1035e-195	260.44	S(0.999)GGGGGY(0.001)SGGGGSYGGGGGR	2	-0.56814	2	0.792	0.895	0.865	1.045	1.207	1.151	0.808989	0.909553	0.861554	1.0492	1.1998	1.09307	1.295	0.007745
Cellular Component	GO:0005911	3	cell-cell junction	0.0106643	P18064	15	0.764	Q1	T	Guanine nucleotide-binding protein alpha-1 subunit	GPA1	0.999862	2.2917e-110	213.44	HHTEDT(1)DENTQAAEIER	3	-0.42037	2	1.124	1.115	1.172	0.913	0.879	0.868	1.20472	1.03818	1.15015	0.917588	0.904321	0.770186	0.764	0.0191973
Cellular Component	GO:0005911	3	cell-cell junction	0.0106643	Q9LKR3	665	1.8	Q4	S	Mediator of RNA polymerase II transcription subunit 37a	MED37A	1	9.3472e-251	279.16	SGGAPGGAGGESSTEEEDES(1)HDEL	2	0.87466	2	0.53	0.902	0.686	1.39	1.352	0.989	0.493942	0.860687	0.721346	1.31008	1.4098	1.01749	1.8	0.034215
Cellular Component	GO:0005911	3	cell-cell junction	0.0106643	Q9M1P5	147	0.745	Q1	S	ADP-ribosylation factor A1E	T17J13.250	1	0.00993262	50.473	LGLHS(1)LR	3	-0.11663	1	1.273	1.094	1.094	0.973	0.764	0.919	1.30164	1.12667	1.094	1.00206	0.767839	0.853296	0.745	0.034137
Cellular Component	GO:0005911	3	cell-cell junction	0.0106643	Q9SMT7	464	1.4	Q4	T	Oxalate--CoA ligase	AAE3	0.944742	8.21357e-08	97.631	EGT(0.055)T(0.945)VTEEDIK	2	0.44766	1	0.735	0.92	0.73	1.253	1.13	1.171	0.781084	0.905512	0.77167	1.16126	1.13797	1.14244	1.4	0.022535
Cellular Component	GO:0005911	3	cell-cell junction	0.0106643	Q6NPS1	978	0.813	Q2	S	At1g61690	At1g61690	1	0.000894977	57.197	RLQEGENPS(1)PEK	3	-0.48897	3	1.12	1.173	0.859	0.977	0.97	0.958	1.14402	1.01646	1.21671	0.869991	0.942663	0.931907	0.813	0.024561
Cellular Component	GO:0005911	3	cell-cell junction	0.0106643	Q9LQ55	879	1.355	Q4	S	Dynamin-2B	DRP2B	0.998029	0.00261005	63.624	Y(0.002)GSGGHS(0.998)R	3	1.2537	2	0.777	0.794	0.9	1.122	1.294	1.04	0.792857	0.807731	0.910931	1.11089	1.29271	1	1.355	0.025357
Cellular Component	GO:0055044	2	symplast	0.0106643	O64517	166	1.606	Q4	S	Metacaspase-4	AMC4	0.998281	2.03891e-14	109.04	KEAEDEDES(0.998)EES(0.001)S(0.001)SR	3	-0.46765	3	0.497	0.897	0.798	1.25	1.307	1.115	0.546154	0.882006	0.798	1.23885	1.29663	1.03914	1.606	0.038263
Cellular Component	GO:0055044	2	symplast	0.0106643	O80852	79	0.798	Q2	S	Glutathione S-transferase F9	GSTF9	0.999517	1.25384e-11	112.5	YRS(1)QGPDLLGK	3	-0.38946	1	1.053	1.012	1.03	0.888	1	1.065	1.19523	1.09881	1.10634	0.833803	0.923361	0.955157	0.798	0.0097435
Cellular Component	GO:0055044	2	symplast	0.0106643	Q39241	117	0.711	Q1	S	Thioredoxin H5	TRX5	1	0.0383388	44.98	HGGLVAS(1)A	2	-2.99	1	0.95	1.083	0.94	1.092	0.969	0.979	1.10209	1.31114	1.26174	0.988235	0.785888	0.838185	0.711	0.0163588
Cellular Component	GO:0055044	2	symplast	0.0106643	F4HXV6	765	0.799	Q2	S	Nuclear pore complex protein NUP155	NUP155	0.999872	1.22648e-21	124.87	NLFGAYSNGGES(1)ANKR	3	-0.48158	1	1.054	1.014	1.143	0.939	1.02	0.863	1.12848	1.03575	1.21338	0.915205	0.983607	0.800557	0.799	0.040717
Cellular Component	GO:0055044	2	symplast	0.0106643	Q03250	105	1.295	Q3	S	Glycine-rich RNA-binding protein 7	RBG7	0.999469	1.1035e-195	260.44	S(0.999)GGGGGY(0.001)SGGGGSYGGGGGR	2	-0.56814	2	0.792	0.895	0.865	1.045	1.207	1.151	0.808989	0.909553	0.861554	1.0492	1.1998	1.09307	1.295	0.007745
Cellular Component	GO:0055044	2	symplast	0.0106643	P18064	15	0.764	Q1	T	Guanine nucleotide-binding protein alpha-1 subunit	GPA1	0.999862	2.2917e-110	213.44	HHTEDT(1)DENTQAAEIER	3	-0.42037	2	1.124	1.115	1.172	0.913	0.879	0.868	1.20472	1.03818	1.15015	0.917588	0.904321	0.770186	0.764	0.0191973
Cellular Component	GO:0055044	2	symplast	0.0106643	Q9LKR3	665	1.8	Q4	S	Mediator of RNA polymerase II transcription subunit 37a	MED37A	1	9.3472e-251	279.16	SGGAPGGAGGESSTEEEDES(1)HDEL	2	0.87466	2	0.53	0.902	0.686	1.39	1.352	0.989	0.493942	0.860687	0.721346	1.31008	1.4098	1.01749	1.8	0.034215
Cellular Component	GO:0055044	2	symplast	0.0106643	Q9M1P5	147	0.745	Q1	S	ADP-ribosylation factor A1E	T17J13.250	1	0.00993262	50.473	LGLHS(1)LR	3	-0.11663	1	1.273	1.094	1.094	0.973	0.764	0.919	1.30164	1.12667	1.094	1.00206	0.767839	0.853296	0.745	0.034137
Cellular Component	GO:0055044	2	symplast	0.0106643	Q9SMT7	464	1.4	Q4	T	Oxalate--CoA ligase	AAE3	0.944742	8.21357e-08	97.631	EGT(0.055)T(0.945)VTEEDIK	2	0.44766	1	0.735	0.92	0.73	1.253	1.13	1.171	0.781084	0.905512	0.77167	1.16126	1.13797	1.14244	1.4	0.022535
Cellular Component	GO:0055044	2	symplast	0.0106643	Q6NPS1	978	0.813	Q2	S	At1g61690	At1g61690	1	0.000894977	57.197	RLQEGENPS(1)PEK	3	-0.48897	3	1.12	1.173	0.859	0.977	0.97	0.958	1.14402	1.01646	1.21671	0.869991	0.942663	0.931907	0.813	0.024561
Cellular Component	GO:0055044	2	symplast	0.0106643	Q9LQ55	879	1.355	Q4	S	Dynamin-2B	DRP2B	0.998029	0.00261005	63.624	Y(0.002)GSGGHS(0.998)R	3	1.2537	2	0.777	0.794	0.9	1.122	1.294	1.04	0.792857	0.807731	0.910931	1.11089	1.29271	1	1.355	0.025357
Cellular Component	GO:0005856	8	cytoskeleton	0.00829814	Q9FQ24	180	1.261	Q3	S	Protein TONNEAU 1b	TON1B	0.984207	0.00236382	49.333	S(0.001)S(0.001)AS(0.013)DS(0.984)LPHQR	3	1.5737	1	0.834	0.806	0.916	1.17	1.192	1.031	0.823297	0.906637	0.88417	1.09346	1.21881	0.983779	1.261	0.028516
Cellular Component	GO:0005856	8	cytoskeleton	0.00829814	Q9SJ62	89	0.554	Q1	S	Protein WVD2-like 4	WDL4	0.975504	8.79136e-05	84.507	SGT(0.001)FS(0.024)RS(0.976)PR	3	1.7216	1	1.421	1.278	1.278	0.777	0.595	0.838	1.41252	1.4044	1.18006	0.771599	0.641164	0.800382	0.554	0.0028196
Cellular Component	GO:0005856	8	cytoskeleton	0.00829814	Q9C9X0	474	0.774	Q2	Y	Microtubule-associated protein 70-1	MAP70.1	0.780066	0.0217377	44.543	GPGNY(0.78)S(0.22)FNK	2	-2.7621	1	1.173	1.049	1.032	0.981	0.939	0.894	1.26129	1.12193	1.09091	0.765211	0.981191	0.944034	0.774	0.043619
Cellular Component	GO:0005856	8	cytoskeleton	0.00829814	Q9C5X3	596	0.833	Q2	S	SNARE-interacting protein KEULE	KEU	0.925329	0.00505223	60.892	HAS(0.925)S(0.075)DFR	3	1.0735	2	1.102	1.077	0.987	1.019	0.952	0.914	1.13142	1.14941	1.04444	1.03138	0.869406	0.870476	0.833	0.044817
Cellular Component	GO:0005856	8	cytoskeleton	0.00829814	Q9LJD8	434	0.773	Q2	S	MAP3K epsilon protein kinase 1	M3KE1	0.968129	5.90118e-22	124.43	ELSIPVDQT(0.002)S(0.03)HS(0.968)FGR	3	-0.57306	2	1.283	1.086	0.959	1.06	0.856	0.851	1.25784	1.10254	1.03676	0.967153	0.879753	0.780734	0.773	0.037764
Cellular Component	GO:0005856	8	cytoskeleton	0.00829814	Q9LQ55	879	1.355	Q4	S	Dynamin-2B	DRP2B	0.998029	0.00261005	63.624	Y(0.002)GSGGHS(0.998)R	3	1.2537	2	0.777	0.794	0.9	1.122	1.294	1.04	0.792857	0.807731	0.910931	1.11089	1.29271	1	1.355	0.025357
Cellular Component	GO:0005856	8	cytoskeleton	0.00829814	Q9FF75	54	0.797	Q2	S	SUN domain-containing protein 1	SUN1	1	0.00245786	52.172	DLS(1)RGEAT(1)LDR	2	-0.21128	2	1.088	0.971	1.111	0.989	0.964	0.923	1.19168	1.06703	1.15369	1.00406	0.935015	0.78022	0.797	0.047541
Cellular Component	GO:0030981	12	cortical microtubule cytoskeleton	0.0379511	Q9FQ24	180	1.261	Q3	S	Protein TONNEAU 1b	TON1B	0.984207	0.00236382	49.333	S(0.001)S(0.001)AS(0.013)DS(0.984)LPHQR	3	1.5737	1	0.834	0.806	0.916	1.17	1.192	1.031	0.823297	0.906637	0.88417	1.09346	1.21881	0.983779	1.261	0.028516
Cellular Component	GO:0030981	12	cortical microtubule cytoskeleton	0.0379511	Q9C9X0	474	0.774	Q2	Y	Microtubule-associated protein 70-1	MAP70.1	0.780066	0.0217377	44.543	GPGNY(0.78)S(0.22)FNK	2	-2.7621	1	1.173	1.049	1.032	0.981	0.939	0.894	1.26129	1.12193	1.09091	0.765211	0.981191	0.944034	0.774	0.043619
Cellular Component	GO:0043232	7	intracellular non-membrane-bounded organelle	0.0130607	F4HRT5	983	1.258	Q3	S	Protein CROWDED NUCLEI 1	CRWN1	0.951563	5.27447e-69	167.42	TCTTEQDGNES(1)DGKS(0.952)DS(0.038)VT(0.011)GGAHQR	3	-0.89588	2	0.81	0.781	0.906	1.326	1.054	1.079	0.848168	0.791287	0.974194	1.19352	1.08884	1.00466	1.258	0.04304
Cellular Component	GO:0043232	7	intracellular non-membrane-bounded organelle	0.0130607	F4HRT5	979	1.258	Q3	S	Protein CROWDED NUCLEI 1	CRWN1	0.999942	5.27447e-69	167.42	TCTTEQDGNES(1)DGKS(0.952)DS(0.038)VT(0.011)GGAHQR	3	-0.89588	2	0.81	0.781	0.906	1.326	1.054	1.079	0.848168	0.791287	0.974194	1.19352	1.08884	1.00466	1.258	0.04304
Cellular Component	GO:0043232	7	intracellular non-membrane-bounded organelle	0.0130607	Q0WW84	393	0.706	Q1	S	Polyadenylate-binding protein RBP47B	RBP47B	0.997888	0.0016654	62.338	LS(0.002)WGRS(0.998)PNK	3	-0.32393	1	1.12	1.246	1.145	0.837	0.785	0.962	1.22137	1.30063	1.08944	0.791864	0.725508	1.03108	0.706	0.038524
Cellular Component	GO:0043232	7	intracellular non-membrane-bounded organelle	0.0130607	P36212	67	0.808	Q2	S	50S ribosomal protein L12-3, chloroplastic	RPL12C	0.999567	9.28456e-29	131.56	IGS(1)EISSLTLEEAR	3	-0.22076	1	1.309	1.149	1.019	0.827	0.974	0.822	1.16356	1.18454	1.02618	0.897937	0.98583	0.841351	0.808	0.02946
Cellular Component	GO:0043232	7	intracellular non-membrane-bounded organelle	0.0130607	Q9C5X3	596	0.833	Q2	S	SNARE-interacting protein KEULE	KEU	0.925329	0.00505223	60.892	HAS(0.925)S(0.075)DFR	3	1.0735	2	1.102	1.077	0.987	1.019	0.952	0.914	1.13142	1.14941	1.04444	1.03138	0.869406	0.870476	0.833	0.044817
Cellular Component	GO:0043232	7	intracellular non-membrane-bounded organelle	0.0130607	Q9LJD8	434	0.773	Q2	S	MAP3K epsilon protein kinase 1	M3KE1	0.968129	5.90118e-22	124.43	ELSIPVDQT(0.002)S(0.03)HS(0.968)FGR	3	-0.57306	2	1.283	1.086	0.959	1.06	0.856	0.851	1.25784	1.10254	1.03676	0.967153	0.879753	0.780734	0.773	0.037764
Cellular Component	GO:0043232	7	intracellular non-membrane-bounded organelle	0.0130607	F4HXV6	765	0.799	Q2	S	Nuclear pore complex protein NUP155	NUP155	0.999872	1.22648e-21	124.87	NLFGAYSNGGES(1)ANKR	3	-0.48158	1	1.054	1.014	1.143	0.939	1.02	0.863	1.12848	1.03575	1.21338	0.915205	0.983607	0.800557	0.799	0.040717
Cellular Component	GO:0043232	7	intracellular non-membrane-bounded organelle	0.0130607	Q9FF75	54	0.797	Q2	S	SUN domain-containing protein 1	SUN1	1	0.00245786	52.172	DLS(1)RGEAT(1)LDR	2	-0.21128	2	1.088	0.971	1.111	0.989	0.964	0.923	1.19168	1.06703	1.15369	1.00406	0.935015	0.78022	0.797	0.047541
Cellular Component	GO:0043232	7	intracellular non-membrane-bounded organelle	0.0130607	Q9FQ24	180	1.261	Q3	S	Protein TONNEAU 1b	TON1B	0.984207	0.00236382	49.333	S(0.001)S(0.001)AS(0.013)DS(0.984)LPHQR	3	1.5737	1	0.834	0.806	0.916	1.17	1.192	1.031	0.823297	0.906637	0.88417	1.09346	1.21881	0.983779	1.261	0.028516
Cellular Component	GO:0043232	7	intracellular non-membrane-bounded organelle	0.0130607	Q9SJ62	89	0.554	Q1	S	Protein WVD2-like 4	WDL4	0.975504	8.79136e-05	84.507	SGT(0.001)FS(0.024)RS(0.976)PR	3	1.7216	1	1.421	1.278	1.278	0.777	0.595	0.838	1.41252	1.4044	1.18006	0.771599	0.641164	0.800382	0.554	0.0028196
Cellular Component	GO:0043232	7	intracellular non-membrane-bounded organelle	0.0130607	Q9C9X0	474	0.774	Q2	Y	Microtubule-associated protein 70-1	MAP70.1	0.780066	0.0217377	44.543	GPGNY(0.78)S(0.22)FNK	2	-2.7621	1	1.173	1.049	1.032	0.981	0.939	0.894	1.26129	1.12193	1.09091	0.765211	0.981191	0.944034	0.774	0.043619
Cellular Component	GO:0043232	7	intracellular non-membrane-bounded organelle	0.0130607	Q0WPK4	200	1.282	Q3	S	Protein PAT1 homolog	PAT1	0.99942	8.96851e-30	136.46	SSFVS(0.999)YPPPGSISPDQR	2	0.71314	3	0.895	1.061	0.912	1.111	0.987	1.037	0.951116	0.862602	0.841328	1.11323	1.15981	1.13086	1.282	0.0031388
Cellular Component	GO:0043232	7	intracellular non-membrane-bounded organelle	0.0130607	P10797	113	1.269	Q3	T	Ribulose bisphosphate carboxylase small chain 2B, chloroplastic	RBCS-2B	0.813404	1.33392e-05	83.964	EHGNT(0.813)PGY(0.093)Y(0.093)DGR	3	1.0205	2	0.916	0.886	0.946	1.111	1.134	0.987	0.854478	0.880716	0.885768	1.14183	1.14894	1.03459	1.269	0.0026815
Cellular Component	GO:0043232	7	intracellular non-membrane-bounded organelle	0.0130607	Q9C8P0	49	1.351	Q4	S	Dihydrolipoyllysine-residue acetyltransferase component 5 of pyruvate dehydrogenase complex, chloroplastic	EMB3003	0.971783	5.70703e-10	101.78	EIFMPALS(0.009)S(0.972)T(0.019)MTEGK	3	-0.5459	1	0.872	0.847	0.819	1.092	1.224	1.107	0.863366	0.841112	0.839139	1.04498	1.22523	1.16526	1.351	0.0033627
Cellular Component	GO:0043232	7	intracellular non-membrane-bounded organelle	0.0130607	Q9LQ55	879	1.355	Q4	S	Dynamin-2B	DRP2B	0.998029	0.00261005	63.624	Y(0.002)GSGGHS(0.998)R	3	1.2537	2	0.777	0.794	0.9	1.122	1.294	1.04	0.792857	0.807731	0.910931	1.11089	1.29271	1	1.355	0.025357
Cellular Component	GO:0005777	9	peroxisome	0.185823	Q9FXT6	73	1.206	Q3	S	Peroxisomal membrane protein PEX14	PEX14	1	0.00121689	66.393	VRGS(1)PVIHR	3	-0.43596	1	0.925	0.841	0.977	1.102	1.09	1.055	0.931521	0.817298	0.953171	1.12679	1.09768	1.03533	1.206	0.024821
Cellular Component	GO:0005777	9	peroxisome	0.185823	Q03250	105	1.295	Q3	S	Glycine-rich RNA-binding protein 7	RBG7	0.999469	1.1035e-195	260.44	S(0.999)GGGGGY(0.001)SGGGGSYGGGGGR	2	-0.56814	2	0.792	0.895	0.865	1.045	1.207	1.151	0.808989	0.909553	0.861554	1.0492	1.1998	1.09307	1.295	0.007745
Cellular Component	GO:0044446	7	intracellular organelle part	0.00062412	Q9FXT6	73	1.206	Q3	S	Peroxisomal membrane protein PEX14	PEX14	1	0.00121689	66.393	VRGS(1)PVIHR	3	-0.43596	1	0.925	0.841	0.977	1.102	1.09	1.055	0.931521	0.817298	0.953171	1.12679	1.09768	1.03533	1.206	0.024821
Cellular Component	GO:0044446	7	intracellular organelle part	0.00062412	Q9FQ24	180	1.261	Q3	S	Protein TONNEAU 1b	TON1B	0.984207	0.00236382	49.333	S(0.001)S(0.001)AS(0.013)DS(0.984)LPHQR	3	1.5737	1	0.834	0.806	0.916	1.17	1.192	1.031	0.823297	0.906637	0.88417	1.09346	1.21881	0.983779	1.261	0.028516
Cellular Component	GO:0044446	7	intracellular organelle part	0.00062412	Q9S7H1	78	0.738	Q1	S	Photosystem I reaction center subunit II-1, chloroplastic	psaD1	0.993769	3.56501e-29	110.13	EAPVGFTPPQLDPNT(0.006)PS(0.994)PIFAGSTGGLLR	3	1.026	1	1.309	1.172	1.139	0.787	0.902	0.803	1.19	1.19106	1.10368	0.755278	0.955508	0.859743	0.738	0.0131616
Cellular Component	GO:0044446	7	intracellular organelle part	0.00062412	P98204	27	0.796	Q2	S	Phospholipid-transporting ATPase 1	ALA1	0.813149	0.0136285	46.069	WS(0.991)VS(0.196)S(0.813)KDNK	3	-0.19491	1	1.099	1.035	1.122	0.903	0.909	0.999	1.21035	0.974576	1.20128	0.901198	0.844011	0.950523	0.796	0.0467
Cellular Component	GO:0044446	7	intracellular organelle part	0.00062412	P98204	24	0.796	Q2	S	Phospholipid-transporting ATPase 1	ALA1	0.991053	0.0136285	46.069	WS(0.991)VS(0.196)S(0.813)KDNK	3	-0.19491	1	1.099	1.035	1.122	0.903	0.909	0.999	1.21035	0.974576	1.20128	0.901198	0.844011	0.950523	0.796	0.0467
Cellular Component	GO:0044446	7	intracellular organelle part	0.00062412	Q9C9X0	474	0.774	Q2	Y	Microtubule-associated protein 70-1	MAP70.1	0.780066	0.0217377	44.543	GPGNY(0.78)S(0.22)FNK	2	-2.7621	1	1.173	1.049	1.032	0.981	0.939	0.894	1.26129	1.12193	1.09091	0.765211	0.981191	0.944034	0.774	0.043619
Cellular Component	GO:0044446	7	intracellular organelle part	0.00062412	P27521	27	0.794	Q2	S	Chlorophyll a-b binding protein 4, chloroplastic	LHCA4	0.990797	0.00211842	83.278	FLTGS(0.009)S(0.991)GR	2	0.66763	1	1.072	1.158	1.148	0.917	0.924	0.835	0.984389	1.17206	1.2265	0.972428	0.836199	0.87618	0.794	0.046821
Cellular Component	GO:0044446	7	intracellular organelle part	0.00062412	P27521	35	0.68	Q1	S	Chlorophyll a-b binding protein 4, chloroplastic	LHCA4	0.876599	3.10596e-07	91.993	DLS(0.877)FT(0.123)SIGSSAK	3	-0.088141	1	1.295	1.263	1.071	0.727	0.993	0.75	1.18916	1.27834	1.14423	0.770944	0.898643	0.786988	0.68	0.0026233
Cellular Component	GO:0044446	7	intracellular organelle part	0.00062412	P27521	47	0.7	Q1	S	Chlorophyll a-b binding protein 4, chloroplastic	LHCA4	0.965147	0.000310576	78.324	T(0.006)S(0.029)S(0.965)FKVEAK	3	-0.57731	1	1.217	1.213	1.14	0.774	1.008	0.727	1.11754	1.22773	1.21795	0.820785	0.912217	0.762854	0.7	0.0039643
Cellular Component	GO:0044446	7	intracellular organelle part	0.00062412	Q9C5J3	759	1.24	Q3	S	Protein RRC1	RRC1	0.942677	5.26825e-05	81.144	S(0.008)S(0.038)S(0.943)S(0.09)GS(0.921)DNT(0.001)GGITFK	2	-0.96346	1	0.838	0.897	0.964	1.069	1.066	1.15	0.822375	0.873418	0.97868	1.03285	1.05025	1.23258	1.24	0.047865
Cellular Component	GO:0044446	7	intracellular organelle part	0.00062412	Q9C5J3	762	1.206	Q3	S	Protein RRC1	RRC1	0.921145	1.01428e-14	108.6	S(0.008)S(0.038)S(0.943)S(0.09)GS(0.921)DNT(0.001)GGITFK	2	-0.96346	2	0.891	0.903	0.949	1.085	1.052	1.112	0.874387	0.87926	0.963452	1.04831	1.03645	1.19185	1.206	0.027219
Cellular Component	GO:0044446	7	intracellular organelle part	0.00062412	Q9LQ55	879	1.355	Q4	S	Dynamin-2B	DRP2B	0.998029	0.00261005	63.624	Y(0.002)GSGGHS(0.998)R	3	1.2537	2	0.777	0.794	0.9	1.122	1.294	1.04	0.792857	0.807731	0.910931	1.11089	1.29271	1	1.355	0.025357
Cellular Component	GO:0044446	7	intracellular organelle part	0.00062412	Q9S814	655	0.823	Q2	S	Ethylene-insensitive protein 2	EIN2	0.980472	3.85268e-05	81.884	SLSGEGGS(0.98)GT(0.336)GS(0.677)LS(0.006)R	2	-0.32185	2	1.154	0.966	1.022	0.912	1	1.009	1.1517	1.06271	1.12431	0.878613	0.969932	0.900089	0.823	0.0069387
Cellular Component	GO:0044446	7	intracellular organelle part	0.00062412	Q9S814	645	0.819	Q2	S	Ethylene-insensitive protein 2	EIN2	1	2.9411e-130	220.52	AAPTSNFTVGSDGPPS(1)FR	2	0.64308	5	1.013	1.092	1.025	0.984	0.972	0.947	1.01098	1.20132	1.12761	0.947977	0.942774	0.844781	0.819	0.034201
Cellular Component	GO:0044446	7	intracellular organelle part	0.00062412	P92964	177	1.259	Q3	S	Serine/arginine-rich splicing factor RS31	RS31	1	0.00836275	58.246	NGGRS(1)PRR	3	0.32722	13	0.937	0.822	0.955	1.048	1.081	1.157	0.937	0.754821	0.967579	1.0793	1.14392	1.12439	1.259	0.041864
Cellular Component	GO:0044446	7	intracellular organelle part	0.00062412	O49299	123	0.77	Q2	S	Probable phosphoglucomutase, cytoplasmic 1	At1g23190	0.99978	2.8675e-149	220.52	ATGAFILTAS(1)HNPGGPTEDFGIK	3	1.4034	4	1.052	1.099	1.204	0.921	0.857	0.928	1.13362	1.12718	1.17808	0.929364	0.869168	0.849039	0.77	0.00099974
Cellular Component	GO:0044446	7	intracellular organelle part	0.00062412	O49299	121	0.629	Q1	T	Probable phosphoglucomutase, cytoplasmic 1	At1g23190	0.807054	4.40743e-12	90.397	AT(0.013)GAFILT(0.807)AS(0.18)HNPGGPTEDFGIK	5	-0.35286	1	1.15	1.138	1.392	0.716	0.734	0.988	1.23922	1.16718	1.36204	0.722503	0.744422	0.903934	0.629	0.0050158
Cellular Component	GO:0044446	7	intracellular organelle part	0.00062412	F4HXV6	765	0.799	Q2	S	Nuclear pore complex protein NUP155	NUP155	0.999872	1.22648e-21	124.87	NLFGAYSNGGES(1)ANKR	3	-0.48158	1	1.054	1.014	1.143	0.939	1.02	0.863	1.12848	1.03575	1.21338	0.915205	0.983607	0.800557	0.799	0.040717
Cellular Component	GO:0044446	7	intracellular organelle part	0.00062412	Q9S831	102	0.823	Q2	S	Photosystem I reaction center subunit IV A, chloroplastic	PSAE1	1	5.24351e-37	156.73	NVGS(1)VVAVDQDPK	2	-0.05733	2	1.187	1.11	1.085	0.908	0.832	0.976	1.12512	1.16597	1.07319	0.860664	0.872117	1.03719	0.823	0.037996
Cellular Component	GO:0044446	7	intracellular organelle part	0.00062412	F4HRT5	983	1.258	Q3	S	Protein CROWDED NUCLEI 1	CRWN1	0.951563	5.27447e-69	167.42	TCTTEQDGNES(1)DGKS(0.952)DS(0.038)VT(0.011)GGAHQR	3	-0.89588	2	0.81	0.781	0.906	1.326	1.054	1.079	0.848168	0.791287	0.974194	1.19352	1.08884	1.00466	1.258	0.04304
Cellular Component	GO:0044446	7	intracellular organelle part	0.00062412	F4HRT5	979	1.258	Q3	S	Protein CROWDED NUCLEI 1	CRWN1	0.999942	5.27447e-69	167.42	TCTTEQDGNES(1)DGKS(0.952)DS(0.038)VT(0.011)GGAHQR	3	-0.89588	2	0.81	0.781	0.906	1.326	1.054	1.079	0.848168	0.791287	0.974194	1.19352	1.08884	1.00466	1.258	0.04304
Cellular Component	GO:0044446	7	intracellular organelle part	0.00062412	O80852	79	0.798	Q2	S	Glutathione S-transferase F9	GSTF9	0.999517	1.25384e-11	112.5	YRS(1)QGPDLLGK	3	-0.38946	1	1.053	1.012	1.03	0.888	1	1.065	1.19523	1.09881	1.10634	0.833803	0.923361	0.955157	0.798	0.0097435
Cellular Component	GO:0044446	7	intracellular organelle part	0.00062412	Q9M1Y7	95	1.401	Q4	S	Uncharacterized protein F24G16.140	F24G16.140	0.90236	2.96085e-05	82.663	FDS(0.902)DEDT(0.066)T(0.023)T(0.008)T(0.001)GLR	2	-0.58515	1	0.794	1.023	0.86	1.232	0.973	1.094	0.736549	0.817746	0.931744	1.35683	0.968159	1.15767	1.401	0.049024
Cellular Component	GO:0044446	7	intracellular organelle part	0.00062412	Q9LJD8	434	0.773	Q2	S	MAP3K epsilon protein kinase 1	M3KE1	0.968129	5.90118e-22	124.43	ELSIPVDQT(0.002)S(0.03)HS(0.968)FGR	3	-0.57306	2	1.283	1.086	0.959	1.06	0.856	0.851	1.25784	1.10254	1.03676	0.967153	0.879753	0.780734	0.773	0.037764
Cellular Component	GO:0044446	7	intracellular organelle part	0.00062412	Q9FF75	54	0.797	Q2	S	SUN domain-containing protein 1	SUN1	1	0.00245786	52.172	DLS(1)RGEAT(1)LDR	2	-0.21128	2	1.088	0.971	1.111	0.989	0.964	0.923	1.19168	1.06703	1.15369	1.00406	0.935015	0.78022	0.797	0.047541
Cellular Component	GO:0044446	7	intracellular organelle part	0.00062412	P18064	15	0.764	Q1	T	Guanine nucleotide-binding protein alpha-1 subunit	GPA1	0.999862	2.2917e-110	213.44	HHTEDT(1)DENTQAAEIER	3	-0.42037	2	1.124	1.115	1.172	0.913	0.879	0.868	1.20472	1.03818	1.15015	0.917588	0.904321	0.770186	0.764	0.0191973
Cellular Component	GO:0044446	7	intracellular organelle part	0.00062412	Q9LKR3	665	1.8	Q4	S	Mediator of RNA polymerase II transcription subunit 37a	MED37A	1	9.3472e-251	279.16	SGGAPGGAGGESSTEEEDES(1)HDEL	2	0.87466	2	0.53	0.902	0.686	1.39	1.352	0.989	0.493942	0.860687	0.721346	1.31008	1.4098	1.01749	1.8	0.034215
Cellular Component	GO:0044446	7	intracellular organelle part	0.00062412	Q9SMT7	464	1.4	Q4	T	Oxalate--CoA ligase	AAE3	0.944742	8.21357e-08	97.631	EGT(0.055)T(0.945)VTEEDIK	2	0.44766	1	0.735	0.92	0.73	1.253	1.13	1.171	0.781084	0.905512	0.77167	1.16126	1.13797	1.14244	1.4	0.022535
Cellular Component	GO:0044446	7	intracellular organelle part	0.00062412	Q9XI07	800	0.738	Q1	S	SWI/SNF complex subunit SWI3C	SWI3C	0.97127	1.1201e-34	150.05	S(0.001)S(0.001)T(0.004)GS(0.021)GS(0.971)GS(0.003)GLGLN	2	-0.39084	1	1.056	1.192	1.175	0.979	0.778	0.89	1.12821	1.25474	1.12118	0.963583	0.768016	0.854947	0.738	0.0150152
Cellular Component	GO:0044446	7	intracellular organelle part	0.00062412	P10797	113	1.269	Q3	T	Ribulose bisphosphate carboxylase small chain 2B, chloroplastic	RBCS-2B	0.813404	1.33392e-05	83.964	EHGNT(0.813)PGY(0.093)Y(0.093)DGR	3	1.0205	2	0.916	0.886	0.946	1.111	1.134	0.987	0.854478	0.880716	0.885768	1.14183	1.14894	1.03459	1.269	0.0026815
Cellular Component	GO:0044446	7	intracellular organelle part	0.00062412	Q9ZTZ7	120	1.45	Q4	S	K(+) efflux antiporter 1, chloroplastic	KEA1	0.854026	2.0238e-59	164.2	IGES(0.001)S(0.011)ES(0.854)S(0.133)DETEATDLK	3	2.8246	1	0.905	0.859	0.811	1.312	1.029	1.062	0.833333	0.832364	0.786615	1.31992	1.04786	1.18925	1.45	0.0060833
Cellular Component	GO:0044446	7	intracellular organelle part	0.00062412	Q9C8P0	49	1.351	Q4	S	Dihydrolipoyllysine-residue acetyltransferase component 5 of pyruvate dehydrogenase complex, chloroplastic	EMB3003	0.971783	5.70703e-10	101.78	EIFMPALS(0.009)S(0.972)T(0.019)MTEGK	3	-0.5459	1	0.872	0.847	0.819	1.092	1.224	1.107	0.863366	0.841112	0.839139	1.04498	1.22523	1.16526	1.351	0.0033627
Cellular Component	GO:0044446	7	intracellular organelle part	0.00062412	P36212	67	0.808	Q2	S	50S ribosomal protein L12-3, chloroplastic	RPL12C	0.999567	9.28456e-29	131.56	IGS(1)EISSLTLEEAR	3	-0.22076	1	1.309	1.149	1.019	0.827	0.974	0.822	1.16356	1.18454	1.02618	0.897937	0.98583	0.841351	0.808	0.02946
Cellular Component	GO:0044446	7	intracellular organelle part	0.00062412	Q42404	422	0.831	Q2	S	U1 small nuclear ribonucleoprotein 70 kDa	RNU1	0.998493	6.98551e-06	102.33	SES(0.998)REY(0.001)VR	2	0.46613	3	0.93	0.976	1.082	1.023	0.966	1.038	1.07514	1.14152	1.082	0.984601	0.882192	0.875211	0.831	0.0119153
Cellular Component	GO:0044446	7	intracellular organelle part	0.00062412	P19366	135	1.347	Q4	S	ATP synthase subunit beta, chloroplastic	atpB	1	4.65379e-14	119.25	S(1)APAFIELDTK	3	-0.5909	1	0.935	0.893	0.84	1.055	1.285	0.955	0.868152	0.876349	0.814743	1.08763	1.36123	0.998954	1.347	0.038096
Cellular Component	GO:0044446	7	intracellular organelle part	0.00062412	Q39141	44	1.233	Q3	S	Chlorophyll a-b binding protein, chloroplastic	Lhb1B2	0.932945	5.22409e-15	116.58	GPS(0.933)GS(0.067)PWYGSDR	3	2.6373	5	0.946	1.029	0.873	0.976	1.216	0.944	0.876738	0.984689	0.829848	1.06087	1.0955	1.16256	1.233	0.020784
Cellular Component	GO:0044446	7	intracellular organelle part	0.00062412	Q9SRH5	95	1.253	Q3	S	Mitochondrial outer membrane protein porin 1	VDAC1	0.995462	7.47436e-05	77.899	S(0.004)IFS(0.995)FKVPDQNSGK	3	-3.4544	1	0.931	0.739	0.883	1.035	1.096	1.32	0.944219	0.780359	0.914079	1.03707	1.07136	1.19891	1.253	0.036417
Cellular Component	GO:0044446	7	intracellular organelle part	0.00062412	Q9SJ62	89	0.554	Q1	S	Protein WVD2-like 4	WDL4	0.975504	8.79136e-05	84.507	SGT(0.001)FS(0.024)RS(0.976)PR	3	1.7216	1	1.421	1.278	1.278	0.777	0.595	0.838	1.41252	1.4044	1.18006	0.771599	0.641164	0.800382	0.554	0.0028196
Cellular Component	GO:0044446	7	intracellular organelle part	0.00062412	Q9ZST4	115	1.312	Q4	S	Nitrogen regulatory protein P-II homolog	GLB1	0.833139	0.000116346	79.875	GFGAQGGS(0.833)T(0.167)ER	2	0.73919	1	0.867	0.882	0.853	1.16	1.06	1.16	0.869609	0.899083	0.842053	1.17409	1.07287	1.17886	1.312	0.0016812
Cellular Component	GO:0044446	7	intracellular organelle part	0.00062412	Q9FGK9	140	0.797	Q2	S	Protein transport protein SEC16A homolog	MAG5	0.989028	9.69436e-11	94.281	ESNIVDGS(0.011)GS(0.989)PGVK	3	1.2451	4	1.064	1.183	1.125	0.841	0.919	0.93	1.064	1.18418	1.13065	0.82613	0.913519	0.954825	0.797	0.0126766
Cellular Component	GO:0009524	8	phragmoplast	0.0211132	Q9C9X0	474	0.774	Q2	Y	Microtubule-associated protein 70-1	MAP70.1	0.780066	0.0217377	44.543	GPGNY(0.78)S(0.22)FNK	2	-2.7621	1	1.173	1.049	1.032	0.981	0.939	0.894	1.26129	1.12193	1.09091	0.765211	0.981191	0.944034	0.774	0.043619
Cellular Component	GO:0009524	8	phragmoplast	0.0211132	Q9C5X3	596	0.833	Q2	S	SNARE-interacting protein KEULE	KEU	0.925329	0.00505223	60.892	HAS(0.925)S(0.075)DFR	3	1.0735	2	1.102	1.077	0.987	1.019	0.952	0.914	1.13142	1.14941	1.04444	1.03138	0.869406	0.870476	0.833	0.044817
Cellular Component	GO:0009524	8	phragmoplast	0.0211132	Q9FF75	54	0.797	Q2	S	SUN domain-containing protein 1	SUN1	1	0.00245786	52.172	DLS(1)RGEAT(1)LDR	2	-0.21128	2	1.088	0.971	1.111	0.989	0.964	0.923	1.19168	1.06703	1.15369	1.00406	0.935015	0.78022	0.797	0.047541
Cellular Component	GO:0009532	10	plastid stroma	0.000370464	O80852	79	0.798	Q2	S	Glutathione S-transferase F9	GSTF9	0.999517	1.25384e-11	112.5	YRS(1)QGPDLLGK	3	-0.38946	1	1.053	1.012	1.03	0.888	1	1.065	1.19523	1.09881	1.10634	0.833803	0.923361	0.955157	0.798	0.0097435
Cellular Component	GO:0009532	10	plastid stroma	0.000370464	Q9M1Y7	95	1.401	Q4	S	Uncharacterized protein F24G16.140	F24G16.140	0.90236	2.96085e-05	82.663	FDS(0.902)DEDT(0.066)T(0.023)T(0.008)T(0.001)GLR	2	-0.58515	1	0.794	1.023	0.86	1.232	0.973	1.094	0.736549	0.817746	0.931744	1.35683	0.968159	1.15767	1.401	0.049024
Cellular Component	GO:0009532	10	plastid stroma	0.000370464	O49299	123	0.77	Q2	S	Probable phosphoglucomutase, cytoplasmic 1	At1g23190	0.99978	2.8675e-149	220.52	ATGAFILTAS(1)HNPGGPTEDFGIK	3	1.4034	4	1.052	1.099	1.204	0.921	0.857	0.928	1.13362	1.12718	1.17808	0.929364	0.869168	0.849039	0.77	0.00099974
Cellular Component	GO:0009532	10	plastid stroma	0.000370464	O49299	121	0.629	Q1	T	Probable phosphoglucomutase, cytoplasmic 1	At1g23190	0.807054	4.40743e-12	90.397	AT(0.013)GAFILT(0.807)AS(0.18)HNPGGPTEDFGIK	5	-0.35286	1	1.15	1.138	1.392	0.716	0.734	0.988	1.23922	1.16718	1.36204	0.722503	0.744422	0.903934	0.629	0.0050158
Cellular Component	GO:0009532	10	plastid stroma	0.000370464	P36212	67	0.808	Q2	S	50S ribosomal protein L12-3, chloroplastic	RPL12C	0.999567	9.28456e-29	131.56	IGS(1)EISSLTLEEAR	3	-0.22076	1	1.309	1.149	1.019	0.827	0.974	0.822	1.16356	1.18454	1.02618	0.897937	0.98583	0.841351	0.808	0.02946
Cellular Component	GO:0009532	10	plastid stroma	0.000370464	Q39141	44	1.233	Q3	S	Chlorophyll a-b binding protein, chloroplastic	Lhb1B2	0.932945	5.22409e-15	116.58	GPS(0.933)GS(0.067)PWYGSDR	3	2.6373	5	0.946	1.029	0.873	0.976	1.216	0.944	0.876738	0.984689	0.829848	1.06087	1.0955	1.16256	1.233	0.020784
Cellular Component	GO:0009532	10	plastid stroma	0.000370464	Q9S7H1	78	0.738	Q1	S	Photosystem I reaction center subunit II-1, chloroplastic	psaD1	0.993769	3.56501e-29	110.13	EAPVGFTPPQLDPNT(0.006)PS(0.994)PIFAGSTGGLLR	3	1.026	1	1.309	1.172	1.139	0.787	0.902	0.803	1.19	1.19106	1.10368	0.755278	0.955508	0.859743	0.738	0.0131616
Cellular Component	GO:0009532	10	plastid stroma	0.000370464	P27521	27	0.794	Q2	S	Chlorophyll a-b binding protein 4, chloroplastic	LHCA4	0.990797	0.00211842	83.278	FLTGS(0.009)S(0.991)GR	2	0.66763	1	1.072	1.158	1.148	0.917	0.924	0.835	0.984389	1.17206	1.2265	0.972428	0.836199	0.87618	0.794	0.046821
Cellular Component	GO:0009532	10	plastid stroma	0.000370464	P27521	35	0.68	Q1	S	Chlorophyll a-b binding protein 4, chloroplastic	LHCA4	0.876599	3.10596e-07	91.993	DLS(0.877)FT(0.123)SIGSSAK	3	-0.088141	1	1.295	1.263	1.071	0.727	0.993	0.75	1.18916	1.27834	1.14423	0.770944	0.898643	0.786988	0.68	0.0026233
Cellular Component	GO:0009532	10	plastid stroma	0.000370464	P27521	47	0.7	Q1	S	Chlorophyll a-b binding protein 4, chloroplastic	LHCA4	0.965147	0.000310576	78.324	T(0.006)S(0.029)S(0.965)FKVEAK	3	-0.57731	1	1.217	1.213	1.14	0.774	1.008	0.727	1.11754	1.22773	1.21795	0.820785	0.912217	0.762854	0.7	0.0039643
Cellular Component	GO:0009532	10	plastid stroma	0.000370464	Q9SMT7	464	1.4	Q4	T	Oxalate--CoA ligase	AAE3	0.944742	8.21357e-08	97.631	EGT(0.055)T(0.945)VTEEDIK	2	0.44766	1	0.735	0.92	0.73	1.253	1.13	1.171	0.781084	0.905512	0.77167	1.16126	1.13797	1.14244	1.4	0.022535
Cellular Component	GO:0009532	10	plastid stroma	0.000370464	P10797	113	1.269	Q3	T	Ribulose bisphosphate carboxylase small chain 2B, chloroplastic	RBCS-2B	0.813404	1.33392e-05	83.964	EHGNT(0.813)PGY(0.093)Y(0.093)DGR	3	1.0205	2	0.916	0.886	0.946	1.111	1.134	0.987	0.854478	0.880716	0.885768	1.14183	1.14894	1.03459	1.269	0.0026815
Cellular Component	GO:0009532	10	plastid stroma	0.000370464	Q9S831	102	0.823	Q2	S	Photosystem I reaction center subunit IV A, chloroplastic	PSAE1	1	5.24351e-37	156.73	NVGS(1)VVAVDQDPK	2	-0.05733	2	1.187	1.11	1.085	0.908	0.832	0.976	1.12512	1.16597	1.07319	0.860664	0.872117	1.03719	0.823	0.037996
Cellular Component	GO:0009532	10	plastid stroma	0.000370464	Q9C8P0	49	1.351	Q4	S	Dihydrolipoyllysine-residue acetyltransferase component 5 of pyruvate dehydrogenase complex, chloroplastic	EMB3003	0.971783	5.70703e-10	101.78	EIFMPALS(0.009)S(0.972)T(0.019)MTEGK	3	-0.5459	1	0.872	0.847	0.819	1.092	1.224	1.107	0.863366	0.841112	0.839139	1.04498	1.22523	1.16526	1.351	0.0033627
Cellular Component	GO:0005829	8	cytosol	0.00942889	F4HRT5	983	1.258	Q3	S	Protein CROWDED NUCLEI 1	CRWN1	0.951563	5.27447e-69	167.42	TCTTEQDGNES(1)DGKS(0.952)DS(0.038)VT(0.011)GGAHQR	3	-0.89588	2	0.81	0.781	0.906	1.326	1.054	1.079	0.848168	0.791287	0.974194	1.19352	1.08884	1.00466	1.258	0.04304
Cellular Component	GO:0005829	8	cytosol	0.00942889	F4HRT5	979	1.258	Q3	S	Protein CROWDED NUCLEI 1	CRWN1	0.999942	5.27447e-69	167.42	TCTTEQDGNES(1)DGKS(0.952)DS(0.038)VT(0.011)GGAHQR	3	-0.89588	2	0.81	0.781	0.906	1.326	1.054	1.079	0.848168	0.791287	0.974194	1.19352	1.08884	1.00466	1.258	0.04304
Cellular Component	GO:0005829	8	cytosol	0.00942889	O64517	166	1.606	Q4	S	Metacaspase-4	AMC4	0.998281	2.03891e-14	109.04	KEAEDEDES(0.998)EES(0.001)S(0.001)SR	3	-0.46765	3	0.497	0.897	0.798	1.25	1.307	1.115	0.546154	0.882006	0.798	1.23885	1.29663	1.03914	1.606	0.038263
Cellular Component	GO:0005829	8	cytosol	0.00942889	O80852	79	0.798	Q2	S	Glutathione S-transferase F9	GSTF9	0.999517	1.25384e-11	112.5	YRS(1)QGPDLLGK	3	-0.38946	1	1.053	1.012	1.03	0.888	1	1.065	1.19523	1.09881	1.10634	0.833803	0.923361	0.955157	0.798	0.0097435
Cellular Component	GO:0005829	8	cytosol	0.00942889	Q9FXT6	73	1.206	Q3	S	Peroxisomal membrane protein PEX14	PEX14	1	0.00121689	66.393	VRGS(1)PVIHR	3	-0.43596	1	0.925	0.841	0.977	1.102	1.09	1.055	0.931521	0.817298	0.953171	1.12679	1.09768	1.03533	1.206	0.024821
Cellular Component	GO:0005829	8	cytosol	0.00942889	Q0WW84	393	0.706	Q1	S	Polyadenylate-binding protein RBP47B	RBP47B	0.997888	0.0016654	62.338	LS(0.002)WGRS(0.998)PNK	3	-0.32393	1	1.12	1.246	1.145	0.837	0.785	0.962	1.22137	1.30063	1.08944	0.791864	0.725508	1.03108	0.706	0.038524
Cellular Component	GO:0005829	8	cytosol	0.00942889	Q39241	117	0.711	Q1	S	Thioredoxin H5	TRX5	1	0.0383388	44.98	HGGLVAS(1)A	2	-2.99	1	0.95	1.083	0.94	1.092	0.969	0.979	1.10209	1.31114	1.26174	0.988235	0.785888	0.838185	0.711	0.0163588
Cellular Component	GO:0005829	8	cytosol	0.00942889	Q9C5X3	596	0.833	Q2	S	SNARE-interacting protein KEULE	KEU	0.925329	0.00505223	60.892	HAS(0.925)S(0.075)DFR	3	1.0735	2	1.102	1.077	0.987	1.019	0.952	0.914	1.13142	1.14941	1.04444	1.03138	0.869406	0.870476	0.833	0.044817
Cellular Component	GO:0005829	8	cytosol	0.00942889	Q9LJD8	434	0.773	Q2	S	MAP3K epsilon protein kinase 1	M3KE1	0.968129	5.90118e-22	124.43	ELSIPVDQT(0.002)S(0.03)HS(0.968)FGR	3	-0.57306	2	1.283	1.086	0.959	1.06	0.856	0.851	1.25784	1.10254	1.03676	0.967153	0.879753	0.780734	0.773	0.037764
Cellular Component	GO:0005829	8	cytosol	0.00942889	Q9LKR3	665	1.8	Q4	S	Mediator of RNA polymerase II transcription subunit 37a	MED37A	1	9.3472e-251	279.16	SGGAPGGAGGESSTEEEDES(1)HDEL	2	0.87466	2	0.53	0.902	0.686	1.39	1.352	0.989	0.493942	0.860687	0.721346	1.31008	1.4098	1.01749	1.8	0.034215
Cellular Component	GO:0005829	8	cytosol	0.00942889	Q9SLJ2	60	1.207	Q3	S	Dehydrin HIRD11	HIRD11	1	0.00048045	52.095	IHGGEGKS(1)HDGEGK	5	1.627	2	0.905	0.906	0.764	1.163	1.047	1.21	0.918782	0.929231	0.848889	1.1215	1.04387	1.08911	1.207	0.0059201
Cellular Component	GO:0005829	8	cytosol	0.00942889	O22812	296	1.602	Q4	S	AT-hook motif nuclear-localized protein 10	AHL10	0.981883	1.59009e-41	149.95	QHVGQMGLS(0.982)S(0.018)PVLPR	3	0.8371	2	0.973	1.048	0.882	0.972	1.103	1.032	0.761942	1.00096	0.680556	1.53312	1.20153	1.17943	1.602	0.02848
Cellular Component	GO:0005829	8	cytosol	0.00942889	P10797	113	1.269	Q3	T	Ribulose bisphosphate carboxylase small chain 2B, chloroplastic	RBCS-2B	0.813404	1.33392e-05	83.964	EHGNT(0.813)PGY(0.093)Y(0.093)DGR	3	1.0205	2	0.916	0.886	0.946	1.111	1.134	0.987	0.854478	0.880716	0.885768	1.14183	1.14894	1.03459	1.269	0.0026815
Cellular Component	GO:0005829	8	cytosol	0.00942889	Q9C8P0	49	1.351	Q4	S	Dihydrolipoyllysine-residue acetyltransferase component 5 of pyruvate dehydrogenase complex, chloroplastic	EMB3003	0.971783	5.70703e-10	101.78	EIFMPALS(0.009)S(0.972)T(0.019)MTEGK	3	-0.5459	1	0.872	0.847	0.819	1.092	1.224	1.107	0.863366	0.841112	0.839139	1.04498	1.22523	1.16526	1.351	0.0033627
Cellular Component	GO:0005829	8	cytosol	0.00942889	Q9LQ55	879	1.355	Q4	S	Dynamin-2B	DRP2B	0.998029	0.00261005	63.624	Y(0.002)GSGGHS(0.998)R	3	1.2537	2	0.777	0.794	0.9	1.122	1.294	1.04	0.792857	0.807731	0.910931	1.11089	1.29271	1	1.355	0.025357
Cellular Component	GO:0005829	8	cytosol	0.00942889	Q8W4K6	407	1.209	Q3	S	At4g13350	NIG	0.993212	0	302.16	S(0.007)MS(0.993)APSLQPLQGVPSGGLQSSEVKPSGR	3	-0.24279	2	0.865	0.893	0.943	1.152	1.061	1.065	0.903866	0.903846	0.883786	1.08169	1.11099	1.06076	1.209	0.000244
Cellular Component	GO:0005829	8	cytosol	0.00942889	O49299	123	0.77	Q2	S	Probable phosphoglucomutase, cytoplasmic 1	At1g23190	0.99978	2.8675e-149	220.52	ATGAFILTAS(1)HNPGGPTEDFGIK	3	1.4034	4	1.052	1.099	1.204	0.921	0.857	0.928	1.13362	1.12718	1.17808	0.929364	0.869168	0.849039	0.77	0.00099974
Cellular Component	GO:0005829	8	cytosol	0.00942889	O49299	121	0.629	Q1	T	Probable phosphoglucomutase, cytoplasmic 1	At1g23190	0.807054	4.40743e-12	90.397	AT(0.013)GAFILT(0.807)AS(0.18)HNPGGPTEDFGIK	5	-0.35286	1	1.15	1.138	1.392	0.716	0.734	0.988	1.23922	1.16718	1.36204	0.722503	0.744422	0.903934	0.629	0.0050158
Cellular Component	GO:0005829	8	cytosol	0.00942889	Q9SJ44	2	0.815	Q2	T	Ubiquitin-conjugating enzyme E2 variant 1C	UEV1C	0.995491	9.31333e-23	137.4	T(0.995)LGS(0.002)GS(0.001)S(0.001)VVVPR	2	-1.2538	3	1.155	1.068	1.004	0.941	0.922	0.981	1.19442	1.0999	1.00905	0.897045	0.882297	0.912558	0.815	0.0151401
Cellular Component	GO:0005829	8	cytosol	0.00942889	Q03250	105	1.295	Q3	S	Glycine-rich RNA-binding protein 7	RBG7	0.999469	1.1035e-195	260.44	S(0.999)GGGGGY(0.001)SGGGGSYGGGGGR	2	-0.56814	2	0.792	0.895	0.865	1.045	1.207	1.151	0.808989	0.909553	0.861554	1.0492	1.1998	1.09307	1.295	0.007745
Cellular Component	GO:0005829	8	cytosol	0.00942889	Q9ZST4	115	1.312	Q4	S	Nitrogen regulatory protein P-II homolog	GLB1	0.833139	0.000116346	79.875	GFGAQGGS(0.833)T(0.167)ER	2	0.73919	1	0.867	0.882	0.853	1.16	1.06	1.16	0.869609	0.899083	0.842053	1.17409	1.07287	1.17886	1.312	0.0016812
Cellular Component	GO:0005829	8	cytosol	0.00942889	Q8W4D8	7	1.547	Q4	S	FHA domain-containing protein DDL	DDL	0.884076	0.00248234	51.771	APS(0.522)S(0.597)RS(0.884)PS(0.998)PR	2	0.15357	1	0.902	0.662	0.824	1.133	1.254	1.185	0.89662	0.648384	0.79845	1.15025	1.25526	1.22039	1.547	0.0106176
Cellular Component	GO:0005829	8	cytosol	0.00942889	Q8W4D8	9	1.547	Q4	S	FHA domain-containing protein DDL	DDL	0.997857	0.00248234	51.771	APS(0.522)S(0.597)RS(0.884)PS(0.998)PR	2	0.15357	1	0.902	0.662	0.824	1.133	1.254	1.185	0.89662	0.648384	0.79845	1.15025	1.25526	1.22039	1.547	0.0106176
Cellular Component	GO:0005829	8	cytosol	0.00942889	Q8W4D8	100	1.313	Q4	S	FHA domain-containing protein DDL	DDL	0.911125	0.00412497	76.416	S(0.911)T(0.167)S(0.911)PS(0.011)DR	2	0.82578	3	0.861	0.822	0.943	1.112	1.202	1.018	0.855865	0.805093	0.91376	1.12893	1.2032	1.0484	1.313	0.0073046
Cellular Component	GO:0034357	8	photosynthetic membrane	0.0104559	Q39141	44	1.233	Q3	S	Chlorophyll a-b binding protein, chloroplastic	Lhb1B2	0.932945	5.22409e-15	116.58	GPS(0.933)GS(0.067)PWYGSDR	3	2.6373	5	0.946	1.029	0.873	0.976	1.216	0.944	0.876738	0.984689	0.829848	1.06087	1.0955	1.16256	1.233	0.020784
Cellular Component	GO:0034357	8	photosynthetic membrane	0.0104559	Q9S7H1	78	0.738	Q1	S	Photosystem I reaction center subunit II-1, chloroplastic	psaD1	0.993769	3.56501e-29	110.13	EAPVGFTPPQLDPNT(0.006)PS(0.994)PIFAGSTGGLLR	3	1.026	1	1.309	1.172	1.139	0.787	0.902	0.803	1.19	1.19106	1.10368	0.755278	0.955508	0.859743	0.738	0.0131616
Cellular Component	GO:0034357	8	photosynthetic membrane	0.0104559	P27521	27	0.794	Q2	S	Chlorophyll a-b binding protein 4, chloroplastic	LHCA4	0.990797	0.00211842	83.278	FLTGS(0.009)S(0.991)GR	2	0.66763	1	1.072	1.158	1.148	0.917	0.924	0.835	0.984389	1.17206	1.2265	0.972428	0.836199	0.87618	0.794	0.046821
Cellular Component	GO:0034357	8	photosynthetic membrane	0.0104559	P27521	35	0.68	Q1	S	Chlorophyll a-b binding protein 4, chloroplastic	LHCA4	0.876599	3.10596e-07	91.993	DLS(0.877)FT(0.123)SIGSSAK	3	-0.088141	1	1.295	1.263	1.071	0.727	0.993	0.75	1.18916	1.27834	1.14423	0.770944	0.898643	0.786988	0.68	0.0026233
Cellular Component	GO:0034357	8	photosynthetic membrane	0.0104559	P27521	47	0.7	Q1	S	Chlorophyll a-b binding protein 4, chloroplastic	LHCA4	0.965147	0.000310576	78.324	T(0.006)S(0.029)S(0.965)FKVEAK	3	-0.57731	1	1.217	1.213	1.14	0.774	1.008	0.727	1.11754	1.22773	1.21795	0.820785	0.912217	0.762854	0.7	0.0039643
Cellular Component	GO:0034357	8	photosynthetic membrane	0.0104559	P36212	67	0.808	Q2	S	50S ribosomal protein L12-3, chloroplastic	RPL12C	0.999567	9.28456e-29	131.56	IGS(1)EISSLTLEEAR	3	-0.22076	1	1.309	1.149	1.019	0.827	0.974	0.822	1.16356	1.18454	1.02618	0.897937	0.98583	0.841351	0.808	0.02946
Cellular Component	GO:0034357	8	photosynthetic membrane	0.0104559	P19366	135	1.347	Q4	S	ATP synthase subunit beta, chloroplastic	atpB	1	4.65379e-14	119.25	S(1)APAFIELDTK	3	-0.5909	1	0.935	0.893	0.84	1.055	1.285	0.955	0.868152	0.876349	0.814743	1.08763	1.36123	0.998954	1.347	0.038096
Cellular Component	GO:0034357	8	photosynthetic membrane	0.0104559	Q9S831	102	0.823	Q2	S	Photosystem I reaction center subunit IV A, chloroplastic	PSAE1	1	5.24351e-37	156.73	NVGS(1)VVAVDQDPK	2	-0.05733	2	1.187	1.11	1.085	0.908	0.832	0.976	1.12512	1.16597	1.07319	0.860664	0.872117	1.03719	0.823	0.037996
Cellular Component	GO:0009579	6	thylakoid	0.000830787	O80852	79	0.798	Q2	S	Glutathione S-transferase F9	GSTF9	0.999517	1.25384e-11	112.5	YRS(1)QGPDLLGK	3	-0.38946	1	1.053	1.012	1.03	0.888	1	1.065	1.19523	1.09881	1.10634	0.833803	0.923361	0.955157	0.798	0.0097435
Cellular Component	GO:0009579	6	thylakoid	0.000830787	P36212	67	0.808	Q2	S	50S ribosomal protein L12-3, chloroplastic	RPL12C	0.999567	9.28456e-29	131.56	IGS(1)EISSLTLEEAR	3	-0.22076	1	1.309	1.149	1.019	0.827	0.974	0.822	1.16356	1.18454	1.02618	0.897937	0.98583	0.841351	0.808	0.02946
Cellular Component	GO:0009579	6	thylakoid	0.000830787	P19366	135	1.347	Q4	S	ATP synthase subunit beta, chloroplastic	atpB	1	4.65379e-14	119.25	S(1)APAFIELDTK	3	-0.5909	1	0.935	0.893	0.84	1.055	1.285	0.955	0.868152	0.876349	0.814743	1.08763	1.36123	0.998954	1.347	0.038096
Cellular Component	GO:0009579	6	thylakoid	0.000830787	Q39141	44	1.233	Q3	S	Chlorophyll a-b binding protein, chloroplastic	Lhb1B2	0.932945	5.22409e-15	116.58	GPS(0.933)GS(0.067)PWYGSDR	3	2.6373	5	0.946	1.029	0.873	0.976	1.216	0.944	0.876738	0.984689	0.829848	1.06087	1.0955	1.16256	1.233	0.020784
Cellular Component	GO:0009579	6	thylakoid	0.000830787	Q9S7H1	78	0.738	Q1	S	Photosystem I reaction center subunit II-1, chloroplastic	psaD1	0.993769	3.56501e-29	110.13	EAPVGFTPPQLDPNT(0.006)PS(0.994)PIFAGSTGGLLR	3	1.026	1	1.309	1.172	1.139	0.787	0.902	0.803	1.19	1.19106	1.10368	0.755278	0.955508	0.859743	0.738	0.0131616
Cellular Component	GO:0009579	6	thylakoid	0.000830787	Q9ZST4	115	1.312	Q4	S	Nitrogen regulatory protein P-II homolog	GLB1	0.833139	0.000116346	79.875	GFGAQGGS(0.833)T(0.167)ER	2	0.73919	1	0.867	0.882	0.853	1.16	1.06	1.16	0.869609	0.899083	0.842053	1.17409	1.07287	1.17886	1.312	0.0016812
Cellular Component	GO:0009579	6	thylakoid	0.000830787	P27521	27	0.794	Q2	S	Chlorophyll a-b binding protein 4, chloroplastic	LHCA4	0.990797	0.00211842	83.278	FLTGS(0.009)S(0.991)GR	2	0.66763	1	1.072	1.158	1.148	0.917	0.924	0.835	0.984389	1.17206	1.2265	0.972428	0.836199	0.87618	0.794	0.046821
Cellular Component	GO:0009579	6	thylakoid	0.000830787	P27521	35	0.68	Q1	S	Chlorophyll a-b binding protein 4, chloroplastic	LHCA4	0.876599	3.10596e-07	91.993	DLS(0.877)FT(0.123)SIGSSAK	3	-0.088141	1	1.295	1.263	1.071	0.727	0.993	0.75	1.18916	1.27834	1.14423	0.770944	0.898643	0.786988	0.68	0.0026233
Cellular Component	GO:0009579	6	thylakoid	0.000830787	P27521	47	0.7	Q1	S	Chlorophyll a-b binding protein 4, chloroplastic	LHCA4	0.965147	0.000310576	78.324	T(0.006)S(0.029)S(0.965)FKVEAK	3	-0.57731	1	1.217	1.213	1.14	0.774	1.008	0.727	1.11754	1.22773	1.21795	0.820785	0.912217	0.762854	0.7	0.0039643
Cellular Component	GO:0009579	6	thylakoid	0.000830787	P10797	113	1.269	Q3	T	Ribulose bisphosphate carboxylase small chain 2B, chloroplastic	RBCS-2B	0.813404	1.33392e-05	83.964	EHGNT(0.813)PGY(0.093)Y(0.093)DGR	3	1.0205	2	0.916	0.886	0.946	1.111	1.134	0.987	0.854478	0.880716	0.885768	1.14183	1.14894	1.03459	1.269	0.0026815
Cellular Component	GO:0009579	6	thylakoid	0.000830787	Q9S831	102	0.823	Q2	S	Photosystem I reaction center subunit IV A, chloroplastic	PSAE1	1	5.24351e-37	156.73	NVGS(1)VVAVDQDPK	2	-0.05733	2	1.187	1.11	1.085	0.908	0.832	0.976	1.12512	1.16597	1.07319	0.860664	0.872117	1.03719	0.823	0.037996
Cellular Component	GO:0044436	7	thylakoid part	0.0119017	Q39141	44	1.233	Q3	S	Chlorophyll a-b binding protein, chloroplastic	Lhb1B2	0.932945	5.22409e-15	116.58	GPS(0.933)GS(0.067)PWYGSDR	3	2.6373	5	0.946	1.029	0.873	0.976	1.216	0.944	0.876738	0.984689	0.829848	1.06087	1.0955	1.16256	1.233	0.020784
Cellular Component	GO:0044436	7	thylakoid part	0.0119017	Q9S7H1	78	0.738	Q1	S	Photosystem I reaction center subunit II-1, chloroplastic	psaD1	0.993769	3.56501e-29	110.13	EAPVGFTPPQLDPNT(0.006)PS(0.994)PIFAGSTGGLLR	3	1.026	1	1.309	1.172	1.139	0.787	0.902	0.803	1.19	1.19106	1.10368	0.755278	0.955508	0.859743	0.738	0.0131616
Cellular Component	GO:0044436	7	thylakoid part	0.0119017	P27521	27	0.794	Q2	S	Chlorophyll a-b binding protein 4, chloroplastic	LHCA4	0.990797	0.00211842	83.278	FLTGS(0.009)S(0.991)GR	2	0.66763	1	1.072	1.158	1.148	0.917	0.924	0.835	0.984389	1.17206	1.2265	0.972428	0.836199	0.87618	0.794	0.046821
Cellular Component	GO:0044436	7	thylakoid part	0.0119017	P27521	35	0.68	Q1	S	Chlorophyll a-b binding protein 4, chloroplastic	LHCA4	0.876599	3.10596e-07	91.993	DLS(0.877)FT(0.123)SIGSSAK	3	-0.088141	1	1.295	1.263	1.071	0.727	0.993	0.75	1.18916	1.27834	1.14423	0.770944	0.898643	0.786988	0.68	0.0026233
Cellular Component	GO:0044436	7	thylakoid part	0.0119017	P27521	47	0.7	Q1	S	Chlorophyll a-b binding protein 4, chloroplastic	LHCA4	0.965147	0.000310576	78.324	T(0.006)S(0.029)S(0.965)FKVEAK	3	-0.57731	1	1.217	1.213	1.14	0.774	1.008	0.727	1.11754	1.22773	1.21795	0.820785	0.912217	0.762854	0.7	0.0039643
Cellular Component	GO:0044436	7	thylakoid part	0.0119017	P36212	67	0.808	Q2	S	50S ribosomal protein L12-3, chloroplastic	RPL12C	0.999567	9.28456e-29	131.56	IGS(1)EISSLTLEEAR	3	-0.22076	1	1.309	1.149	1.019	0.827	0.974	0.822	1.16356	1.18454	1.02618	0.897937	0.98583	0.841351	0.808	0.02946
Cellular Component	GO:0044436	7	thylakoid part	0.0119017	P19366	135	1.347	Q4	S	ATP synthase subunit beta, chloroplastic	atpB	1	4.65379e-14	119.25	S(1)APAFIELDTK	3	-0.5909	1	0.935	0.893	0.84	1.055	1.285	0.955	0.868152	0.876349	0.814743	1.08763	1.36123	0.998954	1.347	0.038096
Cellular Component	GO:0044436	7	thylakoid part	0.0119017	Q9S831	102	0.823	Q2	S	Photosystem I reaction center subunit IV A, chloroplastic	PSAE1	1	5.24351e-37	156.73	NVGS(1)VVAVDQDPK	2	-0.05733	2	1.187	1.11	1.085	0.908	0.832	0.976	1.12512	1.16597	1.07319	0.860664	0.872117	1.03719	0.823	0.037996
Cellular Component	GO:0044434	10	chloroplast part	0.000135753	O80852	79	0.798	Q2	S	Glutathione S-transferase F9	GSTF9	0.999517	1.25384e-11	112.5	YRS(1)QGPDLLGK	3	-0.38946	1	1.053	1.012	1.03	0.888	1	1.065	1.19523	1.09881	1.10634	0.833803	0.923361	0.955157	0.798	0.0097435
Cellular Component	GO:0044434	10	chloroplast part	0.000135753	Q9M1Y7	95	1.401	Q4	S	Uncharacterized protein F24G16.140	F24G16.140	0.90236	2.96085e-05	82.663	FDS(0.902)DEDT(0.066)T(0.023)T(0.008)T(0.001)GLR	2	-0.58515	1	0.794	1.023	0.86	1.232	0.973	1.094	0.736549	0.817746	0.931744	1.35683	0.968159	1.15767	1.401	0.049024
Cellular Component	GO:0044434	10	chloroplast part	0.000135753	O49299	123	0.77	Q2	S	Probable phosphoglucomutase, cytoplasmic 1	At1g23190	0.99978	2.8675e-149	220.52	ATGAFILTAS(1)HNPGGPTEDFGIK	3	1.4034	4	1.052	1.099	1.204	0.921	0.857	0.928	1.13362	1.12718	1.17808	0.929364	0.869168	0.849039	0.77	0.00099974
Cellular Component	GO:0044434	10	chloroplast part	0.000135753	O49299	121	0.629	Q1	T	Probable phosphoglucomutase, cytoplasmic 1	At1g23190	0.807054	4.40743e-12	90.397	AT(0.013)GAFILT(0.807)AS(0.18)HNPGGPTEDFGIK	5	-0.35286	1	1.15	1.138	1.392	0.716	0.734	0.988	1.23922	1.16718	1.36204	0.722503	0.744422	0.903934	0.629	0.0050158
Cellular Component	GO:0044434	10	chloroplast part	0.000135753	P36212	67	0.808	Q2	S	50S ribosomal protein L12-3, chloroplastic	RPL12C	0.999567	9.28456e-29	131.56	IGS(1)EISSLTLEEAR	3	-0.22076	1	1.309	1.149	1.019	0.827	0.974	0.822	1.16356	1.18454	1.02618	0.897937	0.98583	0.841351	0.808	0.02946
Cellular Component	GO:0044434	10	chloroplast part	0.000135753	P19366	135	1.347	Q4	S	ATP synthase subunit beta, chloroplastic	atpB	1	4.65379e-14	119.25	S(1)APAFIELDTK	3	-0.5909	1	0.935	0.893	0.84	1.055	1.285	0.955	0.868152	0.876349	0.814743	1.08763	1.36123	0.998954	1.347	0.038096
Cellular Component	GO:0044434	10	chloroplast part	0.000135753	Q39141	44	1.233	Q3	S	Chlorophyll a-b binding protein, chloroplastic	Lhb1B2	0.932945	5.22409e-15	116.58	GPS(0.933)GS(0.067)PWYGSDR	3	2.6373	5	0.946	1.029	0.873	0.976	1.216	0.944	0.876738	0.984689	0.829848	1.06087	1.0955	1.16256	1.233	0.020784
Cellular Component	GO:0044434	10	chloroplast part	0.000135753	Q9SRH5	95	1.253	Q3	S	Mitochondrial outer membrane protein porin 1	VDAC1	0.995462	7.47436e-05	77.899	S(0.004)IFS(0.995)FKVPDQNSGK	3	-3.4544	1	0.931	0.739	0.883	1.035	1.096	1.32	0.944219	0.780359	0.914079	1.03707	1.07136	1.19891	1.253	0.036417
Cellular Component	GO:0044434	10	chloroplast part	0.000135753	Q9ZST4	115	1.312	Q4	S	Nitrogen regulatory protein P-II homolog	GLB1	0.833139	0.000116346	79.875	GFGAQGGS(0.833)T(0.167)ER	2	0.73919	1	0.867	0.882	0.853	1.16	1.06	1.16	0.869609	0.899083	0.842053	1.17409	1.07287	1.17886	1.312	0.0016812
Cellular Component	GO:0044434	10	chloroplast part	0.000135753	Q9S7H1	78	0.738	Q1	S	Photosystem I reaction center subunit II-1, chloroplastic	psaD1	0.993769	3.56501e-29	110.13	EAPVGFTPPQLDPNT(0.006)PS(0.994)PIFAGSTGGLLR	3	1.026	1	1.309	1.172	1.139	0.787	0.902	0.803	1.19	1.19106	1.10368	0.755278	0.955508	0.859743	0.738	0.0131616
Cellular Component	GO:0044434	10	chloroplast part	0.000135753	P27521	27	0.794	Q2	S	Chlorophyll a-b binding protein 4, chloroplastic	LHCA4	0.990797	0.00211842	83.278	FLTGS(0.009)S(0.991)GR	2	0.66763	1	1.072	1.158	1.148	0.917	0.924	0.835	0.984389	1.17206	1.2265	0.972428	0.836199	0.87618	0.794	0.046821
Cellular Component	GO:0044434	10	chloroplast part	0.000135753	P27521	35	0.68	Q1	S	Chlorophyll a-b binding protein 4, chloroplastic	LHCA4	0.876599	3.10596e-07	91.993	DLS(0.877)FT(0.123)SIGSSAK	3	-0.088141	1	1.295	1.263	1.071	0.727	0.993	0.75	1.18916	1.27834	1.14423	0.770944	0.898643	0.786988	0.68	0.0026233
Cellular Component	GO:0044434	10	chloroplast part	0.000135753	P27521	47	0.7	Q1	S	Chlorophyll a-b binding protein 4, chloroplastic	LHCA4	0.965147	0.000310576	78.324	T(0.006)S(0.029)S(0.965)FKVEAK	3	-0.57731	1	1.217	1.213	1.14	0.774	1.008	0.727	1.11754	1.22773	1.21795	0.820785	0.912217	0.762854	0.7	0.0039643
Cellular Component	GO:0044434	10	chloroplast part	0.000135753	Q9SMT7	464	1.4	Q4	T	Oxalate--CoA ligase	AAE3	0.944742	8.21357e-08	97.631	EGT(0.055)T(0.945)VTEEDIK	2	0.44766	1	0.735	0.92	0.73	1.253	1.13	1.171	0.781084	0.905512	0.77167	1.16126	1.13797	1.14244	1.4	0.022535
Cellular Component	GO:0044434	10	chloroplast part	0.000135753	Q9ZTZ7	120	1.45	Q4	S	K(+) efflux antiporter 1, chloroplastic	KEA1	0.854026	2.0238e-59	164.2	IGES(0.001)S(0.011)ES(0.854)S(0.133)DETEATDLK	3	2.8246	1	0.905	0.859	0.811	1.312	1.029	1.062	0.833333	0.832364	0.786615	1.31992	1.04786	1.18925	1.45	0.0060833
Cellular Component	GO:0044434	10	chloroplast part	0.000135753	P10797	113	1.269	Q3	T	Ribulose bisphosphate carboxylase small chain 2B, chloroplastic	RBCS-2B	0.813404	1.33392e-05	83.964	EHGNT(0.813)PGY(0.093)Y(0.093)DGR	3	1.0205	2	0.916	0.886	0.946	1.111	1.134	0.987	0.854478	0.880716	0.885768	1.14183	1.14894	1.03459	1.269	0.0026815
Cellular Component	GO:0044434	10	chloroplast part	0.000135753	Q9S831	102	0.823	Q2	S	Photosystem I reaction center subunit IV A, chloroplastic	PSAE1	1	5.24351e-37	156.73	NVGS(1)VVAVDQDPK	2	-0.05733	2	1.187	1.11	1.085	0.908	0.832	0.976	1.12512	1.16597	1.07319	0.860664	0.872117	1.03719	0.823	0.037996
Cellular Component	GO:0044434	10	chloroplast part	0.000135753	Q9C8P0	49	1.351	Q4	S	Dihydrolipoyllysine-residue acetyltransferase component 5 of pyruvate dehydrogenase complex, chloroplastic	EMB3003	0.971783	5.70703e-10	101.78	EIFMPALS(0.009)S(0.972)T(0.019)MTEGK	3	-0.5459	1	0.872	0.847	0.819	1.092	1.224	1.107	0.863366	0.841112	0.839139	1.04498	1.22523	1.16526	1.351	0.0033627
Cellular Component	GO:0019898	4	extrinsic component of membrane	0.0379511	Q9C5X3	596	0.833	Q2	S	SNARE-interacting protein KEULE	KEU	0.925329	0.00505223	60.892	HAS(0.925)S(0.075)DFR	3	1.0735	2	1.102	1.077	0.987	1.019	0.952	0.914	1.13142	1.14941	1.04444	1.03138	0.869406	0.870476	0.833	0.044817
Cellular Component	GO:0019898	4	extrinsic component of membrane	0.0379511	P18064	15	0.764	Q1	T	Guanine nucleotide-binding protein alpha-1 subunit	GPA1	0.999862	2.2917e-110	213.44	HHTEDT(1)DENTQAAEIER	3	-0.42037	2	1.124	1.115	1.172	0.913	0.879	0.868	1.20472	1.03818	1.15015	0.917588	0.904321	0.770186	0.764	0.0191973
Cellular Component	GO:0099080	2	supramolecular complex	0.155078	Q9SJ62	89	0.554	Q1	S	Protein WVD2-like 4	WDL4	0.975504	8.79136e-05	84.507	SGT(0.001)FS(0.024)RS(0.976)PR	3	1.7216	1	1.421	1.278	1.278	0.777	0.595	0.838	1.41252	1.4044	1.18006	0.771599	0.641164	0.800382	0.554	0.0028196
Cellular Component	GO:0099080	2	supramolecular complex	0.155078	Q9C9X0	474	0.774	Q2	Y	Microtubule-associated protein 70-1	MAP70.1	0.780066	0.0217377	44.543	GPGNY(0.78)S(0.22)FNK	2	-2.7621	1	1.173	1.049	1.032	0.981	0.939	0.894	1.26129	1.12193	1.09091	0.765211	0.981191	0.944034	0.774	0.043619
Cellular Component	GO:0099080	2	supramolecular complex	0.155078	Q9LQ55	879	1.355	Q4	S	Dynamin-2B	DRP2B	0.998029	0.00261005	63.624	Y(0.002)GSGGHS(0.998)R	3	1.2537	2	0.777	0.794	0.9	1.122	1.294	1.04	0.792857	0.807731	0.910931	1.11089	1.29271	1	1.355	0.025357
Cellular Component	GO:0044422	3	organelle part	0.000657757	Q9FXT6	73	1.206	Q3	S	Peroxisomal membrane protein PEX14	PEX14	1	0.00121689	66.393	VRGS(1)PVIHR	3	-0.43596	1	0.925	0.841	0.977	1.102	1.09	1.055	0.931521	0.817298	0.953171	1.12679	1.09768	1.03533	1.206	0.024821
Cellular Component	GO:0044422	3	organelle part	0.000657757	Q9FQ24	180	1.261	Q3	S	Protein TONNEAU 1b	TON1B	0.984207	0.00236382	49.333	S(0.001)S(0.001)AS(0.013)DS(0.984)LPHQR	3	1.5737	1	0.834	0.806	0.916	1.17	1.192	1.031	0.823297	0.906637	0.88417	1.09346	1.21881	0.983779	1.261	0.028516
Cellular Component	GO:0044422	3	organelle part	0.000657757	Q9S7H1	78	0.738	Q1	S	Photosystem I reaction center subunit II-1, chloroplastic	psaD1	0.993769	3.56501e-29	110.13	EAPVGFTPPQLDPNT(0.006)PS(0.994)PIFAGSTGGLLR	3	1.026	1	1.309	1.172	1.139	0.787	0.902	0.803	1.19	1.19106	1.10368	0.755278	0.955508	0.859743	0.738	0.0131616
Cellular Component	GO:0044422	3	organelle part	0.000657757	P98204	27	0.796	Q2	S	Phospholipid-transporting ATPase 1	ALA1	0.813149	0.0136285	46.069	WS(0.991)VS(0.196)S(0.813)KDNK	3	-0.19491	1	1.099	1.035	1.122	0.903	0.909	0.999	1.21035	0.974576	1.20128	0.901198	0.844011	0.950523	0.796	0.0467
Cellular Component	GO:0044422	3	organelle part	0.000657757	P98204	24	0.796	Q2	S	Phospholipid-transporting ATPase 1	ALA1	0.991053	0.0136285	46.069	WS(0.991)VS(0.196)S(0.813)KDNK	3	-0.19491	1	1.099	1.035	1.122	0.903	0.909	0.999	1.21035	0.974576	1.20128	0.901198	0.844011	0.950523	0.796	0.0467
Cellular Component	GO:0044422	3	organelle part	0.000657757	Q9C9X0	474	0.774	Q2	Y	Microtubule-associated protein 70-1	MAP70.1	0.780066	0.0217377	44.543	GPGNY(0.78)S(0.22)FNK	2	-2.7621	1	1.173	1.049	1.032	0.981	0.939	0.894	1.26129	1.12193	1.09091	0.765211	0.981191	0.944034	0.774	0.043619
Cellular Component	GO:0044422	3	organelle part	0.000657757	P27521	27	0.794	Q2	S	Chlorophyll a-b binding protein 4, chloroplastic	LHCA4	0.990797	0.00211842	83.278	FLTGS(0.009)S(0.991)GR	2	0.66763	1	1.072	1.158	1.148	0.917	0.924	0.835	0.984389	1.17206	1.2265	0.972428	0.836199	0.87618	0.794	0.046821
Cellular Component	GO:0044422	3	organelle part	0.000657757	P27521	35	0.68	Q1	S	Chlorophyll a-b binding protein 4, chloroplastic	LHCA4	0.876599	3.10596e-07	91.993	DLS(0.877)FT(0.123)SIGSSAK	3	-0.088141	1	1.295	1.263	1.071	0.727	0.993	0.75	1.18916	1.27834	1.14423	0.770944	0.898643	0.786988	0.68	0.0026233
Cellular Component	GO:0044422	3	organelle part	0.000657757	P27521	47	0.7	Q1	S	Chlorophyll a-b binding protein 4, chloroplastic	LHCA4	0.965147	0.000310576	78.324	T(0.006)S(0.029)S(0.965)FKVEAK	3	-0.57731	1	1.217	1.213	1.14	0.774	1.008	0.727	1.11754	1.22773	1.21795	0.820785	0.912217	0.762854	0.7	0.0039643
Cellular Component	GO:0044422	3	organelle part	0.000657757	Q9C5J3	759	1.24	Q3	S	Protein RRC1	RRC1	0.942677	5.26825e-05	81.144	S(0.008)S(0.038)S(0.943)S(0.09)GS(0.921)DNT(0.001)GGITFK	2	-0.96346	1	0.838	0.897	0.964	1.069	1.066	1.15	0.822375	0.873418	0.97868	1.03285	1.05025	1.23258	1.24	0.047865
Cellular Component	GO:0044422	3	organelle part	0.000657757	Q9C5J3	762	1.206	Q3	S	Protein RRC1	RRC1	0.921145	1.01428e-14	108.6	S(0.008)S(0.038)S(0.943)S(0.09)GS(0.921)DNT(0.001)GGITFK	2	-0.96346	2	0.891	0.903	0.949	1.085	1.052	1.112	0.874387	0.87926	0.963452	1.04831	1.03645	1.19185	1.206	0.027219
Cellular Component	GO:0044422	3	organelle part	0.000657757	Q9LQ55	879	1.355	Q4	S	Dynamin-2B	DRP2B	0.998029	0.00261005	63.624	Y(0.002)GSGGHS(0.998)R	3	1.2537	2	0.777	0.794	0.9	1.122	1.294	1.04	0.792857	0.807731	0.910931	1.11089	1.29271	1	1.355	0.025357
Cellular Component	GO:0044422	3	organelle part	0.000657757	Q9S814	655	0.823	Q2	S	Ethylene-insensitive protein 2	EIN2	0.980472	3.85268e-05	81.884	SLSGEGGS(0.98)GT(0.336)GS(0.677)LS(0.006)R	2	-0.32185	2	1.154	0.966	1.022	0.912	1	1.009	1.1517	1.06271	1.12431	0.878613	0.969932	0.900089	0.823	0.0069387
Cellular Component	GO:0044422	3	organelle part	0.000657757	Q9S814	645	0.819	Q2	S	Ethylene-insensitive protein 2	EIN2	1	2.9411e-130	220.52	AAPTSNFTVGSDGPPS(1)FR	2	0.64308	5	1.013	1.092	1.025	0.984	0.972	0.947	1.01098	1.20132	1.12761	0.947977	0.942774	0.844781	0.819	0.034201
Cellular Component	GO:0044422	3	organelle part	0.000657757	P92964	177	1.259	Q3	S	Serine/arginine-rich splicing factor RS31	RS31	1	0.00836275	58.246	NGGRS(1)PRR	3	0.32722	13	0.937	0.822	0.955	1.048	1.081	1.157	0.937	0.754821	0.967579	1.0793	1.14392	1.12439	1.259	0.041864
Cellular Component	GO:0044422	3	organelle part	0.000657757	O49299	123	0.77	Q2	S	Probable phosphoglucomutase, cytoplasmic 1	At1g23190	0.99978	2.8675e-149	220.52	ATGAFILTAS(1)HNPGGPTEDFGIK	3	1.4034	4	1.052	1.099	1.204	0.921	0.857	0.928	1.13362	1.12718	1.17808	0.929364	0.869168	0.849039	0.77	0.00099974
Cellular Component	GO:0044422	3	organelle part	0.000657757	O49299	121	0.629	Q1	T	Probable phosphoglucomutase, cytoplasmic 1	At1g23190	0.807054	4.40743e-12	90.397	AT(0.013)GAFILT(0.807)AS(0.18)HNPGGPTEDFGIK	5	-0.35286	1	1.15	1.138	1.392	0.716	0.734	0.988	1.23922	1.16718	1.36204	0.722503	0.744422	0.903934	0.629	0.0050158
Cellular Component	GO:0044422	3	organelle part	0.000657757	F4HXV6	765	0.799	Q2	S	Nuclear pore complex protein NUP155	NUP155	0.999872	1.22648e-21	124.87	NLFGAYSNGGES(1)ANKR	3	-0.48158	1	1.054	1.014	1.143	0.939	1.02	0.863	1.12848	1.03575	1.21338	0.915205	0.983607	0.800557	0.799	0.040717
Cellular Component	GO:0044422	3	organelle part	0.000657757	Q9S831	102	0.823	Q2	S	Photosystem I reaction center subunit IV A, chloroplastic	PSAE1	1	5.24351e-37	156.73	NVGS(1)VVAVDQDPK	2	-0.05733	2	1.187	1.11	1.085	0.908	0.832	0.976	1.12512	1.16597	1.07319	0.860664	0.872117	1.03719	0.823	0.037996
Cellular Component	GO:0044422	3	organelle part	0.000657757	F4HRT5	983	1.258	Q3	S	Protein CROWDED NUCLEI 1	CRWN1	0.951563	5.27447e-69	167.42	TCTTEQDGNES(1)DGKS(0.952)DS(0.038)VT(0.011)GGAHQR	3	-0.89588	2	0.81	0.781	0.906	1.326	1.054	1.079	0.848168	0.791287	0.974194	1.19352	1.08884	1.00466	1.258	0.04304
Cellular Component	GO:0044422	3	organelle part	0.000657757	F4HRT5	979	1.258	Q3	S	Protein CROWDED NUCLEI 1	CRWN1	0.999942	5.27447e-69	167.42	TCTTEQDGNES(1)DGKS(0.952)DS(0.038)VT(0.011)GGAHQR	3	-0.89588	2	0.81	0.781	0.906	1.326	1.054	1.079	0.848168	0.791287	0.974194	1.19352	1.08884	1.00466	1.258	0.04304
Cellular Component	GO:0044422	3	organelle part	0.000657757	O80852	79	0.798	Q2	S	Glutathione S-transferase F9	GSTF9	0.999517	1.25384e-11	112.5	YRS(1)QGPDLLGK	3	-0.38946	1	1.053	1.012	1.03	0.888	1	1.065	1.19523	1.09881	1.10634	0.833803	0.923361	0.955157	0.798	0.0097435
Cellular Component	GO:0044422	3	organelle part	0.000657757	Q9M1Y7	95	1.401	Q4	S	Uncharacterized protein F24G16.140	F24G16.140	0.90236	2.96085e-05	82.663	FDS(0.902)DEDT(0.066)T(0.023)T(0.008)T(0.001)GLR	2	-0.58515	1	0.794	1.023	0.86	1.232	0.973	1.094	0.736549	0.817746	0.931744	1.35683	0.968159	1.15767	1.401	0.049024
Cellular Component	GO:0044422	3	organelle part	0.000657757	Q9LJD8	434	0.773	Q2	S	MAP3K epsilon protein kinase 1	M3KE1	0.968129	5.90118e-22	124.43	ELSIPVDQT(0.002)S(0.03)HS(0.968)FGR	3	-0.57306	2	1.283	1.086	0.959	1.06	0.856	0.851	1.25784	1.10254	1.03676	0.967153	0.879753	0.780734	0.773	0.037764
Cellular Component	GO:0044422	3	organelle part	0.000657757	Q9FF75	54	0.797	Q2	S	SUN domain-containing protein 1	SUN1	1	0.00245786	52.172	DLS(1)RGEAT(1)LDR	2	-0.21128	2	1.088	0.971	1.111	0.989	0.964	0.923	1.19168	1.06703	1.15369	1.00406	0.935015	0.78022	0.797	0.047541
Cellular Component	GO:0044422	3	organelle part	0.000657757	P18064	15	0.764	Q1	T	Guanine nucleotide-binding protein alpha-1 subunit	GPA1	0.999862	2.2917e-110	213.44	HHTEDT(1)DENTQAAEIER	3	-0.42037	2	1.124	1.115	1.172	0.913	0.879	0.868	1.20472	1.03818	1.15015	0.917588	0.904321	0.770186	0.764	0.0191973
Cellular Component	GO:0044422	3	organelle part	0.000657757	Q9LKR3	665	1.8	Q4	S	Mediator of RNA polymerase II transcription subunit 37a	MED37A	1	9.3472e-251	279.16	SGGAPGGAGGESSTEEEDES(1)HDEL	2	0.87466	2	0.53	0.902	0.686	1.39	1.352	0.989	0.493942	0.860687	0.721346	1.31008	1.4098	1.01749	1.8	0.034215
Cellular Component	GO:0044422	3	organelle part	0.000657757	Q9SMT7	464	1.4	Q4	T	Oxalate--CoA ligase	AAE3	0.944742	8.21357e-08	97.631	EGT(0.055)T(0.945)VTEEDIK	2	0.44766	1	0.735	0.92	0.73	1.253	1.13	1.171	0.781084	0.905512	0.77167	1.16126	1.13797	1.14244	1.4	0.022535
Cellular Component	GO:0044422	3	organelle part	0.000657757	Q9XI07	800	0.738	Q1	S	SWI/SNF complex subunit SWI3C	SWI3C	0.97127	1.1201e-34	150.05	S(0.001)S(0.001)T(0.004)GS(0.021)GS(0.971)GS(0.003)GLGLN	2	-0.39084	1	1.056	1.192	1.175	0.979	0.778	0.89	1.12821	1.25474	1.12118	0.963583	0.768016	0.854947	0.738	0.0150152
Cellular Component	GO:0044422	3	organelle part	0.000657757	P10797	113	1.269	Q3	T	Ribulose bisphosphate carboxylase small chain 2B, chloroplastic	RBCS-2B	0.813404	1.33392e-05	83.964	EHGNT(0.813)PGY(0.093)Y(0.093)DGR	3	1.0205	2	0.916	0.886	0.946	1.111	1.134	0.987	0.854478	0.880716	0.885768	1.14183	1.14894	1.03459	1.269	0.0026815
Cellular Component	GO:0044422	3	organelle part	0.000657757	Q9ZTZ7	120	1.45	Q4	S	K(+) efflux antiporter 1, chloroplastic	KEA1	0.854026	2.0238e-59	164.2	IGES(0.001)S(0.011)ES(0.854)S(0.133)DETEATDLK	3	2.8246	1	0.905	0.859	0.811	1.312	1.029	1.062	0.833333	0.832364	0.786615	1.31992	1.04786	1.18925	1.45	0.0060833
Cellular Component	GO:0044422	3	organelle part	0.000657757	Q9C8P0	49	1.351	Q4	S	Dihydrolipoyllysine-residue acetyltransferase component 5 of pyruvate dehydrogenase complex, chloroplastic	EMB3003	0.971783	5.70703e-10	101.78	EIFMPALS(0.009)S(0.972)T(0.019)MTEGK	3	-0.5459	1	0.872	0.847	0.819	1.092	1.224	1.107	0.863366	0.841112	0.839139	1.04498	1.22523	1.16526	1.351	0.0033627
Cellular Component	GO:0044422	3	organelle part	0.000657757	P36212	67	0.808	Q2	S	50S ribosomal protein L12-3, chloroplastic	RPL12C	0.999567	9.28456e-29	131.56	IGS(1)EISSLTLEEAR	3	-0.22076	1	1.309	1.149	1.019	0.827	0.974	0.822	1.16356	1.18454	1.02618	0.897937	0.98583	0.841351	0.808	0.02946
Cellular Component	GO:0044422	3	organelle part	0.000657757	Q42404	422	0.831	Q2	S	U1 small nuclear ribonucleoprotein 70 kDa	RNU1	0.998493	6.98551e-06	102.33	SES(0.998)REY(0.001)VR	2	0.46613	3	0.93	0.976	1.082	1.023	0.966	1.038	1.07514	1.14152	1.082	0.984601	0.882192	0.875211	0.831	0.0119153
Cellular Component	GO:0044422	3	organelle part	0.000657757	P19366	135	1.347	Q4	S	ATP synthase subunit beta, chloroplastic	atpB	1	4.65379e-14	119.25	S(1)APAFIELDTK	3	-0.5909	1	0.935	0.893	0.84	1.055	1.285	0.955	0.868152	0.876349	0.814743	1.08763	1.36123	0.998954	1.347	0.038096
Cellular Component	GO:0044422	3	organelle part	0.000657757	Q39141	44	1.233	Q3	S	Chlorophyll a-b binding protein, chloroplastic	Lhb1B2	0.932945	5.22409e-15	116.58	GPS(0.933)GS(0.067)PWYGSDR	3	2.6373	5	0.946	1.029	0.873	0.976	1.216	0.944	0.876738	0.984689	0.829848	1.06087	1.0955	1.16256	1.233	0.020784
Cellular Component	GO:0044422	3	organelle part	0.000657757	Q9SRH5	95	1.253	Q3	S	Mitochondrial outer membrane protein porin 1	VDAC1	0.995462	7.47436e-05	77.899	S(0.004)IFS(0.995)FKVPDQNSGK	3	-3.4544	1	0.931	0.739	0.883	1.035	1.096	1.32	0.944219	0.780359	0.914079	1.03707	1.07136	1.19891	1.253	0.036417
Cellular Component	GO:0044422	3	organelle part	0.000657757	Q9SJ62	89	0.554	Q1	S	Protein WVD2-like 4	WDL4	0.975504	8.79136e-05	84.507	SGT(0.001)FS(0.024)RS(0.976)PR	3	1.7216	1	1.421	1.278	1.278	0.777	0.595	0.838	1.41252	1.4044	1.18006	0.771599	0.641164	0.800382	0.554	0.0028196
Cellular Component	GO:0044422	3	organelle part	0.000657757	Q9ZST4	115	1.312	Q4	S	Nitrogen regulatory protein P-II homolog	GLB1	0.833139	0.000116346	79.875	GFGAQGGS(0.833)T(0.167)ER	2	0.73919	1	0.867	0.882	0.853	1.16	1.06	1.16	0.869609	0.899083	0.842053	1.17409	1.07287	1.17886	1.312	0.0016812
Cellular Component	GO:0044422	3	organelle part	0.000657757	Q9FGK9	140	0.797	Q2	S	Protein transport protein SEC16A homolog	MAG5	0.989028	9.69436e-11	94.281	ESNIVDGS(0.011)GS(0.989)PGVK	3	1.2451	4	1.064	1.183	1.125	0.841	0.919	0.93	1.064	1.18418	1.13065	0.82613	0.913519	0.954825	0.797	0.0126766
Cellular Component	GO:0009941	11	chloroplast envelope	0.00796801	Q9SRH5	95	1.253	Q3	S	Mitochondrial outer membrane protein porin 1	VDAC1	0.995462	7.47436e-05	77.899	S(0.004)IFS(0.995)FKVPDQNSGK	3	-3.4544	1	0.931	0.739	0.883	1.035	1.096	1.32	0.944219	0.780359	0.914079	1.03707	1.07136	1.19891	1.253	0.036417
Cellular Component	GO:0009941	11	chloroplast envelope	0.00796801	Q39141	44	1.233	Q3	S	Chlorophyll a-b binding protein, chloroplastic	Lhb1B2	0.932945	5.22409e-15	116.58	GPS(0.933)GS(0.067)PWYGSDR	3	2.6373	5	0.946	1.029	0.873	0.976	1.216	0.944	0.876738	0.984689	0.829848	1.06087	1.0955	1.16256	1.233	0.020784
Cellular Component	GO:0009941	11	chloroplast envelope	0.00796801	Q9S7H1	78	0.738	Q1	S	Photosystem I reaction center subunit II-1, chloroplastic	psaD1	0.993769	3.56501e-29	110.13	EAPVGFTPPQLDPNT(0.006)PS(0.994)PIFAGSTGGLLR	3	1.026	1	1.309	1.172	1.139	0.787	0.902	0.803	1.19	1.19106	1.10368	0.755278	0.955508	0.859743	0.738	0.0131616
Cellular Component	GO:0009941	11	chloroplast envelope	0.00796801	P27521	27	0.794	Q2	S	Chlorophyll a-b binding protein 4, chloroplastic	LHCA4	0.990797	0.00211842	83.278	FLTGS(0.009)S(0.991)GR	2	0.66763	1	1.072	1.158	1.148	0.917	0.924	0.835	0.984389	1.17206	1.2265	0.972428	0.836199	0.87618	0.794	0.046821
Cellular Component	GO:0009941	11	chloroplast envelope	0.00796801	P27521	35	0.68	Q1	S	Chlorophyll a-b binding protein 4, chloroplastic	LHCA4	0.876599	3.10596e-07	91.993	DLS(0.877)FT(0.123)SIGSSAK	3	-0.088141	1	1.295	1.263	1.071	0.727	0.993	0.75	1.18916	1.27834	1.14423	0.770944	0.898643	0.786988	0.68	0.0026233
Cellular Component	GO:0009941	11	chloroplast envelope	0.00796801	P27521	47	0.7	Q1	S	Chlorophyll a-b binding protein 4, chloroplastic	LHCA4	0.965147	0.000310576	78.324	T(0.006)S(0.029)S(0.965)FKVEAK	3	-0.57731	1	1.217	1.213	1.14	0.774	1.008	0.727	1.11754	1.22773	1.21795	0.820785	0.912217	0.762854	0.7	0.0039643
Cellular Component	GO:0009941	11	chloroplast envelope	0.00796801	P10797	113	1.269	Q3	T	Ribulose bisphosphate carboxylase small chain 2B, chloroplastic	RBCS-2B	0.813404	1.33392e-05	83.964	EHGNT(0.813)PGY(0.093)Y(0.093)DGR	3	1.0205	2	0.916	0.886	0.946	1.111	1.134	0.987	0.854478	0.880716	0.885768	1.14183	1.14894	1.03459	1.269	0.0026815
Cellular Component	GO:0009941	11	chloroplast envelope	0.00796801	Q9ZTZ7	120	1.45	Q4	S	K(+) efflux antiporter 1, chloroplastic	KEA1	0.854026	2.0238e-59	164.2	IGES(0.001)S(0.011)ES(0.854)S(0.133)DETEATDLK	3	2.8246	1	0.905	0.859	0.811	1.312	1.029	1.062	0.833333	0.832364	0.786615	1.31992	1.04786	1.18925	1.45	0.0060833
Cellular Component	GO:0009941	11	chloroplast envelope	0.00796801	Q9S831	102	0.823	Q2	S	Photosystem I reaction center subunit IV A, chloroplastic	PSAE1	1	5.24351e-37	156.73	NVGS(1)VVAVDQDPK	2	-0.05733	2	1.187	1.11	1.085	0.908	0.832	0.976	1.12512	1.16597	1.07319	0.860664	0.872117	1.03719	0.823	0.037996
Cellular Component	GO:0009941	11	chloroplast envelope	0.00796801	Q9C8P0	49	1.351	Q4	S	Dihydrolipoyllysine-residue acetyltransferase component 5 of pyruvate dehydrogenase complex, chloroplastic	EMB3003	0.971783	5.70703e-10	101.78	EIFMPALS(0.009)S(0.972)T(0.019)MTEGK	3	-0.5459	1	0.872	0.847	0.819	1.092	1.224	1.107	0.863366	0.841112	0.839139	1.04498	1.22523	1.16526	1.351	0.0033627
Cellular Component	GO:0005789	10	endoplasmic reticulum membrane	0.064035	Q9S814	655	0.823	Q2	S	Ethylene-insensitive protein 2	EIN2	0.980472	3.85268e-05	81.884	SLSGEGGS(0.98)GT(0.336)GS(0.677)LS(0.006)R	2	-0.32185	2	1.154	0.966	1.022	0.912	1	1.009	1.1517	1.06271	1.12431	0.878613	0.969932	0.900089	0.823	0.0069387
Cellular Component	GO:0005789	10	endoplasmic reticulum membrane	0.064035	Q9S814	645	0.819	Q2	S	Ethylene-insensitive protein 2	EIN2	1	2.9411e-130	220.52	AAPTSNFTVGSDGPPS(1)FR	2	0.64308	5	1.013	1.092	1.025	0.984	0.972	0.947	1.01098	1.20132	1.12761	0.947977	0.942774	0.844781	0.819	0.034201
Cellular Component	GO:0005789	10	endoplasmic reticulum membrane	0.064035	P98204	27	0.796	Q2	S	Phospholipid-transporting ATPase 1	ALA1	0.813149	0.0136285	46.069	WS(0.991)VS(0.196)S(0.813)KDNK	3	-0.19491	1	1.099	1.035	1.122	0.903	0.909	0.999	1.21035	0.974576	1.20128	0.901198	0.844011	0.950523	0.796	0.0467
Cellular Component	GO:0005789	10	endoplasmic reticulum membrane	0.064035	P98204	24	0.796	Q2	S	Phospholipid-transporting ATPase 1	ALA1	0.991053	0.0136285	46.069	WS(0.991)VS(0.196)S(0.813)KDNK	3	-0.19491	1	1.099	1.035	1.122	0.903	0.909	0.999	1.21035	0.974576	1.20128	0.901198	0.844011	0.950523	0.796	0.0467
Cellular Component	GO:0005789	10	endoplasmic reticulum membrane	0.064035	P18064	15	0.764	Q1	T	Guanine nucleotide-binding protein alpha-1 subunit	GPA1	0.999862	2.2917e-110	213.44	HHTEDT(1)DENTQAAEIER	3	-0.42037	2	1.124	1.115	1.172	0.913	0.879	0.868	1.20472	1.03818	1.15015	0.917588	0.904321	0.770186	0.764	0.0191973
Cellular Component	GO:0005789	10	endoplasmic reticulum membrane	0.064035	Q9FF75	54	0.797	Q2	S	SUN domain-containing protein 1	SUN1	1	0.00245786	52.172	DLS(1)RGEAT(1)LDR	2	-0.21128	2	1.088	0.971	1.111	0.989	0.964	0.923	1.19168	1.06703	1.15369	1.00406	0.935015	0.78022	0.797	0.047541
Cellular Component	GO:0044451	12	nucleoplasm part	0.0708226	Q9LKR3	665	1.8	Q4	S	Mediator of RNA polymerase II transcription subunit 37a	MED37A	1	9.3472e-251	279.16	SGGAPGGAGGESSTEEEDES(1)HDEL	2	0.87466	2	0.53	0.902	0.686	1.39	1.352	0.989	0.493942	0.860687	0.721346	1.31008	1.4098	1.01749	1.8	0.034215
Cellular Component	GO:0044451	12	nucleoplasm part	0.0708226	P92964	177	1.259	Q3	S	Serine/arginine-rich splicing factor RS31	RS31	1	0.00836275	58.246	NGGRS(1)PRR	3	0.32722	13	0.937	0.822	0.955	1.048	1.081	1.157	0.937	0.754821	0.967579	1.0793	1.14392	1.12439	1.259	0.041864
Cellular Component	GO:0044451	12	nucleoplasm part	0.0708226	Q9C5J3	759	1.24	Q3	S	Protein RRC1	RRC1	0.942677	5.26825e-05	81.144	S(0.008)S(0.038)S(0.943)S(0.09)GS(0.921)DNT(0.001)GGITFK	2	-0.96346	1	0.838	0.897	0.964	1.069	1.066	1.15	0.822375	0.873418	0.97868	1.03285	1.05025	1.23258	1.24	0.047865
Cellular Component	GO:0044451	12	nucleoplasm part	0.0708226	Q9C5J3	762	1.206	Q3	S	Protein RRC1	RRC1	0.921145	1.01428e-14	108.6	S(0.008)S(0.038)S(0.943)S(0.09)GS(0.921)DNT(0.001)GGITFK	2	-0.96346	2	0.891	0.903	0.949	1.085	1.052	1.112	0.874387	0.87926	0.963452	1.04831	1.03645	1.19185	1.206	0.027219
Cellular Component	GO:0044451	12	nucleoplasm part	0.0708226	Q42404	422	0.831	Q2	S	U1 small nuclear ribonucleoprotein 70 kDa	RNU1	0.998493	6.98551e-06	102.33	SES(0.998)REY(0.001)VR	2	0.46613	3	0.93	0.976	1.082	1.023	0.966	1.038	1.07514	1.14152	1.082	0.984601	0.882192	0.875211	0.831	0.0119153
Cellular Component	GO:0099513	10	polymeric cytoskeletal fiber	0.155078	Q9SJ62	89	0.554	Q1	S	Protein WVD2-like 4	WDL4	0.975504	8.79136e-05	84.507	SGT(0.001)FS(0.024)RS(0.976)PR	3	1.7216	1	1.421	1.278	1.278	0.777	0.595	0.838	1.41252	1.4044	1.18006	0.771599	0.641164	0.800382	0.554	0.0028196
Cellular Component	GO:0099513	10	polymeric cytoskeletal fiber	0.155078	Q9C9X0	474	0.774	Q2	Y	Microtubule-associated protein 70-1	MAP70.1	0.780066	0.0217377	44.543	GPGNY(0.78)S(0.22)FNK	2	-2.7621	1	1.173	1.049	1.032	0.981	0.939	0.894	1.26129	1.12193	1.09091	0.765211	0.981191	0.944034	0.774	0.043619
Cellular Component	GO:0099513	10	polymeric cytoskeletal fiber	0.155078	Q9LQ55	879	1.355	Q4	S	Dynamin-2B	DRP2B	0.998029	0.00261005	63.624	Y(0.002)GSGGHS(0.998)R	3	1.2537	2	0.777	0.794	0.9	1.122	1.294	1.04	0.792857	0.807731	0.910931	1.11089	1.29271	1	1.355	0.025357
Cellular Component	GO:0009526	10	plastid envelope	0.00260891	O49299	123	0.77	Q2	S	Probable phosphoglucomutase, cytoplasmic 1	At1g23190	0.99978	2.8675e-149	220.52	ATGAFILTAS(1)HNPGGPTEDFGIK	3	1.4034	4	1.052	1.099	1.204	0.921	0.857	0.928	1.13362	1.12718	1.17808	0.929364	0.869168	0.849039	0.77	0.00099974
Cellular Component	GO:0009526	10	plastid envelope	0.00260891	O49299	121	0.629	Q1	T	Probable phosphoglucomutase, cytoplasmic 1	At1g23190	0.807054	4.40743e-12	90.397	AT(0.013)GAFILT(0.807)AS(0.18)HNPGGPTEDFGIK	5	-0.35286	1	1.15	1.138	1.392	0.716	0.734	0.988	1.23922	1.16718	1.36204	0.722503	0.744422	0.903934	0.629	0.0050158
Cellular Component	GO:0009526	10	plastid envelope	0.00260891	Q9SRH5	95	1.253	Q3	S	Mitochondrial outer membrane protein porin 1	VDAC1	0.995462	7.47436e-05	77.899	S(0.004)IFS(0.995)FKVPDQNSGK	3	-3.4544	1	0.931	0.739	0.883	1.035	1.096	1.32	0.944219	0.780359	0.914079	1.03707	1.07136	1.19891	1.253	0.036417
Cellular Component	GO:0009526	10	plastid envelope	0.00260891	Q39141	44	1.233	Q3	S	Chlorophyll a-b binding protein, chloroplastic	Lhb1B2	0.932945	5.22409e-15	116.58	GPS(0.933)GS(0.067)PWYGSDR	3	2.6373	5	0.946	1.029	0.873	0.976	1.216	0.944	0.876738	0.984689	0.829848	1.06087	1.0955	1.16256	1.233	0.020784
Cellular Component	GO:0009526	10	plastid envelope	0.00260891	Q9S7H1	78	0.738	Q1	S	Photosystem I reaction center subunit II-1, chloroplastic	psaD1	0.993769	3.56501e-29	110.13	EAPVGFTPPQLDPNT(0.006)PS(0.994)PIFAGSTGGLLR	3	1.026	1	1.309	1.172	1.139	0.787	0.902	0.803	1.19	1.19106	1.10368	0.755278	0.955508	0.859743	0.738	0.0131616
Cellular Component	GO:0009526	10	plastid envelope	0.00260891	P27521	27	0.794	Q2	S	Chlorophyll a-b binding protein 4, chloroplastic	LHCA4	0.990797	0.00211842	83.278	FLTGS(0.009)S(0.991)GR	2	0.66763	1	1.072	1.158	1.148	0.917	0.924	0.835	0.984389	1.17206	1.2265	0.972428	0.836199	0.87618	0.794	0.046821
Cellular Component	GO:0009526	10	plastid envelope	0.00260891	P27521	35	0.68	Q1	S	Chlorophyll a-b binding protein 4, chloroplastic	LHCA4	0.876599	3.10596e-07	91.993	DLS(0.877)FT(0.123)SIGSSAK	3	-0.088141	1	1.295	1.263	1.071	0.727	0.993	0.75	1.18916	1.27834	1.14423	0.770944	0.898643	0.786988	0.68	0.0026233
Cellular Component	GO:0009526	10	plastid envelope	0.00260891	P27521	47	0.7	Q1	S	Chlorophyll a-b binding protein 4, chloroplastic	LHCA4	0.965147	0.000310576	78.324	T(0.006)S(0.029)S(0.965)FKVEAK	3	-0.57731	1	1.217	1.213	1.14	0.774	1.008	0.727	1.11754	1.22773	1.21795	0.820785	0.912217	0.762854	0.7	0.0039643
Cellular Component	GO:0009526	10	plastid envelope	0.00260891	P10797	113	1.269	Q3	T	Ribulose bisphosphate carboxylase small chain 2B, chloroplastic	RBCS-2B	0.813404	1.33392e-05	83.964	EHGNT(0.813)PGY(0.093)Y(0.093)DGR	3	1.0205	2	0.916	0.886	0.946	1.111	1.134	0.987	0.854478	0.880716	0.885768	1.14183	1.14894	1.03459	1.269	0.0026815
Cellular Component	GO:0009526	10	plastid envelope	0.00260891	Q9ZTZ7	120	1.45	Q4	S	K(+) efflux antiporter 1, chloroplastic	KEA1	0.854026	2.0238e-59	164.2	IGES(0.001)S(0.011)ES(0.854)S(0.133)DETEATDLK	3	2.8246	1	0.905	0.859	0.811	1.312	1.029	1.062	0.833333	0.832364	0.786615	1.31992	1.04786	1.18925	1.45	0.0060833
Cellular Component	GO:0009526	10	plastid envelope	0.00260891	Q9S831	102	0.823	Q2	S	Photosystem I reaction center subunit IV A, chloroplastic	PSAE1	1	5.24351e-37	156.73	NVGS(1)VVAVDQDPK	2	-0.05733	2	1.187	1.11	1.085	0.908	0.832	0.976	1.12512	1.16597	1.07319	0.860664	0.872117	1.03719	0.823	0.037996
Cellular Component	GO:0009526	10	plastid envelope	0.00260891	Q9C8P0	49	1.351	Q4	S	Dihydrolipoyllysine-residue acetyltransferase component 5 of pyruvate dehydrogenase complex, chloroplastic	EMB3003	0.971783	5.70703e-10	101.78	EIFMPALS(0.009)S(0.972)T(0.019)MTEGK	3	-0.5459	1	0.872	0.847	0.819	1.092	1.224	1.107	0.863366	0.841112	0.839139	1.04498	1.22523	1.16526	1.351	0.0033627
Cellular Component	GO:0031967	8	organelle envelope	0.00139463	F4HRT5	983	1.258	Q3	S	Protein CROWDED NUCLEI 1	CRWN1	0.951563	5.27447e-69	167.42	TCTTEQDGNES(1)DGKS(0.952)DS(0.038)VT(0.011)GGAHQR	3	-0.89588	2	0.81	0.781	0.906	1.326	1.054	1.079	0.848168	0.791287	0.974194	1.19352	1.08884	1.00466	1.258	0.04304
Cellular Component	GO:0031967	8	organelle envelope	0.00139463	F4HRT5	979	1.258	Q3	S	Protein CROWDED NUCLEI 1	CRWN1	0.999942	5.27447e-69	167.42	TCTTEQDGNES(1)DGKS(0.952)DS(0.038)VT(0.011)GGAHQR	3	-0.89588	2	0.81	0.781	0.906	1.326	1.054	1.079	0.848168	0.791287	0.974194	1.19352	1.08884	1.00466	1.258	0.04304
Cellular Component	GO:0031967	8	organelle envelope	0.00139463	O49299	123	0.77	Q2	S	Probable phosphoglucomutase, cytoplasmic 1	At1g23190	0.99978	2.8675e-149	220.52	ATGAFILTAS(1)HNPGGPTEDFGIK	3	1.4034	4	1.052	1.099	1.204	0.921	0.857	0.928	1.13362	1.12718	1.17808	0.929364	0.869168	0.849039	0.77	0.00099974
Cellular Component	GO:0031967	8	organelle envelope	0.00139463	O49299	121	0.629	Q1	T	Probable phosphoglucomutase, cytoplasmic 1	At1g23190	0.807054	4.40743e-12	90.397	AT(0.013)GAFILT(0.807)AS(0.18)HNPGGPTEDFGIK	5	-0.35286	1	1.15	1.138	1.392	0.716	0.734	0.988	1.23922	1.16718	1.36204	0.722503	0.744422	0.903934	0.629	0.0050158
Cellular Component	GO:0031967	8	organelle envelope	0.00139463	F4HXV6	765	0.799	Q2	S	Nuclear pore complex protein NUP155	NUP155	0.999872	1.22648e-21	124.87	NLFGAYSNGGES(1)ANKR	3	-0.48158	1	1.054	1.014	1.143	0.939	1.02	0.863	1.12848	1.03575	1.21338	0.915205	0.983607	0.800557	0.799	0.040717
Cellular Component	GO:0031967	8	organelle envelope	0.00139463	Q9FF75	54	0.797	Q2	S	SUN domain-containing protein 1	SUN1	1	0.00245786	52.172	DLS(1)RGEAT(1)LDR	2	-0.21128	2	1.088	0.971	1.111	0.989	0.964	0.923	1.19168	1.06703	1.15369	1.00406	0.935015	0.78022	0.797	0.047541
Cellular Component	GO:0031967	8	organelle envelope	0.00139463	Q39141	44	1.233	Q3	S	Chlorophyll a-b binding protein, chloroplastic	Lhb1B2	0.932945	5.22409e-15	116.58	GPS(0.933)GS(0.067)PWYGSDR	3	2.6373	5	0.946	1.029	0.873	0.976	1.216	0.944	0.876738	0.984689	0.829848	1.06087	1.0955	1.16256	1.233	0.020784
Cellular Component	GO:0031967	8	organelle envelope	0.00139463	Q9SRH5	95	1.253	Q3	S	Mitochondrial outer membrane protein porin 1	VDAC1	0.995462	7.47436e-05	77.899	S(0.004)IFS(0.995)FKVPDQNSGK	3	-3.4544	1	0.931	0.739	0.883	1.035	1.096	1.32	0.944219	0.780359	0.914079	1.03707	1.07136	1.19891	1.253	0.036417
Cellular Component	GO:0031967	8	organelle envelope	0.00139463	Q9S7H1	78	0.738	Q1	S	Photosystem I reaction center subunit II-1, chloroplastic	psaD1	0.993769	3.56501e-29	110.13	EAPVGFTPPQLDPNT(0.006)PS(0.994)PIFAGSTGGLLR	3	1.026	1	1.309	1.172	1.139	0.787	0.902	0.803	1.19	1.19106	1.10368	0.755278	0.955508	0.859743	0.738	0.0131616
Cellular Component	GO:0031967	8	organelle envelope	0.00139463	P27521	27	0.794	Q2	S	Chlorophyll a-b binding protein 4, chloroplastic	LHCA4	0.990797	0.00211842	83.278	FLTGS(0.009)S(0.991)GR	2	0.66763	1	1.072	1.158	1.148	0.917	0.924	0.835	0.984389	1.17206	1.2265	0.972428	0.836199	0.87618	0.794	0.046821
Cellular Component	GO:0031967	8	organelle envelope	0.00139463	P27521	35	0.68	Q1	S	Chlorophyll a-b binding protein 4, chloroplastic	LHCA4	0.876599	3.10596e-07	91.993	DLS(0.877)FT(0.123)SIGSSAK	3	-0.088141	1	1.295	1.263	1.071	0.727	0.993	0.75	1.18916	1.27834	1.14423	0.770944	0.898643	0.786988	0.68	0.0026233
Cellular Component	GO:0031967	8	organelle envelope	0.00139463	P27521	47	0.7	Q1	S	Chlorophyll a-b binding protein 4, chloroplastic	LHCA4	0.965147	0.000310576	78.324	T(0.006)S(0.029)S(0.965)FKVEAK	3	-0.57731	1	1.217	1.213	1.14	0.774	1.008	0.727	1.11754	1.22773	1.21795	0.820785	0.912217	0.762854	0.7	0.0039643
Cellular Component	GO:0031967	8	organelle envelope	0.00139463	P10797	113	1.269	Q3	T	Ribulose bisphosphate carboxylase small chain 2B, chloroplastic	RBCS-2B	0.813404	1.33392e-05	83.964	EHGNT(0.813)PGY(0.093)Y(0.093)DGR	3	1.0205	2	0.916	0.886	0.946	1.111	1.134	0.987	0.854478	0.880716	0.885768	1.14183	1.14894	1.03459	1.269	0.0026815
Cellular Component	GO:0031967	8	organelle envelope	0.00139463	Q9ZTZ7	120	1.45	Q4	S	K(+) efflux antiporter 1, chloroplastic	KEA1	0.854026	2.0238e-59	164.2	IGES(0.001)S(0.011)ES(0.854)S(0.133)DETEATDLK	3	2.8246	1	0.905	0.859	0.811	1.312	1.029	1.062	0.833333	0.832364	0.786615	1.31992	1.04786	1.18925	1.45	0.0060833
Cellular Component	GO:0031967	8	organelle envelope	0.00139463	Q9S831	102	0.823	Q2	S	Photosystem I reaction center subunit IV A, chloroplastic	PSAE1	1	5.24351e-37	156.73	NVGS(1)VVAVDQDPK	2	-0.05733	2	1.187	1.11	1.085	0.908	0.832	0.976	1.12512	1.16597	1.07319	0.860664	0.872117	1.03719	0.823	0.037996
Cellular Component	GO:0031967	8	organelle envelope	0.00139463	Q9C8P0	49	1.351	Q4	S	Dihydrolipoyllysine-residue acetyltransferase component 5 of pyruvate dehydrogenase complex, chloroplastic	EMB3003	0.971783	5.70703e-10	101.78	EIFMPALS(0.009)S(0.972)T(0.019)MTEGK	3	-0.5459	1	0.872	0.847	0.819	1.092	1.224	1.107	0.863366	0.841112	0.839139	1.04498	1.22523	1.16526	1.351	0.0033627
Cellular Component	GO:0005681	10	spliceosomal complex	0.214891	P92964	177	1.259	Q3	S	Serine/arginine-rich splicing factor RS31	RS31	1	0.00836275	58.246	NGGRS(1)PRR	3	0.32722	13	0.937	0.822	0.955	1.048	1.081	1.157	0.937	0.754821	0.967579	1.0793	1.14392	1.12439	1.259	0.041864
Cellular Component	GO:0005681	10	spliceosomal complex	0.214891	Q42404	422	0.831	Q2	S	U1 small nuclear ribonucleoprotein 70 kDa	RNU1	0.998493	6.98551e-06	102.33	SES(0.998)REY(0.001)VR	2	0.46613	3	0.93	0.976	1.082	1.023	0.966	1.038	1.07514	1.14152	1.082	0.984601	0.882192	0.875211	0.831	0.0119153
Cellular Component	GO:0005576	2	extracellular region	0.0368128	O80852	79	0.798	Q2	S	Glutathione S-transferase F9	GSTF9	0.999517	1.25384e-11	112.5	YRS(1)QGPDLLGK	3	-0.38946	1	1.053	1.012	1.03	0.888	1	1.065	1.19523	1.09881	1.10634	0.833803	0.923361	0.955157	0.798	0.0097435
Cellular Component	GO:0005576	2	extracellular region	0.0368128	Q39241	117	0.711	Q1	S	Thioredoxin H5	TRX5	1	0.0383388	44.98	HGGLVAS(1)A	2	-2.99	1	0.95	1.083	0.94	1.092	0.969	0.979	1.10209	1.31114	1.26174	0.988235	0.785888	0.838185	0.711	0.0163588
Cellular Component	GO:0005576	2	extracellular region	0.0368128	Q9SMT7	464	1.4	Q4	T	Oxalate--CoA ligase	AAE3	0.944742	8.21357e-08	97.631	EGT(0.055)T(0.945)VTEEDIK	2	0.44766	1	0.735	0.92	0.73	1.253	1.13	1.171	0.781084	0.905512	0.77167	1.16126	1.13797	1.14244	1.4	0.022535
Cellular Component	GO:0005576	2	extracellular region	0.0368128	P10797	113	1.269	Q3	T	Ribulose bisphosphate carboxylase small chain 2B, chloroplastic	RBCS-2B	0.813404	1.33392e-05	83.964	EHGNT(0.813)PGY(0.093)Y(0.093)DGR	3	1.0205	2	0.916	0.886	0.946	1.111	1.134	0.987	0.854478	0.880716	0.885768	1.14183	1.14894	1.03459	1.269	0.0026815
Cellular Component	GO:0005576	2	extracellular region	0.0368128	Q03250	105	1.295	Q3	S	Glycine-rich RNA-binding protein 7	RBG7	0.999469	1.1035e-195	260.44	S(0.999)GGGGGY(0.001)SGGGGSYGGGGGR	2	-0.56814	2	0.792	0.895	0.865	1.045	1.207	1.151	0.808989	0.909553	0.861554	1.0492	1.1998	1.09307	1.295	0.007745
Cellular Component	GO:0009507	9	chloroplast	5.6848e-05	O80852	79	0.798	Q2	S	Glutathione S-transferase F9	GSTF9	0.999517	1.25384e-11	112.5	YRS(1)QGPDLLGK	3	-0.38946	1	1.053	1.012	1.03	0.888	1	1.065	1.19523	1.09881	1.10634	0.833803	0.923361	0.955157	0.798	0.0097435
Cellular Component	GO:0009507	9	chloroplast	5.6848e-05	Q9M1Y7	95	1.401	Q4	S	Uncharacterized protein F24G16.140	F24G16.140	0.90236	2.96085e-05	82.663	FDS(0.902)DEDT(0.066)T(0.023)T(0.008)T(0.001)GLR	2	-0.58515	1	0.794	1.023	0.86	1.232	0.973	1.094	0.736549	0.817746	0.931744	1.35683	0.968159	1.15767	1.401	0.049024
Cellular Component	GO:0009507	9	chloroplast	5.6848e-05	Q9SLJ2	60	1.207	Q3	S	Dehydrin HIRD11	HIRD11	1	0.00048045	52.095	IHGGEGKS(1)HDGEGK	5	1.627	2	0.905	0.906	0.764	1.163	1.047	1.21	0.918782	0.929231	0.848889	1.1215	1.04387	1.08911	1.207	0.0059201
Cellular Component	GO:0009507	9	chloroplast	5.6848e-05	Q9LKR3	665	1.8	Q4	S	Mediator of RNA polymerase II transcription subunit 37a	MED37A	1	9.3472e-251	279.16	SGGAPGGAGGESSTEEEDES(1)HDEL	2	0.87466	2	0.53	0.902	0.686	1.39	1.352	0.989	0.493942	0.860687	0.721346	1.31008	1.4098	1.01749	1.8	0.034215
Cellular Component	GO:0009507	9	chloroplast	5.6848e-05	Q9S7H1	78	0.738	Q1	S	Photosystem I reaction center subunit II-1, chloroplastic	psaD1	0.993769	3.56501e-29	110.13	EAPVGFTPPQLDPNT(0.006)PS(0.994)PIFAGSTGGLLR	3	1.026	1	1.309	1.172	1.139	0.787	0.902	0.803	1.19	1.19106	1.10368	0.755278	0.955508	0.859743	0.738	0.0131616
Cellular Component	GO:0009507	9	chloroplast	5.6848e-05	P27521	27	0.794	Q2	S	Chlorophyll a-b binding protein 4, chloroplastic	LHCA4	0.990797	0.00211842	83.278	FLTGS(0.009)S(0.991)GR	2	0.66763	1	1.072	1.158	1.148	0.917	0.924	0.835	0.984389	1.17206	1.2265	0.972428	0.836199	0.87618	0.794	0.046821
Cellular Component	GO:0009507	9	chloroplast	5.6848e-05	P27521	35	0.68	Q1	S	Chlorophyll a-b binding protein 4, chloroplastic	LHCA4	0.876599	3.10596e-07	91.993	DLS(0.877)FT(0.123)SIGSSAK	3	-0.088141	1	1.295	1.263	1.071	0.727	0.993	0.75	1.18916	1.27834	1.14423	0.770944	0.898643	0.786988	0.68	0.0026233
Cellular Component	GO:0009507	9	chloroplast	5.6848e-05	P27521	47	0.7	Q1	S	Chlorophyll a-b binding protein 4, chloroplastic	LHCA4	0.965147	0.000310576	78.324	T(0.006)S(0.029)S(0.965)FKVEAK	3	-0.57731	1	1.217	1.213	1.14	0.774	1.008	0.727	1.11754	1.22773	1.21795	0.820785	0.912217	0.762854	0.7	0.0039643
Cellular Component	GO:0009507	9	chloroplast	5.6848e-05	Q9SMT7	464	1.4	Q4	T	Oxalate--CoA ligase	AAE3	0.944742	8.21357e-08	97.631	EGT(0.055)T(0.945)VTEEDIK	2	0.44766	1	0.735	0.92	0.73	1.253	1.13	1.171	0.781084	0.905512	0.77167	1.16126	1.13797	1.14244	1.4	0.022535
Cellular Component	GO:0009507	9	chloroplast	5.6848e-05	Q9ZTZ7	120	1.45	Q4	S	K(+) efflux antiporter 1, chloroplastic	KEA1	0.854026	2.0238e-59	164.2	IGES(0.001)S(0.011)ES(0.854)S(0.133)DETEATDLK	3	2.8246	1	0.905	0.859	0.811	1.312	1.029	1.062	0.833333	0.832364	0.786615	1.31992	1.04786	1.18925	1.45	0.0060833
Cellular Component	GO:0009507	9	chloroplast	5.6848e-05	P10797	113	1.269	Q3	T	Ribulose bisphosphate carboxylase small chain 2B, chloroplastic	RBCS-2B	0.813404	1.33392e-05	83.964	EHGNT(0.813)PGY(0.093)Y(0.093)DGR	3	1.0205	2	0.916	0.886	0.946	1.111	1.134	0.987	0.854478	0.880716	0.885768	1.14183	1.14894	1.03459	1.269	0.0026815
Cellular Component	GO:0009507	9	chloroplast	5.6848e-05	Q9C8P0	49	1.351	Q4	S	Dihydrolipoyllysine-residue acetyltransferase component 5 of pyruvate dehydrogenase complex, chloroplastic	EMB3003	0.971783	5.70703e-10	101.78	EIFMPALS(0.009)S(0.972)T(0.019)MTEGK	3	-0.5459	1	0.872	0.847	0.819	1.092	1.224	1.107	0.863366	0.841112	0.839139	1.04498	1.22523	1.16526	1.351	0.0033627
Cellular Component	GO:0009507	9	chloroplast	5.6848e-05	P36212	67	0.808	Q2	S	50S ribosomal protein L12-3, chloroplastic	RPL12C	0.999567	9.28456e-29	131.56	IGS(1)EISSLTLEEAR	3	-0.22076	1	1.309	1.149	1.019	0.827	0.974	0.822	1.16356	1.18454	1.02618	0.897937	0.98583	0.841351	0.808	0.02946
Cellular Component	GO:0009507	9	chloroplast	5.6848e-05	O49299	123	0.77	Q2	S	Probable phosphoglucomutase, cytoplasmic 1	At1g23190	0.99978	2.8675e-149	220.52	ATGAFILTAS(1)HNPGGPTEDFGIK	3	1.4034	4	1.052	1.099	1.204	0.921	0.857	0.928	1.13362	1.12718	1.17808	0.929364	0.869168	0.849039	0.77	0.00099974
Cellular Component	GO:0009507	9	chloroplast	5.6848e-05	O49299	121	0.629	Q1	T	Probable phosphoglucomutase, cytoplasmic 1	At1g23190	0.807054	4.40743e-12	90.397	AT(0.013)GAFILT(0.807)AS(0.18)HNPGGPTEDFGIK	5	-0.35286	1	1.15	1.138	1.392	0.716	0.734	0.988	1.23922	1.16718	1.36204	0.722503	0.744422	0.903934	0.629	0.0050158
Cellular Component	GO:0009507	9	chloroplast	5.6848e-05	P19366	135	1.347	Q4	S	ATP synthase subunit beta, chloroplastic	atpB	1	4.65379e-14	119.25	S(1)APAFIELDTK	3	-0.5909	1	0.935	0.893	0.84	1.055	1.285	0.955	0.868152	0.876349	0.814743	1.08763	1.36123	0.998954	1.347	0.038096
Cellular Component	GO:0009507	9	chloroplast	5.6848e-05	F4HXV6	765	0.799	Q2	S	Nuclear pore complex protein NUP155	NUP155	0.999872	1.22648e-21	124.87	NLFGAYSNGGES(1)ANKR	3	-0.48158	1	1.054	1.014	1.143	0.939	1.02	0.863	1.12848	1.03575	1.21338	0.915205	0.983607	0.800557	0.799	0.040717
Cellular Component	GO:0009507	9	chloroplast	5.6848e-05	Q03250	105	1.295	Q3	S	Glycine-rich RNA-binding protein 7	RBG7	0.999469	1.1035e-195	260.44	S(0.999)GGGGGY(0.001)SGGGGSYGGGGGR	2	-0.56814	2	0.792	0.895	0.865	1.045	1.207	1.151	0.808989	0.909553	0.861554	1.0492	1.1998	1.09307	1.295	0.007745
Cellular Component	GO:0009507	9	chloroplast	5.6848e-05	Q39141	44	1.233	Q3	S	Chlorophyll a-b binding protein, chloroplastic	Lhb1B2	0.932945	5.22409e-15	116.58	GPS(0.933)GS(0.067)PWYGSDR	3	2.6373	5	0.946	1.029	0.873	0.976	1.216	0.944	0.876738	0.984689	0.829848	1.06087	1.0955	1.16256	1.233	0.020784
Cellular Component	GO:0009507	9	chloroplast	5.6848e-05	Q9SRH5	95	1.253	Q3	S	Mitochondrial outer membrane protein porin 1	VDAC1	0.995462	7.47436e-05	77.899	S(0.004)IFS(0.995)FKVPDQNSGK	3	-3.4544	1	0.931	0.739	0.883	1.035	1.096	1.32	0.944219	0.780359	0.914079	1.03707	1.07136	1.19891	1.253	0.036417
Cellular Component	GO:0009507	9	chloroplast	5.6848e-05	Q9ZST4	115	1.312	Q4	S	Nitrogen regulatory protein P-II homolog	GLB1	0.833139	0.000116346	79.875	GFGAQGGS(0.833)T(0.167)ER	2	0.73919	1	0.867	0.882	0.853	1.16	1.06	1.16	0.869609	0.899083	0.842053	1.17409	1.07287	1.17886	1.312	0.0016812
Cellular Component	GO:0009507	9	chloroplast	5.6848e-05	Q9ZUL3	197	1.23	Q3	S	Protein indeterminate-domain 5, chloroplastic	IDD5	0.999994	0.000536768	85.813	RDS(1)FITHR	3	-0.15897	2	0.809	0.939	0.893	1.102	1.116	1.108	0.816347	0.961105	0.897487	1.04952	1.12614	1.11357	1.23	0.0161405
Cellular Component	GO:0009507	9	chloroplast	5.6848e-05	Q9ZUL3	60	0.775	Q2	T	Protein indeterminate-domain 5, chloroplastic	IDD5	0.990582	8.7833e-34	145.25	NQPRT(0.991)PNS(0.009)DAEVIALS(1)PK	3	0.31787	4	1.157	1.175	1.063	0.966	0.772	0.962	1.16751	1.20266	1.06834	0.92	0.779011	0.966834	0.775	0.025783
Cellular Component	GO:0009507	9	chloroplast	5.6848e-05	Q8W4D8	7	1.547	Q4	S	FHA domain-containing protein DDL	DDL	0.884076	0.00248234	51.771	APS(0.522)S(0.597)RS(0.884)PS(0.998)PR	2	0.15357	1	0.902	0.662	0.824	1.133	1.254	1.185	0.89662	0.648384	0.79845	1.15025	1.25526	1.22039	1.547	0.0106176
Cellular Component	GO:0009507	9	chloroplast	5.6848e-05	Q8W4D8	9	1.547	Q4	S	FHA domain-containing protein DDL	DDL	0.997857	0.00248234	51.771	APS(0.522)S(0.597)RS(0.884)PS(0.998)PR	2	0.15357	1	0.902	0.662	0.824	1.133	1.254	1.185	0.89662	0.648384	0.79845	1.15025	1.25526	1.22039	1.547	0.0106176
Cellular Component	GO:0009507	9	chloroplast	5.6848e-05	Q8W4D8	100	1.313	Q4	S	FHA domain-containing protein DDL	DDL	0.911125	0.00412497	76.416	S(0.911)T(0.167)S(0.911)PS(0.011)DR	2	0.82578	3	0.861	0.822	0.943	1.112	1.202	1.018	0.855865	0.805093	0.91376	1.12893	1.2032	1.0484	1.313	0.0073046
Cellular Component	GO:0009507	9	chloroplast	5.6848e-05	Q9S831	102	0.823	Q2	S	Photosystem I reaction center subunit IV A, chloroplastic	PSAE1	1	5.24351e-37	156.73	NVGS(1)VVAVDQDPK	2	-0.05733	2	1.187	1.11	1.085	0.908	0.832	0.976	1.12512	1.16597	1.07319	0.860664	0.872117	1.03719	0.823	0.037996
Cellular Component	GO:0009521	9	photosystem	0.00264331	Q39141	44	1.233	Q3	S	Chlorophyll a-b binding protein, chloroplastic	Lhb1B2	0.932945	5.22409e-15	116.58	GPS(0.933)GS(0.067)PWYGSDR	3	2.6373	5	0.946	1.029	0.873	0.976	1.216	0.944	0.876738	0.984689	0.829848	1.06087	1.0955	1.16256	1.233	0.020784
Cellular Component	GO:0009521	9	photosystem	0.00264331	Q9S7H1	78	0.738	Q1	S	Photosystem I reaction center subunit II-1, chloroplastic	psaD1	0.993769	3.56501e-29	110.13	EAPVGFTPPQLDPNT(0.006)PS(0.994)PIFAGSTGGLLR	3	1.026	1	1.309	1.172	1.139	0.787	0.902	0.803	1.19	1.19106	1.10368	0.755278	0.955508	0.859743	0.738	0.0131616
Cellular Component	GO:0009521	9	photosystem	0.00264331	P27521	27	0.794	Q2	S	Chlorophyll a-b binding protein 4, chloroplastic	LHCA4	0.990797	0.00211842	83.278	FLTGS(0.009)S(0.991)GR	2	0.66763	1	1.072	1.158	1.148	0.917	0.924	0.835	0.984389	1.17206	1.2265	0.972428	0.836199	0.87618	0.794	0.046821
Cellular Component	GO:0009521	9	photosystem	0.00264331	P27521	35	0.68	Q1	S	Chlorophyll a-b binding protein 4, chloroplastic	LHCA4	0.876599	3.10596e-07	91.993	DLS(0.877)FT(0.123)SIGSSAK	3	-0.088141	1	1.295	1.263	1.071	0.727	0.993	0.75	1.18916	1.27834	1.14423	0.770944	0.898643	0.786988	0.68	0.0026233
Cellular Component	GO:0009521	9	photosystem	0.00264331	P27521	47	0.7	Q1	S	Chlorophyll a-b binding protein 4, chloroplastic	LHCA4	0.965147	0.000310576	78.324	T(0.006)S(0.029)S(0.965)FKVEAK	3	-0.57731	1	1.217	1.213	1.14	0.774	1.008	0.727	1.11754	1.22773	1.21795	0.820785	0.912217	0.762854	0.7	0.0039643
Cellular Component	GO:0009521	9	photosystem	0.00264331	Q9S831	102	0.823	Q2	S	Photosystem I reaction center subunit IV A, chloroplastic	PSAE1	1	5.24351e-37	156.73	NVGS(1)VVAVDQDPK	2	-0.05733	2	1.187	1.11	1.085	0.908	0.832	0.976	1.12512	1.16597	1.07319	0.860664	0.872117	1.03719	0.823	0.037996
Cellular Component	GO:0031975	4	envelope	0.00139463	F4HRT5	983	1.258	Q3	S	Protein CROWDED NUCLEI 1	CRWN1	0.951563	5.27447e-69	167.42	TCTTEQDGNES(1)DGKS(0.952)DS(0.038)VT(0.011)GGAHQR	3	-0.89588	2	0.81	0.781	0.906	1.326	1.054	1.079	0.848168	0.791287	0.974194	1.19352	1.08884	1.00466	1.258	0.04304
Cellular Component	GO:0031975	4	envelope	0.00139463	F4HRT5	979	1.258	Q3	S	Protein CROWDED NUCLEI 1	CRWN1	0.999942	5.27447e-69	167.42	TCTTEQDGNES(1)DGKS(0.952)DS(0.038)VT(0.011)GGAHQR	3	-0.89588	2	0.81	0.781	0.906	1.326	1.054	1.079	0.848168	0.791287	0.974194	1.19352	1.08884	1.00466	1.258	0.04304
Cellular Component	GO:0031975	4	envelope	0.00139463	O49299	123	0.77	Q2	S	Probable phosphoglucomutase, cytoplasmic 1	At1g23190	0.99978	2.8675e-149	220.52	ATGAFILTAS(1)HNPGGPTEDFGIK	3	1.4034	4	1.052	1.099	1.204	0.921	0.857	0.928	1.13362	1.12718	1.17808	0.929364	0.869168	0.849039	0.77	0.00099974
Cellular Component	GO:0031975	4	envelope	0.00139463	O49299	121	0.629	Q1	T	Probable phosphoglucomutase, cytoplasmic 1	At1g23190	0.807054	4.40743e-12	90.397	AT(0.013)GAFILT(0.807)AS(0.18)HNPGGPTEDFGIK	5	-0.35286	1	1.15	1.138	1.392	0.716	0.734	0.988	1.23922	1.16718	1.36204	0.722503	0.744422	0.903934	0.629	0.0050158
Cellular Component	GO:0031975	4	envelope	0.00139463	F4HXV6	765	0.799	Q2	S	Nuclear pore complex protein NUP155	NUP155	0.999872	1.22648e-21	124.87	NLFGAYSNGGES(1)ANKR	3	-0.48158	1	1.054	1.014	1.143	0.939	1.02	0.863	1.12848	1.03575	1.21338	0.915205	0.983607	0.800557	0.799	0.040717
Cellular Component	GO:0031975	4	envelope	0.00139463	Q9FF75	54	0.797	Q2	S	SUN domain-containing protein 1	SUN1	1	0.00245786	52.172	DLS(1)RGEAT(1)LDR	2	-0.21128	2	1.088	0.971	1.111	0.989	0.964	0.923	1.19168	1.06703	1.15369	1.00406	0.935015	0.78022	0.797	0.047541
Cellular Component	GO:0031975	4	envelope	0.00139463	Q39141	44	1.233	Q3	S	Chlorophyll a-b binding protein, chloroplastic	Lhb1B2	0.932945	5.22409e-15	116.58	GPS(0.933)GS(0.067)PWYGSDR	3	2.6373	5	0.946	1.029	0.873	0.976	1.216	0.944	0.876738	0.984689	0.829848	1.06087	1.0955	1.16256	1.233	0.020784
Cellular Component	GO:0031975	4	envelope	0.00139463	Q9SRH5	95	1.253	Q3	S	Mitochondrial outer membrane protein porin 1	VDAC1	0.995462	7.47436e-05	77.899	S(0.004)IFS(0.995)FKVPDQNSGK	3	-3.4544	1	0.931	0.739	0.883	1.035	1.096	1.32	0.944219	0.780359	0.914079	1.03707	1.07136	1.19891	1.253	0.036417
Cellular Component	GO:0031975	4	envelope	0.00139463	Q9S7H1	78	0.738	Q1	S	Photosystem I reaction center subunit II-1, chloroplastic	psaD1	0.993769	3.56501e-29	110.13	EAPVGFTPPQLDPNT(0.006)PS(0.994)PIFAGSTGGLLR	3	1.026	1	1.309	1.172	1.139	0.787	0.902	0.803	1.19	1.19106	1.10368	0.755278	0.955508	0.859743	0.738	0.0131616
Cellular Component	GO:0031975	4	envelope	0.00139463	P27521	27	0.794	Q2	S	Chlorophyll a-b binding protein 4, chloroplastic	LHCA4	0.990797	0.00211842	83.278	FLTGS(0.009)S(0.991)GR	2	0.66763	1	1.072	1.158	1.148	0.917	0.924	0.835	0.984389	1.17206	1.2265	0.972428	0.836199	0.87618	0.794	0.046821
Cellular Component	GO:0031975	4	envelope	0.00139463	P27521	35	0.68	Q1	S	Chlorophyll a-b binding protein 4, chloroplastic	LHCA4	0.876599	3.10596e-07	91.993	DLS(0.877)FT(0.123)SIGSSAK	3	-0.088141	1	1.295	1.263	1.071	0.727	0.993	0.75	1.18916	1.27834	1.14423	0.770944	0.898643	0.786988	0.68	0.0026233
Cellular Component	GO:0031975	4	envelope	0.00139463	P27521	47	0.7	Q1	S	Chlorophyll a-b binding protein 4, chloroplastic	LHCA4	0.965147	0.000310576	78.324	T(0.006)S(0.029)S(0.965)FKVEAK	3	-0.57731	1	1.217	1.213	1.14	0.774	1.008	0.727	1.11754	1.22773	1.21795	0.820785	0.912217	0.762854	0.7	0.0039643
Cellular Component	GO:0031975	4	envelope	0.00139463	P10797	113	1.269	Q3	T	Ribulose bisphosphate carboxylase small chain 2B, chloroplastic	RBCS-2B	0.813404	1.33392e-05	83.964	EHGNT(0.813)PGY(0.093)Y(0.093)DGR	3	1.0205	2	0.916	0.886	0.946	1.111	1.134	0.987	0.854478	0.880716	0.885768	1.14183	1.14894	1.03459	1.269	0.0026815
Cellular Component	GO:0031975	4	envelope	0.00139463	Q9ZTZ7	120	1.45	Q4	S	K(+) efflux antiporter 1, chloroplastic	KEA1	0.854026	2.0238e-59	164.2	IGES(0.001)S(0.011)ES(0.854)S(0.133)DETEATDLK	3	2.8246	1	0.905	0.859	0.811	1.312	1.029	1.062	0.833333	0.832364	0.786615	1.31992	1.04786	1.18925	1.45	0.0060833
Cellular Component	GO:0031975	4	envelope	0.00139463	Q9S831	102	0.823	Q2	S	Photosystem I reaction center subunit IV A, chloroplastic	PSAE1	1	5.24351e-37	156.73	NVGS(1)VVAVDQDPK	2	-0.05733	2	1.187	1.11	1.085	0.908	0.832	0.976	1.12512	1.16597	1.07319	0.860664	0.872117	1.03719	0.823	0.037996
Cellular Component	GO:0031975	4	envelope	0.00139463	Q9C8P0	49	1.351	Q4	S	Dihydrolipoyllysine-residue acetyltransferase component 5 of pyruvate dehydrogenase complex, chloroplastic	EMB3003	0.971783	5.70703e-10	101.78	EIFMPALS(0.009)S(0.972)T(0.019)MTEGK	3	-0.5459	1	0.872	0.847	0.819	1.092	1.224	1.107	0.863366	0.841112	0.839139	1.04498	1.22523	1.16526	1.351	0.0033627
Cellular Component	GO:0005773	8	vacuole	0.129517	Q9SRH5	95	1.253	Q3	S	Mitochondrial outer membrane protein porin 1	VDAC1	0.995462	7.47436e-05	77.899	S(0.004)IFS(0.995)FKVPDQNSGK	3	-3.4544	1	0.931	0.739	0.883	1.035	1.096	1.32	0.944219	0.780359	0.914079	1.03707	1.07136	1.19891	1.253	0.036417
Cellular Component	GO:0005773	8	vacuole	0.129517	Q9LKR3	665	1.8	Q4	S	Mediator of RNA polymerase II transcription subunit 37a	MED37A	1	9.3472e-251	279.16	SGGAPGGAGGESSTEEEDES(1)HDEL	2	0.87466	2	0.53	0.902	0.686	1.39	1.352	0.989	0.493942	0.860687	0.721346	1.31008	1.4098	1.01749	1.8	0.034215
Cellular Component	GO:0005773	8	vacuole	0.129517	O80852	79	0.798	Q2	S	Glutathione S-transferase F9	GSTF9	0.999517	1.25384e-11	112.5	YRS(1)QGPDLLGK	3	-0.38946	1	1.053	1.012	1.03	0.888	1	1.065	1.19523	1.09881	1.10634	0.833803	0.923361	0.955157	0.798	0.0097435
Cellular Component	GO:0005773	8	vacuole	0.129517	Q9M1P5	147	0.745	Q1	S	ADP-ribosylation factor A1E	T17J13.250	1	0.00993262	50.473	LGLHS(1)LR	3	-0.11663	1	1.273	1.094	1.094	0.973	0.764	0.919	1.30164	1.12667	1.094	1.00206	0.767839	0.853296	0.745	0.034137
Cellular Component	GO:0005773	8	vacuole	0.129517	Q9C5X3	596	0.833	Q2	S	SNARE-interacting protein KEULE	KEU	0.925329	0.00505223	60.892	HAS(0.925)S(0.075)DFR	3	1.0735	2	1.102	1.077	0.987	1.019	0.952	0.914	1.13142	1.14941	1.04444	1.03138	0.869406	0.870476	0.833	0.044817
Cellular Component	GO:0005773	8	vacuole	0.129517	O23550	45	0.793	Q2	S	Protein FIP2	FIP2	0.95695	0.0073753	54.806	FS(0.008)GGY(0.017)S(0.957)DS(0.018)PR	2	-2.3619	1	0.795	0.899	1.141	1.05	1.08	1.003	1.19729	1.10714	1.12525	0.935829	0.838509	0.944444	0.793	0.0066246
Cellular Component	GO:0005773	8	vacuole	0.129517	Q9LQ55	879	1.355	Q4	S	Dynamin-2B	DRP2B	0.998029	0.00261005	63.624	Y(0.002)GSGGHS(0.998)R	3	1.2537	2	0.777	0.794	0.9	1.122	1.294	1.04	0.792857	0.807731	0.910931	1.11089	1.29271	1	1.355	0.025357
Cellular Component	GO:1990904	3	ribonucleoprotein complex	0.100709	P92964	177	1.259	Q3	S	Serine/arginine-rich splicing factor RS31	RS31	1	0.00836275	58.246	NGGRS(1)PRR	3	0.32722	13	0.937	0.822	0.955	1.048	1.081	1.157	0.937	0.754821	0.967579	1.0793	1.14392	1.12439	1.259	0.041864
Cellular Component	GO:1990904	3	ribonucleoprotein complex	0.100709	Q0WW84	393	0.706	Q1	S	Polyadenylate-binding protein RBP47B	RBP47B	0.997888	0.0016654	62.338	LS(0.002)WGRS(0.998)PNK	3	-0.32393	1	1.12	1.246	1.145	0.837	0.785	0.962	1.22137	1.30063	1.08944	0.791864	0.725508	1.03108	0.706	0.038524
Cellular Component	GO:1990904	3	ribonucleoprotein complex	0.100709	P36212	67	0.808	Q2	S	50S ribosomal protein L12-3, chloroplastic	RPL12C	0.999567	9.28456e-29	131.56	IGS(1)EISSLTLEEAR	3	-0.22076	1	1.309	1.149	1.019	0.827	0.974	0.822	1.16356	1.18454	1.02618	0.897937	0.98583	0.841351	0.808	0.02946
Cellular Component	GO:1990904	3	ribonucleoprotein complex	0.100709	Q0WPK4	200	1.282	Q3	S	Protein PAT1 homolog	PAT1	0.99942	8.96851e-30	136.46	SSFVS(0.999)YPPPGSISPDQR	2	0.71314	3	0.895	1.061	0.912	1.111	0.987	1.037	0.951116	0.862602	0.841328	1.11323	1.15981	1.13086	1.282	0.0031388
Cellular Component	GO:1990904	3	ribonucleoprotein complex	0.100709	P10797	113	1.269	Q3	T	Ribulose bisphosphate carboxylase small chain 2B, chloroplastic	RBCS-2B	0.813404	1.33392e-05	83.964	EHGNT(0.813)PGY(0.093)Y(0.093)DGR	3	1.0205	2	0.916	0.886	0.946	1.111	1.134	0.987	0.854478	0.880716	0.885768	1.14183	1.14894	1.03459	1.269	0.0026815
Cellular Component	GO:1990904	3	ribonucleoprotein complex	0.100709	Q42404	422	0.831	Q2	S	U1 small nuclear ribonucleoprotein 70 kDa	RNU1	0.998493	6.98551e-06	102.33	SES(0.998)REY(0.001)VR	2	0.46613	3	0.93	0.976	1.082	1.023	0.966	1.038	1.07514	1.14152	1.082	0.984601	0.882192	0.875211	0.831	0.0119153
Cellular Component	GO:1990904	3	ribonucleoprotein complex	0.100709	Q9C8P0	49	1.351	Q4	S	Dihydrolipoyllysine-residue acetyltransferase component 5 of pyruvate dehydrogenase complex, chloroplastic	EMB3003	0.971783	5.70703e-10	101.78	EIFMPALS(0.009)S(0.972)T(0.019)MTEGK	3	-0.5459	1	0.872	0.847	0.819	1.092	1.224	1.107	0.863366	0.841112	0.839139	1.04498	1.22523	1.16526	1.351	0.0033627
Cellular Component	GO:0031976	10	plastid thylakoid	0.00433652	Q39141	44	1.233	Q3	S	Chlorophyll a-b binding protein, chloroplastic	Lhb1B2	0.932945	5.22409e-15	116.58	GPS(0.933)GS(0.067)PWYGSDR	3	2.6373	5	0.946	1.029	0.873	0.976	1.216	0.944	0.876738	0.984689	0.829848	1.06087	1.0955	1.16256	1.233	0.020784
Cellular Component	GO:0031976	10	plastid thylakoid	0.00433652	Q9ZST4	115	1.312	Q4	S	Nitrogen regulatory protein P-II homolog	GLB1	0.833139	0.000116346	79.875	GFGAQGGS(0.833)T(0.167)ER	2	0.73919	1	0.867	0.882	0.853	1.16	1.06	1.16	0.869609	0.899083	0.842053	1.17409	1.07287	1.17886	1.312	0.0016812
Cellular Component	GO:0031976	10	plastid thylakoid	0.00433652	Q9S7H1	78	0.738	Q1	S	Photosystem I reaction center subunit II-1, chloroplastic	psaD1	0.993769	3.56501e-29	110.13	EAPVGFTPPQLDPNT(0.006)PS(0.994)PIFAGSTGGLLR	3	1.026	1	1.309	1.172	1.139	0.787	0.902	0.803	1.19	1.19106	1.10368	0.755278	0.955508	0.859743	0.738	0.0131616
Cellular Component	GO:0031976	10	plastid thylakoid	0.00433652	P27521	27	0.794	Q2	S	Chlorophyll a-b binding protein 4, chloroplastic	LHCA4	0.990797	0.00211842	83.278	FLTGS(0.009)S(0.991)GR	2	0.66763	1	1.072	1.158	1.148	0.917	0.924	0.835	0.984389	1.17206	1.2265	0.972428	0.836199	0.87618	0.794	0.046821
Cellular Component	GO:0031976	10	plastid thylakoid	0.00433652	P27521	35	0.68	Q1	S	Chlorophyll a-b binding protein 4, chloroplastic	LHCA4	0.876599	3.10596e-07	91.993	DLS(0.877)FT(0.123)SIGSSAK	3	-0.088141	1	1.295	1.263	1.071	0.727	0.993	0.75	1.18916	1.27834	1.14423	0.770944	0.898643	0.786988	0.68	0.0026233
Cellular Component	GO:0031976	10	plastid thylakoid	0.00433652	P27521	47	0.7	Q1	S	Chlorophyll a-b binding protein 4, chloroplastic	LHCA4	0.965147	0.000310576	78.324	T(0.006)S(0.029)S(0.965)FKVEAK	3	-0.57731	1	1.217	1.213	1.14	0.774	1.008	0.727	1.11754	1.22773	1.21795	0.820785	0.912217	0.762854	0.7	0.0039643
Cellular Component	GO:0031976	10	plastid thylakoid	0.00433652	P36212	67	0.808	Q2	S	50S ribosomal protein L12-3, chloroplastic	RPL12C	0.999567	9.28456e-29	131.56	IGS(1)EISSLTLEEAR	3	-0.22076	1	1.309	1.149	1.019	0.827	0.974	0.822	1.16356	1.18454	1.02618	0.897937	0.98583	0.841351	0.808	0.02946
Cellular Component	GO:0031976	10	plastid thylakoid	0.00433652	P19366	135	1.347	Q4	S	ATP synthase subunit beta, chloroplastic	atpB	1	4.65379e-14	119.25	S(1)APAFIELDTK	3	-0.5909	1	0.935	0.893	0.84	1.055	1.285	0.955	0.868152	0.876349	0.814743	1.08763	1.36123	0.998954	1.347	0.038096
Cellular Component	GO:0031976	10	plastid thylakoid	0.00433652	Q9S831	102	0.823	Q2	S	Photosystem I reaction center subunit IV A, chloroplastic	PSAE1	1	5.24351e-37	156.73	NVGS(1)VVAVDQDPK	2	-0.05733	2	1.187	1.11	1.085	0.908	0.832	0.976	1.12512	1.16597	1.07319	0.860664	0.872117	1.03719	0.823	0.037996
Cellular Component	GO:0009570	11	chloroplast stroma	0.000322308	O80852	79	0.798	Q2	S	Glutathione S-transferase F9	GSTF9	0.999517	1.25384e-11	112.5	YRS(1)QGPDLLGK	3	-0.38946	1	1.053	1.012	1.03	0.888	1	1.065	1.19523	1.09881	1.10634	0.833803	0.923361	0.955157	0.798	0.0097435
Cellular Component	GO:0009570	11	chloroplast stroma	0.000322308	Q9M1Y7	95	1.401	Q4	S	Uncharacterized protein F24G16.140	F24G16.140	0.90236	2.96085e-05	82.663	FDS(0.902)DEDT(0.066)T(0.023)T(0.008)T(0.001)GLR	2	-0.58515	1	0.794	1.023	0.86	1.232	0.973	1.094	0.736549	0.817746	0.931744	1.35683	0.968159	1.15767	1.401	0.049024
Cellular Component	GO:0009570	11	chloroplast stroma	0.000322308	O49299	123	0.77	Q2	S	Probable phosphoglucomutase, cytoplasmic 1	At1g23190	0.99978	2.8675e-149	220.52	ATGAFILTAS(1)HNPGGPTEDFGIK	3	1.4034	4	1.052	1.099	1.204	0.921	0.857	0.928	1.13362	1.12718	1.17808	0.929364	0.869168	0.849039	0.77	0.00099974
Cellular Component	GO:0009570	11	chloroplast stroma	0.000322308	O49299	121	0.629	Q1	T	Probable phosphoglucomutase, cytoplasmic 1	At1g23190	0.807054	4.40743e-12	90.397	AT(0.013)GAFILT(0.807)AS(0.18)HNPGGPTEDFGIK	5	-0.35286	1	1.15	1.138	1.392	0.716	0.734	0.988	1.23922	1.16718	1.36204	0.722503	0.744422	0.903934	0.629	0.0050158
Cellular Component	GO:0009570	11	chloroplast stroma	0.000322308	P36212	67	0.808	Q2	S	50S ribosomal protein L12-3, chloroplastic	RPL12C	0.999567	9.28456e-29	131.56	IGS(1)EISSLTLEEAR	3	-0.22076	1	1.309	1.149	1.019	0.827	0.974	0.822	1.16356	1.18454	1.02618	0.897937	0.98583	0.841351	0.808	0.02946
Cellular Component	GO:0009570	11	chloroplast stroma	0.000322308	Q39141	44	1.233	Q3	S	Chlorophyll a-b binding protein, chloroplastic	Lhb1B2	0.932945	5.22409e-15	116.58	GPS(0.933)GS(0.067)PWYGSDR	3	2.6373	5	0.946	1.029	0.873	0.976	1.216	0.944	0.876738	0.984689	0.829848	1.06087	1.0955	1.16256	1.233	0.020784
Cellular Component	GO:0009570	11	chloroplast stroma	0.000322308	Q9S7H1	78	0.738	Q1	S	Photosystem I reaction center subunit II-1, chloroplastic	psaD1	0.993769	3.56501e-29	110.13	EAPVGFTPPQLDPNT(0.006)PS(0.994)PIFAGSTGGLLR	3	1.026	1	1.309	1.172	1.139	0.787	0.902	0.803	1.19	1.19106	1.10368	0.755278	0.955508	0.859743	0.738	0.0131616
Cellular Component	GO:0009570	11	chloroplast stroma	0.000322308	P27521	27	0.794	Q2	S	Chlorophyll a-b binding protein 4, chloroplastic	LHCA4	0.990797	0.00211842	83.278	FLTGS(0.009)S(0.991)GR	2	0.66763	1	1.072	1.158	1.148	0.917	0.924	0.835	0.984389	1.17206	1.2265	0.972428	0.836199	0.87618	0.794	0.046821
Cellular Component	GO:0009570	11	chloroplast stroma	0.000322308	P27521	35	0.68	Q1	S	Chlorophyll a-b binding protein 4, chloroplastic	LHCA4	0.876599	3.10596e-07	91.993	DLS(0.877)FT(0.123)SIGSSAK	3	-0.088141	1	1.295	1.263	1.071	0.727	0.993	0.75	1.18916	1.27834	1.14423	0.770944	0.898643	0.786988	0.68	0.0026233
Cellular Component	GO:0009570	11	chloroplast stroma	0.000322308	P27521	47	0.7	Q1	S	Chlorophyll a-b binding protein 4, chloroplastic	LHCA4	0.965147	0.000310576	78.324	T(0.006)S(0.029)S(0.965)FKVEAK	3	-0.57731	1	1.217	1.213	1.14	0.774	1.008	0.727	1.11754	1.22773	1.21795	0.820785	0.912217	0.762854	0.7	0.0039643
Cellular Component	GO:0009570	11	chloroplast stroma	0.000322308	Q9SMT7	464	1.4	Q4	T	Oxalate--CoA ligase	AAE3	0.944742	8.21357e-08	97.631	EGT(0.055)T(0.945)VTEEDIK	2	0.44766	1	0.735	0.92	0.73	1.253	1.13	1.171	0.781084	0.905512	0.77167	1.16126	1.13797	1.14244	1.4	0.022535
Cellular Component	GO:0009570	11	chloroplast stroma	0.000322308	P10797	113	1.269	Q3	T	Ribulose bisphosphate carboxylase small chain 2B, chloroplastic	RBCS-2B	0.813404	1.33392e-05	83.964	EHGNT(0.813)PGY(0.093)Y(0.093)DGR	3	1.0205	2	0.916	0.886	0.946	1.111	1.134	0.987	0.854478	0.880716	0.885768	1.14183	1.14894	1.03459	1.269	0.0026815
Cellular Component	GO:0009570	11	chloroplast stroma	0.000322308	Q9S831	102	0.823	Q2	S	Photosystem I reaction center subunit IV A, chloroplastic	PSAE1	1	5.24351e-37	156.73	NVGS(1)VVAVDQDPK	2	-0.05733	2	1.187	1.11	1.085	0.908	0.832	0.976	1.12512	1.16597	1.07319	0.860664	0.872117	1.03719	0.823	0.037996
Cellular Component	GO:0009570	11	chloroplast stroma	0.000322308	Q9C8P0	49	1.351	Q4	S	Dihydrolipoyllysine-residue acetyltransferase component 5 of pyruvate dehydrogenase complex, chloroplastic	EMB3003	0.971783	5.70703e-10	101.78	EIFMPALS(0.009)S(0.972)T(0.019)MTEGK	3	-0.5459	1	0.872	0.847	0.819	1.092	1.224	1.107	0.863366	0.841112	0.839139	1.04498	1.22523	1.16526	1.351	0.0033627
Cellular Component	GO:0005783	8	endoplasmic reticulum	0.0176835	Q9LKR3	665	1.8	Q4	S	Mediator of RNA polymerase II transcription subunit 37a	MED37A	1	9.3472e-251	279.16	SGGAPGGAGGESSTEEEDES(1)HDEL	2	0.87466	2	0.53	0.902	0.686	1.39	1.352	0.989	0.493942	0.860687	0.721346	1.31008	1.4098	1.01749	1.8	0.034215
Cellular Component	GO:0005783	8	endoplasmic reticulum	0.0176835	Q9S814	655	0.823	Q2	S	Ethylene-insensitive protein 2	EIN2	0.980472	3.85268e-05	81.884	SLSGEGGS(0.98)GT(0.336)GS(0.677)LS(0.006)R	2	-0.32185	2	1.154	0.966	1.022	0.912	1	1.009	1.1517	1.06271	1.12431	0.878613	0.969932	0.900089	0.823	0.0069387
Cellular Component	GO:0005783	8	endoplasmic reticulum	0.0176835	Q9S814	645	0.819	Q2	S	Ethylene-insensitive protein 2	EIN2	1	2.9411e-130	220.52	AAPTSNFTVGSDGPPS(1)FR	2	0.64308	5	1.013	1.092	1.025	0.984	0.972	0.947	1.01098	1.20132	1.12761	0.947977	0.942774	0.844781	0.819	0.034201
Cellular Component	GO:0005783	8	endoplasmic reticulum	0.0176835	P98204	27	0.796	Q2	S	Phospholipid-transporting ATPase 1	ALA1	0.813149	0.0136285	46.069	WS(0.991)VS(0.196)S(0.813)KDNK	3	-0.19491	1	1.099	1.035	1.122	0.903	0.909	0.999	1.21035	0.974576	1.20128	0.901198	0.844011	0.950523	0.796	0.0467
Cellular Component	GO:0005783	8	endoplasmic reticulum	0.0176835	P98204	24	0.796	Q2	S	Phospholipid-transporting ATPase 1	ALA1	0.991053	0.0136285	46.069	WS(0.991)VS(0.196)S(0.813)KDNK	3	-0.19491	1	1.099	1.035	1.122	0.903	0.909	0.999	1.21035	0.974576	1.20128	0.901198	0.844011	0.950523	0.796	0.0467
Cellular Component	GO:0005783	8	endoplasmic reticulum	0.0176835	A0A1P8AUN1	520	0.832	Q2	S	Dolichyl-diphosphooligosaccharide--protein glycosyltransferase subunit 1	At1g76400	0.927115	0.0124419	44.543	KS(0.927)T(0.056)DS(0.017)LLK	3	1.3242	1	1.086	1.034	1.085	0.907	0.959	0.985	1.08709	1.11543	1.12435	0.934089	0.863964	0.968535	0.832	0.0062235
Cellular Component	GO:0005783	8	endoplasmic reticulum	0.0176835	P18064	15	0.764	Q1	T	Guanine nucleotide-binding protein alpha-1 subunit	GPA1	0.999862	2.2917e-110	213.44	HHTEDT(1)DENTQAAEIER	3	-0.42037	2	1.124	1.115	1.172	0.913	0.879	0.868	1.20472	1.03818	1.15015	0.917588	0.904321	0.770186	0.764	0.0191973
Cellular Component	GO:0005783	8	endoplasmic reticulum	0.0176835	Q9FF75	54	0.797	Q2	S	SUN domain-containing protein 1	SUN1	1	0.00245786	52.172	DLS(1)RGEAT(1)LDR	2	-0.21128	2	1.088	0.971	1.111	0.989	0.964	0.923	1.19168	1.06703	1.15369	1.00406	0.935015	0.78022	0.797	0.047541
Cellular Component	GO:0005783	8	endoplasmic reticulum	0.0176835	Q9FGK9	140	0.797	Q2	S	Protein transport protein SEC16A homolog	MAG5	0.989028	9.69436e-11	94.281	ESNIVDGS(0.011)GS(0.989)PGVK	3	1.2451	4	1.064	1.183	1.125	0.841	0.919	0.93	1.064	1.18418	1.13065	0.82613	0.913519	0.954825	0.797	0.0126766
Cellular Component	GO:0042175	5	nuclear outer membrane-endoplasmic reticulum membrane network	0.0673836	Q9S814	655	0.823	Q2	S	Ethylene-insensitive protein 2	EIN2	0.980472	3.85268e-05	81.884	SLSGEGGS(0.98)GT(0.336)GS(0.677)LS(0.006)R	2	-0.32185	2	1.154	0.966	1.022	0.912	1	1.009	1.1517	1.06271	1.12431	0.878613	0.969932	0.900089	0.823	0.0069387
Cellular Component	GO:0042175	5	nuclear outer membrane-endoplasmic reticulum membrane network	0.0673836	Q9S814	645	0.819	Q2	S	Ethylene-insensitive protein 2	EIN2	1	2.9411e-130	220.52	AAPTSNFTVGSDGPPS(1)FR	2	0.64308	5	1.013	1.092	1.025	0.984	0.972	0.947	1.01098	1.20132	1.12761	0.947977	0.942774	0.844781	0.819	0.034201
Cellular Component	GO:0042175	5	nuclear outer membrane-endoplasmic reticulum membrane network	0.0673836	P98204	27	0.796	Q2	S	Phospholipid-transporting ATPase 1	ALA1	0.813149	0.0136285	46.069	WS(0.991)VS(0.196)S(0.813)KDNK	3	-0.19491	1	1.099	1.035	1.122	0.903	0.909	0.999	1.21035	0.974576	1.20128	0.901198	0.844011	0.950523	0.796	0.0467
Cellular Component	GO:0042175	5	nuclear outer membrane-endoplasmic reticulum membrane network	0.0673836	P98204	24	0.796	Q2	S	Phospholipid-transporting ATPase 1	ALA1	0.991053	0.0136285	46.069	WS(0.991)VS(0.196)S(0.813)KDNK	3	-0.19491	1	1.099	1.035	1.122	0.903	0.909	0.999	1.21035	0.974576	1.20128	0.901198	0.844011	0.950523	0.796	0.0467
Cellular Component	GO:0042175	5	nuclear outer membrane-endoplasmic reticulum membrane network	0.0673836	P18064	15	0.764	Q1	T	Guanine nucleotide-binding protein alpha-1 subunit	GPA1	0.999862	2.2917e-110	213.44	HHTEDT(1)DENTQAAEIER	3	-0.42037	2	1.124	1.115	1.172	0.913	0.879	0.868	1.20472	1.03818	1.15015	0.917588	0.904321	0.770186	0.764	0.0191973
Cellular Component	GO:0042175	5	nuclear outer membrane-endoplasmic reticulum membrane network	0.0673836	Q9FF75	54	0.797	Q2	S	SUN domain-containing protein 1	SUN1	1	0.00245786	52.172	DLS(1)RGEAT(1)LDR	2	-0.21128	2	1.088	0.971	1.111	0.989	0.964	0.923	1.19168	1.06703	1.15369	1.00406	0.935015	0.78022	0.797	0.047541
Cellular Component	GO:0005938	9	cell cortex	0.176269	Q9FQ24	180	1.261	Q3	S	Protein TONNEAU 1b	TON1B	0.984207	0.00236382	49.333	S(0.001)S(0.001)AS(0.013)DS(0.984)LPHQR	3	1.5737	1	0.834	0.806	0.916	1.17	1.192	1.031	0.823297	0.906637	0.88417	1.09346	1.21881	0.983779	1.261	0.028516
Cellular Component	GO:0005938	9	cell cortex	0.176269	Q9C9X0	474	0.774	Q2	Y	Microtubule-associated protein 70-1	MAP70.1	0.780066	0.0217377	44.543	GPGNY(0.78)S(0.22)FNK	2	-2.7621	1	1.173	1.049	1.032	0.981	0.939	0.894	1.26129	1.12193	1.09091	0.765211	0.981191	0.944034	0.774	0.043619
Cellular Component	GO:0005874	11	microtubule	0.136445	Q9SJ62	89	0.554	Q1	S	Protein WVD2-like 4	WDL4	0.975504	8.79136e-05	84.507	SGT(0.001)FS(0.024)RS(0.976)PR	3	1.7216	1	1.421	1.278	1.278	0.777	0.595	0.838	1.41252	1.4044	1.18006	0.771599	0.641164	0.800382	0.554	0.0028196
Cellular Component	GO:0005874	11	microtubule	0.136445	Q9C9X0	474	0.774	Q2	Y	Microtubule-associated protein 70-1	MAP70.1	0.780066	0.0217377	44.543	GPGNY(0.78)S(0.22)FNK	2	-2.7621	1	1.173	1.049	1.032	0.981	0.939	0.894	1.26129	1.12193	1.09091	0.765211	0.981191	0.944034	0.774	0.043619
Cellular Component	GO:0005874	11	microtubule	0.136445	Q9LQ55	879	1.355	Q4	S	Dynamin-2B	DRP2B	0.998029	0.00261005	63.624	Y(0.002)GSGGHS(0.998)R	3	1.2537	2	0.777	0.794	0.9	1.122	1.294	1.04	0.792857	0.807731	0.910931	1.11089	1.29271	1	1.355	0.025357
Cellular Component	GO:0098796	4	membrane protein complex	0.00569319	Q39141	44	1.233	Q3	S	Chlorophyll a-b binding protein, chloroplastic	Lhb1B2	0.932945	5.22409e-15	116.58	GPS(0.933)GS(0.067)PWYGSDR	3	2.6373	5	0.946	1.029	0.873	0.976	1.216	0.944	0.876738	0.984689	0.829848	1.06087	1.0955	1.16256	1.233	0.020784
Cellular Component	GO:0098796	4	membrane protein complex	0.00569319	Q9SRH5	95	1.253	Q3	S	Mitochondrial outer membrane protein porin 1	VDAC1	0.995462	7.47436e-05	77.899	S(0.004)IFS(0.995)FKVPDQNSGK	3	-3.4544	1	0.931	0.739	0.883	1.035	1.096	1.32	0.944219	0.780359	0.914079	1.03707	1.07136	1.19891	1.253	0.036417
Cellular Component	GO:0098796	4	membrane protein complex	0.00569319	Q9S7H1	78	0.738	Q1	S	Photosystem I reaction center subunit II-1, chloroplastic	psaD1	0.993769	3.56501e-29	110.13	EAPVGFTPPQLDPNT(0.006)PS(0.994)PIFAGSTGGLLR	3	1.026	1	1.309	1.172	1.139	0.787	0.902	0.803	1.19	1.19106	1.10368	0.755278	0.955508	0.859743	0.738	0.0131616
Cellular Component	GO:0098796	4	membrane protein complex	0.00569319	P27521	27	0.794	Q2	S	Chlorophyll a-b binding protein 4, chloroplastic	LHCA4	0.990797	0.00211842	83.278	FLTGS(0.009)S(0.991)GR	2	0.66763	1	1.072	1.158	1.148	0.917	0.924	0.835	0.984389	1.17206	1.2265	0.972428	0.836199	0.87618	0.794	0.046821
Cellular Component	GO:0098796	4	membrane protein complex	0.00569319	P27521	35	0.68	Q1	S	Chlorophyll a-b binding protein 4, chloroplastic	LHCA4	0.876599	3.10596e-07	91.993	DLS(0.877)FT(0.123)SIGSSAK	3	-0.088141	1	1.295	1.263	1.071	0.727	0.993	0.75	1.18916	1.27834	1.14423	0.770944	0.898643	0.786988	0.68	0.0026233
Cellular Component	GO:0098796	4	membrane protein complex	0.00569319	P27521	47	0.7	Q1	S	Chlorophyll a-b binding protein 4, chloroplastic	LHCA4	0.965147	0.000310576	78.324	T(0.006)S(0.029)S(0.965)FKVEAK	3	-0.57731	1	1.217	1.213	1.14	0.774	1.008	0.727	1.11754	1.22773	1.21795	0.820785	0.912217	0.762854	0.7	0.0039643
Cellular Component	GO:0098796	4	membrane protein complex	0.00569319	P19366	135	1.347	Q4	S	ATP synthase subunit beta, chloroplastic	atpB	1	4.65379e-14	119.25	S(1)APAFIELDTK	3	-0.5909	1	0.935	0.893	0.84	1.055	1.285	0.955	0.868152	0.876349	0.814743	1.08763	1.36123	0.998954	1.347	0.038096
Cellular Component	GO:0098796	4	membrane protein complex	0.00569319	Q9S831	102	0.823	Q2	S	Photosystem I reaction center subunit IV A, chloroplastic	PSAE1	1	5.24351e-37	156.73	NVGS(1)VVAVDQDPK	2	-0.05733	2	1.187	1.11	1.085	0.908	0.832	0.976	1.12512	1.16597	1.07319	0.860664	0.872117	1.03719	0.823	0.037996
Cellular Component	GO:0098796	4	membrane protein complex	0.00569319	P18064	15	0.764	Q1	T	Guanine nucleotide-binding protein alpha-1 subunit	GPA1	0.999862	2.2917e-110	213.44	HHTEDT(1)DENTQAAEIER	3	-0.42037	2	1.124	1.115	1.172	0.913	0.879	0.868	1.20472	1.03818	1.15015	0.917588	0.904321	0.770186	0.764	0.0191973
Cellular Component	GO:0030863	11	cortical cytoskeleton	0.0379511	Q9FQ24	180	1.261	Q3	S	Protein TONNEAU 1b	TON1B	0.984207	0.00236382	49.333	S(0.001)S(0.001)AS(0.013)DS(0.984)LPHQR	3	1.5737	1	0.834	0.806	0.916	1.17	1.192	1.031	0.823297	0.906637	0.88417	1.09346	1.21881	0.983779	1.261	0.028516
Cellular Component	GO:0030863	11	cortical cytoskeleton	0.0379511	Q9C9X0	474	0.774	Q2	Y	Microtubule-associated protein 70-1	MAP70.1	0.780066	0.0217377	44.543	GPGNY(0.78)S(0.22)FNK	2	-2.7621	1	1.173	1.049	1.032	0.981	0.939	0.894	1.26129	1.12193	1.09091	0.765211	0.981191	0.944034	0.774	0.043619
Cellular Component	GO:0042651	9	thylakoid membrane	0.00978229	Q39141	44	1.233	Q3	S	Chlorophyll a-b binding protein, chloroplastic	Lhb1B2	0.932945	5.22409e-15	116.58	GPS(0.933)GS(0.067)PWYGSDR	3	2.6373	5	0.946	1.029	0.873	0.976	1.216	0.944	0.876738	0.984689	0.829848	1.06087	1.0955	1.16256	1.233	0.020784
Cellular Component	GO:0042651	9	thylakoid membrane	0.00978229	Q9S7H1	78	0.738	Q1	S	Photosystem I reaction center subunit II-1, chloroplastic	psaD1	0.993769	3.56501e-29	110.13	EAPVGFTPPQLDPNT(0.006)PS(0.994)PIFAGSTGGLLR	3	1.026	1	1.309	1.172	1.139	0.787	0.902	0.803	1.19	1.19106	1.10368	0.755278	0.955508	0.859743	0.738	0.0131616
Cellular Component	GO:0042651	9	thylakoid membrane	0.00978229	P27521	27	0.794	Q2	S	Chlorophyll a-b binding protein 4, chloroplastic	LHCA4	0.990797	0.00211842	83.278	FLTGS(0.009)S(0.991)GR	2	0.66763	1	1.072	1.158	1.148	0.917	0.924	0.835	0.984389	1.17206	1.2265	0.972428	0.836199	0.87618	0.794	0.046821
Cellular Component	GO:0042651	9	thylakoid membrane	0.00978229	P27521	35	0.68	Q1	S	Chlorophyll a-b binding protein 4, chloroplastic	LHCA4	0.876599	3.10596e-07	91.993	DLS(0.877)FT(0.123)SIGSSAK	3	-0.088141	1	1.295	1.263	1.071	0.727	0.993	0.75	1.18916	1.27834	1.14423	0.770944	0.898643	0.786988	0.68	0.0026233
Cellular Component	GO:0042651	9	thylakoid membrane	0.00978229	P27521	47	0.7	Q1	S	Chlorophyll a-b binding protein 4, chloroplastic	LHCA4	0.965147	0.000310576	78.324	T(0.006)S(0.029)S(0.965)FKVEAK	3	-0.57731	1	1.217	1.213	1.14	0.774	1.008	0.727	1.11754	1.22773	1.21795	0.820785	0.912217	0.762854	0.7	0.0039643
Cellular Component	GO:0042651	9	thylakoid membrane	0.00978229	P36212	67	0.808	Q2	S	50S ribosomal protein L12-3, chloroplastic	RPL12C	0.999567	9.28456e-29	131.56	IGS(1)EISSLTLEEAR	3	-0.22076	1	1.309	1.149	1.019	0.827	0.974	0.822	1.16356	1.18454	1.02618	0.897937	0.98583	0.841351	0.808	0.02946
Cellular Component	GO:0042651	9	thylakoid membrane	0.00978229	P19366	135	1.347	Q4	S	ATP synthase subunit beta, chloroplastic	atpB	1	4.65379e-14	119.25	S(1)APAFIELDTK	3	-0.5909	1	0.935	0.893	0.84	1.055	1.285	0.955	0.868152	0.876349	0.814743	1.08763	1.36123	0.998954	1.347	0.038096
Cellular Component	GO:0042651	9	thylakoid membrane	0.00978229	Q9S831	102	0.823	Q2	S	Photosystem I reaction center subunit IV A, chloroplastic	PSAE1	1	5.24351e-37	156.73	NVGS(1)VVAVDQDPK	2	-0.05733	2	1.187	1.11	1.085	0.908	0.832	0.976	1.12512	1.16597	1.07319	0.860664	0.872117	1.03719	0.823	0.037996
Cellular Component	GO:0016604	13	nuclear body	0.035597	P92964	177	1.259	Q3	S	Serine/arginine-rich splicing factor RS31	RS31	1	0.00836275	58.246	NGGRS(1)PRR	3	0.32722	13	0.937	0.822	0.955	1.048	1.081	1.157	0.937	0.754821	0.967579	1.0793	1.14392	1.12439	1.259	0.041864
Cellular Component	GO:0016604	13	nuclear body	0.035597	Q9C5J3	759	1.24	Q3	S	Protein RRC1	RRC1	0.942677	5.26825e-05	81.144	S(0.008)S(0.038)S(0.943)S(0.09)GS(0.921)DNT(0.001)GGITFK	2	-0.96346	1	0.838	0.897	0.964	1.069	1.066	1.15	0.822375	0.873418	0.97868	1.03285	1.05025	1.23258	1.24	0.047865
Cellular Component	GO:0016604	13	nuclear body	0.035597	Q9C5J3	762	1.206	Q3	S	Protein RRC1	RRC1	0.921145	1.01428e-14	108.6	S(0.008)S(0.038)S(0.943)S(0.09)GS(0.921)DNT(0.001)GGITFK	2	-0.96346	2	0.891	0.903	0.949	1.085	1.052	1.112	0.874387	0.87926	0.963452	1.04831	1.03645	1.19185	1.206	0.027219
Cellular Component	GO:0016604	13	nuclear body	0.035597	Q42404	422	0.831	Q2	S	U1 small nuclear ribonucleoprotein 70 kDa	RNU1	0.998493	6.98551e-06	102.33	SES(0.998)REY(0.001)VR	2	0.46613	3	0.93	0.976	1.082	1.023	0.966	1.038	1.07514	1.14152	1.082	0.984601	0.882192	0.875211	0.831	0.0119153
Cellular Component	GO:0036464	9	cytoplasmic ribonucleoprotein granule	0.0645296	Q0WW84	393	0.706	Q1	S	Polyadenylate-binding protein RBP47B	RBP47B	0.997888	0.0016654	62.338	LS(0.002)WGRS(0.998)PNK	3	-0.32393	1	1.12	1.246	1.145	0.837	0.785	0.962	1.22137	1.30063	1.08944	0.791864	0.725508	1.03108	0.706	0.038524
Cellular Component	GO:0036464	9	cytoplasmic ribonucleoprotein granule	0.0645296	Q0WPK4	200	1.282	Q3	S	Protein PAT1 homolog	PAT1	0.99942	8.96851e-30	136.46	SSFVS(0.999)YPPPGSISPDQR	2	0.71314	3	0.895	1.061	0.912	1.111	0.987	1.037	0.951116	0.862602	0.841328	1.11323	1.15981	1.13086	1.282	0.0031388
Cellular Component	GO:0009506	4	plasmodesma	0.0106643	O64517	166	1.606	Q4	S	Metacaspase-4	AMC4	0.998281	2.03891e-14	109.04	KEAEDEDES(0.998)EES(0.001)S(0.001)SR	3	-0.46765	3	0.497	0.897	0.798	1.25	1.307	1.115	0.546154	0.882006	0.798	1.23885	1.29663	1.03914	1.606	0.038263
Cellular Component	GO:0009506	4	plasmodesma	0.0106643	O80852	79	0.798	Q2	S	Glutathione S-transferase F9	GSTF9	0.999517	1.25384e-11	112.5	YRS(1)QGPDLLGK	3	-0.38946	1	1.053	1.012	1.03	0.888	1	1.065	1.19523	1.09881	1.10634	0.833803	0.923361	0.955157	0.798	0.0097435
Cellular Component	GO:0009506	4	plasmodesma	0.0106643	Q39241	117	0.711	Q1	S	Thioredoxin H5	TRX5	1	0.0383388	44.98	HGGLVAS(1)A	2	-2.99	1	0.95	1.083	0.94	1.092	0.969	0.979	1.10209	1.31114	1.26174	0.988235	0.785888	0.838185	0.711	0.0163588
Cellular Component	GO:0009506	4	plasmodesma	0.0106643	F4HXV6	765	0.799	Q2	S	Nuclear pore complex protein NUP155	NUP155	0.999872	1.22648e-21	124.87	NLFGAYSNGGES(1)ANKR	3	-0.48158	1	1.054	1.014	1.143	0.939	1.02	0.863	1.12848	1.03575	1.21338	0.915205	0.983607	0.800557	0.799	0.040717
Cellular Component	GO:0009506	4	plasmodesma	0.0106643	Q03250	105	1.295	Q3	S	Glycine-rich RNA-binding protein 7	RBG7	0.999469	1.1035e-195	260.44	S(0.999)GGGGGY(0.001)SGGGGSYGGGGGR	2	-0.56814	2	0.792	0.895	0.865	1.045	1.207	1.151	0.808989	0.909553	0.861554	1.0492	1.1998	1.09307	1.295	0.007745
Cellular Component	GO:0009506	4	plasmodesma	0.0106643	P18064	15	0.764	Q1	T	Guanine nucleotide-binding protein alpha-1 subunit	GPA1	0.999862	2.2917e-110	213.44	HHTEDT(1)DENTQAAEIER	3	-0.42037	2	1.124	1.115	1.172	0.913	0.879	0.868	1.20472	1.03818	1.15015	0.917588	0.904321	0.770186	0.764	0.0191973
Cellular Component	GO:0009506	4	plasmodesma	0.0106643	Q9LKR3	665	1.8	Q4	S	Mediator of RNA polymerase II transcription subunit 37a	MED37A	1	9.3472e-251	279.16	SGGAPGGAGGESSTEEEDES(1)HDEL	2	0.87466	2	0.53	0.902	0.686	1.39	1.352	0.989	0.493942	0.860687	0.721346	1.31008	1.4098	1.01749	1.8	0.034215
Cellular Component	GO:0009506	4	plasmodesma	0.0106643	Q9M1P5	147	0.745	Q1	S	ADP-ribosylation factor A1E	T17J13.250	1	0.00993262	50.473	LGLHS(1)LR	3	-0.11663	1	1.273	1.094	1.094	0.973	0.764	0.919	1.30164	1.12667	1.094	1.00206	0.767839	0.853296	0.745	0.034137
Cellular Component	GO:0009506	4	plasmodesma	0.0106643	Q9SMT7	464	1.4	Q4	T	Oxalate--CoA ligase	AAE3	0.944742	8.21357e-08	97.631	EGT(0.055)T(0.945)VTEEDIK	2	0.44766	1	0.735	0.92	0.73	1.253	1.13	1.171	0.781084	0.905512	0.77167	1.16126	1.13797	1.14244	1.4	0.022535
Cellular Component	GO:0009506	4	plasmodesma	0.0106643	Q6NPS1	978	0.813	Q2	S	At1g61690	At1g61690	1	0.000894977	57.197	RLQEGENPS(1)PEK	3	-0.48897	3	1.12	1.173	0.859	0.977	0.97	0.958	1.14402	1.01646	1.21671	0.869991	0.942663	0.931907	0.813	0.024561
Cellular Component	GO:0009506	4	plasmodesma	0.0106643	Q9LQ55	879	1.355	Q4	S	Dynamin-2B	DRP2B	0.998029	0.00261005	63.624	Y(0.002)GSGGHS(0.998)R	3	1.2537	2	0.777	0.794	0.9	1.122	1.294	1.04	0.792857	0.807731	0.910931	1.11089	1.29271	1	1.355	0.025357
Cellular Component	GO:0015630	9	microtubule cytoskeleton	0.0349093	Q9FQ24	180	1.261	Q3	S	Protein TONNEAU 1b	TON1B	0.984207	0.00236382	49.333	S(0.001)S(0.001)AS(0.013)DS(0.984)LPHQR	3	1.5737	1	0.834	0.806	0.916	1.17	1.192	1.031	0.823297	0.906637	0.88417	1.09346	1.21881	0.983779	1.261	0.028516
Cellular Component	GO:0015630	9	microtubule cytoskeleton	0.0349093	Q9SJ62	89	0.554	Q1	S	Protein WVD2-like 4	WDL4	0.975504	8.79136e-05	84.507	SGT(0.001)FS(0.024)RS(0.976)PR	3	1.7216	1	1.421	1.278	1.278	0.777	0.595	0.838	1.41252	1.4044	1.18006	0.771599	0.641164	0.800382	0.554	0.0028196
Cellular Component	GO:0015630	9	microtubule cytoskeleton	0.0349093	Q9C9X0	474	0.774	Q2	Y	Microtubule-associated protein 70-1	MAP70.1	0.780066	0.0217377	44.543	GPGNY(0.78)S(0.22)FNK	2	-2.7621	1	1.173	1.049	1.032	0.981	0.939	0.894	1.26129	1.12193	1.09091	0.765211	0.981191	0.944034	0.774	0.043619
Cellular Component	GO:0015630	9	microtubule cytoskeleton	0.0349093	Q9LJD8	434	0.773	Q2	S	MAP3K epsilon protein kinase 1	M3KE1	0.968129	5.90118e-22	124.43	ELSIPVDQT(0.002)S(0.03)HS(0.968)FGR	3	-0.57306	2	1.283	1.086	0.959	1.06	0.856	0.851	1.25784	1.10254	1.03676	0.967153	0.879753	0.780734	0.773	0.037764
Cellular Component	GO:0015630	9	microtubule cytoskeleton	0.0349093	Q9LQ55	879	1.355	Q4	S	Dynamin-2B	DRP2B	0.998029	0.00261005	63.624	Y(0.002)GSGGHS(0.998)R	3	1.2537	2	0.777	0.794	0.9	1.122	1.294	1.04	0.792857	0.807731	0.910931	1.11089	1.29271	1	1.355	0.025357
Cellular Component	GO:0042579	8	microbody	0.185823	Q9FXT6	73	1.206	Q3	S	Peroxisomal membrane protein PEX14	PEX14	1	0.00121689	66.393	VRGS(1)PVIHR	3	-0.43596	1	0.925	0.841	0.977	1.102	1.09	1.055	0.931521	0.817298	0.953171	1.12679	1.09768	1.03533	1.206	0.024821
Cellular Component	GO:0042579	8	microbody	0.185823	Q03250	105	1.295	Q3	S	Glycine-rich RNA-binding protein 7	RBG7	0.999469	1.1035e-195	260.44	S(0.999)GGGGGY(0.001)SGGGGSYGGGGGR	2	-0.56814	2	0.792	0.895	0.865	1.045	1.207	1.151	0.808989	0.909553	0.861554	1.0492	1.1998	1.09307	1.295	0.007745
Cellular Component	GO:0055035	11	plastid thylakoid membrane	0.00794837	Q39141	44	1.233	Q3	S	Chlorophyll a-b binding protein, chloroplastic	Lhb1B2	0.932945	5.22409e-15	116.58	GPS(0.933)GS(0.067)PWYGSDR	3	2.6373	5	0.946	1.029	0.873	0.976	1.216	0.944	0.876738	0.984689	0.829848	1.06087	1.0955	1.16256	1.233	0.020784
Cellular Component	GO:0055035	11	plastid thylakoid membrane	0.00794837	Q9S7H1	78	0.738	Q1	S	Photosystem I reaction center subunit II-1, chloroplastic	psaD1	0.993769	3.56501e-29	110.13	EAPVGFTPPQLDPNT(0.006)PS(0.994)PIFAGSTGGLLR	3	1.026	1	1.309	1.172	1.139	0.787	0.902	0.803	1.19	1.19106	1.10368	0.755278	0.955508	0.859743	0.738	0.0131616
Cellular Component	GO:0055035	11	plastid thylakoid membrane	0.00794837	P27521	27	0.794	Q2	S	Chlorophyll a-b binding protein 4, chloroplastic	LHCA4	0.990797	0.00211842	83.278	FLTGS(0.009)S(0.991)GR	2	0.66763	1	1.072	1.158	1.148	0.917	0.924	0.835	0.984389	1.17206	1.2265	0.972428	0.836199	0.87618	0.794	0.046821
Cellular Component	GO:0055035	11	plastid thylakoid membrane	0.00794837	P27521	35	0.68	Q1	S	Chlorophyll a-b binding protein 4, chloroplastic	LHCA4	0.876599	3.10596e-07	91.993	DLS(0.877)FT(0.123)SIGSSAK	3	-0.088141	1	1.295	1.263	1.071	0.727	0.993	0.75	1.18916	1.27834	1.14423	0.770944	0.898643	0.786988	0.68	0.0026233
Cellular Component	GO:0055035	11	plastid thylakoid membrane	0.00794837	P27521	47	0.7	Q1	S	Chlorophyll a-b binding protein 4, chloroplastic	LHCA4	0.965147	0.000310576	78.324	T(0.006)S(0.029)S(0.965)FKVEAK	3	-0.57731	1	1.217	1.213	1.14	0.774	1.008	0.727	1.11754	1.22773	1.21795	0.820785	0.912217	0.762854	0.7	0.0039643
Cellular Component	GO:0055035	11	plastid thylakoid membrane	0.00794837	P36212	67	0.808	Q2	S	50S ribosomal protein L12-3, chloroplastic	RPL12C	0.999567	9.28456e-29	131.56	IGS(1)EISSLTLEEAR	3	-0.22076	1	1.309	1.149	1.019	0.827	0.974	0.822	1.16356	1.18454	1.02618	0.897937	0.98583	0.841351	0.808	0.02946
Cellular Component	GO:0055035	11	plastid thylakoid membrane	0.00794837	P19366	135	1.347	Q4	S	ATP synthase subunit beta, chloroplastic	atpB	1	4.65379e-14	119.25	S(1)APAFIELDTK	3	-0.5909	1	0.935	0.893	0.84	1.055	1.285	0.955	0.868152	0.876349	0.814743	1.08763	1.36123	0.998954	1.347	0.038096
Cellular Component	GO:0055035	11	plastid thylakoid membrane	0.00794837	Q9S831	102	0.823	Q2	S	Photosystem I reaction center subunit IV A, chloroplastic	PSAE1	1	5.24351e-37	156.73	NVGS(1)VVAVDQDPK	2	-0.05733	2	1.187	1.11	1.085	0.908	0.832	0.976	1.12512	1.16597	1.07319	0.860664	0.872117	1.03719	0.823	0.037996
Cellular Component	GO:0009536	8	plastid	7.45975e-05	O80852	79	0.798	Q2	S	Glutathione S-transferase F9	GSTF9	0.999517	1.25384e-11	112.5	YRS(1)QGPDLLGK	3	-0.38946	1	1.053	1.012	1.03	0.888	1	1.065	1.19523	1.09881	1.10634	0.833803	0.923361	0.955157	0.798	0.0097435
Cellular Component	GO:0009536	8	plastid	7.45975e-05	Q9M1Y7	95	1.401	Q4	S	Uncharacterized protein F24G16.140	F24G16.140	0.90236	2.96085e-05	82.663	FDS(0.902)DEDT(0.066)T(0.023)T(0.008)T(0.001)GLR	2	-0.58515	1	0.794	1.023	0.86	1.232	0.973	1.094	0.736549	0.817746	0.931744	1.35683	0.968159	1.15767	1.401	0.049024
Cellular Component	GO:0009536	8	plastid	7.45975e-05	Q9SLJ2	60	1.207	Q3	S	Dehydrin HIRD11	HIRD11	1	0.00048045	52.095	IHGGEGKS(1)HDGEGK	5	1.627	2	0.905	0.906	0.764	1.163	1.047	1.21	0.918782	0.929231	0.848889	1.1215	1.04387	1.08911	1.207	0.0059201
Cellular Component	GO:0009536	8	plastid	7.45975e-05	Q9LKR3	665	1.8	Q4	S	Mediator of RNA polymerase II transcription subunit 37a	MED37A	1	9.3472e-251	279.16	SGGAPGGAGGESSTEEEDES(1)HDEL	2	0.87466	2	0.53	0.902	0.686	1.39	1.352	0.989	0.493942	0.860687	0.721346	1.31008	1.4098	1.01749	1.8	0.034215
Cellular Component	GO:0009536	8	plastid	7.45975e-05	Q9S7H1	78	0.738	Q1	S	Photosystem I reaction center subunit II-1, chloroplastic	psaD1	0.993769	3.56501e-29	110.13	EAPVGFTPPQLDPNT(0.006)PS(0.994)PIFAGSTGGLLR	3	1.026	1	1.309	1.172	1.139	0.787	0.902	0.803	1.19	1.19106	1.10368	0.755278	0.955508	0.859743	0.738	0.0131616
Cellular Component	GO:0009536	8	plastid	7.45975e-05	P27521	27	0.794	Q2	S	Chlorophyll a-b binding protein 4, chloroplastic	LHCA4	0.990797	0.00211842	83.278	FLTGS(0.009)S(0.991)GR	2	0.66763	1	1.072	1.158	1.148	0.917	0.924	0.835	0.984389	1.17206	1.2265	0.972428	0.836199	0.87618	0.794	0.046821
Cellular Component	GO:0009536	8	plastid	7.45975e-05	P27521	35	0.68	Q1	S	Chlorophyll a-b binding protein 4, chloroplastic	LHCA4	0.876599	3.10596e-07	91.993	DLS(0.877)FT(0.123)SIGSSAK	3	-0.088141	1	1.295	1.263	1.071	0.727	0.993	0.75	1.18916	1.27834	1.14423	0.770944	0.898643	0.786988	0.68	0.0026233
Cellular Component	GO:0009536	8	plastid	7.45975e-05	P27521	47	0.7	Q1	S	Chlorophyll a-b binding protein 4, chloroplastic	LHCA4	0.965147	0.000310576	78.324	T(0.006)S(0.029)S(0.965)FKVEAK	3	-0.57731	1	1.217	1.213	1.14	0.774	1.008	0.727	1.11754	1.22773	1.21795	0.820785	0.912217	0.762854	0.7	0.0039643
Cellular Component	GO:0009536	8	plastid	7.45975e-05	Q9SMT7	464	1.4	Q4	T	Oxalate--CoA ligase	AAE3	0.944742	8.21357e-08	97.631	EGT(0.055)T(0.945)VTEEDIK	2	0.44766	1	0.735	0.92	0.73	1.253	1.13	1.171	0.781084	0.905512	0.77167	1.16126	1.13797	1.14244	1.4	0.022535
Cellular Component	GO:0009536	8	plastid	7.45975e-05	Q9ZTZ7	120	1.45	Q4	S	K(+) efflux antiporter 1, chloroplastic	KEA1	0.854026	2.0238e-59	164.2	IGES(0.001)S(0.011)ES(0.854)S(0.133)DETEATDLK	3	2.8246	1	0.905	0.859	0.811	1.312	1.029	1.062	0.833333	0.832364	0.786615	1.31992	1.04786	1.18925	1.45	0.0060833
Cellular Component	GO:0009536	8	plastid	7.45975e-05	P10797	113	1.269	Q3	T	Ribulose bisphosphate carboxylase small chain 2B, chloroplastic	RBCS-2B	0.813404	1.33392e-05	83.964	EHGNT(0.813)PGY(0.093)Y(0.093)DGR	3	1.0205	2	0.916	0.886	0.946	1.111	1.134	0.987	0.854478	0.880716	0.885768	1.14183	1.14894	1.03459	1.269	0.0026815
Cellular Component	GO:0009536	8	plastid	7.45975e-05	Q9C8P0	49	1.351	Q4	S	Dihydrolipoyllysine-residue acetyltransferase component 5 of pyruvate dehydrogenase complex, chloroplastic	EMB3003	0.971783	5.70703e-10	101.78	EIFMPALS(0.009)S(0.972)T(0.019)MTEGK	3	-0.5459	1	0.872	0.847	0.819	1.092	1.224	1.107	0.863366	0.841112	0.839139	1.04498	1.22523	1.16526	1.351	0.0033627
Cellular Component	GO:0009536	8	plastid	7.45975e-05	P36212	67	0.808	Q2	S	50S ribosomal protein L12-3, chloroplastic	RPL12C	0.999567	9.28456e-29	131.56	IGS(1)EISSLTLEEAR	3	-0.22076	1	1.309	1.149	1.019	0.827	0.974	0.822	1.16356	1.18454	1.02618	0.897937	0.98583	0.841351	0.808	0.02946
Cellular Component	GO:0009536	8	plastid	7.45975e-05	O49299	123	0.77	Q2	S	Probable phosphoglucomutase, cytoplasmic 1	At1g23190	0.99978	2.8675e-149	220.52	ATGAFILTAS(1)HNPGGPTEDFGIK	3	1.4034	4	1.052	1.099	1.204	0.921	0.857	0.928	1.13362	1.12718	1.17808	0.929364	0.869168	0.849039	0.77	0.00099974
Cellular Component	GO:0009536	8	plastid	7.45975e-05	O49299	121	0.629	Q1	T	Probable phosphoglucomutase, cytoplasmic 1	At1g23190	0.807054	4.40743e-12	90.397	AT(0.013)GAFILT(0.807)AS(0.18)HNPGGPTEDFGIK	5	-0.35286	1	1.15	1.138	1.392	0.716	0.734	0.988	1.23922	1.16718	1.36204	0.722503	0.744422	0.903934	0.629	0.0050158
Cellular Component	GO:0009536	8	plastid	7.45975e-05	P19366	135	1.347	Q4	S	ATP synthase subunit beta, chloroplastic	atpB	1	4.65379e-14	119.25	S(1)APAFIELDTK	3	-0.5909	1	0.935	0.893	0.84	1.055	1.285	0.955	0.868152	0.876349	0.814743	1.08763	1.36123	0.998954	1.347	0.038096
Cellular Component	GO:0009536	8	plastid	7.45975e-05	F4HXV6	765	0.799	Q2	S	Nuclear pore complex protein NUP155	NUP155	0.999872	1.22648e-21	124.87	NLFGAYSNGGES(1)ANKR	3	-0.48158	1	1.054	1.014	1.143	0.939	1.02	0.863	1.12848	1.03575	1.21338	0.915205	0.983607	0.800557	0.799	0.040717
Cellular Component	GO:0009536	8	plastid	7.45975e-05	Q03250	105	1.295	Q3	S	Glycine-rich RNA-binding protein 7	RBG7	0.999469	1.1035e-195	260.44	S(0.999)GGGGGY(0.001)SGGGGSYGGGGGR	2	-0.56814	2	0.792	0.895	0.865	1.045	1.207	1.151	0.808989	0.909553	0.861554	1.0492	1.1998	1.09307	1.295	0.007745
Cellular Component	GO:0009536	8	plastid	7.45975e-05	Q39141	44	1.233	Q3	S	Chlorophyll a-b binding protein, chloroplastic	Lhb1B2	0.932945	5.22409e-15	116.58	GPS(0.933)GS(0.067)PWYGSDR	3	2.6373	5	0.946	1.029	0.873	0.976	1.216	0.944	0.876738	0.984689	0.829848	1.06087	1.0955	1.16256	1.233	0.020784
Cellular Component	GO:0009536	8	plastid	7.45975e-05	Q9SRH5	95	1.253	Q3	S	Mitochondrial outer membrane protein porin 1	VDAC1	0.995462	7.47436e-05	77.899	S(0.004)IFS(0.995)FKVPDQNSGK	3	-3.4544	1	0.931	0.739	0.883	1.035	1.096	1.32	0.944219	0.780359	0.914079	1.03707	1.07136	1.19891	1.253	0.036417
Cellular Component	GO:0009536	8	plastid	7.45975e-05	Q9ZST4	115	1.312	Q4	S	Nitrogen regulatory protein P-II homolog	GLB1	0.833139	0.000116346	79.875	GFGAQGGS(0.833)T(0.167)ER	2	0.73919	1	0.867	0.882	0.853	1.16	1.06	1.16	0.869609	0.899083	0.842053	1.17409	1.07287	1.17886	1.312	0.0016812
Cellular Component	GO:0009536	8	plastid	7.45975e-05	Q9ZUL3	197	1.23	Q3	S	Protein indeterminate-domain 5, chloroplastic	IDD5	0.999994	0.000536768	85.813	RDS(1)FITHR	3	-0.15897	2	0.809	0.939	0.893	1.102	1.116	1.108	0.816347	0.961105	0.897487	1.04952	1.12614	1.11357	1.23	0.0161405
Cellular Component	GO:0009536	8	plastid	7.45975e-05	Q9ZUL3	60	0.775	Q2	T	Protein indeterminate-domain 5, chloroplastic	IDD5	0.990582	8.7833e-34	145.25	NQPRT(0.991)PNS(0.009)DAEVIALS(1)PK	3	0.31787	4	1.157	1.175	1.063	0.966	0.772	0.962	1.16751	1.20266	1.06834	0.92	0.779011	0.966834	0.775	0.025783
Cellular Component	GO:0009536	8	plastid	7.45975e-05	Q8W4D8	7	1.547	Q4	S	FHA domain-containing protein DDL	DDL	0.884076	0.00248234	51.771	APS(0.522)S(0.597)RS(0.884)PS(0.998)PR	2	0.15357	1	0.902	0.662	0.824	1.133	1.254	1.185	0.89662	0.648384	0.79845	1.15025	1.25526	1.22039	1.547	0.0106176
Cellular Component	GO:0009536	8	plastid	7.45975e-05	Q8W4D8	9	1.547	Q4	S	FHA domain-containing protein DDL	DDL	0.997857	0.00248234	51.771	APS(0.522)S(0.597)RS(0.884)PS(0.998)PR	2	0.15357	1	0.902	0.662	0.824	1.133	1.254	1.185	0.89662	0.648384	0.79845	1.15025	1.25526	1.22039	1.547	0.0106176
Cellular Component	GO:0009536	8	plastid	7.45975e-05	Q8W4D8	100	1.313	Q4	S	FHA domain-containing protein DDL	DDL	0.911125	0.00412497	76.416	S(0.911)T(0.167)S(0.911)PS(0.011)DR	2	0.82578	3	0.861	0.822	0.943	1.112	1.202	1.018	0.855865	0.805093	0.91376	1.12893	1.2032	1.0484	1.313	0.0073046
Cellular Component	GO:0009536	8	plastid	7.45975e-05	Q9S831	102	0.823	Q2	S	Photosystem I reaction center subunit IV A, chloroplastic	PSAE1	1	5.24351e-37	156.73	NVGS(1)VVAVDQDPK	2	-0.05733	2	1.187	1.11	1.085	0.908	0.832	0.976	1.12512	1.16597	1.07319	0.860664	0.872117	1.03719	0.823	0.037996
Cellular Component	GO:0048046	3	apoplast	0.0218985	O80852	79	0.798	Q2	S	Glutathione S-transferase F9	GSTF9	0.999517	1.25384e-11	112.5	YRS(1)QGPDLLGK	3	-0.38946	1	1.053	1.012	1.03	0.888	1	1.065	1.19523	1.09881	1.10634	0.833803	0.923361	0.955157	0.798	0.0097435
Cellular Component	GO:0048046	3	apoplast	0.0218985	Q39241	117	0.711	Q1	S	Thioredoxin H5	TRX5	1	0.0383388	44.98	HGGLVAS(1)A	2	-2.99	1	0.95	1.083	0.94	1.092	0.969	0.979	1.10209	1.31114	1.26174	0.988235	0.785888	0.838185	0.711	0.0163588
Cellular Component	GO:0048046	3	apoplast	0.0218985	Q9SMT7	464	1.4	Q4	T	Oxalate--CoA ligase	AAE3	0.944742	8.21357e-08	97.631	EGT(0.055)T(0.945)VTEEDIK	2	0.44766	1	0.735	0.92	0.73	1.253	1.13	1.171	0.781084	0.905512	0.77167	1.16126	1.13797	1.14244	1.4	0.022535
Cellular Component	GO:0048046	3	apoplast	0.0218985	P10797	113	1.269	Q3	T	Ribulose bisphosphate carboxylase small chain 2B, chloroplastic	RBCS-2B	0.813404	1.33392e-05	83.964	EHGNT(0.813)PGY(0.093)Y(0.093)DGR	3	1.0205	2	0.916	0.886	0.946	1.111	1.134	0.987	0.854478	0.880716	0.885768	1.14183	1.14894	1.03459	1.269	0.0026815
Cellular Component	GO:0048046	3	apoplast	0.0218985	Q03250	105	1.295	Q3	S	Glycine-rich RNA-binding protein 7	RBG7	0.999469	1.1035e-195	260.44	S(0.999)GGGGGY(0.001)SGGGGSYGGGGGR	2	-0.56814	2	0.792	0.895	0.865	1.045	1.207	1.151	0.808989	0.909553	0.861554	1.0492	1.1998	1.09307	1.295	0.007745
Cellular Component	GO:0005635	10	nuclear envelope	0.0912514	F4HRT5	983	1.258	Q3	S	Protein CROWDED NUCLEI 1	CRWN1	0.951563	5.27447e-69	167.42	TCTTEQDGNES(1)DGKS(0.952)DS(0.038)VT(0.011)GGAHQR	3	-0.89588	2	0.81	0.781	0.906	1.326	1.054	1.079	0.848168	0.791287	0.974194	1.19352	1.08884	1.00466	1.258	0.04304
Cellular Component	GO:0005635	10	nuclear envelope	0.0912514	F4HRT5	979	1.258	Q3	S	Protein CROWDED NUCLEI 1	CRWN1	0.999942	5.27447e-69	167.42	TCTTEQDGNES(1)DGKS(0.952)DS(0.038)VT(0.011)GGAHQR	3	-0.89588	2	0.81	0.781	0.906	1.326	1.054	1.079	0.848168	0.791287	0.974194	1.19352	1.08884	1.00466	1.258	0.04304
Cellular Component	GO:0005635	10	nuclear envelope	0.0912514	F4HXV6	765	0.799	Q2	S	Nuclear pore complex protein NUP155	NUP155	0.999872	1.22648e-21	124.87	NLFGAYSNGGES(1)ANKR	3	-0.48158	1	1.054	1.014	1.143	0.939	1.02	0.863	1.12848	1.03575	1.21338	0.915205	0.983607	0.800557	0.799	0.040717
Cellular Component	GO:0005635	10	nuclear envelope	0.0912514	Q9FF75	54	0.797	Q2	S	SUN domain-containing protein 1	SUN1	1	0.00245786	52.172	DLS(1)RGEAT(1)LDR	2	-0.21128	2	1.088	0.971	1.111	0.989	0.964	0.923	1.19168	1.06703	1.15369	1.00406	0.935015	0.78022	0.797	0.047541
Cellular Component	GO:0044435	9	plastid part	0.000135753	O80852	79	0.798	Q2	S	Glutathione S-transferase F9	GSTF9	0.999517	1.25384e-11	112.5	YRS(1)QGPDLLGK	3	-0.38946	1	1.053	1.012	1.03	0.888	1	1.065	1.19523	1.09881	1.10634	0.833803	0.923361	0.955157	0.798	0.0097435
Cellular Component	GO:0044435	9	plastid part	0.000135753	Q9M1Y7	95	1.401	Q4	S	Uncharacterized protein F24G16.140	F24G16.140	0.90236	2.96085e-05	82.663	FDS(0.902)DEDT(0.066)T(0.023)T(0.008)T(0.001)GLR	2	-0.58515	1	0.794	1.023	0.86	1.232	0.973	1.094	0.736549	0.817746	0.931744	1.35683	0.968159	1.15767	1.401	0.049024
Cellular Component	GO:0044435	9	plastid part	0.000135753	O49299	123	0.77	Q2	S	Probable phosphoglucomutase, cytoplasmic 1	At1g23190	0.99978	2.8675e-149	220.52	ATGAFILTAS(1)HNPGGPTEDFGIK	3	1.4034	4	1.052	1.099	1.204	0.921	0.857	0.928	1.13362	1.12718	1.17808	0.929364	0.869168	0.849039	0.77	0.00099974
Cellular Component	GO:0044435	9	plastid part	0.000135753	O49299	121	0.629	Q1	T	Probable phosphoglucomutase, cytoplasmic 1	At1g23190	0.807054	4.40743e-12	90.397	AT(0.013)GAFILT(0.807)AS(0.18)HNPGGPTEDFGIK	5	-0.35286	1	1.15	1.138	1.392	0.716	0.734	0.988	1.23922	1.16718	1.36204	0.722503	0.744422	0.903934	0.629	0.0050158
Cellular Component	GO:0044435	9	plastid part	0.000135753	P36212	67	0.808	Q2	S	50S ribosomal protein L12-3, chloroplastic	RPL12C	0.999567	9.28456e-29	131.56	IGS(1)EISSLTLEEAR	3	-0.22076	1	1.309	1.149	1.019	0.827	0.974	0.822	1.16356	1.18454	1.02618	0.897937	0.98583	0.841351	0.808	0.02946
Cellular Component	GO:0044435	9	plastid part	0.000135753	P19366	135	1.347	Q4	S	ATP synthase subunit beta, chloroplastic	atpB	1	4.65379e-14	119.25	S(1)APAFIELDTK	3	-0.5909	1	0.935	0.893	0.84	1.055	1.285	0.955	0.868152	0.876349	0.814743	1.08763	1.36123	0.998954	1.347	0.038096
Cellular Component	GO:0044435	9	plastid part	0.000135753	Q39141	44	1.233	Q3	S	Chlorophyll a-b binding protein, chloroplastic	Lhb1B2	0.932945	5.22409e-15	116.58	GPS(0.933)GS(0.067)PWYGSDR	3	2.6373	5	0.946	1.029	0.873	0.976	1.216	0.944	0.876738	0.984689	0.829848	1.06087	1.0955	1.16256	1.233	0.020784
Cellular Component	GO:0044435	9	plastid part	0.000135753	Q9SRH5	95	1.253	Q3	S	Mitochondrial outer membrane protein porin 1	VDAC1	0.995462	7.47436e-05	77.899	S(0.004)IFS(0.995)FKVPDQNSGK	3	-3.4544	1	0.931	0.739	0.883	1.035	1.096	1.32	0.944219	0.780359	0.914079	1.03707	1.07136	1.19891	1.253	0.036417
Cellular Component	GO:0044435	9	plastid part	0.000135753	Q9ZST4	115	1.312	Q4	S	Nitrogen regulatory protein P-II homolog	GLB1	0.833139	0.000116346	79.875	GFGAQGGS(0.833)T(0.167)ER	2	0.73919	1	0.867	0.882	0.853	1.16	1.06	1.16	0.869609	0.899083	0.842053	1.17409	1.07287	1.17886	1.312	0.0016812
Cellular Component	GO:0044435	9	plastid part	0.000135753	Q9S7H1	78	0.738	Q1	S	Photosystem I reaction center subunit II-1, chloroplastic	psaD1	0.993769	3.56501e-29	110.13	EAPVGFTPPQLDPNT(0.006)PS(0.994)PIFAGSTGGLLR	3	1.026	1	1.309	1.172	1.139	0.787	0.902	0.803	1.19	1.19106	1.10368	0.755278	0.955508	0.859743	0.738	0.0131616
Cellular Component	GO:0044435	9	plastid part	0.000135753	P27521	27	0.794	Q2	S	Chlorophyll a-b binding protein 4, chloroplastic	LHCA4	0.990797	0.00211842	83.278	FLTGS(0.009)S(0.991)GR	2	0.66763	1	1.072	1.158	1.148	0.917	0.924	0.835	0.984389	1.17206	1.2265	0.972428	0.836199	0.87618	0.794	0.046821
Cellular Component	GO:0044435	9	plastid part	0.000135753	P27521	35	0.68	Q1	S	Chlorophyll a-b binding protein 4, chloroplastic	LHCA4	0.876599	3.10596e-07	91.993	DLS(0.877)FT(0.123)SIGSSAK	3	-0.088141	1	1.295	1.263	1.071	0.727	0.993	0.75	1.18916	1.27834	1.14423	0.770944	0.898643	0.786988	0.68	0.0026233
Cellular Component	GO:0044435	9	plastid part	0.000135753	P27521	47	0.7	Q1	S	Chlorophyll a-b binding protein 4, chloroplastic	LHCA4	0.965147	0.000310576	78.324	T(0.006)S(0.029)S(0.965)FKVEAK	3	-0.57731	1	1.217	1.213	1.14	0.774	1.008	0.727	1.11754	1.22773	1.21795	0.820785	0.912217	0.762854	0.7	0.0039643
Cellular Component	GO:0044435	9	plastid part	0.000135753	Q9SMT7	464	1.4	Q4	T	Oxalate--CoA ligase	AAE3	0.944742	8.21357e-08	97.631	EGT(0.055)T(0.945)VTEEDIK	2	0.44766	1	0.735	0.92	0.73	1.253	1.13	1.171	0.781084	0.905512	0.77167	1.16126	1.13797	1.14244	1.4	0.022535
Cellular Component	GO:0044435	9	plastid part	0.000135753	Q9ZTZ7	120	1.45	Q4	S	K(+) efflux antiporter 1, chloroplastic	KEA1	0.854026	2.0238e-59	164.2	IGES(0.001)S(0.011)ES(0.854)S(0.133)DETEATDLK	3	2.8246	1	0.905	0.859	0.811	1.312	1.029	1.062	0.833333	0.832364	0.786615	1.31992	1.04786	1.18925	1.45	0.0060833
Cellular Component	GO:0044435	9	plastid part	0.000135753	P10797	113	1.269	Q3	T	Ribulose bisphosphate carboxylase small chain 2B, chloroplastic	RBCS-2B	0.813404	1.33392e-05	83.964	EHGNT(0.813)PGY(0.093)Y(0.093)DGR	3	1.0205	2	0.916	0.886	0.946	1.111	1.134	0.987	0.854478	0.880716	0.885768	1.14183	1.14894	1.03459	1.269	0.0026815
Cellular Component	GO:0044435	9	plastid part	0.000135753	Q9S831	102	0.823	Q2	S	Photosystem I reaction center subunit IV A, chloroplastic	PSAE1	1	5.24351e-37	156.73	NVGS(1)VVAVDQDPK	2	-0.05733	2	1.187	1.11	1.085	0.908	0.832	0.976	1.12512	1.16597	1.07319	0.860664	0.872117	1.03719	0.823	0.037996
Cellular Component	GO:0044435	9	plastid part	0.000135753	Q9C8P0	49	1.351	Q4	S	Dihydrolipoyllysine-residue acetyltransferase component 5 of pyruvate dehydrogenase complex, chloroplastic	EMB3003	0.971783	5.70703e-10	101.78	EIFMPALS(0.009)S(0.972)T(0.019)MTEGK	3	-0.5459	1	0.872	0.847	0.819	1.092	1.224	1.107	0.863366	0.841112	0.839139	1.04498	1.22523	1.16526	1.351	0.0033627
Cellular Component	GO:0010287	12	plastoglobule	0.00153445	Q39141	44	1.233	Q3	S	Chlorophyll a-b binding protein, chloroplastic	Lhb1B2	0.932945	5.22409e-15	116.58	GPS(0.933)GS(0.067)PWYGSDR	3	2.6373	5	0.946	1.029	0.873	0.976	1.216	0.944	0.876738	0.984689	0.829848	1.06087	1.0955	1.16256	1.233	0.020784
Cellular Component	GO:0010287	12	plastoglobule	0.00153445	Q9S7H1	78	0.738	Q1	S	Photosystem I reaction center subunit II-1, chloroplastic	psaD1	0.993769	3.56501e-29	110.13	EAPVGFTPPQLDPNT(0.006)PS(0.994)PIFAGSTGGLLR	3	1.026	1	1.309	1.172	1.139	0.787	0.902	0.803	1.19	1.19106	1.10368	0.755278	0.955508	0.859743	0.738	0.0131616
Cellular Component	GO:0010287	12	plastoglobule	0.00153445	P27521	27	0.794	Q2	S	Chlorophyll a-b binding protein 4, chloroplastic	LHCA4	0.990797	0.00211842	83.278	FLTGS(0.009)S(0.991)GR	2	0.66763	1	1.072	1.158	1.148	0.917	0.924	0.835	0.984389	1.17206	1.2265	0.972428	0.836199	0.87618	0.794	0.046821
Cellular Component	GO:0010287	12	plastoglobule	0.00153445	P27521	35	0.68	Q1	S	Chlorophyll a-b binding protein 4, chloroplastic	LHCA4	0.876599	3.10596e-07	91.993	DLS(0.877)FT(0.123)SIGSSAK	3	-0.088141	1	1.295	1.263	1.071	0.727	0.993	0.75	1.18916	1.27834	1.14423	0.770944	0.898643	0.786988	0.68	0.0026233
Cellular Component	GO:0010287	12	plastoglobule	0.00153445	P27521	47	0.7	Q1	S	Chlorophyll a-b binding protein 4, chloroplastic	LHCA4	0.965147	0.000310576	78.324	T(0.006)S(0.029)S(0.965)FKVEAK	3	-0.57731	1	1.217	1.213	1.14	0.774	1.008	0.727	1.11754	1.22773	1.21795	0.820785	0.912217	0.762854	0.7	0.0039643
Cellular Component	GO:0010287	12	plastoglobule	0.00153445	Q9S831	102	0.823	Q2	S	Photosystem I reaction center subunit IV A, chloroplastic	PSAE1	1	5.24351e-37	156.73	NVGS(1)VVAVDQDPK	2	-0.05733	2	1.187	1.11	1.085	0.908	0.832	0.976	1.12512	1.16597	1.07319	0.860664	0.872117	1.03719	0.823	0.037996
Cellular Component	GO:0044432	9	endoplasmic reticulum part	0.0192373	Q9LKR3	665	1.8	Q4	S	Mediator of RNA polymerase II transcription subunit 37a	MED37A	1	9.3472e-251	279.16	SGGAPGGAGGESSTEEEDES(1)HDEL	2	0.87466	2	0.53	0.902	0.686	1.39	1.352	0.989	0.493942	0.860687	0.721346	1.31008	1.4098	1.01749	1.8	0.034215
Cellular Component	GO:0044432	9	endoplasmic reticulum part	0.0192373	Q9S814	655	0.823	Q2	S	Ethylene-insensitive protein 2	EIN2	0.980472	3.85268e-05	81.884	SLSGEGGS(0.98)GT(0.336)GS(0.677)LS(0.006)R	2	-0.32185	2	1.154	0.966	1.022	0.912	1	1.009	1.1517	1.06271	1.12431	0.878613	0.969932	0.900089	0.823	0.0069387
Cellular Component	GO:0044432	9	endoplasmic reticulum part	0.0192373	Q9S814	645	0.819	Q2	S	Ethylene-insensitive protein 2	EIN2	1	2.9411e-130	220.52	AAPTSNFTVGSDGPPS(1)FR	2	0.64308	5	1.013	1.092	1.025	0.984	0.972	0.947	1.01098	1.20132	1.12761	0.947977	0.942774	0.844781	0.819	0.034201
Cellular Component	GO:0044432	9	endoplasmic reticulum part	0.0192373	P98204	27	0.796	Q2	S	Phospholipid-transporting ATPase 1	ALA1	0.813149	0.0136285	46.069	WS(0.991)VS(0.196)S(0.813)KDNK	3	-0.19491	1	1.099	1.035	1.122	0.903	0.909	0.999	1.21035	0.974576	1.20128	0.901198	0.844011	0.950523	0.796	0.0467
Cellular Component	GO:0044432	9	endoplasmic reticulum part	0.0192373	P98204	24	0.796	Q2	S	Phospholipid-transporting ATPase 1	ALA1	0.991053	0.0136285	46.069	WS(0.991)VS(0.196)S(0.813)KDNK	3	-0.19491	1	1.099	1.035	1.122	0.903	0.909	0.999	1.21035	0.974576	1.20128	0.901198	0.844011	0.950523	0.796	0.0467
Cellular Component	GO:0044432	9	endoplasmic reticulum part	0.0192373	P18064	15	0.764	Q1	T	Guanine nucleotide-binding protein alpha-1 subunit	GPA1	0.999862	2.2917e-110	213.44	HHTEDT(1)DENTQAAEIER	3	-0.42037	2	1.124	1.115	1.172	0.913	0.879	0.868	1.20472	1.03818	1.15015	0.917588	0.904321	0.770186	0.764	0.0191973
Cellular Component	GO:0044432	9	endoplasmic reticulum part	0.0192373	Q9FF75	54	0.797	Q2	S	SUN domain-containing protein 1	SUN1	1	0.00245786	52.172	DLS(1)RGEAT(1)LDR	2	-0.21128	2	1.088	0.971	1.111	0.989	0.964	0.923	1.19168	1.06703	1.15369	1.00406	0.935015	0.78022	0.797	0.047541
Cellular Component	GO:0044448	10	cell cortex part	0.148166	Q9FQ24	180	1.261	Q3	S	Protein TONNEAU 1b	TON1B	0.984207	0.00236382	49.333	S(0.001)S(0.001)AS(0.013)DS(0.984)LPHQR	3	1.5737	1	0.834	0.806	0.916	1.17	1.192	1.031	0.823297	0.906637	0.88417	1.09346	1.21881	0.983779	1.261	0.028516
Cellular Component	GO:0044448	10	cell cortex part	0.148166	Q9C9X0	474	0.774	Q2	Y	Microtubule-associated protein 70-1	MAP70.1	0.780066	0.0217377	44.543	GPGNY(0.78)S(0.22)FNK	2	-2.7621	1	1.173	1.049	1.032	0.981	0.939	0.894	1.26129	1.12193	1.09091	0.765211	0.981191	0.944034	0.774	0.043619
Cellular Component	GO:0035770	8	ribonucleoprotein granule	0.0645296	Q0WW84	393	0.706	Q1	S	Polyadenylate-binding protein RBP47B	RBP47B	0.997888	0.0016654	62.338	LS(0.002)WGRS(0.998)PNK	3	-0.32393	1	1.12	1.246	1.145	0.837	0.785	0.962	1.22137	1.30063	1.08944	0.791864	0.725508	1.03108	0.706	0.038524
Cellular Component	GO:0035770	8	ribonucleoprotein granule	0.0645296	Q0WPK4	200	1.282	Q3	S	Protein PAT1 homolog	PAT1	0.99942	8.96851e-30	136.46	SSFVS(0.999)YPPPGSISPDQR	2	0.71314	3	0.895	1.061	0.912	1.111	0.987	1.037	0.951116	0.862602	0.841328	1.11323	1.15981	1.13086	1.282	0.0031388
Cellular Component	GO:0031984	8	organelle subcompartment	0.024953	Q39141	44	1.233	Q3	S	Chlorophyll a-b binding protein, chloroplastic	Lhb1B2	0.932945	5.22409e-15	116.58	GPS(0.933)GS(0.067)PWYGSDR	3	2.6373	5	0.946	1.029	0.873	0.976	1.216	0.944	0.876738	0.984689	0.829848	1.06087	1.0955	1.16256	1.233	0.020784
Cellular Component	GO:0031984	8	organelle subcompartment	0.024953	Q9ZST4	115	1.312	Q4	S	Nitrogen regulatory protein P-II homolog	GLB1	0.833139	0.000116346	79.875	GFGAQGGS(0.833)T(0.167)ER	2	0.73919	1	0.867	0.882	0.853	1.16	1.06	1.16	0.869609	0.899083	0.842053	1.17409	1.07287	1.17886	1.312	0.0016812
Cellular Component	GO:0031984	8	organelle subcompartment	0.024953	Q9S7H1	78	0.738	Q1	S	Photosystem I reaction center subunit II-1, chloroplastic	psaD1	0.993769	3.56501e-29	110.13	EAPVGFTPPQLDPNT(0.006)PS(0.994)PIFAGSTGGLLR	3	1.026	1	1.309	1.172	1.139	0.787	0.902	0.803	1.19	1.19106	1.10368	0.755278	0.955508	0.859743	0.738	0.0131616
Cellular Component	GO:0031984	8	organelle subcompartment	0.024953	P27521	27	0.794	Q2	S	Chlorophyll a-b binding protein 4, chloroplastic	LHCA4	0.990797	0.00211842	83.278	FLTGS(0.009)S(0.991)GR	2	0.66763	1	1.072	1.158	1.148	0.917	0.924	0.835	0.984389	1.17206	1.2265	0.972428	0.836199	0.87618	0.794	0.046821
Cellular Component	GO:0031984	8	organelle subcompartment	0.024953	P27521	35	0.68	Q1	S	Chlorophyll a-b binding protein 4, chloroplastic	LHCA4	0.876599	3.10596e-07	91.993	DLS(0.877)FT(0.123)SIGSSAK	3	-0.088141	1	1.295	1.263	1.071	0.727	0.993	0.75	1.18916	1.27834	1.14423	0.770944	0.898643	0.786988	0.68	0.0026233
Cellular Component	GO:0031984	8	organelle subcompartment	0.024953	P27521	47	0.7	Q1	S	Chlorophyll a-b binding protein 4, chloroplastic	LHCA4	0.965147	0.000310576	78.324	T(0.006)S(0.029)S(0.965)FKVEAK	3	-0.57731	1	1.217	1.213	1.14	0.774	1.008	0.727	1.11754	1.22773	1.21795	0.820785	0.912217	0.762854	0.7	0.0039643
Cellular Component	GO:0031984	8	organelle subcompartment	0.024953	P36212	67	0.808	Q2	S	50S ribosomal protein L12-3, chloroplastic	RPL12C	0.999567	9.28456e-29	131.56	IGS(1)EISSLTLEEAR	3	-0.22076	1	1.309	1.149	1.019	0.827	0.974	0.822	1.16356	1.18454	1.02618	0.897937	0.98583	0.841351	0.808	0.02946
Cellular Component	GO:0031984	8	organelle subcompartment	0.024953	P19366	135	1.347	Q4	S	ATP synthase subunit beta, chloroplastic	atpB	1	4.65379e-14	119.25	S(1)APAFIELDTK	3	-0.5909	1	0.935	0.893	0.84	1.055	1.285	0.955	0.868152	0.876349	0.814743	1.08763	1.36123	0.998954	1.347	0.038096
Cellular Component	GO:0031984	8	organelle subcompartment	0.024953	Q9S831	102	0.823	Q2	S	Photosystem I reaction center subunit IV A, chloroplastic	PSAE1	1	5.24351e-37	156.73	NVGS(1)VVAVDQDPK	2	-0.05733	2	1.187	1.11	1.085	0.908	0.832	0.976	1.12512	1.16597	1.07319	0.860664	0.872117	1.03719	0.823	0.037996
Cellular Component	GO:0031984	8	organelle subcompartment	0.024953	Q9FGK9	140	0.797	Q2	S	Protein transport protein SEC16A homolog	MAG5	0.989028	9.69436e-11	94.281	ESNIVDGS(0.011)GS(0.989)PGVK	3	1.2451	4	1.064	1.183	1.125	0.841	0.919	0.93	1.064	1.18418	1.13065	0.82613	0.913519	0.954825	0.797	0.0126766
Molecular Function	GO:0030695	5	GTPase regulator activity	0.00285518	Q8W4K6	407	1.209	Q3	S	At4g13350	NIG	0.993212	0	302.16	S(0.007)MS(0.993)APSLQPLQGVPSGGLQSSEVKPSGR	3	-0.24279	2	0.865	0.893	0.943	1.152	1.061	1.065	0.903866	0.903846	0.883786	1.08169	1.11099	1.06076	1.209	0.000244
Molecular Function	GO:0030695	5	GTPase regulator activity	0.00285518	Q9FIQ0	205	1.232	Q3	S	Probable ADP-ribosylation factor GTPase-activating protein AGD9	AGD9	0.998207	1.5751e-111	190.19	S(0.998)KDNLY(0.002)EQKPEEPVPVIPAASPTNDTSAAGSSFASR	4	-0.76275	1	0.81	0.916	0.951	1.148	1.033	1.116	0.79803	0.917836	0.985492	1.16785	1.08966	1.07102	1.232	0.034705
Molecular Function	GO:0030695	5	GTPase regulator activity	0.00285518	A0A1P8ANR5	157	1.252	Q3	S	ARF GAP-like zinc finger-containing protein ZIGA4	ZIGA4	0.995471	1.44325e-79	175.17	RANS(0.995)YHS(0.005)YS(0.004)QS(0.995)PPYDYQYEER	3	-0.22401	2	0.843	0.771	1.072	1.032	1.147	1.106	0.869969	0.766402	0.998138	1.08976	1.15509	1.05233	1.252	0.047181
Molecular Function	GO:0030695	5	GTPase regulator activity	0.00285518	A0A1P8ANR5	150	1.252	Q3	S	ARF GAP-like zinc finger-containing protein ZIGA4	ZIGA4	0.994855	1.44325e-79	175.17	RANS(0.995)YHS(0.005)YS(0.004)QS(0.995)PPYDYQYEER	3	-0.22401	2	0.843	0.771	1.072	1.032	1.147	1.106	0.869969	0.766402	0.998138	1.08976	1.15509	1.05233	1.252	0.047181
Molecular Function	GO:0030695	5	GTPase regulator activity	0.00285518	P18064	15	0.764	Q1	T	Guanine nucleotide-binding protein alpha-1 subunit	GPA1	0.999862	2.2917e-110	213.44	HHTEDT(1)DENTQAAEIER	3	-0.42037	2	1.124	1.115	1.172	0.913	0.879	0.868	1.20472	1.03818	1.15015	0.917588	0.904321	0.770186	0.764	0.0191973
Molecular Function	GO:0031409	3	pigment binding	0.0164125	Q39141	44	1.233	Q3	S	Chlorophyll a-b binding protein, chloroplastic	Lhb1B2	0.932945	5.22409e-15	116.58	GPS(0.933)GS(0.067)PWYGSDR	3	2.6373	5	0.946	1.029	0.873	0.976	1.216	0.944	0.876738	0.984689	0.829848	1.06087	1.0955	1.16256	1.233	0.020784
Molecular Function	GO:0031409	3	pigment binding	0.0164125	P27521	27	0.794	Q2	S	Chlorophyll a-b binding protein 4, chloroplastic	LHCA4	0.990797	0.00211842	83.278	FLTGS(0.009)S(0.991)GR	2	0.66763	1	1.072	1.158	1.148	0.917	0.924	0.835	0.984389	1.17206	1.2265	0.972428	0.836199	0.87618	0.794	0.046821
Molecular Function	GO:0031409	3	pigment binding	0.0164125	P27521	35	0.68	Q1	S	Chlorophyll a-b binding protein 4, chloroplastic	LHCA4	0.876599	3.10596e-07	91.993	DLS(0.877)FT(0.123)SIGSSAK	3	-0.088141	1	1.295	1.263	1.071	0.727	0.993	0.75	1.18916	1.27834	1.14423	0.770944	0.898643	0.786988	0.68	0.0026233
Molecular Function	GO:0031409	3	pigment binding	0.0164125	P27521	47	0.7	Q1	S	Chlorophyll a-b binding protein 4, chloroplastic	LHCA4	0.965147	0.000310576	78.324	T(0.006)S(0.029)S(0.965)FKVEAK	3	-0.57731	1	1.217	1.213	1.14	0.774	1.008	0.727	1.11754	1.22773	1.21795	0.820785	0.912217	0.762854	0.7	0.0039643
Molecular Function	GO:0015078	9	hydrogen ion transmembrane transporter activity	0.124608	Q9ZTZ7	120	1.45	Q4	S	K(+) efflux antiporter 1, chloroplastic	KEA1	0.854026	2.0238e-59	164.2	IGES(0.001)S(0.011)ES(0.854)S(0.133)DETEATDLK	3	2.8246	1	0.905	0.859	0.811	1.312	1.029	1.062	0.833333	0.832364	0.786615	1.31992	1.04786	1.18925	1.45	0.0060833
Molecular Function	GO:0015078	9	hydrogen ion transmembrane transporter activity	0.124608	P19366	135	1.347	Q4	S	ATP synthase subunit beta, chloroplastic	atpB	1	4.65379e-14	119.25	S(1)APAFIELDTK	3	-0.5909	1	0.935	0.893	0.84	1.055	1.285	0.955	0.868152	0.876349	0.814743	1.08763	1.36123	0.998954	1.347	0.038096
Molecular Function	GO:0042802	4	identical protein binding	0.0375939	O64517	166	1.606	Q4	S	Metacaspase-4	AMC4	0.998281	2.03891e-14	109.04	KEAEDEDES(0.998)EES(0.001)S(0.001)SR	3	-0.46765	3	0.497	0.897	0.798	1.25	1.307	1.115	0.546154	0.882006	0.798	1.23885	1.29663	1.03914	1.606	0.038263
Molecular Function	GO:0042802	4	identical protein binding	0.0375939	Q9LIN5	480	1.296	Q3	S	Eukaryotic translation initiation factor 4B1	EIF4B1	0.999998	4.25714e-09	102.52	AGS(1)IDET(0.003)RS(0.491)FES(0.253)T(0.253)ERPR	3	-0.47811	3	0.862	0.778	0.829	1.175	1.196	1.116	0.88049	0.854945	0.853759	1.12548	1.17833	1.05184	1.296	0.0016989
Molecular Function	GO:0042802	4	identical protein binding	0.0375939	Q93XX2	46	0.803	Q2	S	Protein SIEVE ELEMENT OCCLUSION A	SEOA	0.981917	3.18314e-08	68.616	RPLAPRS(0.982)HEDNPFGGHT(0.018)DDHHVAAPADHNK	5	1.1128	1	0.999	1.21	1.068	1.017	0.832	0.923	1.08351	1.17934	1.09764	0.961248	0.897519	0.839854	0.803	0.0094557
Molecular Function	GO:0042802	4	identical protein binding	0.0375939	Q9SJ56	474	0.829	Q2	S	BEL1-like homeodomain protein 1	BLH1	0.981124	0.00212018	48.729	T(0.013)PLDQS(0.981)NEDS(0.005)AS(0.001)K	3	-1.921	1	1.094	1.037	0.985	1.035	0.965	0.929	1.11405	1.15222	1.05573	0.957447	0.923445	0.873942	0.829	0.0070207
Molecular Function	GO:0043492	10	ATPase activity, coupled to movement of substances	0.36878	P98204	27	0.796	Q2	S	Phospholipid-transporting ATPase 1	ALA1	0.813149	0.0136285	46.069	WS(0.991)VS(0.196)S(0.813)KDNK	3	-0.19491	1	1.099	1.035	1.122	0.903	0.909	0.999	1.21035	0.974576	1.20128	0.901198	0.844011	0.950523	0.796	0.0467
Molecular Function	GO:0043492	10	ATPase activity, coupled to movement of substances	0.36878	P98204	24	0.796	Q2	S	Phospholipid-transporting ATPase 1	ALA1	0.991053	0.0136285	46.069	WS(0.991)VS(0.196)S(0.813)KDNK	3	-0.19491	1	1.099	1.035	1.122	0.903	0.909	0.999	1.21035	0.974576	1.20128	0.901198	0.844011	0.950523	0.796	0.0467
Molecular Function	GO:0043492	10	ATPase activity, coupled to movement of substances	0.36878	P19366	135	1.347	Q4	S	ATP synthase subunit beta, chloroplastic	atpB	1	4.65379e-14	119.25	S(1)APAFIELDTK	3	-0.5909	1	0.935	0.893	0.84	1.055	1.285	0.955	0.868152	0.876349	0.814743	1.08763	1.36123	0.998954	1.347	0.038096
Molecular Function	GO:0003924	8	GTPase activity	0.0247716	Q8W4K6	407	1.209	Q3	S	At4g13350	NIG	0.993212	0	302.16	S(0.007)MS(0.993)APSLQPLQGVPSGGLQSSEVKPSGR	3	-0.24279	2	0.865	0.893	0.943	1.152	1.061	1.065	0.903866	0.903846	0.883786	1.08169	1.11099	1.06076	1.209	0.000244
Molecular Function	GO:0003924	8	GTPase activity	0.0247716	P18064	15	0.764	Q1	T	Guanine nucleotide-binding protein alpha-1 subunit	GPA1	0.999862	2.2917e-110	213.44	HHTEDT(1)DENTQAAEIER	3	-0.42037	2	1.124	1.115	1.172	0.913	0.879	0.868	1.20472	1.03818	1.15015	0.917588	0.904321	0.770186	0.764	0.0191973
Molecular Function	GO:0003924	8	GTPase activity	0.0247716	Q9LQ55	879	1.355	Q4	S	Dynamin-2B	DRP2B	0.998029	0.00261005	63.624	Y(0.002)GSGGHS(0.998)R	3	1.2537	2	0.777	0.794	0.9	1.122	1.294	1.04	0.792857	0.807731	0.910931	1.11089	1.29271	1	1.355	0.025357
Molecular Function	GO:0000287	6	magnesium ion binding	0.0116432	Q9ZST4	115	1.312	Q4	S	Nitrogen regulatory protein P-II homolog	GLB1	0.833139	0.000116346	79.875	GFGAQGGS(0.833)T(0.167)ER	2	0.73919	1	0.867	0.882	0.853	1.16	1.06	1.16	0.869609	0.899083	0.842053	1.17409	1.07287	1.17886	1.312	0.0016812
Molecular Function	GO:0000287	6	magnesium ion binding	0.0116432	P98204	27	0.796	Q2	S	Phospholipid-transporting ATPase 1	ALA1	0.813149	0.0136285	46.069	WS(0.991)VS(0.196)S(0.813)KDNK	3	-0.19491	1	1.099	1.035	1.122	0.903	0.909	0.999	1.21035	0.974576	1.20128	0.901198	0.844011	0.950523	0.796	0.0467
Molecular Function	GO:0000287	6	magnesium ion binding	0.0116432	P98204	24	0.796	Q2	S	Phospholipid-transporting ATPase 1	ALA1	0.991053	0.0136285	46.069	WS(0.991)VS(0.196)S(0.813)KDNK	3	-0.19491	1	1.099	1.035	1.122	0.903	0.909	0.999	1.21035	0.974576	1.20128	0.901198	0.844011	0.950523	0.796	0.0467
Molecular Function	GO:0000287	6	magnesium ion binding	0.0116432	O49299	123	0.77	Q2	S	Probable phosphoglucomutase, cytoplasmic 1	At1g23190	0.99978	2.8675e-149	220.52	ATGAFILTAS(1)HNPGGPTEDFGIK	3	1.4034	4	1.052	1.099	1.204	0.921	0.857	0.928	1.13362	1.12718	1.17808	0.929364	0.869168	0.849039	0.77	0.00099974
Molecular Function	GO:0000287	6	magnesium ion binding	0.0116432	O49299	121	0.629	Q1	T	Probable phosphoglucomutase, cytoplasmic 1	At1g23190	0.807054	4.40743e-12	90.397	AT(0.013)GAFILT(0.807)AS(0.18)HNPGGPTEDFGIK	5	-0.35286	1	1.15	1.138	1.392	0.716	0.734	0.988	1.23922	1.16718	1.36204	0.722503	0.744422	0.903934	0.629	0.0050158
Molecular Function	GO:0015631	5	tubulin binding	0.159166	F4IPB2	36	0.78	Q2	S	Microtubule-associated proteins 70-3	MAP70-3	0.931929	1.47075e-15	112.12	ISSPSLTMS(0.003)S(0.065)S(0.932)FR	3	-0.29279	2	0.996	1.135	0.999	1.038	0.967	0.889	0.986139	1.22969	1.21681	0.908932	0.847502	0.919338	0.78	0.032618
Molecular Function	GO:0015631	5	tubulin binding	0.159166	Q9C9X0	474	0.774	Q2	Y	Microtubule-associated protein 70-1	MAP70.1	0.780066	0.0217377	44.543	GPGNY(0.78)S(0.22)FNK	2	-2.7621	1	1.173	1.049	1.032	0.981	0.939	0.894	1.26129	1.12193	1.09091	0.765211	0.981191	0.944034	0.774	0.043619
Molecular Function	GO:0015631	5	tubulin binding	0.159166	Q9LQ55	879	1.355	Q4	S	Dynamin-2B	DRP2B	0.998029	0.00261005	63.624	Y(0.002)GSGGHS(0.998)R	3	1.2537	2	0.777	0.794	0.9	1.122	1.294	1.04	0.792857	0.807731	0.910931	1.11089	1.29271	1	1.355	0.025357
Molecular Function	GO:0016209	2	antioxidant activity	0.0687583	O80852	79	0.798	Q2	S	Glutathione S-transferase F9	GSTF9	0.999517	1.25384e-11	112.5	YRS(1)QGPDLLGK	3	-0.38946	1	1.053	1.012	1.03	0.888	1	1.065	1.19523	1.09881	1.10634	0.833803	0.923361	0.955157	0.798	0.0097435
Molecular Function	GO:0016209	2	antioxidant activity	0.0687583	Q39241	117	0.711	Q1	S	Thioredoxin H5	TRX5	1	0.0383388	44.98	HGGLVAS(1)A	2	-2.99	1	0.95	1.083	0.94	1.092	0.969	0.979	1.10209	1.31114	1.26174	0.988235	0.785888	0.838185	0.711	0.0163588
Molecular Function	GO:0008135	6	translation factor activity, RNA binding	0.273629	Q9LIN5	480	1.296	Q3	S	Eukaryotic translation initiation factor 4B1	EIF4B1	0.999998	4.25714e-09	102.52	AGS(1)IDET(0.003)RS(0.491)FES(0.253)T(0.253)ERPR	3	-0.47811	3	0.862	0.778	0.829	1.175	1.196	1.116	0.88049	0.854945	0.853759	1.12548	1.17833	1.05184	1.296	0.0016989
Molecular Function	GO:0008135	6	translation factor activity, RNA binding	0.273629	Q93VP3	2	1.239	Q3	S	Eukaryotic translation initiation factor 5A-2	ELF5A-2	1	6.0539e-183	260.49	S(1)DDEHHFEASESGASK	3	-0.1846	8	0.755	0.972	0.871	1.169	0.97	1.241	0.827851	0.931034	0.871872	1.12404	0.960396	1.1763	1.239	0.039117
Molecular Function	GO:0005102	4	receptor binding	0.0090894	Q9FXT6	73	1.206	Q3	S	Peroxisomal membrane protein PEX14	PEX14	1	0.00121689	66.393	VRGS(1)PVIHR	3	-0.43596	1	0.925	0.841	0.977	1.102	1.09	1.055	0.931521	0.817298	0.953171	1.12679	1.09768	1.03533	1.206	0.024821
Molecular Function	GO:0005102	4	receptor binding	0.0090894	P18064	15	0.764	Q1	T	Guanine nucleotide-binding protein alpha-1 subunit	GPA1	0.999862	2.2917e-110	213.44	HHTEDT(1)DENTQAAEIER	3	-0.42037	2	1.124	1.115	1.172	0.913	0.879	0.868	1.20472	1.03818	1.15015	0.917588	0.904321	0.770186	0.764	0.0191973
Molecular Function	GO:0005507	7	copper ion binding	0.19717	Q9SLJ2	60	1.207	Q3	S	Dehydrin HIRD11	HIRD11	1	0.00048045	52.095	IHGGEGKS(1)HDGEGK	5	1.627	2	0.905	0.906	0.764	1.163	1.047	1.21	0.918782	0.929231	0.848889	1.1215	1.04387	1.08911	1.207	0.0059201
Molecular Function	GO:0005507	7	copper ion binding	0.19717	O80852	79	0.798	Q2	S	Glutathione S-transferase F9	GSTF9	0.999517	1.25384e-11	112.5	YRS(1)QGPDLLGK	3	-0.38946	1	1.053	1.012	1.03	0.888	1	1.065	1.19523	1.09881	1.10634	0.833803	0.923361	0.955157	0.798	0.0097435
Molecular Function	GO:0098772	2	molecular function regulator	0.00714001	Q8W4K6	407	1.209	Q3	S	At4g13350	NIG	0.993212	0	302.16	S(0.007)MS(0.993)APSLQPLQGVPSGGLQSSEVKPSGR	3	-0.24279	2	0.865	0.893	0.943	1.152	1.061	1.065	0.903866	0.903846	0.883786	1.08169	1.11099	1.06076	1.209	0.000244
Molecular Function	GO:0098772	2	molecular function regulator	0.00714001	Q9ZST4	115	1.312	Q4	S	Nitrogen regulatory protein P-II homolog	GLB1	0.833139	0.000116346	79.875	GFGAQGGS(0.833)T(0.167)ER	2	0.73919	1	0.867	0.882	0.853	1.16	1.06	1.16	0.869609	0.899083	0.842053	1.17409	1.07287	1.17886	1.312	0.0016812
Molecular Function	GO:0098772	2	molecular function regulator	0.00714001	Q9FIQ0	205	1.232	Q3	S	Probable ADP-ribosylation factor GTPase-activating protein AGD9	AGD9	0.998207	1.5751e-111	190.19	S(0.998)KDNLY(0.002)EQKPEEPVPVIPAASPTNDTSAAGSSFASR	4	-0.76275	1	0.81	0.916	0.951	1.148	1.033	1.116	0.79803	0.917836	0.985492	1.16785	1.08966	1.07102	1.232	0.034705
Molecular Function	GO:0098772	2	molecular function regulator	0.00714001	Q9M1P5	147	0.745	Q1	S	ADP-ribosylation factor A1E	T17J13.250	1	0.00993262	50.473	LGLHS(1)LR	3	-0.11663	1	1.273	1.094	1.094	0.973	0.764	0.919	1.30164	1.12667	1.094	1.00206	0.767839	0.853296	0.745	0.034137
Molecular Function	GO:0098772	2	molecular function regulator	0.00714001	A0A1P8ANR5	157	1.252	Q3	S	ARF GAP-like zinc finger-containing protein ZIGA4	ZIGA4	0.995471	1.44325e-79	175.17	RANS(0.995)YHS(0.005)YS(0.004)QS(0.995)PPYDYQYEER	3	-0.22401	2	0.843	0.771	1.072	1.032	1.147	1.106	0.869969	0.766402	0.998138	1.08976	1.15509	1.05233	1.252	0.047181
Molecular Function	GO:0098772	2	molecular function regulator	0.00714001	A0A1P8ANR5	150	1.252	Q3	S	ARF GAP-like zinc finger-containing protein ZIGA4	ZIGA4	0.994855	1.44325e-79	175.17	RANS(0.995)YHS(0.005)YS(0.004)QS(0.995)PPYDYQYEER	3	-0.22401	2	0.843	0.771	1.072	1.032	1.147	1.106	0.869969	0.766402	0.998138	1.08976	1.15509	1.05233	1.252	0.047181
Molecular Function	GO:0098772	2	molecular function regulator	0.00714001	P18064	15	0.764	Q1	T	Guanine nucleotide-binding protein alpha-1 subunit	GPA1	0.999862	2.2917e-110	213.44	HHTEDT(1)DENTQAAEIER	3	-0.42037	2	1.124	1.115	1.172	0.913	0.879	0.868	1.20472	1.03818	1.15015	0.917588	0.904321	0.770186	0.764	0.0191973
Molecular Function	GO:0008017	6	microtubule binding	0.134928	F4IPB2	36	0.78	Q2	S	Microtubule-associated proteins 70-3	MAP70-3	0.931929	1.47075e-15	112.12	ISSPSLTMS(0.003)S(0.065)S(0.932)FR	3	-0.29279	2	0.996	1.135	0.999	1.038	0.967	0.889	0.986139	1.22969	1.21681	0.908932	0.847502	0.919338	0.78	0.032618
Molecular Function	GO:0008017	6	microtubule binding	0.134928	Q9C9X0	474	0.774	Q2	Y	Microtubule-associated protein 70-1	MAP70.1	0.780066	0.0217377	44.543	GPGNY(0.78)S(0.22)FNK	2	-2.7621	1	1.173	1.049	1.032	0.981	0.939	0.894	1.26129	1.12193	1.09091	0.765211	0.981191	0.944034	0.774	0.043619
Molecular Function	GO:0008017	6	microtubule binding	0.134928	Q9LQ55	879	1.355	Q4	S	Dynamin-2B	DRP2B	0.998029	0.00261005	63.624	Y(0.002)GSGGHS(0.998)R	3	1.2537	2	0.777	0.794	0.9	1.122	1.294	1.04	0.792857	0.807731	0.910931	1.11089	1.29271	1	1.355	0.025357
Molecular Function	GO:0019001	7	guanyl nucleotide binding	0.0248405	Q8W4K6	407	1.209	Q3	S	At4g13350	NIG	0.993212	0	302.16	S(0.007)MS(0.993)APSLQPLQGVPSGGLQSSEVKPSGR	3	-0.24279	2	0.865	0.893	0.943	1.152	1.061	1.065	0.903866	0.903846	0.883786	1.08169	1.11099	1.06076	1.209	0.000244
Molecular Function	GO:0019001	7	guanyl nucleotide binding	0.0248405	Q9M1P5	147	0.745	Q1	S	ADP-ribosylation factor A1E	T17J13.250	1	0.00993262	50.473	LGLHS(1)LR	3	-0.11663	1	1.273	1.094	1.094	0.973	0.764	0.919	1.30164	1.12667	1.094	1.00206	0.767839	0.853296	0.745	0.034137
Molecular Function	GO:0019001	7	guanyl nucleotide binding	0.0248405	P18064	15	0.764	Q1	T	Guanine nucleotide-binding protein alpha-1 subunit	GPA1	0.999862	2.2917e-110	213.44	HHTEDT(1)DENTQAAEIER	3	-0.42037	2	1.124	1.115	1.172	0.913	0.879	0.868	1.20472	1.03818	1.15015	0.917588	0.904321	0.770186	0.764	0.0191973
Molecular Function	GO:0019001	7	guanyl nucleotide binding	0.0248405	Q9LQ55	879	1.355	Q4	S	Dynamin-2B	DRP2B	0.998029	0.00261005	63.624	Y(0.002)GSGGHS(0.998)R	3	1.2537	2	0.777	0.794	0.9	1.122	1.294	1.04	0.792857	0.807731	0.910931	1.11089	1.29271	1	1.355	0.025357
Molecular Function	GO:0003723	5	RNA binding	0.0438874	Q9S814	655	0.823	Q2	S	Ethylene-insensitive protein 2	EIN2	0.980472	3.85268e-05	81.884	SLSGEGGS(0.98)GT(0.336)GS(0.677)LS(0.006)R	2	-0.32185	2	1.154	0.966	1.022	0.912	1	1.009	1.1517	1.06271	1.12431	0.878613	0.969932	0.900089	0.823	0.0069387
Molecular Function	GO:0003723	5	RNA binding	0.0438874	Q9S814	645	0.819	Q2	S	Ethylene-insensitive protein 2	EIN2	1	2.9411e-130	220.52	AAPTSNFTVGSDGPPS(1)FR	2	0.64308	5	1.013	1.092	1.025	0.984	0.972	0.947	1.01098	1.20132	1.12761	0.947977	0.942774	0.844781	0.819	0.034201
Molecular Function	GO:0003723	5	RNA binding	0.0438874	Q9LIN5	480	1.296	Q3	S	Eukaryotic translation initiation factor 4B1	EIF4B1	0.999998	4.25714e-09	102.52	AGS(1)IDET(0.003)RS(0.491)FES(0.253)T(0.253)ERPR	3	-0.47811	3	0.862	0.778	0.829	1.175	1.196	1.116	0.88049	0.854945	0.853759	1.12548	1.17833	1.05184	1.296	0.0016989
Molecular Function	GO:0003723	5	RNA binding	0.0438874	P92964	177	1.259	Q3	S	Serine/arginine-rich splicing factor RS31	RS31	1	0.00836275	58.246	NGGRS(1)PRR	3	0.32722	13	0.937	0.822	0.955	1.048	1.081	1.157	0.937	0.754821	0.967579	1.0793	1.14392	1.12439	1.259	0.041864
Molecular Function	GO:0003723	5	RNA binding	0.0438874	Q0WW84	393	0.706	Q1	S	Polyadenylate-binding protein RBP47B	RBP47B	0.997888	0.0016654	62.338	LS(0.002)WGRS(0.998)PNK	3	-0.32393	1	1.12	1.246	1.145	0.837	0.785	0.962	1.22137	1.30063	1.08944	0.791864	0.725508	1.03108	0.706	0.038524
Molecular Function	GO:0003723	5	RNA binding	0.0438874	Q42404	422	0.831	Q2	S	U1 small nuclear ribonucleoprotein 70 kDa	RNU1	0.998493	6.98551e-06	102.33	SES(0.998)REY(0.001)VR	2	0.46613	3	0.93	0.976	1.082	1.023	0.966	1.038	1.07514	1.14152	1.082	0.984601	0.882192	0.875211	0.831	0.0119153
Molecular Function	GO:0003723	5	RNA binding	0.0438874	Q9LVT8	155	1.456	Q4	S	RGG repeats nuclear RNA binding protein C	RGGC	0.998296	0.0215283	43.308	NY(0.002)DRHS(0.998)R	3	0.36468	1	0.802	0.769	0.864	0.99	1.327	1.189	0.787819	0.784694	0.837209	1.00917	1.37087	1.12915	1.456	0.0160362
Molecular Function	GO:0003723	5	RNA binding	0.0438874	Q9LVT8	107	1.455	Q4	S	RGG repeats nuclear RNA binding protein C	RGGC	0.999998	0.000459392	64.537	RPS(1)EDADGASR	3	0.19916	2	0.861	0.758	0.826	1.31	1.097	1.107	0.845776	0.773469	0.800388	1.33537	1.13326	1.05128	1.455	0.0079205
Molecular Function	GO:0003723	5	RNA binding	0.0438874	Q03250	105	1.295	Q3	S	Glycine-rich RNA-binding protein 7	RBG7	0.999469	1.1035e-195	260.44	S(0.999)GGGGGY(0.001)SGGGGSYGGGGGR	2	-0.56814	2	0.792	0.895	0.865	1.045	1.207	1.151	0.808989	0.909553	0.861554	1.0492	1.1998	1.09307	1.295	0.007745
Molecular Function	GO:0003723	5	RNA binding	0.0438874	A0A2H1ZEI5	144	0.755	Q1	S	Pumilio 5	PUM5	0.996809	2.264e-05	69.272	HFGDNNQS(0.997)PT(0.002)T(0.001)SWDNMGIR	3	-0.66059	1	0.974	1.078	1.025	0.957	0.978	1.017	1.04731	1.31144	1.15428	0.815857	0.969277	0.866269	0.755	0.027423
Molecular Function	GO:0003723	5	RNA binding	0.0438874	Q93VP3	2	1.239	Q3	S	Eukaryotic translation initiation factor 5A-2	ELF5A-2	1	6.0539e-183	260.49	S(1)DDEHHFEASESGASK	3	-0.1846	8	0.755	0.972	0.871	1.169	0.97	1.241	0.827851	0.931034	0.871872	1.12404	0.960396	1.1763	1.239	0.039117
Molecular Function	GO:0003723	5	RNA binding	0.0438874	Q0WPK4	200	1.282	Q3	S	Protein PAT1 homolog	PAT1	0.99942	8.96851e-30	136.46	SSFVS(0.999)YPPPGSISPDQR	2	0.71314	3	0.895	1.061	0.912	1.111	0.987	1.037	0.951116	0.862602	0.841328	1.11323	1.15981	1.13086	1.282	0.0031388
Molecular Function	GO:0003723	5	RNA binding	0.0438874	Q9C5J3	759	1.24	Q3	S	Protein RRC1	RRC1	0.942677	5.26825e-05	81.144	S(0.008)S(0.038)S(0.943)S(0.09)GS(0.921)DNT(0.001)GGITFK	2	-0.96346	1	0.838	0.897	0.964	1.069	1.066	1.15	0.822375	0.873418	0.97868	1.03285	1.05025	1.23258	1.24	0.047865
Molecular Function	GO:0003723	5	RNA binding	0.0438874	Q9C5J3	762	1.206	Q3	S	Protein RRC1	RRC1	0.921145	1.01428e-14	108.6	S(0.008)S(0.038)S(0.943)S(0.09)GS(0.921)DNT(0.001)GGITFK	2	-0.96346	2	0.891	0.903	0.949	1.085	1.052	1.112	0.874387	0.87926	0.963452	1.04831	1.03645	1.19185	1.206	0.027219
Molecular Function	GO:0003723	5	RNA binding	0.0438874	Q8W4D8	7	1.547	Q4	S	FHA domain-containing protein DDL	DDL	0.884076	0.00248234	51.771	APS(0.522)S(0.597)RS(0.884)PS(0.998)PR	2	0.15357	1	0.902	0.662	0.824	1.133	1.254	1.185	0.89662	0.648384	0.79845	1.15025	1.25526	1.22039	1.547	0.0106176
Molecular Function	GO:0003723	5	RNA binding	0.0438874	Q8W4D8	9	1.547	Q4	S	FHA domain-containing protein DDL	DDL	0.997857	0.00248234	51.771	APS(0.522)S(0.597)RS(0.884)PS(0.998)PR	2	0.15357	1	0.902	0.662	0.824	1.133	1.254	1.185	0.89662	0.648384	0.79845	1.15025	1.25526	1.22039	1.547	0.0106176
Molecular Function	GO:0003723	5	RNA binding	0.0438874	Q8W4D8	100	1.313	Q4	S	FHA domain-containing protein DDL	DDL	0.911125	0.00412497	76.416	S(0.911)T(0.167)S(0.911)PS(0.011)DR	2	0.82578	3	0.861	0.822	0.943	1.112	1.202	1.018	0.855865	0.805093	0.91376	1.12893	1.2032	1.0484	1.313	0.0073046
Molecular Function	GO:0016168	5	chlorophyll binding	0.0255186	Q39141	44	1.233	Q3	S	Chlorophyll a-b binding protein, chloroplastic	Lhb1B2	0.932945	5.22409e-15	116.58	GPS(0.933)GS(0.067)PWYGSDR	3	2.6373	5	0.946	1.029	0.873	0.976	1.216	0.944	0.876738	0.984689	0.829848	1.06087	1.0955	1.16256	1.233	0.020784
Molecular Function	GO:0016168	5	chlorophyll binding	0.0255186	P27521	27	0.794	Q2	S	Chlorophyll a-b binding protein 4, chloroplastic	LHCA4	0.990797	0.00211842	83.278	FLTGS(0.009)S(0.991)GR	2	0.66763	1	1.072	1.158	1.148	0.917	0.924	0.835	0.984389	1.17206	1.2265	0.972428	0.836199	0.87618	0.794	0.046821
Molecular Function	GO:0016168	5	chlorophyll binding	0.0255186	P27521	35	0.68	Q1	S	Chlorophyll a-b binding protein 4, chloroplastic	LHCA4	0.876599	3.10596e-07	91.993	DLS(0.877)FT(0.123)SIGSSAK	3	-0.088141	1	1.295	1.263	1.071	0.727	0.993	0.75	1.18916	1.27834	1.14423	0.770944	0.898643	0.786988	0.68	0.0026233
Molecular Function	GO:0016168	5	chlorophyll binding	0.0255186	P27521	47	0.7	Q1	S	Chlorophyll a-b binding protein 4, chloroplastic	LHCA4	0.965147	0.000310576	78.324	T(0.006)S(0.029)S(0.965)FKVEAK	3	-0.57731	1	1.217	1.213	1.14	0.774	1.008	0.727	1.11754	1.22773	1.21795	0.820785	0.912217	0.762854	0.7	0.0039643
Molecular Function	GO:0060589	4	nucleoside-triphosphatase regulator activity	0.00333395	Q8W4K6	407	1.209	Q3	S	At4g13350	NIG	0.993212	0	302.16	S(0.007)MS(0.993)APSLQPLQGVPSGGLQSSEVKPSGR	3	-0.24279	2	0.865	0.893	0.943	1.152	1.061	1.065	0.903866	0.903846	0.883786	1.08169	1.11099	1.06076	1.209	0.000244
Molecular Function	GO:0060589	4	nucleoside-triphosphatase regulator activity	0.00333395	Q9FIQ0	205	1.232	Q3	S	Probable ADP-ribosylation factor GTPase-activating protein AGD9	AGD9	0.998207	1.5751e-111	190.19	S(0.998)KDNLY(0.002)EQKPEEPVPVIPAASPTNDTSAAGSSFASR	4	-0.76275	1	0.81	0.916	0.951	1.148	1.033	1.116	0.79803	0.917836	0.985492	1.16785	1.08966	1.07102	1.232	0.034705
Molecular Function	GO:0060589	4	nucleoside-triphosphatase regulator activity	0.00333395	A0A1P8ANR5	157	1.252	Q3	S	ARF GAP-like zinc finger-containing protein ZIGA4	ZIGA4	0.995471	1.44325e-79	175.17	RANS(0.995)YHS(0.005)YS(0.004)QS(0.995)PPYDYQYEER	3	-0.22401	2	0.843	0.771	1.072	1.032	1.147	1.106	0.869969	0.766402	0.998138	1.08976	1.15509	1.05233	1.252	0.047181
Molecular Function	GO:0060589	4	nucleoside-triphosphatase regulator activity	0.00333395	A0A1P8ANR5	150	1.252	Q3	S	ARF GAP-like zinc finger-containing protein ZIGA4	ZIGA4	0.994855	1.44325e-79	175.17	RANS(0.995)YHS(0.005)YS(0.004)QS(0.995)PPYDYQYEER	3	-0.22401	2	0.843	0.771	1.072	1.032	1.147	1.106	0.869969	0.766402	0.998138	1.08976	1.15509	1.05233	1.252	0.047181
Molecular Function	GO:0060589	4	nucleoside-triphosphatase regulator activity	0.00333395	P18064	15	0.764	Q1	T	Guanine nucleotide-binding protein alpha-1 subunit	GPA1	0.999862	2.2917e-110	213.44	HHTEDT(1)DENTQAAEIER	3	-0.42037	2	1.124	1.115	1.172	0.913	0.879	0.868	1.20472	1.03818	1.15015	0.917588	0.904321	0.770186	0.764	0.0191973
Molecular Function	GO:0003743	7	translation initiation factor activity	0.187788	Q9LIN5	480	1.296	Q3	S	Eukaryotic translation initiation factor 4B1	EIF4B1	0.999998	4.25714e-09	102.52	AGS(1)IDET(0.003)RS(0.491)FES(0.253)T(0.253)ERPR	3	-0.47811	3	0.862	0.778	0.829	1.175	1.196	1.116	0.88049	0.854945	0.853759	1.12548	1.17833	1.05184	1.296	0.0016989
Molecular Function	GO:0003743	7	translation initiation factor activity	0.187788	Q93VP3	2	1.239	Q3	S	Eukaryotic translation initiation factor 5A-2	ELF5A-2	1	6.0539e-183	260.49	S(1)DDEHHFEASESGASK	3	-0.1846	8	0.755	0.972	0.871	1.169	0.97	1.241	0.827851	0.931034	0.871872	1.12404	0.960396	1.1763	1.239	0.039117
Molecular Function	GO:0015077	8	monovalent inorganic cation transmembrane transporter activity	0.273629	Q9ZTZ7	120	1.45	Q4	S	K(+) efflux antiporter 1, chloroplastic	KEA1	0.854026	2.0238e-59	164.2	IGES(0.001)S(0.011)ES(0.854)S(0.133)DETEATDLK	3	2.8246	1	0.905	0.859	0.811	1.312	1.029	1.062	0.833333	0.832364	0.786615	1.31992	1.04786	1.18925	1.45	0.0060833
Molecular Function	GO:0015077	8	monovalent inorganic cation transmembrane transporter activity	0.273629	P19366	135	1.347	Q4	S	ATP synthase subunit beta, chloroplastic	atpB	1	4.65379e-14	119.25	S(1)APAFIELDTK	3	-0.5909	1	0.935	0.893	0.84	1.055	1.285	0.955	0.868152	0.876349	0.814743	1.08763	1.36123	0.998954	1.347	0.038096
Molecular Function	GO:0003729	6	mRNA binding	0.00909645	Q9S814	655	0.823	Q2	S	Ethylene-insensitive protein 2	EIN2	0.980472	3.85268e-05	81.884	SLSGEGGS(0.98)GT(0.336)GS(0.677)LS(0.006)R	2	-0.32185	2	1.154	0.966	1.022	0.912	1	1.009	1.1517	1.06271	1.12431	0.878613	0.969932	0.900089	0.823	0.0069387
Molecular Function	GO:0003729	6	mRNA binding	0.00909645	Q9S814	645	0.819	Q2	S	Ethylene-insensitive protein 2	EIN2	1	2.9411e-130	220.52	AAPTSNFTVGSDGPPS(1)FR	2	0.64308	5	1.013	1.092	1.025	0.984	0.972	0.947	1.01098	1.20132	1.12761	0.947977	0.942774	0.844781	0.819	0.034201
Molecular Function	GO:0003729	6	mRNA binding	0.00909645	Q9LIN5	480	1.296	Q3	S	Eukaryotic translation initiation factor 4B1	EIF4B1	0.999998	4.25714e-09	102.52	AGS(1)IDET(0.003)RS(0.491)FES(0.253)T(0.253)ERPR	3	-0.47811	3	0.862	0.778	0.829	1.175	1.196	1.116	0.88049	0.854945	0.853759	1.12548	1.17833	1.05184	1.296	0.0016989
Molecular Function	GO:0003729	6	mRNA binding	0.00909645	Q0WW84	393	0.706	Q1	S	Polyadenylate-binding protein RBP47B	RBP47B	0.997888	0.0016654	62.338	LS(0.002)WGRS(0.998)PNK	3	-0.32393	1	1.12	1.246	1.145	0.837	0.785	0.962	1.22137	1.30063	1.08944	0.791864	0.725508	1.03108	0.706	0.038524
Molecular Function	GO:0003729	6	mRNA binding	0.00909645	Q0WPK4	200	1.282	Q3	S	Protein PAT1 homolog	PAT1	0.99942	8.96851e-30	136.46	SSFVS(0.999)YPPPGSISPDQR	2	0.71314	3	0.895	1.061	0.912	1.111	0.987	1.037	0.951116	0.862602	0.841328	1.11323	1.15981	1.13086	1.282	0.0031388
Molecular Function	GO:0003729	6	mRNA binding	0.00909645	Q42404	422	0.831	Q2	S	U1 small nuclear ribonucleoprotein 70 kDa	RNU1	0.998493	6.98551e-06	102.33	SES(0.998)REY(0.001)VR	2	0.46613	3	0.93	0.976	1.082	1.023	0.966	1.038	1.07514	1.14152	1.082	0.984601	0.882192	0.875211	0.831	0.0119153
Molecular Function	GO:0003729	6	mRNA binding	0.00909645	Q8W4D8	7	1.547	Q4	S	FHA domain-containing protein DDL	DDL	0.884076	0.00248234	51.771	APS(0.522)S(0.597)RS(0.884)PS(0.998)PR	2	0.15357	1	0.902	0.662	0.824	1.133	1.254	1.185	0.89662	0.648384	0.79845	1.15025	1.25526	1.22039	1.547	0.0106176
Molecular Function	GO:0003729	6	mRNA binding	0.00909645	Q8W4D8	9	1.547	Q4	S	FHA domain-containing protein DDL	DDL	0.997857	0.00248234	51.771	APS(0.522)S(0.597)RS(0.884)PS(0.998)PR	2	0.15357	1	0.902	0.662	0.824	1.133	1.254	1.185	0.89662	0.648384	0.79845	1.15025	1.25526	1.22039	1.547	0.0106176
Molecular Function	GO:0003729	6	mRNA binding	0.00909645	Q8W4D8	100	1.313	Q4	S	FHA domain-containing protein DDL	DDL	0.911125	0.00412497	76.416	S(0.911)T(0.167)S(0.911)PS(0.011)DR	2	0.82578	3	0.861	0.822	0.943	1.112	1.202	1.018	0.855865	0.805093	0.91376	1.12893	1.2032	1.0484	1.313	0.0073046
Molecular Function	GO:0003729	6	mRNA binding	0.00909645	Q9LVT8	155	1.456	Q4	S	RGG repeats nuclear RNA binding protein C	RGGC	0.998296	0.0215283	43.308	NY(0.002)DRHS(0.998)R	3	0.36468	1	0.802	0.769	0.864	0.99	1.327	1.189	0.787819	0.784694	0.837209	1.00917	1.37087	1.12915	1.456	0.0160362
Molecular Function	GO:0003729	6	mRNA binding	0.00909645	Q9LVT8	107	1.455	Q4	S	RGG repeats nuclear RNA binding protein C	RGGC	0.999998	0.000459392	64.537	RPS(1)EDADGASR	3	0.19916	2	0.861	0.758	0.826	1.31	1.097	1.107	0.845776	0.773469	0.800388	1.33537	1.13326	1.05128	1.455	0.0079205
Molecular Function	GO:0003729	6	mRNA binding	0.00909645	Q03250	105	1.295	Q3	S	Glycine-rich RNA-binding protein 7	RBG7	0.999469	1.1035e-195	260.44	S(0.999)GGGGGY(0.001)SGGGGSYGGGGGR	2	-0.56814	2	0.792	0.895	0.865	1.045	1.207	1.151	0.808989	0.909553	0.861554	1.0492	1.1998	1.09307	1.295	0.007745
Molecular Function	GO:0046906	4	tetrapyrrole binding	0.116074	Q39141	44	1.233	Q3	S	Chlorophyll a-b binding protein, chloroplastic	Lhb1B2	0.932945	5.22409e-15	116.58	GPS(0.933)GS(0.067)PWYGSDR	3	2.6373	5	0.946	1.029	0.873	0.976	1.216	0.944	0.876738	0.984689	0.829848	1.06087	1.0955	1.16256	1.233	0.020784
Molecular Function	GO:0046906	4	tetrapyrrole binding	0.116074	P27521	27	0.794	Q2	S	Chlorophyll a-b binding protein 4, chloroplastic	LHCA4	0.990797	0.00211842	83.278	FLTGS(0.009)S(0.991)GR	2	0.66763	1	1.072	1.158	1.148	0.917	0.924	0.835	0.984389	1.17206	1.2265	0.972428	0.836199	0.87618	0.794	0.046821
Molecular Function	GO:0046906	4	tetrapyrrole binding	0.116074	P27521	35	0.68	Q1	S	Chlorophyll a-b binding protein 4, chloroplastic	LHCA4	0.876599	3.10596e-07	91.993	DLS(0.877)FT(0.123)SIGSSAK	3	-0.088141	1	1.295	1.263	1.071	0.727	0.993	0.75	1.18916	1.27834	1.14423	0.770944	0.898643	0.786988	0.68	0.0026233
Molecular Function	GO:0046906	4	tetrapyrrole binding	0.116074	P27521	47	0.7	Q1	S	Chlorophyll a-b binding protein 4, chloroplastic	LHCA4	0.965147	0.000310576	78.324	T(0.006)S(0.029)S(0.965)FKVEAK	3	-0.57731	1	1.217	1.213	1.14	0.774	1.008	0.727	1.11754	1.22773	1.21795	0.820785	0.912217	0.762854	0.7	0.0039643
Molecular Function	GO:0030234	3	enzyme regulator activity	0.00165481	Q8W4K6	407	1.209	Q3	S	At4g13350	NIG	0.993212	0	302.16	S(0.007)MS(0.993)APSLQPLQGVPSGGLQSSEVKPSGR	3	-0.24279	2	0.865	0.893	0.943	1.152	1.061	1.065	0.903866	0.903846	0.883786	1.08169	1.11099	1.06076	1.209	0.000244
Molecular Function	GO:0030234	3	enzyme regulator activity	0.00165481	Q9ZST4	115	1.312	Q4	S	Nitrogen regulatory protein P-II homolog	GLB1	0.833139	0.000116346	79.875	GFGAQGGS(0.833)T(0.167)ER	2	0.73919	1	0.867	0.882	0.853	1.16	1.06	1.16	0.869609	0.899083	0.842053	1.17409	1.07287	1.17886	1.312	0.0016812
Molecular Function	GO:0030234	3	enzyme regulator activity	0.00165481	Q9FIQ0	205	1.232	Q3	S	Probable ADP-ribosylation factor GTPase-activating protein AGD9	AGD9	0.998207	1.5751e-111	190.19	S(0.998)KDNLY(0.002)EQKPEEPVPVIPAASPTNDTSAAGSSFASR	4	-0.76275	1	0.81	0.916	0.951	1.148	1.033	1.116	0.79803	0.917836	0.985492	1.16785	1.08966	1.07102	1.232	0.034705
Molecular Function	GO:0030234	3	enzyme regulator activity	0.00165481	Q9M1P5	147	0.745	Q1	S	ADP-ribosylation factor A1E	T17J13.250	1	0.00993262	50.473	LGLHS(1)LR	3	-0.11663	1	1.273	1.094	1.094	0.973	0.764	0.919	1.30164	1.12667	1.094	1.00206	0.767839	0.853296	0.745	0.034137
Molecular Function	GO:0030234	3	enzyme regulator activity	0.00165481	A0A1P8ANR5	157	1.252	Q3	S	ARF GAP-like zinc finger-containing protein ZIGA4	ZIGA4	0.995471	1.44325e-79	175.17	RANS(0.995)YHS(0.005)YS(0.004)QS(0.995)PPYDYQYEER	3	-0.22401	2	0.843	0.771	1.072	1.032	1.147	1.106	0.869969	0.766402	0.998138	1.08976	1.15509	1.05233	1.252	0.047181
Molecular Function	GO:0030234	3	enzyme regulator activity	0.00165481	A0A1P8ANR5	150	1.252	Q3	S	ARF GAP-like zinc finger-containing protein ZIGA4	ZIGA4	0.994855	1.44325e-79	175.17	RANS(0.995)YHS(0.005)YS(0.004)QS(0.995)PPYDYQYEER	3	-0.22401	2	0.843	0.771	1.072	1.032	1.147	1.106	0.869969	0.766402	0.998138	1.08976	1.15509	1.05233	1.252	0.047181
Molecular Function	GO:0030234	3	enzyme regulator activity	0.00165481	P18064	15	0.764	Q1	T	Guanine nucleotide-binding protein alpha-1 subunit	GPA1	0.999862	2.2917e-110	213.44	HHTEDT(1)DENTQAAEIER	3	-0.42037	2	1.124	1.115	1.172	0.913	0.879	0.868	1.20472	1.03818	1.15015	0.917588	0.904321	0.770186	0.764	0.0191973
Molecular Function	GO:0042803	5	protein homodimerization activity	0.0630448	Q9LIN5	480	1.296	Q3	S	Eukaryotic translation initiation factor 4B1	EIF4B1	0.999998	4.25714e-09	102.52	AGS(1)IDET(0.003)RS(0.491)FES(0.253)T(0.253)ERPR	3	-0.47811	3	0.862	0.778	0.829	1.175	1.196	1.116	0.88049	0.854945	0.853759	1.12548	1.17833	1.05184	1.296	0.0016989
Molecular Function	GO:0042803	5	protein homodimerization activity	0.0630448	Q93XX2	46	0.803	Q2	S	Protein SIEVE ELEMENT OCCLUSION A	SEOA	0.981917	3.18314e-08	68.616	RPLAPRS(0.982)HEDNPFGGHT(0.018)DDHHVAAPADHNK	5	1.1128	1	0.999	1.21	1.068	1.017	0.832	0.923	1.08351	1.17934	1.09764	0.961248	0.897519	0.839854	0.803	0.0094557
Molecular Function	GO:0042803	5	protein homodimerization activity	0.0630448	Q9SJ56	474	0.829	Q2	S	BEL1-like homeodomain protein 1	BLH1	0.981124	0.00212018	48.729	T(0.013)PLDQS(0.981)NEDS(0.005)AS(0.001)K	3	-1.921	1	1.094	1.037	0.985	1.035	0.965	0.929	1.11405	1.15222	1.05573	0.957447	0.923445	0.873942	0.829	0.0070207
Molecular Function	GO:0032561	8	guanyl ribonucleotide binding	0.0230174	Q8W4K6	407	1.209	Q3	S	At4g13350	NIG	0.993212	0	302.16	S(0.007)MS(0.993)APSLQPLQGVPSGGLQSSEVKPSGR	3	-0.24279	2	0.865	0.893	0.943	1.152	1.061	1.065	0.903866	0.903846	0.883786	1.08169	1.11099	1.06076	1.209	0.000244
Molecular Function	GO:0032561	8	guanyl ribonucleotide binding	0.0230174	Q9M1P5	147	0.745	Q1	S	ADP-ribosylation factor A1E	T17J13.250	1	0.00993262	50.473	LGLHS(1)LR	3	-0.11663	1	1.273	1.094	1.094	0.973	0.764	0.919	1.30164	1.12667	1.094	1.00206	0.767839	0.853296	0.745	0.034137
Molecular Function	GO:0032561	8	guanyl ribonucleotide binding	0.0230174	P18064	15	0.764	Q1	T	Guanine nucleotide-binding protein alpha-1 subunit	GPA1	0.999862	2.2917e-110	213.44	HHTEDT(1)DENTQAAEIER	3	-0.42037	2	1.124	1.115	1.172	0.913	0.879	0.868	1.20472	1.03818	1.15015	0.917588	0.904321	0.770186	0.764	0.0191973
Molecular Function	GO:0032561	8	guanyl ribonucleotide binding	0.0230174	Q9LQ55	879	1.355	Q4	S	Dynamin-2B	DRP2B	0.998029	0.00261005	63.624	Y(0.002)GSGGHS(0.998)R	3	1.2537	2	0.777	0.794	0.9	1.122	1.294	1.04	0.792857	0.807731	0.910931	1.11089	1.29271	1	1.355	0.025357
Molecular Function	GO:0005096	6	GTPase activator activity	0.0197811	Q8W4K6	407	1.209	Q3	S	At4g13350	NIG	0.993212	0	302.16	S(0.007)MS(0.993)APSLQPLQGVPSGGLQSSEVKPSGR	3	-0.24279	2	0.865	0.893	0.943	1.152	1.061	1.065	0.903866	0.903846	0.883786	1.08169	1.11099	1.06076	1.209	0.000244
Molecular Function	GO:0005096	6	GTPase activator activity	0.0197811	Q9FIQ0	205	1.232	Q3	S	Probable ADP-ribosylation factor GTPase-activating protein AGD9	AGD9	0.998207	1.5751e-111	190.19	S(0.998)KDNLY(0.002)EQKPEEPVPVIPAASPTNDTSAAGSSFASR	4	-0.76275	1	0.81	0.916	0.951	1.148	1.033	1.116	0.79803	0.917836	0.985492	1.16785	1.08966	1.07102	1.232	0.034705
Molecular Function	GO:0005096	6	GTPase activator activity	0.0197811	A0A1P8ANR5	157	1.252	Q3	S	ARF GAP-like zinc finger-containing protein ZIGA4	ZIGA4	0.995471	1.44325e-79	175.17	RANS(0.995)YHS(0.005)YS(0.004)QS(0.995)PPYDYQYEER	3	-0.22401	2	0.843	0.771	1.072	1.032	1.147	1.106	0.869969	0.766402	0.998138	1.08976	1.15509	1.05233	1.252	0.047181
Molecular Function	GO:0005096	6	GTPase activator activity	0.0197811	A0A1P8ANR5	150	1.252	Q3	S	ARF GAP-like zinc finger-containing protein ZIGA4	ZIGA4	0.994855	1.44325e-79	175.17	RANS(0.995)YHS(0.005)YS(0.004)QS(0.995)PPYDYQYEER	3	-0.22401	2	0.843	0.771	1.072	1.032	1.147	1.106	0.869969	0.766402	0.998138	1.08976	1.15509	1.05233	1.252	0.047181
Molecular Function	GO:0016874	3	ligase activity	0.235195	Q9SMT7	464	1.4	Q4	T	Oxalate--CoA ligase	AAE3	0.944742	8.21357e-08	97.631	EGT(0.055)T(0.945)VTEEDIK	2	0.44766	1	0.735	0.92	0.73	1.253	1.13	1.171	0.781084	0.905512	0.77167	1.16126	1.13797	1.14244	1.4	0.022535
Molecular Function	GO:0016874	3	ligase activity	0.235195	F4K3Z6	436	0.821	Q2	S	Protein kinasesubiquitin-protein ligase	KEG	0.990238	4.35529e-23	127.35	HLQEIPRS(0.99)PS(0.57)AS(0.439)PDNGIAK	3	0.18936	9	1.139	0.998	0.899	1.015	0.994	1.008	1.16581	1.07659	1.11125	0.875	0.971652	0.908108	0.821	0.0068378
Molecular Function	GO:0005525	9	GTP binding	0.018051	Q8W4K6	407	1.209	Q3	S	At4g13350	NIG	0.993212	0	302.16	S(0.007)MS(0.993)APSLQPLQGVPSGGLQSSEVKPSGR	3	-0.24279	2	0.865	0.893	0.943	1.152	1.061	1.065	0.903866	0.903846	0.883786	1.08169	1.11099	1.06076	1.209	0.000244
Molecular Function	GO:0005525	9	GTP binding	0.018051	Q9M1P5	147	0.745	Q1	S	ADP-ribosylation factor A1E	T17J13.250	1	0.00993262	50.473	LGLHS(1)LR	3	-0.11663	1	1.273	1.094	1.094	0.973	0.764	0.919	1.30164	1.12667	1.094	1.00206	0.767839	0.853296	0.745	0.034137
Molecular Function	GO:0005525	9	GTP binding	0.018051	P18064	15	0.764	Q1	T	Guanine nucleotide-binding protein alpha-1 subunit	GPA1	0.999862	2.2917e-110	213.44	HHTEDT(1)DENTQAAEIER	3	-0.42037	2	1.124	1.115	1.172	0.913	0.879	0.868	1.20472	1.03818	1.15015	0.917588	0.904321	0.770186	0.764	0.0191973
Molecular Function	GO:0005525	9	GTP binding	0.018051	Q9LQ55	879	1.355	Q4	S	Dynamin-2B	DRP2B	0.998029	0.00261005	63.624	Y(0.002)GSGGHS(0.998)R	3	1.2537	2	0.777	0.794	0.9	1.122	1.294	1.04	0.792857	0.807731	0.910931	1.11089	1.29271	1	1.355	0.025357
Molecular Function	GO:0008047	4	enzyme activator activity	0.00509261	Q8W4K6	407	1.209	Q3	S	At4g13350	NIG	0.993212	0	302.16	S(0.007)MS(0.993)APSLQPLQGVPSGGLQSSEVKPSGR	3	-0.24279	2	0.865	0.893	0.943	1.152	1.061	1.065	0.903866	0.903846	0.883786	1.08169	1.11099	1.06076	1.209	0.000244
Molecular Function	GO:0008047	4	enzyme activator activity	0.00509261	Q9FIQ0	205	1.232	Q3	S	Probable ADP-ribosylation factor GTPase-activating protein AGD9	AGD9	0.998207	1.5751e-111	190.19	S(0.998)KDNLY(0.002)EQKPEEPVPVIPAASPTNDTSAAGSSFASR	4	-0.76275	1	0.81	0.916	0.951	1.148	1.033	1.116	0.79803	0.917836	0.985492	1.16785	1.08966	1.07102	1.232	0.034705
Molecular Function	GO:0008047	4	enzyme activator activity	0.00509261	Q9M1P5	147	0.745	Q1	S	ADP-ribosylation factor A1E	T17J13.250	1	0.00993262	50.473	LGLHS(1)LR	3	-0.11663	1	1.273	1.094	1.094	0.973	0.764	0.919	1.30164	1.12667	1.094	1.00206	0.767839	0.853296	0.745	0.034137
Molecular Function	GO:0008047	4	enzyme activator activity	0.00509261	A0A1P8ANR5	157	1.252	Q3	S	ARF GAP-like zinc finger-containing protein ZIGA4	ZIGA4	0.995471	1.44325e-79	175.17	RANS(0.995)YHS(0.005)YS(0.004)QS(0.995)PPYDYQYEER	3	-0.22401	2	0.843	0.771	1.072	1.032	1.147	1.106	0.869969	0.766402	0.998138	1.08976	1.15509	1.05233	1.252	0.047181
Molecular Function	GO:0008047	4	enzyme activator activity	0.00509261	A0A1P8ANR5	150	1.252	Q3	S	ARF GAP-like zinc finger-containing protein ZIGA4	ZIGA4	0.994855	1.44325e-79	175.17	RANS(0.995)YHS(0.005)YS(0.004)QS(0.995)PPYDYQYEER	3	-0.22401	2	0.843	0.771	1.072	1.032	1.147	1.106	0.869969	0.766402	0.998138	1.08976	1.15509	1.05233	1.252	0.047181
Molecular Function	GO:0044877	3	macromolecular complex binding	0.0306791	Q93VP3	2	1.239	Q3	S	Eukaryotic translation initiation factor 5A-2	ELF5A-2	1	6.0539e-183	260.49	S(1)DDEHHFEASESGASK	3	-0.1846	8	0.755	0.972	0.871	1.169	0.97	1.241	0.827851	0.931034	0.871872	1.12404	0.960396	1.1763	1.239	0.039117
Molecular Function	GO:0044877	3	macromolecular complex binding	0.0306791	P18064	15	0.764	Q1	T	Guanine nucleotide-binding protein alpha-1 subunit	GPA1	0.999862	2.2917e-110	213.44	HHTEDT(1)DENTQAAEIER	3	-0.42037	2	1.124	1.115	1.172	0.913	0.879	0.868	1.20472	1.03818	1.15015	0.917588	0.904321	0.770186	0.764	0.0191973
Biological Process	GO:0021700	4	developmental maturation	0.099546	Q9S814	655	0.823	Q2	S	Ethylene-insensitive protein 2	EIN2	0.980472	3.85268e-05	81.884	SLSGEGGS(0.98)GT(0.336)GS(0.677)LS(0.006)R	2	-0.32185	2	1.154	0.966	1.022	0.912	1	1.009	1.1517	1.06271	1.12431	0.878613	0.969932	0.900089	0.823	0.0069387
Biological Process	GO:0021700	4	developmental maturation	0.099546	Q9S814	645	0.819	Q2	S	Ethylene-insensitive protein 2	EIN2	1	2.9411e-130	220.52	AAPTSNFTVGSDGPPS(1)FR	2	0.64308	5	1.013	1.092	1.025	0.984	0.972	0.947	1.01098	1.20132	1.12761	0.947977	0.942774	0.844781	0.819	0.034201
Biological Process	GO:0021700	4	developmental maturation	0.099546	Q9LQ55	879	1.355	Q4	S	Dynamin-2B	DRP2B	0.998029	0.00261005	63.624	Y(0.002)GSGGHS(0.998)R	3	1.2537	2	0.777	0.794	0.9	1.122	1.294	1.04	0.792857	0.807731	0.910931	1.11089	1.29271	1	1.355	0.025357
Biological Process	GO:0010608	7	posttranscriptional regulation of gene expression	0.244908	Q93VP3	2	1.239	Q3	S	Eukaryotic translation initiation factor 5A-2	ELF5A-2	1	6.0539e-183	260.49	S(1)DDEHHFEASESGASK	3	-0.1846	8	0.755	0.972	0.871	1.169	0.97	1.241	0.827851	0.931034	0.871872	1.12404	0.960396	1.1763	1.239	0.039117
Biological Process	GO:0010608	7	posttranscriptional regulation of gene expression	0.244908	Q8W4D8	7	1.547	Q4	S	FHA domain-containing protein DDL	DDL	0.884076	0.00248234	51.771	APS(0.522)S(0.597)RS(0.884)PS(0.998)PR	2	0.15357	1	0.902	0.662	0.824	1.133	1.254	1.185	0.89662	0.648384	0.79845	1.15025	1.25526	1.22039	1.547	0.0106176
Biological Process	GO:0010608	7	posttranscriptional regulation of gene expression	0.244908	Q8W4D8	9	1.547	Q4	S	FHA domain-containing protein DDL	DDL	0.997857	0.00248234	51.771	APS(0.522)S(0.597)RS(0.884)PS(0.998)PR	2	0.15357	1	0.902	0.662	0.824	1.133	1.254	1.185	0.89662	0.648384	0.79845	1.15025	1.25526	1.22039	1.547	0.0106176
Biological Process	GO:0010608	7	posttranscriptional regulation of gene expression	0.244908	Q8W4D8	100	1.313	Q4	S	FHA domain-containing protein DDL	DDL	0.911125	0.00412497	76.416	S(0.911)T(0.167)S(0.911)PS(0.011)DR	2	0.82578	3	0.861	0.822	0.943	1.112	1.202	1.018	0.855865	0.805093	0.91376	1.12893	1.2032	1.0484	1.313	0.0073046
Biological Process	GO:0098542	6	defense response to other organism	0.0224789	O80852	79	0.798	Q2	S	Glutathione S-transferase F9	GSTF9	0.999517	1.25384e-11	112.5	YRS(1)QGPDLLGK	3	-0.38946	1	1.053	1.012	1.03	0.888	1	1.065	1.19523	1.09881	1.10634	0.833803	0.923361	0.955157	0.798	0.0097435
Biological Process	GO:0098542	6	defense response to other organism	0.0224789	Q9S814	655	0.823	Q2	S	Ethylene-insensitive protein 2	EIN2	0.980472	3.85268e-05	81.884	SLSGEGGS(0.98)GT(0.336)GS(0.677)LS(0.006)R	2	-0.32185	2	1.154	0.966	1.022	0.912	1	1.009	1.1517	1.06271	1.12431	0.878613	0.969932	0.900089	0.823	0.0069387
Biological Process	GO:0098542	6	defense response to other organism	0.0224789	Q9S814	645	0.819	Q2	S	Ethylene-insensitive protein 2	EIN2	1	2.9411e-130	220.52	AAPTSNFTVGSDGPPS(1)FR	2	0.64308	5	1.013	1.092	1.025	0.984	0.972	0.947	1.01098	1.20132	1.12761	0.947977	0.942774	0.844781	0.819	0.034201
Biological Process	GO:0098542	6	defense response to other organism	0.0224789	Q93VP3	2	1.239	Q3	S	Eukaryotic translation initiation factor 5A-2	ELF5A-2	1	6.0539e-183	260.49	S(1)DDEHHFEASESGASK	3	-0.1846	8	0.755	0.972	0.871	1.169	0.97	1.241	0.827851	0.931034	0.871872	1.12404	0.960396	1.1763	1.239	0.039117
Biological Process	GO:0098542	6	defense response to other organism	0.0224789	P36212	67	0.808	Q2	S	50S ribosomal protein L12-3, chloroplastic	RPL12C	0.999567	9.28456e-29	131.56	IGS(1)EISSLTLEEAR	3	-0.22076	1	1.309	1.149	1.019	0.827	0.974	0.822	1.16356	1.18454	1.02618	0.897937	0.98583	0.841351	0.808	0.02946
Biological Process	GO:0098542	6	defense response to other organism	0.0224789	Q39241	117	0.711	Q1	S	Thioredoxin H5	TRX5	1	0.0383388	44.98	HGGLVAS(1)A	2	-2.99	1	0.95	1.083	0.94	1.092	0.969	0.979	1.10209	1.31114	1.26174	0.988235	0.785888	0.838185	0.711	0.0163588
Biological Process	GO:0098542	6	defense response to other organism	0.0224789	Q9SMT7	464	1.4	Q4	T	Oxalate--CoA ligase	AAE3	0.944742	8.21357e-08	97.631	EGT(0.055)T(0.945)VTEEDIK	2	0.44766	1	0.735	0.92	0.73	1.253	1.13	1.171	0.781084	0.905512	0.77167	1.16126	1.13797	1.14244	1.4	0.022535
Biological Process	GO:0009607	3	response to biotic stimulus	0.0088202	Q8W4K6	407	1.209	Q3	S	At4g13350	NIG	0.993212	0	302.16	S(0.007)MS(0.993)APSLQPLQGVPSGGLQSSEVKPSGR	3	-0.24279	2	0.865	0.893	0.943	1.152	1.061	1.065	0.903866	0.903846	0.883786	1.08169	1.11099	1.06076	1.209	0.000244
Biological Process	GO:0009607	3	response to biotic stimulus	0.0088202	O80852	79	0.798	Q2	S	Glutathione S-transferase F9	GSTF9	0.999517	1.25384e-11	112.5	YRS(1)QGPDLLGK	3	-0.38946	1	1.053	1.012	1.03	0.888	1	1.065	1.19523	1.09881	1.10634	0.833803	0.923361	0.955157	0.798	0.0097435
Biological Process	GO:0009607	3	response to biotic stimulus	0.0088202	Q9S814	655	0.823	Q2	S	Ethylene-insensitive protein 2	EIN2	0.980472	3.85268e-05	81.884	SLSGEGGS(0.98)GT(0.336)GS(0.677)LS(0.006)R	2	-0.32185	2	1.154	0.966	1.022	0.912	1	1.009	1.1517	1.06271	1.12431	0.878613	0.969932	0.900089	0.823	0.0069387
Biological Process	GO:0009607	3	response to biotic stimulus	0.0088202	Q9S814	645	0.819	Q2	S	Ethylene-insensitive protein 2	EIN2	1	2.9411e-130	220.52	AAPTSNFTVGSDGPPS(1)FR	2	0.64308	5	1.013	1.092	1.025	0.984	0.972	0.947	1.01098	1.20132	1.12761	0.947977	0.942774	0.844781	0.819	0.034201
Biological Process	GO:0009607	3	response to biotic stimulus	0.0088202	P36212	67	0.808	Q2	S	50S ribosomal protein L12-3, chloroplastic	RPL12C	0.999567	9.28456e-29	131.56	IGS(1)EISSLTLEEAR	3	-0.22076	1	1.309	1.149	1.019	0.827	0.974	0.822	1.16356	1.18454	1.02618	0.897937	0.98583	0.841351	0.808	0.02946
Biological Process	GO:0009607	3	response to biotic stimulus	0.0088202	Q9SJ56	474	0.829	Q2	S	BEL1-like homeodomain protein 1	BLH1	0.981124	0.00212018	48.729	T(0.013)PLDQS(0.981)NEDS(0.005)AS(0.001)K	3	-1.921	1	1.094	1.037	0.985	1.035	0.965	0.929	1.11405	1.15222	1.05573	0.957447	0.923445	0.873942	0.829	0.0070207
Biological Process	GO:0009607	3	response to biotic stimulus	0.0088202	Q39241	117	0.711	Q1	S	Thioredoxin H5	TRX5	1	0.0383388	44.98	HGGLVAS(1)A	2	-2.99	1	0.95	1.083	0.94	1.092	0.969	0.979	1.10209	1.31114	1.26174	0.988235	0.785888	0.838185	0.711	0.0163588
Biological Process	GO:0009607	3	response to biotic stimulus	0.0088202	Q9SRH5	95	1.253	Q3	S	Mitochondrial outer membrane protein porin 1	VDAC1	0.995462	7.47436e-05	77.899	S(0.004)IFS(0.995)FKVPDQNSGK	3	-3.4544	1	0.931	0.739	0.883	1.035	1.096	1.32	0.944219	0.780359	0.914079	1.03707	1.07136	1.19891	1.253	0.036417
Biological Process	GO:0009607	3	response to biotic stimulus	0.0088202	Q93VP3	2	1.239	Q3	S	Eukaryotic translation initiation factor 5A-2	ELF5A-2	1	6.0539e-183	260.49	S(1)DDEHHFEASESGASK	3	-0.1846	8	0.755	0.972	0.871	1.169	0.97	1.241	0.827851	0.931034	0.871872	1.12404	0.960396	1.1763	1.239	0.039117
Biological Process	GO:0009607	3	response to biotic stimulus	0.0088202	Q9SMT7	464	1.4	Q4	T	Oxalate--CoA ligase	AAE3	0.944742	8.21357e-08	97.631	EGT(0.055)T(0.945)VTEEDIK	2	0.44766	1	0.735	0.92	0.73	1.253	1.13	1.171	0.781084	0.905512	0.77167	1.16126	1.13797	1.14244	1.4	0.022535
Biological Process	GO:0006091	4	generation of precursor metabolites and energy	0.0725951	Q39141	44	1.233	Q3	S	Chlorophyll a-b binding protein, chloroplastic	Lhb1B2	0.932945	5.22409e-15	116.58	GPS(0.933)GS(0.067)PWYGSDR	3	2.6373	5	0.946	1.029	0.873	0.976	1.216	0.944	0.876738	0.984689	0.829848	1.06087	1.0955	1.16256	1.233	0.020784
Biological Process	GO:0006091	4	generation of precursor metabolites and energy	0.0725951	O49299	123	0.77	Q2	S	Probable phosphoglucomutase, cytoplasmic 1	At1g23190	0.99978	2.8675e-149	220.52	ATGAFILTAS(1)HNPGGPTEDFGIK	3	1.4034	4	1.052	1.099	1.204	0.921	0.857	0.928	1.13362	1.12718	1.17808	0.929364	0.869168	0.849039	0.77	0.00099974
Biological Process	GO:0006091	4	generation of precursor metabolites and energy	0.0725951	O49299	121	0.629	Q1	T	Probable phosphoglucomutase, cytoplasmic 1	At1g23190	0.807054	4.40743e-12	90.397	AT(0.013)GAFILT(0.807)AS(0.18)HNPGGPTEDFGIK	5	-0.35286	1	1.15	1.138	1.392	0.716	0.734	0.988	1.23922	1.16718	1.36204	0.722503	0.744422	0.903934	0.629	0.0050158
Biological Process	GO:0006091	4	generation of precursor metabolites and energy	0.0725951	P27521	27	0.794	Q2	S	Chlorophyll a-b binding protein 4, chloroplastic	LHCA4	0.990797	0.00211842	83.278	FLTGS(0.009)S(0.991)GR	2	0.66763	1	1.072	1.158	1.148	0.917	0.924	0.835	0.984389	1.17206	1.2265	0.972428	0.836199	0.87618	0.794	0.046821
Biological Process	GO:0006091	4	generation of precursor metabolites and energy	0.0725951	P27521	35	0.68	Q1	S	Chlorophyll a-b binding protein 4, chloroplastic	LHCA4	0.876599	3.10596e-07	91.993	DLS(0.877)FT(0.123)SIGSSAK	3	-0.088141	1	1.295	1.263	1.071	0.727	0.993	0.75	1.18916	1.27834	1.14423	0.770944	0.898643	0.786988	0.68	0.0026233
Biological Process	GO:0006091	4	generation of precursor metabolites and energy	0.0725951	P27521	47	0.7	Q1	S	Chlorophyll a-b binding protein 4, chloroplastic	LHCA4	0.965147	0.000310576	78.324	T(0.006)S(0.029)S(0.965)FKVEAK	3	-0.57731	1	1.217	1.213	1.14	0.774	1.008	0.727	1.11754	1.22773	1.21795	0.820785	0.912217	0.762854	0.7	0.0039643
Biological Process	GO:0006091	4	generation of precursor metabolites and energy	0.0725951	Q9C8P0	49	1.351	Q4	S	Dihydrolipoyllysine-residue acetyltransferase component 5 of pyruvate dehydrogenase complex, chloroplastic	EMB3003	0.971783	5.70703e-10	101.78	EIFMPALS(0.009)S(0.972)T(0.019)MTEGK	3	-0.5459	1	0.872	0.847	0.819	1.092	1.224	1.107	0.863366	0.841112	0.839139	1.04498	1.22523	1.16526	1.351	0.0033627
Biological Process	GO:0098869	7	cellular oxidant detoxification	0.054869	O80852	79	0.798	Q2	S	Glutathione S-transferase F9	GSTF9	0.999517	1.25384e-11	112.5	YRS(1)QGPDLLGK	3	-0.38946	1	1.053	1.012	1.03	0.888	1	1.065	1.19523	1.09881	1.10634	0.833803	0.923361	0.955157	0.798	0.0097435
Biological Process	GO:0098869	7	cellular oxidant detoxification	0.054869	Q39241	117	0.711	Q1	S	Thioredoxin H5	TRX5	1	0.0383388	44.98	HGGLVAS(1)A	2	-2.99	1	0.95	1.083	0.94	1.092	0.969	0.979	1.10209	1.31114	1.26174	0.988235	0.785888	0.838185	0.711	0.0163588
Biological Process	GO:1901419	5	regulation of response to alcohol	0.0421171	Q9S814	655	0.823	Q2	S	Ethylene-insensitive protein 2	EIN2	0.980472	3.85268e-05	81.884	SLSGEGGS(0.98)GT(0.336)GS(0.677)LS(0.006)R	2	-0.32185	2	1.154	0.966	1.022	0.912	1	1.009	1.1517	1.06271	1.12431	0.878613	0.969932	0.900089	0.823	0.0069387
Biological Process	GO:1901419	5	regulation of response to alcohol	0.0421171	Q9S814	645	0.819	Q2	S	Ethylene-insensitive protein 2	EIN2	1	2.9411e-130	220.52	AAPTSNFTVGSDGPPS(1)FR	2	0.64308	5	1.013	1.092	1.025	0.984	0.972	0.947	1.01098	1.20132	1.12761	0.947977	0.942774	0.844781	0.819	0.034201
Biological Process	GO:1901419	5	regulation of response to alcohol	0.0421171	P18064	15	0.764	Q1	T	Guanine nucleotide-binding protein alpha-1 subunit	GPA1	0.999862	2.2917e-110	213.44	HHTEDT(1)DENTQAAEIER	3	-0.42037	2	1.124	1.115	1.172	0.913	0.879	0.868	1.20472	1.03818	1.15015	0.917588	0.904321	0.770186	0.764	0.0191973
Biological Process	GO:0006396	8	RNA processing	0.0767315	P92964	177	1.259	Q3	S	Serine/arginine-rich splicing factor RS31	RS31	1	0.00836275	58.246	NGGRS(1)PRR	3	0.32722	13	0.937	0.822	0.955	1.048	1.081	1.157	0.937	0.754821	0.967579	1.0793	1.14392	1.12439	1.259	0.041864
Biological Process	GO:0006396	8	RNA processing	0.0767315	Q0WW84	393	0.706	Q1	S	Polyadenylate-binding protein RBP47B	RBP47B	0.997888	0.0016654	62.338	LS(0.002)WGRS(0.998)PNK	3	-0.32393	1	1.12	1.246	1.145	0.837	0.785	0.962	1.22137	1.30063	1.08944	0.791864	0.725508	1.03108	0.706	0.038524
Biological Process	GO:0006396	8	RNA processing	0.0767315	Q9C5J3	759	1.24	Q3	S	Protein RRC1	RRC1	0.942677	5.26825e-05	81.144	S(0.008)S(0.038)S(0.943)S(0.09)GS(0.921)DNT(0.001)GGITFK	2	-0.96346	1	0.838	0.897	0.964	1.069	1.066	1.15	0.822375	0.873418	0.97868	1.03285	1.05025	1.23258	1.24	0.047865
Biological Process	GO:0006396	8	RNA processing	0.0767315	Q9C5J3	762	1.206	Q3	S	Protein RRC1	RRC1	0.921145	1.01428e-14	108.6	S(0.008)S(0.038)S(0.943)S(0.09)GS(0.921)DNT(0.001)GGITFK	2	-0.96346	2	0.891	0.903	0.949	1.085	1.052	1.112	0.874387	0.87926	0.963452	1.04831	1.03645	1.19185	1.206	0.027219
Biological Process	GO:0006396	8	RNA processing	0.0767315	Q42404	422	0.831	Q2	S	U1 small nuclear ribonucleoprotein 70 kDa	RNU1	0.998493	6.98551e-06	102.33	SES(0.998)REY(0.001)VR	2	0.46613	3	0.93	0.976	1.082	1.023	0.966	1.038	1.07514	1.14152	1.082	0.984601	0.882192	0.875211	0.831	0.0119153
Biological Process	GO:0006396	8	RNA processing	0.0767315	Q8W4D8	7	1.547	Q4	S	FHA domain-containing protein DDL	DDL	0.884076	0.00248234	51.771	APS(0.522)S(0.597)RS(0.884)PS(0.998)PR	2	0.15357	1	0.902	0.662	0.824	1.133	1.254	1.185	0.89662	0.648384	0.79845	1.15025	1.25526	1.22039	1.547	0.0106176
Biological Process	GO:0006396	8	RNA processing	0.0767315	Q8W4D8	9	1.547	Q4	S	FHA domain-containing protein DDL	DDL	0.997857	0.00248234	51.771	APS(0.522)S(0.597)RS(0.884)PS(0.998)PR	2	0.15357	1	0.902	0.662	0.824	1.133	1.254	1.185	0.89662	0.648384	0.79845	1.15025	1.25526	1.22039	1.547	0.0106176
Biological Process	GO:0006396	8	RNA processing	0.0767315	Q8W4D8	100	1.313	Q4	S	FHA domain-containing protein DDL	DDL	0.911125	0.00412497	76.416	S(0.911)T(0.167)S(0.911)PS(0.011)DR	2	0.82578	3	0.861	0.822	0.943	1.112	1.202	1.018	0.855865	0.805093	0.91376	1.12893	1.2032	1.0484	1.313	0.0073046
Biological Process	GO:0006396	8	RNA processing	0.0767315	Q03250	105	1.295	Q3	S	Glycine-rich RNA-binding protein 7	RBG7	0.999469	1.1035e-195	260.44	S(0.999)GGGGGY(0.001)SGGGGSYGGGGGR	2	-0.56814	2	0.792	0.895	0.865	1.045	1.207	1.151	0.808989	0.909553	0.861554	1.0492	1.1998	1.09307	1.295	0.007745
Biological Process	GO:0019684	5	photosynthesis, light reaction	0.124665	Q39141	44	1.233	Q3	S	Chlorophyll a-b binding protein, chloroplastic	Lhb1B2	0.932945	5.22409e-15	116.58	GPS(0.933)GS(0.067)PWYGSDR	3	2.6373	5	0.946	1.029	0.873	0.976	1.216	0.944	0.876738	0.984689	0.829848	1.06087	1.0955	1.16256	1.233	0.020784
Biological Process	GO:0019684	5	photosynthesis, light reaction	0.124665	P27521	27	0.794	Q2	S	Chlorophyll a-b binding protein 4, chloroplastic	LHCA4	0.990797	0.00211842	83.278	FLTGS(0.009)S(0.991)GR	2	0.66763	1	1.072	1.158	1.148	0.917	0.924	0.835	0.984389	1.17206	1.2265	0.972428	0.836199	0.87618	0.794	0.046821
Biological Process	GO:0019684	5	photosynthesis, light reaction	0.124665	P27521	35	0.68	Q1	S	Chlorophyll a-b binding protein 4, chloroplastic	LHCA4	0.876599	3.10596e-07	91.993	DLS(0.877)FT(0.123)SIGSSAK	3	-0.088141	1	1.295	1.263	1.071	0.727	0.993	0.75	1.18916	1.27834	1.14423	0.770944	0.898643	0.786988	0.68	0.0026233
Biological Process	GO:0019684	5	photosynthesis, light reaction	0.124665	P27521	47	0.7	Q1	S	Chlorophyll a-b binding protein 4, chloroplastic	LHCA4	0.965147	0.000310576	78.324	T(0.006)S(0.029)S(0.965)FKVEAK	3	-0.57731	1	1.217	1.213	1.14	0.774	1.008	0.727	1.11754	1.22773	1.21795	0.820785	0.912217	0.762854	0.7	0.0039643
Biological Process	GO:0005975	4	carbohydrate metabolic process	0.174206	Q38997	387	1.213	Q3	S	SNF1-related protein kinase catalytic subunit alpha KIN10	KIN10	0.970163	9.48609e-07	89.374	MHPAES(0.01)VAS(0.97)PVS(0.02)HR	3	0.11492	6	0.937	0.921	0.928	1.072	1.139	0.988	0.976042	0.877979	0.8553	1.1308	1.12438	1.03239	1.213	0.0177351
Biological Process	GO:0005975	4	carbohydrate metabolic process	0.174206	A0A1I9LLZ7	72	0.744	Q1	S	Glucose-6-phosphate 1-dehydrogenase	G6PD5	0.99981	0.000705579	68.277	STLKNDS(1)FVK	3	0.26059	2	1.301	1.054	1.029	0.897	0.952	0.864	1.34959	1.1469	1.02695	0.89165	0.932419	0.797048	0.744	0.033915
Biological Process	GO:0005975	4	carbohydrate metabolic process	0.174206	O49299	123	0.77	Q2	S	Probable phosphoglucomutase, cytoplasmic 1	At1g23190	0.99978	2.8675e-149	220.52	ATGAFILTAS(1)HNPGGPTEDFGIK	3	1.4034	4	1.052	1.099	1.204	0.921	0.857	0.928	1.13362	1.12718	1.17808	0.929364	0.869168	0.849039	0.77	0.00099974
Biological Process	GO:0005975	4	carbohydrate metabolic process	0.174206	O49299	121	0.629	Q1	T	Probable phosphoglucomutase, cytoplasmic 1	At1g23190	0.807054	4.40743e-12	90.397	AT(0.013)GAFILT(0.807)AS(0.18)HNPGGPTEDFGIK	5	-0.35286	1	1.15	1.138	1.392	0.716	0.734	0.988	1.23922	1.16718	1.36204	0.722503	0.744422	0.903934	0.629	0.0050158
Biological Process	GO:0005975	4	carbohydrate metabolic process	0.174206	P10797	113	1.269	Q3	T	Ribulose bisphosphate carboxylase small chain 2B, chloroplastic	RBCS-2B	0.813404	1.33392e-05	83.964	EHGNT(0.813)PGY(0.093)Y(0.093)DGR	3	1.0205	2	0.916	0.886	0.946	1.111	1.134	0.987	0.854478	0.880716	0.885768	1.14183	1.14894	1.03459	1.269	0.0026815
Biological Process	GO:0005975	4	carbohydrate metabolic process	0.174206	Q9C8P0	49	1.351	Q4	S	Dihydrolipoyllysine-residue acetyltransferase component 5 of pyruvate dehydrogenase complex, chloroplastic	EMB3003	0.971783	5.70703e-10	101.78	EIFMPALS(0.009)S(0.972)T(0.019)MTEGK	3	-0.5459	1	0.872	0.847	0.819	1.092	1.224	1.107	0.863366	0.841112	0.839139	1.04498	1.22523	1.16526	1.351	0.0033627
Biological Process	GO:1901575	4	organic substance catabolic process	0.195644	Q9LKR3	665	1.8	Q4	S	Mediator of RNA polymerase II transcription subunit 37a	MED37A	1	9.3472e-251	279.16	SGGAPGGAGGESSTEEEDES(1)HDEL	2	0.87466	2	0.53	0.902	0.686	1.39	1.352	0.989	0.493942	0.860687	0.721346	1.31008	1.4098	1.01749	1.8	0.034215
Biological Process	GO:1901575	4	organic substance catabolic process	0.195644	Q8VZ08	13	0.724	Q1	S	Non-lysosomal glucosylceramidase	At3g24180	0.999975	1.27712e-24	137.61	RKHS(1)WPTEEFISR	4	0.0102	3	1.129	1.109	1.059	0.932	0.948	0.885	1.20491	1.0767	1.29621	0.781879	0.907177	0.900305	0.724	0.0112004
Biological Process	GO:1901575	4	organic substance catabolic process	0.195644	O49299	123	0.77	Q2	S	Probable phosphoglucomutase, cytoplasmic 1	At1g23190	0.99978	2.8675e-149	220.52	ATGAFILTAS(1)HNPGGPTEDFGIK	3	1.4034	4	1.052	1.099	1.204	0.921	0.857	0.928	1.13362	1.12718	1.17808	0.929364	0.869168	0.849039	0.77	0.00099974
Biological Process	GO:1901575	4	organic substance catabolic process	0.195644	O49299	121	0.629	Q1	T	Probable phosphoglucomutase, cytoplasmic 1	At1g23190	0.807054	4.40743e-12	90.397	AT(0.013)GAFILT(0.807)AS(0.18)HNPGGPTEDFGIK	5	-0.35286	1	1.15	1.138	1.392	0.716	0.734	0.988	1.23922	1.16718	1.36204	0.722503	0.744422	0.903934	0.629	0.0050158
Biological Process	GO:1901575	4	organic substance catabolic process	0.195644	Q0WPK4	200	1.282	Q3	S	Protein PAT1 homolog	PAT1	0.99942	8.96851e-30	136.46	SSFVS(0.999)YPPPGSISPDQR	2	0.71314	3	0.895	1.061	0.912	1.111	0.987	1.037	0.951116	0.862602	0.841328	1.11323	1.15981	1.13086	1.282	0.0031388
Biological Process	GO:1901575	4	organic substance catabolic process	0.195644	Q9SMT7	464	1.4	Q4	T	Oxalate--CoA ligase	AAE3	0.944742	8.21357e-08	97.631	EGT(0.055)T(0.945)VTEEDIK	2	0.44766	1	0.735	0.92	0.73	1.253	1.13	1.171	0.781084	0.905512	0.77167	1.16126	1.13797	1.14244	1.4	0.022535
Biological Process	GO:1901575	4	organic substance catabolic process	0.195644	Q9C8P0	49	1.351	Q4	S	Dihydrolipoyllysine-residue acetyltransferase component 5 of pyruvate dehydrogenase complex, chloroplastic	EMB3003	0.971783	5.70703e-10	101.78	EIFMPALS(0.009)S(0.972)T(0.019)MTEGK	3	-0.5459	1	0.872	0.847	0.819	1.092	1.224	1.107	0.863366	0.841112	0.839139	1.04498	1.22523	1.16526	1.351	0.0033627
Biological Process	GO:0009161	9	ribonucleoside monophosphate metabolic process	0.302609	P19366	135	1.347	Q4	S	ATP synthase subunit beta, chloroplastic	atpB	1	4.65379e-14	119.25	S(1)APAFIELDTK	3	-0.5909	1	0.935	0.893	0.84	1.055	1.285	0.955	0.868152	0.876349	0.814743	1.08763	1.36123	0.998954	1.347	0.038096
Biological Process	GO:0009161	9	ribonucleoside monophosphate metabolic process	0.302609	Q9C8P0	49	1.351	Q4	S	Dihydrolipoyllysine-residue acetyltransferase component 5 of pyruvate dehydrogenase complex, chloroplastic	EMB3003	0.971783	5.70703e-10	101.78	EIFMPALS(0.009)S(0.972)T(0.019)MTEGK	3	-0.5459	1	0.872	0.847	0.819	1.092	1.224	1.107	0.863366	0.841112	0.839139	1.04498	1.22523	1.16526	1.351	0.0033627
Biological Process	GO:0010119	5	regulation of stomatal movement	0.0134511	Q9S814	655	0.823	Q2	S	Ethylene-insensitive protein 2	EIN2	0.980472	3.85268e-05	81.884	SLSGEGGS(0.98)GT(0.336)GS(0.677)LS(0.006)R	2	-0.32185	2	1.154	0.966	1.022	0.912	1	1.009	1.1517	1.06271	1.12431	0.878613	0.969932	0.900089	0.823	0.0069387
Biological Process	GO:0010119	5	regulation of stomatal movement	0.0134511	Q9S814	645	0.819	Q2	S	Ethylene-insensitive protein 2	EIN2	1	2.9411e-130	220.52	AAPTSNFTVGSDGPPS(1)FR	2	0.64308	5	1.013	1.092	1.025	0.984	0.972	0.947	1.01098	1.20132	1.12761	0.947977	0.942774	0.844781	0.819	0.034201
Biological Process	GO:0010119	5	regulation of stomatal movement	0.0134511	Q03250	105	1.295	Q3	S	Glycine-rich RNA-binding protein 7	RBG7	0.999469	1.1035e-195	260.44	S(0.999)GGGGGY(0.001)SGGGGSYGGGGGR	2	-0.56814	2	0.792	0.895	0.865	1.045	1.207	1.151	0.808989	0.909553	0.861554	1.0492	1.1998	1.09307	1.295	0.007745
Biological Process	GO:0010119	5	regulation of stomatal movement	0.0134511	P18064	15	0.764	Q1	T	Guanine nucleotide-binding protein alpha-1 subunit	GPA1	0.999862	2.2917e-110	213.44	HHTEDT(1)DENTQAAEIER	3	-0.42037	2	1.124	1.115	1.172	0.913	0.879	0.868	1.20472	1.03818	1.15015	0.917588	0.904321	0.770186	0.764	0.0191973
Biological Process	GO:0009738	8	abscisic acid-activated signaling pathway	0.112196	Q38997	387	1.213	Q3	S	SNF1-related protein kinase catalytic subunit alpha KIN10	KIN10	0.970163	9.48609e-07	89.374	MHPAES(0.01)VAS(0.97)PVS(0.02)HR	3	0.11492	6	0.937	0.921	0.928	1.072	1.139	0.988	0.976042	0.877979	0.8553	1.1308	1.12438	1.03239	1.213	0.0177351
Biological Process	GO:0009738	8	abscisic acid-activated signaling pathway	0.112196	Q9LES3	13	0.806	Q2	S	ABSCISIC ACID-INSENSITIVE 5-like protein 2	DPBF3	0.913188	0.00472043	46.249	GIVEQAKS(0.913)QS(0.087)LNR	3	-2.3253	1	1.003	1.047	1.174	0.962	0.955	0.892	1.04154	1.1246	1.18706	0.945919	0.931707	0.825162	0.806	0.0198399
Biological Process	GO:0009738	8	abscisic acid-activated signaling pathway	0.112196	P18064	15	0.764	Q1	T	Guanine nucleotide-binding protein alpha-1 subunit	GPA1	0.999862	2.2917e-110	213.44	HHTEDT(1)DENTQAAEIER	3	-0.42037	2	1.124	1.115	1.172	0.913	0.879	0.868	1.20472	1.03818	1.15015	0.917588	0.904321	0.770186	0.764	0.0191973
Biological Process	GO:0009259	9	ribonucleotide metabolic process	0.378285	P19366	135	1.347	Q4	S	ATP synthase subunit beta, chloroplastic	atpB	1	4.65379e-14	119.25	S(1)APAFIELDTK	3	-0.5909	1	0.935	0.893	0.84	1.055	1.285	0.955	0.868152	0.876349	0.814743	1.08763	1.36123	0.998954	1.347	0.038096
Biological Process	GO:0009259	9	ribonucleotide metabolic process	0.378285	Q9C8P0	49	1.351	Q4	S	Dihydrolipoyllysine-residue acetyltransferase component 5 of pyruvate dehydrogenase complex, chloroplastic	EMB3003	0.971783	5.70703e-10	101.78	EIFMPALS(0.009)S(0.972)T(0.019)MTEGK	3	-0.5459	1	0.872	0.847	0.819	1.092	1.224	1.107	0.863366	0.841112	0.839139	1.04498	1.22523	1.16526	1.351	0.0033627
Biological Process	GO:0051028	9	mRNA transport	0.116126	F4HXV6	765	0.799	Q2	S	Nuclear pore complex protein NUP155	NUP155	0.999872	1.22648e-21	124.87	NLFGAYSNGGES(1)ANKR	3	-0.48158	1	1.054	1.014	1.143	0.939	1.02	0.863	1.12848	1.03575	1.21338	0.915205	0.983607	0.800557	0.799	0.040717
Biological Process	GO:0051028	9	mRNA transport	0.116126	Q03250	105	1.295	Q3	S	Glycine-rich RNA-binding protein 7	RBG7	0.999469	1.1035e-195	260.44	S(0.999)GGGGGY(0.001)SGGGGSYGGGGGR	2	-0.56814	2	0.792	0.895	0.865	1.045	1.207	1.151	0.808989	0.909553	0.861554	1.0492	1.1998	1.09307	1.295	0.007745
Biological Process	GO:0000377	11	RNA splicing, via transesterification reactions with bulged adenosine as nucleophile	0.0718897	P92964	177	1.259	Q3	S	Serine/arginine-rich splicing factor RS31	RS31	1	0.00836275	58.246	NGGRS(1)PRR	3	0.32722	13	0.937	0.822	0.955	1.048	1.081	1.157	0.937	0.754821	0.967579	1.0793	1.14392	1.12439	1.259	0.041864
Biological Process	GO:0000377	11	RNA splicing, via transesterification reactions with bulged adenosine as nucleophile	0.0718897	Q42404	422	0.831	Q2	S	U1 small nuclear ribonucleoprotein 70 kDa	RNU1	0.998493	6.98551e-06	102.33	SES(0.998)REY(0.001)VR	2	0.46613	3	0.93	0.976	1.082	1.023	0.966	1.038	1.07514	1.14152	1.082	0.984601	0.882192	0.875211	0.831	0.0119153
Biological Process	GO:0000377	11	RNA splicing, via transesterification reactions with bulged adenosine as nucleophile	0.0718897	Q03250	105	1.295	Q3	S	Glycine-rich RNA-binding protein 7	RBG7	0.999469	1.1035e-195	260.44	S(0.999)GGGGGY(0.001)SGGGGSYGGGGGR	2	-0.56814	2	0.792	0.895	0.865	1.045	1.207	1.151	0.808989	0.909553	0.861554	1.0492	1.1998	1.09307	1.295	0.007745
Biological Process	GO:0071229	5	cellular response to acid chemical	0.266414	Q38997	387	1.213	Q3	S	SNF1-related protein kinase catalytic subunit alpha KIN10	KIN10	0.970163	9.48609e-07	89.374	MHPAES(0.01)VAS(0.97)PVS(0.02)HR	3	0.11492	6	0.937	0.921	0.928	1.072	1.139	0.988	0.976042	0.877979	0.8553	1.1308	1.12438	1.03239	1.213	0.0177351
Biological Process	GO:0071229	5	cellular response to acid chemical	0.266414	Q9LES3	13	0.806	Q2	S	ABSCISIC ACID-INSENSITIVE 5-like protein 2	DPBF3	0.913188	0.00472043	46.249	GIVEQAKS(0.913)QS(0.087)LNR	3	-2.3253	1	1.003	1.047	1.174	0.962	0.955	0.892	1.04154	1.1246	1.18706	0.945919	0.931707	0.825162	0.806	0.0198399
Biological Process	GO:0071229	5	cellular response to acid chemical	0.266414	P18064	15	0.764	Q1	T	Guanine nucleotide-binding protein alpha-1 subunit	GPA1	0.999862	2.2917e-110	213.44	HHTEDT(1)DENTQAAEIER	3	-0.42037	2	1.124	1.115	1.172	0.913	0.879	0.868	1.20472	1.03818	1.15015	0.917588	0.904321	0.770186	0.764	0.0191973
Biological Process	GO:0044248	4	cellular catabolic process	0.191861	Q9LKR3	665	1.8	Q4	S	Mediator of RNA polymerase II transcription subunit 37a	MED37A	1	9.3472e-251	279.16	SGGAPGGAGGESSTEEEDES(1)HDEL	2	0.87466	2	0.53	0.902	0.686	1.39	1.352	0.989	0.493942	0.860687	0.721346	1.31008	1.4098	1.01749	1.8	0.034215
Biological Process	GO:0044248	4	cellular catabolic process	0.191861	O80852	79	0.798	Q2	S	Glutathione S-transferase F9	GSTF9	0.999517	1.25384e-11	112.5	YRS(1)QGPDLLGK	3	-0.38946	1	1.053	1.012	1.03	0.888	1	1.065	1.19523	1.09881	1.10634	0.833803	0.923361	0.955157	0.798	0.0097435
Biological Process	GO:0044248	4	cellular catabolic process	0.191861	Q8VZ08	13	0.724	Q1	S	Non-lysosomal glucosylceramidase	At3g24180	0.999975	1.27712e-24	137.61	RKHS(1)WPTEEFISR	4	0.0102	3	1.129	1.109	1.059	0.932	0.948	0.885	1.20491	1.0767	1.29621	0.781879	0.907177	0.900305	0.724	0.0112004
Biological Process	GO:0044248	4	cellular catabolic process	0.191861	Q0WPK4	200	1.282	Q3	S	Protein PAT1 homolog	PAT1	0.99942	8.96851e-30	136.46	SSFVS(0.999)YPPPGSISPDQR	2	0.71314	3	0.895	1.061	0.912	1.111	0.987	1.037	0.951116	0.862602	0.841328	1.11323	1.15981	1.13086	1.282	0.0031388
Biological Process	GO:0044248	4	cellular catabolic process	0.191861	Q9SMT7	464	1.4	Q4	T	Oxalate--CoA ligase	AAE3	0.944742	8.21357e-08	97.631	EGT(0.055)T(0.945)VTEEDIK	2	0.44766	1	0.735	0.92	0.73	1.253	1.13	1.171	0.781084	0.905512	0.77167	1.16126	1.13797	1.14244	1.4	0.022535
Biological Process	GO:0009416	5	response to light stimulus	0.054038	Q39141	44	1.233	Q3	S	Chlorophyll a-b binding protein, chloroplastic	Lhb1B2	0.932945	5.22409e-15	116.58	GPS(0.933)GS(0.067)PWYGSDR	3	2.6373	5	0.946	1.029	0.873	0.976	1.216	0.944	0.876738	0.984689	0.829848	1.06087	1.0955	1.16256	1.233	0.020784
Biological Process	GO:0009416	5	response to light stimulus	0.054038	Q9ZST4	115	1.312	Q4	S	Nitrogen regulatory protein P-II homolog	GLB1	0.833139	0.000116346	79.875	GFGAQGGS(0.833)T(0.167)ER	2	0.73919	1	0.867	0.882	0.853	1.16	1.06	1.16	0.869609	0.899083	0.842053	1.17409	1.07287	1.17886	1.312	0.0016812
Biological Process	GO:0009416	5	response to light stimulus	0.054038	P27521	27	0.794	Q2	S	Chlorophyll a-b binding protein 4, chloroplastic	LHCA4	0.990797	0.00211842	83.278	FLTGS(0.009)S(0.991)GR	2	0.66763	1	1.072	1.158	1.148	0.917	0.924	0.835	0.984389	1.17206	1.2265	0.972428	0.836199	0.87618	0.794	0.046821
Biological Process	GO:0009416	5	response to light stimulus	0.054038	P27521	35	0.68	Q1	S	Chlorophyll a-b binding protein 4, chloroplastic	LHCA4	0.876599	3.10596e-07	91.993	DLS(0.877)FT(0.123)SIGSSAK	3	-0.088141	1	1.295	1.263	1.071	0.727	0.993	0.75	1.18916	1.27834	1.14423	0.770944	0.898643	0.786988	0.68	0.0026233
Biological Process	GO:0009416	5	response to light stimulus	0.054038	P27521	47	0.7	Q1	S	Chlorophyll a-b binding protein 4, chloroplastic	LHCA4	0.965147	0.000310576	78.324	T(0.006)S(0.029)S(0.965)FKVEAK	3	-0.57731	1	1.217	1.213	1.14	0.774	1.008	0.727	1.11754	1.22773	1.21795	0.820785	0.912217	0.762854	0.7	0.0039643
Biological Process	GO:0009416	5	response to light stimulus	0.054038	Q9SJ56	474	0.829	Q2	S	BEL1-like homeodomain protein 1	BLH1	0.981124	0.00212018	48.729	T(0.013)PLDQS(0.981)NEDS(0.005)AS(0.001)K	3	-1.921	1	1.094	1.037	0.985	1.035	0.965	0.929	1.11405	1.15222	1.05573	0.957447	0.923445	0.873942	0.829	0.0070207
Biological Process	GO:0009416	5	response to light stimulus	0.054038	P10797	113	1.269	Q3	T	Ribulose bisphosphate carboxylase small chain 2B, chloroplastic	RBCS-2B	0.813404	1.33392e-05	83.964	EHGNT(0.813)PGY(0.093)Y(0.093)DGR	3	1.0205	2	0.916	0.886	0.946	1.111	1.134	0.987	0.854478	0.880716	0.885768	1.14183	1.14894	1.03459	1.269	0.0026815
Biological Process	GO:0009416	5	response to light stimulus	0.054038	P18064	15	0.764	Q1	T	Guanine nucleotide-binding protein alpha-1 subunit	GPA1	0.999862	2.2917e-110	213.44	HHTEDT(1)DENTQAAEIER	3	-0.42037	2	1.124	1.115	1.172	0.913	0.879	0.868	1.20472	1.03818	1.15015	0.917588	0.904321	0.770186	0.764	0.0191973
Biological Process	GO:0009141	8	nucleoside triphosphate metabolic process	0.293008	P19366	135	1.347	Q4	S	ATP synthase subunit beta, chloroplastic	atpB	1	4.65379e-14	119.25	S(1)APAFIELDTK	3	-0.5909	1	0.935	0.893	0.84	1.055	1.285	0.955	0.868152	0.876349	0.814743	1.08763	1.36123	0.998954	1.347	0.038096
Biological Process	GO:0009141	8	nucleoside triphosphate metabolic process	0.293008	Q9C8P0	49	1.351	Q4	S	Dihydrolipoyllysine-residue acetyltransferase component 5 of pyruvate dehydrogenase complex, chloroplastic	EMB3003	0.971783	5.70703e-10	101.78	EIFMPALS(0.009)S(0.972)T(0.019)MTEGK	3	-0.5459	1	0.872	0.847	0.819	1.092	1.224	1.107	0.863366	0.841112	0.839139	1.04498	1.22523	1.16526	1.351	0.0033627
Biological Process	GO:0002376	2	immune system process	0.165506	Q9S814	655	0.823	Q2	S	Ethylene-insensitive protein 2	EIN2	0.980472	3.85268e-05	81.884	SLSGEGGS(0.98)GT(0.336)GS(0.677)LS(0.006)R	2	-0.32185	2	1.154	0.966	1.022	0.912	1	1.009	1.1517	1.06271	1.12431	0.878613	0.969932	0.900089	0.823	0.0069387
Biological Process	GO:0002376	2	immune system process	0.165506	Q9S814	645	0.819	Q2	S	Ethylene-insensitive protein 2	EIN2	1	2.9411e-130	220.52	AAPTSNFTVGSDGPPS(1)FR	2	0.64308	5	1.013	1.092	1.025	0.984	0.972	0.947	1.01098	1.20132	1.12761	0.947977	0.942774	0.844781	0.819	0.034201
Biological Process	GO:0002376	2	immune system process	0.165506	Q0WPK4	200	1.282	Q3	S	Protein PAT1 homolog	PAT1	0.99942	8.96851e-30	136.46	SSFVS(0.999)YPPPGSISPDQR	2	0.71314	3	0.895	1.061	0.912	1.111	0.987	1.037	0.951116	0.862602	0.841328	1.11323	1.15981	1.13086	1.282	0.0031388
Biological Process	GO:0002376	2	immune system process	0.165506	Q03250	105	1.295	Q3	S	Glycine-rich RNA-binding protein 7	RBG7	0.999469	1.1035e-195	260.44	S(0.999)GGGGGY(0.001)SGGGGSYGGGGGR	2	-0.56814	2	0.792	0.895	0.865	1.045	1.207	1.151	0.808989	0.909553	0.861554	1.0492	1.1998	1.09307	1.295	0.007745
Biological Process	GO:0010033	4	response to organic substance	0.00411566	Q38997	387	1.213	Q3	S	SNF1-related protein kinase catalytic subunit alpha KIN10	KIN10	0.970163	9.48609e-07	89.374	MHPAES(0.01)VAS(0.97)PVS(0.02)HR	3	0.11492	6	0.937	0.921	0.928	1.072	1.139	0.988	0.976042	0.877979	0.8553	1.1308	1.12438	1.03239	1.213	0.0177351
Biological Process	GO:0010033	4	response to organic substance	0.00411566	Q9S814	655	0.823	Q2	S	Ethylene-insensitive protein 2	EIN2	0.980472	3.85268e-05	81.884	SLSGEGGS(0.98)GT(0.336)GS(0.677)LS(0.006)R	2	-0.32185	2	1.154	0.966	1.022	0.912	1	1.009	1.1517	1.06271	1.12431	0.878613	0.969932	0.900089	0.823	0.0069387
Biological Process	GO:0010033	4	response to organic substance	0.00411566	Q9S814	645	0.819	Q2	S	Ethylene-insensitive protein 2	EIN2	1	2.9411e-130	220.52	AAPTSNFTVGSDGPPS(1)FR	2	0.64308	5	1.013	1.092	1.025	0.984	0.972	0.947	1.01098	1.20132	1.12761	0.947977	0.942774	0.844781	0.819	0.034201
Biological Process	GO:0010033	4	response to organic substance	0.00411566	Q9FIQ0	205	1.232	Q3	S	Probable ADP-ribosylation factor GTPase-activating protein AGD9	AGD9	0.998207	1.5751e-111	190.19	S(0.998)KDNLY(0.002)EQKPEEPVPVIPAASPTNDTSAAGSSFASR	4	-0.76275	1	0.81	0.916	0.951	1.148	1.033	1.116	0.79803	0.917836	0.985492	1.16785	1.08966	1.07102	1.232	0.034705
Biological Process	GO:0010033	4	response to organic substance	0.00411566	P36212	67	0.808	Q2	S	50S ribosomal protein L12-3, chloroplastic	RPL12C	0.999567	9.28456e-29	131.56	IGS(1)EISSLTLEEAR	3	-0.22076	1	1.309	1.149	1.019	0.827	0.974	0.822	1.16356	1.18454	1.02618	0.897937	0.98583	0.841351	0.808	0.02946
Biological Process	GO:0010033	4	response to organic substance	0.00411566	Q9SJ56	474	0.829	Q2	S	BEL1-like homeodomain protein 1	BLH1	0.981124	0.00212018	48.729	T(0.013)PLDQS(0.981)NEDS(0.005)AS(0.001)K	3	-1.921	1	1.094	1.037	0.985	1.035	0.965	0.929	1.11405	1.15222	1.05573	0.957447	0.923445	0.873942	0.829	0.0070207
Biological Process	GO:0010033	4	response to organic substance	0.00411566	Q03250	105	1.295	Q3	S	Glycine-rich RNA-binding protein 7	RBG7	0.999469	1.1035e-195	260.44	S(0.999)GGGGGY(0.001)SGGGGSYGGGGGR	2	-0.56814	2	0.792	0.895	0.865	1.045	1.207	1.151	0.808989	0.909553	0.861554	1.0492	1.1998	1.09307	1.295	0.007745
Biological Process	GO:0010033	4	response to organic substance	0.00411566	P18064	15	0.764	Q1	T	Guanine nucleotide-binding protein alpha-1 subunit	GPA1	0.999862	2.2917e-110	213.44	HHTEDT(1)DENTQAAEIER	3	-0.42037	2	1.124	1.115	1.172	0.913	0.879	0.868	1.20472	1.03818	1.15015	0.917588	0.904321	0.770186	0.764	0.0191973
Biological Process	GO:0010033	4	response to organic substance	0.00411566	Q9LKR3	665	1.8	Q4	S	Mediator of RNA polymerase II transcription subunit 37a	MED37A	1	9.3472e-251	279.16	SGGAPGGAGGESSTEEEDES(1)HDEL	2	0.87466	2	0.53	0.902	0.686	1.39	1.352	0.989	0.493942	0.860687	0.721346	1.31008	1.4098	1.01749	1.8	0.034215
Biological Process	GO:0010033	4	response to organic substance	0.00411566	Q9ZST4	115	1.312	Q4	S	Nitrogen regulatory protein P-II homolog	GLB1	0.833139	0.000116346	79.875	GFGAQGGS(0.833)T(0.167)ER	2	0.73919	1	0.867	0.882	0.853	1.16	1.06	1.16	0.869609	0.899083	0.842053	1.17409	1.07287	1.17886	1.312	0.0016812
Biological Process	GO:0010033	4	response to organic substance	0.00411566	F4IFQ0	136	0.678	Q1	T	Serine/threonine-protein phosphatase	BSL3	0.862603	4.13875e-44	132.13	LILFGGATALEGNSGGT(0.004)GT(0.863)PT(0.116)S(0.017)AGSAGIR	4	0.52462	3	1.052	0.929	0.982	0.969	1.067	1.031	1.30846	1.21756	1.25575	0.713549	0.970883	0.881197	0.678	0.0132413
Biological Process	GO:0010033	4	response to organic substance	0.00411566	F4IFQ0	959	0.643	Q1	S	Serine/threonine-protein phosphatase	BSL3	0.849472	1.58846e-87	193.71	LIHPLPPAIT(0.102)S(0.849)PET(0.036)S(0.013)PER	3	-0.78558	7	1.021	1.019	0.999	0.999	0.974	1.023	1.2699	1.33552	1.27749	0.735641	0.88626	0.874359	0.643	0.00199934
Biological Process	GO:0010033	4	response to organic substance	0.00411566	F4IFQ0	175	0.676	Q1	S	Serine/threonine-protein phosphatase	BSL3	0.999722	2.23181e-08	98.654	LTPYGEPPS(1)PR	3	0.50695	3	1.019	1.054	0.884	1.046	1.028	0.993	1.26741	1.38139	1.13043	0.77025	0.935396	0.848718	0.676	0.0083398
Biological Process	GO:0010033	4	response to organic substance	0.00411566	Q9LES3	13	0.806	Q2	S	ABSCISIC ACID-INSENSITIVE 5-like protein 2	DPBF3	0.913188	0.00472043	46.249	GIVEQAKS(0.913)QS(0.087)LNR	3	-2.3253	1	1.003	1.047	1.174	0.962	0.955	0.892	1.04154	1.1246	1.18706	0.945919	0.931707	0.825162	0.806	0.0198399
Biological Process	GO:0010033	4	response to organic substance	0.00411566	Q9SMT7	464	1.4	Q4	T	Oxalate--CoA ligase	AAE3	0.944742	8.21357e-08	97.631	EGT(0.055)T(0.945)VTEEDIK	2	0.44766	1	0.735	0.92	0.73	1.253	1.13	1.171	0.781084	0.905512	0.77167	1.16126	1.13797	1.14244	1.4	0.022535
Biological Process	GO:0010033	4	response to organic substance	0.00411566	Q8W4D8	7	1.547	Q4	S	FHA domain-containing protein DDL	DDL	0.884076	0.00248234	51.771	APS(0.522)S(0.597)RS(0.884)PS(0.998)PR	2	0.15357	1	0.902	0.662	0.824	1.133	1.254	1.185	0.89662	0.648384	0.79845	1.15025	1.25526	1.22039	1.547	0.0106176
Biological Process	GO:0010033	4	response to organic substance	0.00411566	Q8W4D8	9	1.547	Q4	S	FHA domain-containing protein DDL	DDL	0.997857	0.00248234	51.771	APS(0.522)S(0.597)RS(0.884)PS(0.998)PR	2	0.15357	1	0.902	0.662	0.824	1.133	1.254	1.185	0.89662	0.648384	0.79845	1.15025	1.25526	1.22039	1.547	0.0106176
Biological Process	GO:0010033	4	response to organic substance	0.00411566	Q8W4D8	100	1.313	Q4	S	FHA domain-containing protein DDL	DDL	0.911125	0.00412497	76.416	S(0.911)T(0.167)S(0.911)PS(0.011)DR	2	0.82578	3	0.861	0.822	0.943	1.112	1.202	1.018	0.855865	0.805093	0.91376	1.12893	1.2032	1.0484	1.313	0.0073046
Biological Process	GO:0010033	4	response to organic substance	0.00411566	Q9S831	102	0.823	Q2	S	Photosystem I reaction center subunit IV A, chloroplastic	PSAE1	1	5.24351e-37	156.73	NVGS(1)VVAVDQDPK	2	-0.05733	2	1.187	1.11	1.085	0.908	0.832	0.976	1.12512	1.16597	1.07319	0.860664	0.872117	1.03719	0.823	0.037996
Biological Process	GO:0010033	4	response to organic substance	0.00411566	Q9LQ55	879	1.355	Q4	S	Dynamin-2B	DRP2B	0.998029	0.00261005	63.624	Y(0.002)GSGGHS(0.998)R	3	1.2537	2	0.777	0.794	0.9	1.122	1.294	1.04	0.792857	0.807731	0.910931	1.11089	1.29271	1	1.355	0.025357
Biological Process	GO:0006163	9	purine nucleotide metabolic process	0.340759	P19366	135	1.347	Q4	S	ATP synthase subunit beta, chloroplastic	atpB	1	4.65379e-14	119.25	S(1)APAFIELDTK	3	-0.5909	1	0.935	0.893	0.84	1.055	1.285	0.955	0.868152	0.876349	0.814743	1.08763	1.36123	0.998954	1.347	0.038096
Biological Process	GO:0006163	9	purine nucleotide metabolic process	0.340759	Q9C8P0	49	1.351	Q4	S	Dihydrolipoyllysine-residue acetyltransferase component 5 of pyruvate dehydrogenase complex, chloroplastic	EMB3003	0.971783	5.70703e-10	101.78	EIFMPALS(0.009)S(0.972)T(0.019)MTEGK	3	-0.5459	1	0.872	0.847	0.819	1.092	1.224	1.107	0.863366	0.841112	0.839139	1.04498	1.22523	1.16526	1.351	0.0033627
Biological Process	GO:0006955	3	immune response	0.112196	Q9S814	655	0.823	Q2	S	Ethylene-insensitive protein 2	EIN2	0.980472	3.85268e-05	81.884	SLSGEGGS(0.98)GT(0.336)GS(0.677)LS(0.006)R	2	-0.32185	2	1.154	0.966	1.022	0.912	1	1.009	1.1517	1.06271	1.12431	0.878613	0.969932	0.900089	0.823	0.0069387
Biological Process	GO:0006955	3	immune response	0.112196	Q9S814	645	0.819	Q2	S	Ethylene-insensitive protein 2	EIN2	1	2.9411e-130	220.52	AAPTSNFTVGSDGPPS(1)FR	2	0.64308	5	1.013	1.092	1.025	0.984	0.972	0.947	1.01098	1.20132	1.12761	0.947977	0.942774	0.844781	0.819	0.034201
Biological Process	GO:0006955	3	immune response	0.112196	Q0WPK4	200	1.282	Q3	S	Protein PAT1 homolog	PAT1	0.99942	8.96851e-30	136.46	SSFVS(0.999)YPPPGSISPDQR	2	0.71314	3	0.895	1.061	0.912	1.111	0.987	1.037	0.951116	0.862602	0.841328	1.11323	1.15981	1.13086	1.282	0.0031388
Biological Process	GO:0006955	3	immune response	0.112196	Q03250	105	1.295	Q3	S	Glycine-rich RNA-binding protein 7	RBG7	0.999469	1.1035e-195	260.44	S(0.999)GGGGGY(0.001)SGGGGSYGGGGGR	2	-0.56814	2	0.792	0.895	0.865	1.045	1.207	1.151	0.808989	0.909553	0.861554	1.0492	1.1998	1.09307	1.295	0.007745
Biological Process	GO:0019318	7	hexose metabolic process	0.099546	A0A1I9LLZ7	72	0.744	Q1	S	Glucose-6-phosphate 1-dehydrogenase	G6PD5	0.99981	0.000705579	68.277	STLKNDS(1)FVK	3	0.26059	2	1.301	1.054	1.029	0.897	0.952	0.864	1.34959	1.1469	1.02695	0.89165	0.932419	0.797048	0.744	0.033915
Biological Process	GO:0019318	7	hexose metabolic process	0.099546	O49299	123	0.77	Q2	S	Probable phosphoglucomutase, cytoplasmic 1	At1g23190	0.99978	2.8675e-149	220.52	ATGAFILTAS(1)HNPGGPTEDFGIK	3	1.4034	4	1.052	1.099	1.204	0.921	0.857	0.928	1.13362	1.12718	1.17808	0.929364	0.869168	0.849039	0.77	0.00099974
Biological Process	GO:0019318	7	hexose metabolic process	0.099546	O49299	121	0.629	Q1	T	Probable phosphoglucomutase, cytoplasmic 1	At1g23190	0.807054	4.40743e-12	90.397	AT(0.013)GAFILT(0.807)AS(0.18)HNPGGPTEDFGIK	5	-0.35286	1	1.15	1.138	1.392	0.716	0.734	0.988	1.23922	1.16718	1.36204	0.722503	0.744422	0.903934	0.629	0.0050158
Biological Process	GO:0010256	4	endomembrane system organization	0.099546	F4HXV6	765	0.799	Q2	S	Nuclear pore complex protein NUP155	NUP155	0.999872	1.22648e-21	124.87	NLFGAYSNGGES(1)ANKR	3	-0.48158	1	1.054	1.014	1.143	0.939	1.02	0.863	1.12848	1.03575	1.21338	0.915205	0.983607	0.800557	0.799	0.040717
Biological Process	GO:0010256	4	endomembrane system organization	0.099546	Q9FF75	54	0.797	Q2	S	SUN domain-containing protein 1	SUN1	1	0.00245786	52.172	DLS(1)RGEAT(1)LDR	2	-0.21128	2	1.088	0.971	1.111	0.989	0.964	0.923	1.19168	1.06703	1.15369	1.00406	0.935015	0.78022	0.797	0.047541
Biological Process	GO:0072594	7	establishment of protein localization to organelle	0.206712	Q9FXT6	73	1.206	Q3	S	Peroxisomal membrane protein PEX14	PEX14	1	0.00121689	66.393	VRGS(1)PVIHR	3	-0.43596	1	0.925	0.841	0.977	1.102	1.09	1.055	0.931521	0.817298	0.953171	1.12679	1.09768	1.03533	1.206	0.024821
Biological Process	GO:0072594	7	establishment of protein localization to organelle	0.206712	F4HXV6	765	0.799	Q2	S	Nuclear pore complex protein NUP155	NUP155	0.999872	1.22648e-21	124.87	NLFGAYSNGGES(1)ANKR	3	-0.48158	1	1.054	1.014	1.143	0.939	1.02	0.863	1.12848	1.03575	1.21338	0.915205	0.983607	0.800557	0.799	0.040717
Biological Process	GO:0017038	7	protein import	0.0837247	Q9FXT6	73	1.206	Q3	S	Peroxisomal membrane protein PEX14	PEX14	1	0.00121689	66.393	VRGS(1)PVIHR	3	-0.43596	1	0.925	0.841	0.977	1.102	1.09	1.055	0.931521	0.817298	0.953171	1.12679	1.09768	1.03533	1.206	0.024821
Biological Process	GO:0017038	7	protein import	0.0837247	F4HXV6	765	0.799	Q2	S	Nuclear pore complex protein NUP155	NUP155	0.999872	1.22648e-21	124.87	NLFGAYSNGGES(1)ANKR	3	-0.48158	1	1.054	1.014	1.143	0.939	1.02	0.863	1.12848	1.03575	1.21338	0.915205	0.983607	0.800557	0.799	0.040717
Biological Process	GO:0010015	8	root morphogenesis	0.160167	Q9S814	655	0.823	Q2	S	Ethylene-insensitive protein 2	EIN2	0.980472	3.85268e-05	81.884	SLSGEGGS(0.98)GT(0.336)GS(0.677)LS(0.006)R	2	-0.32185	2	1.154	0.966	1.022	0.912	1	1.009	1.1517	1.06271	1.12431	0.878613	0.969932	0.900089	0.823	0.0069387
Biological Process	GO:0010015	8	root morphogenesis	0.160167	Q9S814	645	0.819	Q2	S	Ethylene-insensitive protein 2	EIN2	1	2.9411e-130	220.52	AAPTSNFTVGSDGPPS(1)FR	2	0.64308	5	1.013	1.092	1.025	0.984	0.972	0.947	1.01098	1.20132	1.12761	0.947977	0.942774	0.844781	0.819	0.034201
Biological Process	GO:0010015	8	root morphogenesis	0.160167	Q9LQ55	879	1.355	Q4	S	Dynamin-2B	DRP2B	0.998029	0.00261005	63.624	Y(0.002)GSGGHS(0.998)R	3	1.2537	2	0.777	0.794	0.9	1.122	1.294	1.04	0.792857	0.807731	0.910931	1.11089	1.29271	1	1.355	0.025357
Biological Process	GO:0009611	4	response to wounding	0.197267	Q9S814	655	0.823	Q2	S	Ethylene-insensitive protein 2	EIN2	0.980472	3.85268e-05	81.884	SLSGEGGS(0.98)GT(0.336)GS(0.677)LS(0.006)R	2	-0.32185	2	1.154	0.966	1.022	0.912	1	1.009	1.1517	1.06271	1.12431	0.878613	0.969932	0.900089	0.823	0.0069387
Biological Process	GO:0009611	4	response to wounding	0.197267	Q9S814	645	0.819	Q2	S	Ethylene-insensitive protein 2	EIN2	1	2.9411e-130	220.52	AAPTSNFTVGSDGPPS(1)FR	2	0.64308	5	1.013	1.092	1.025	0.984	0.972	0.947	1.01098	1.20132	1.12761	0.947977	0.942774	0.844781	0.819	0.034201
Biological Process	GO:0009611	4	response to wounding	0.197267	Q93VP3	2	1.239	Q3	S	Eukaryotic translation initiation factor 5A-2	ELF5A-2	1	6.0539e-183	260.49	S(1)DDEHHFEASESGASK	3	-0.1846	8	0.755	0.972	0.871	1.169	0.97	1.241	0.827851	0.931034	0.871872	1.12404	0.960396	1.1763	1.239	0.039117
Biological Process	GO:0033036	3	macromolecule localization	0.0138023	Q9S814	655	0.823	Q2	S	Ethylene-insensitive protein 2	EIN2	0.980472	3.85268e-05	81.884	SLSGEGGS(0.98)GT(0.336)GS(0.677)LS(0.006)R	2	-0.32185	2	1.154	0.966	1.022	0.912	1	1.009	1.1517	1.06271	1.12431	0.878613	0.969932	0.900089	0.823	0.0069387
Biological Process	GO:0033036	3	macromolecule localization	0.0138023	Q9S814	645	0.819	Q2	S	Ethylene-insensitive protein 2	EIN2	1	2.9411e-130	220.52	AAPTSNFTVGSDGPPS(1)FR	2	0.64308	5	1.013	1.092	1.025	0.984	0.972	0.947	1.01098	1.20132	1.12761	0.947977	0.942774	0.844781	0.819	0.034201
Biological Process	GO:0033036	3	macromolecule localization	0.0138023	Q9FXT6	73	1.206	Q3	S	Peroxisomal membrane protein PEX14	PEX14	1	0.00121689	66.393	VRGS(1)PVIHR	3	-0.43596	1	0.925	0.841	0.977	1.102	1.09	1.055	0.931521	0.817298	0.953171	1.12679	1.09768	1.03533	1.206	0.024821
Biological Process	GO:0033036	3	macromolecule localization	0.0138023	Q9C5X3	596	0.833	Q2	S	SNARE-interacting protein KEULE	KEU	0.925329	0.00505223	60.892	HAS(0.925)S(0.075)DFR	3	1.0735	2	1.102	1.077	0.987	1.019	0.952	0.914	1.13142	1.14941	1.04444	1.03138	0.869406	0.870476	0.833	0.044817
Biological Process	GO:0033036	3	macromolecule localization	0.0138023	F4HXV6	765	0.799	Q2	S	Nuclear pore complex protein NUP155	NUP155	0.999872	1.22648e-21	124.87	NLFGAYSNGGES(1)ANKR	3	-0.48158	1	1.054	1.014	1.143	0.939	1.02	0.863	1.12848	1.03575	1.21338	0.915205	0.983607	0.800557	0.799	0.040717
Biological Process	GO:0033036	3	macromolecule localization	0.0138023	Q03250	105	1.295	Q3	S	Glycine-rich RNA-binding protein 7	RBG7	0.999469	1.1035e-195	260.44	S(0.999)GGGGGY(0.001)SGGGGSYGGGGGR	2	-0.56814	2	0.792	0.895	0.865	1.045	1.207	1.151	0.808989	0.909553	0.861554	1.0492	1.1998	1.09307	1.295	0.007745
Biological Process	GO:0033036	3	macromolecule localization	0.0138023	Q9FF75	54	0.797	Q2	S	SUN domain-containing protein 1	SUN1	1	0.00245786	52.172	DLS(1)RGEAT(1)LDR	2	-0.21128	2	1.088	0.971	1.111	0.989	0.964	0.923	1.19168	1.06703	1.15369	1.00406	0.935015	0.78022	0.797	0.047541
Biological Process	GO:0033036	3	macromolecule localization	0.0138023	P98204	27	0.796	Q2	S	Phospholipid-transporting ATPase 1	ALA1	0.813149	0.0136285	46.069	WS(0.991)VS(0.196)S(0.813)KDNK	3	-0.19491	1	1.099	1.035	1.122	0.903	0.909	0.999	1.21035	0.974576	1.20128	0.901198	0.844011	0.950523	0.796	0.0467
Biological Process	GO:0033036	3	macromolecule localization	0.0138023	P98204	24	0.796	Q2	S	Phospholipid-transporting ATPase 1	ALA1	0.991053	0.0136285	46.069	WS(0.991)VS(0.196)S(0.813)KDNK	3	-0.19491	1	1.099	1.035	1.122	0.903	0.909	0.999	1.21035	0.974576	1.20128	0.901198	0.844011	0.950523	0.796	0.0467
Biological Process	GO:0033036	3	macromolecule localization	0.0138023	Q9XIC8	469	0.824	Q2	S	F23M19.10	At1g34220	0.768658	1.39623e-21	125.75	QNS(0.769)S(0.222)FS(0.002)S(0.001)Y(0.007)GDLTPQR	3	3.429	3	1.026	1.122	1.104	0.969	0.859	0.976	1.08	1.11531	1.11854	0.931731	0.86245	0.934866	0.824	0.0024409
Biological Process	GO:0033036	3	macromolecule localization	0.0138023	Q9LPL6	383	1.203	Q3	S	TOM1-like protein 3	TOL3	0.999978	3.8833e-121	205.61	S(1)PEHALFTKPVYDQTEQLPPAPWETQEPR	4	0.032455	1	0.845	0.813	0.991	1.092	1.088	1.15	0.860489	0.845114	1.00101	1.12346	1.01493	1.11759	1.203	0.041499
Biological Process	GO:0033036	3	macromolecule localization	0.0138023	Q9FGK9	140	0.797	Q2	S	Protein transport protein SEC16A homolog	MAG5	0.989028	9.69436e-11	94.281	ESNIVDGS(0.011)GS(0.989)PGVK	3	1.2451	4	1.064	1.183	1.125	0.841	0.919	0.93	1.064	1.18418	1.13065	0.82613	0.913519	0.954825	0.797	0.0126766
Biological Process	GO:0009639	6	response to red or far red light	0.216208	Q9SJ56	474	0.829	Q2	S	BEL1-like homeodomain protein 1	BLH1	0.981124	0.00212018	48.729	T(0.013)PLDQS(0.981)NEDS(0.005)AS(0.001)K	3	-1.921	1	1.094	1.037	0.985	1.035	0.965	0.929	1.11405	1.15222	1.05573	0.957447	0.923445	0.873942	0.829	0.0070207
Biological Process	GO:0009639	6	response to red or far red light	0.216208	P10797	113	1.269	Q3	T	Ribulose bisphosphate carboxylase small chain 2B, chloroplastic	RBCS-2B	0.813404	1.33392e-05	83.964	EHGNT(0.813)PGY(0.093)Y(0.093)DGR	3	1.0205	2	0.916	0.886	0.946	1.111	1.134	0.987	0.854478	0.880716	0.885768	1.14183	1.14894	1.03459	1.269	0.0026815
Biological Process	GO:0016052	5	carbohydrate catabolic process	0.225744	O49299	123	0.77	Q2	S	Probable phosphoglucomutase, cytoplasmic 1	At1g23190	0.99978	2.8675e-149	220.52	ATGAFILTAS(1)HNPGGPTEDFGIK	3	1.4034	4	1.052	1.099	1.204	0.921	0.857	0.928	1.13362	1.12718	1.17808	0.929364	0.869168	0.849039	0.77	0.00099974
Biological Process	GO:0016052	5	carbohydrate catabolic process	0.225744	O49299	121	0.629	Q1	T	Probable phosphoglucomutase, cytoplasmic 1	At1g23190	0.807054	4.40743e-12	90.397	AT(0.013)GAFILT(0.807)AS(0.18)HNPGGPTEDFGIK	5	-0.35286	1	1.15	1.138	1.392	0.716	0.734	0.988	1.23922	1.16718	1.36204	0.722503	0.744422	0.903934	0.629	0.0050158
Biological Process	GO:0016052	5	carbohydrate catabolic process	0.225744	Q9C8P0	49	1.351	Q4	S	Dihydrolipoyllysine-residue acetyltransferase component 5 of pyruvate dehydrogenase complex, chloroplastic	EMB3003	0.971783	5.70703e-10	101.78	EIFMPALS(0.009)S(0.972)T(0.019)MTEGK	3	-0.5459	1	0.872	0.847	0.819	1.092	1.224	1.107	0.863366	0.841112	0.839139	1.04498	1.22523	1.16526	1.351	0.0033627
Biological Process	GO:0044723	5	single-organism carbohydrate metabolic process	0.208504	A0A1I9LLZ7	72	0.744	Q1	S	Glucose-6-phosphate 1-dehydrogenase	G6PD5	0.99981	0.000705579	68.277	STLKNDS(1)FVK	3	0.26059	2	1.301	1.054	1.029	0.897	0.952	0.864	1.34959	1.1469	1.02695	0.89165	0.932419	0.797048	0.744	0.033915
Biological Process	GO:0044723	5	single-organism carbohydrate metabolic process	0.208504	O49299	123	0.77	Q2	S	Probable phosphoglucomutase, cytoplasmic 1	At1g23190	0.99978	2.8675e-149	220.52	ATGAFILTAS(1)HNPGGPTEDFGIK	3	1.4034	4	1.052	1.099	1.204	0.921	0.857	0.928	1.13362	1.12718	1.17808	0.929364	0.869168	0.849039	0.77	0.00099974
Biological Process	GO:0044723	5	single-organism carbohydrate metabolic process	0.208504	O49299	121	0.629	Q1	T	Probable phosphoglucomutase, cytoplasmic 1	At1g23190	0.807054	4.40743e-12	90.397	AT(0.013)GAFILT(0.807)AS(0.18)HNPGGPTEDFGIK	5	-0.35286	1	1.15	1.138	1.392	0.716	0.734	0.988	1.23922	1.16718	1.36204	0.722503	0.744422	0.903934	0.629	0.0050158
Biological Process	GO:0044723	5	single-organism carbohydrate metabolic process	0.208504	P10797	113	1.269	Q3	T	Ribulose bisphosphate carboxylase small chain 2B, chloroplastic	RBCS-2B	0.813404	1.33392e-05	83.964	EHGNT(0.813)PGY(0.093)Y(0.093)DGR	3	1.0205	2	0.916	0.886	0.946	1.111	1.134	0.987	0.854478	0.880716	0.885768	1.14183	1.14894	1.03459	1.269	0.0026815
Biological Process	GO:0044723	5	single-organism carbohydrate metabolic process	0.208504	Q9C8P0	49	1.351	Q4	S	Dihydrolipoyllysine-residue acetyltransferase component 5 of pyruvate dehydrogenase complex, chloroplastic	EMB3003	0.971783	5.70703e-10	101.78	EIFMPALS(0.009)S(0.972)T(0.019)MTEGK	3	-0.5459	1	0.872	0.847	0.819	1.092	1.224	1.107	0.863366	0.841112	0.839139	1.04498	1.22523	1.16526	1.351	0.0033627
Biological Process	GO:0006952	4	defense response	0.00533482	O64517	166	1.606	Q4	S	Metacaspase-4	AMC4	0.998281	2.03891e-14	109.04	KEAEDEDES(0.998)EES(0.001)S(0.001)SR	3	-0.46765	3	0.497	0.897	0.798	1.25	1.307	1.115	0.546154	0.882006	0.798	1.23885	1.29663	1.03914	1.606	0.038263
Biological Process	GO:0006952	4	defense response	0.00533482	O80852	79	0.798	Q2	S	Glutathione S-transferase F9	GSTF9	0.999517	1.25384e-11	112.5	YRS(1)QGPDLLGK	3	-0.38946	1	1.053	1.012	1.03	0.888	1	1.065	1.19523	1.09881	1.10634	0.833803	0.923361	0.955157	0.798	0.0097435
Biological Process	GO:0006952	4	defense response	0.00533482	Q9S814	655	0.823	Q2	S	Ethylene-insensitive protein 2	EIN2	0.980472	3.85268e-05	81.884	SLSGEGGS(0.98)GT(0.336)GS(0.677)LS(0.006)R	2	-0.32185	2	1.154	0.966	1.022	0.912	1	1.009	1.1517	1.06271	1.12431	0.878613	0.969932	0.900089	0.823	0.0069387
Biological Process	GO:0006952	4	defense response	0.00533482	Q9S814	645	0.819	Q2	S	Ethylene-insensitive protein 2	EIN2	1	2.9411e-130	220.52	AAPTSNFTVGSDGPPS(1)FR	2	0.64308	5	1.013	1.092	1.025	0.984	0.972	0.947	1.01098	1.20132	1.12761	0.947977	0.942774	0.844781	0.819	0.034201
Biological Process	GO:0006952	4	defense response	0.00533482	P36212	67	0.808	Q2	S	50S ribosomal protein L12-3, chloroplastic	RPL12C	0.999567	9.28456e-29	131.56	IGS(1)EISSLTLEEAR	3	-0.22076	1	1.309	1.149	1.019	0.827	0.974	0.822	1.16356	1.18454	1.02618	0.897937	0.98583	0.841351	0.808	0.02946
Biological Process	GO:0006952	4	defense response	0.00533482	Q39241	117	0.711	Q1	S	Thioredoxin H5	TRX5	1	0.0383388	44.98	HGGLVAS(1)A	2	-2.99	1	0.95	1.083	0.94	1.092	0.969	0.979	1.10209	1.31114	1.26174	0.988235	0.785888	0.838185	0.711	0.0163588
Biological Process	GO:0006952	4	defense response	0.00533482	Q03250	105	1.295	Q3	S	Glycine-rich RNA-binding protein 7	RBG7	0.999469	1.1035e-195	260.44	S(0.999)GGGGGY(0.001)SGGGGSYGGGGGR	2	-0.56814	2	0.792	0.895	0.865	1.045	1.207	1.151	0.808989	0.909553	0.861554	1.0492	1.1998	1.09307	1.295	0.007745
Biological Process	GO:0006952	4	defense response	0.00533482	Q9SRH5	95	1.253	Q3	S	Mitochondrial outer membrane protein porin 1	VDAC1	0.995462	7.47436e-05	77.899	S(0.004)IFS(0.995)FKVPDQNSGK	3	-3.4544	1	0.931	0.739	0.883	1.035	1.096	1.32	0.944219	0.780359	0.914079	1.03707	1.07136	1.19891	1.253	0.036417
Biological Process	GO:0006952	4	defense response	0.00533482	Q93VP3	2	1.239	Q3	S	Eukaryotic translation initiation factor 5A-2	ELF5A-2	1	6.0539e-183	260.49	S(1)DDEHHFEASESGASK	3	-0.1846	8	0.755	0.972	0.871	1.169	0.97	1.241	0.827851	0.931034	0.871872	1.12404	0.960396	1.1763	1.239	0.039117
Biological Process	GO:0006952	4	defense response	0.00533482	Q0WPK4	200	1.282	Q3	S	Protein PAT1 homolog	PAT1	0.99942	8.96851e-30	136.46	SSFVS(0.999)YPPPGSISPDQR	2	0.71314	3	0.895	1.061	0.912	1.111	0.987	1.037	0.951116	0.862602	0.841328	1.11323	1.15981	1.13086	1.282	0.0031388
Biological Process	GO:0006952	4	defense response	0.00533482	Q9SMT7	464	1.4	Q4	T	Oxalate--CoA ligase	AAE3	0.944742	8.21357e-08	97.631	EGT(0.055)T(0.945)VTEEDIK	2	0.44766	1	0.735	0.92	0.73	1.253	1.13	1.171	0.781084	0.905512	0.77167	1.16126	1.13797	1.14244	1.4	0.022535
Biological Process	GO:0040008	4	regulation of growth	0.283393	Q9LJD8	434	0.773	Q2	S	MAP3K epsilon protein kinase 1	M3KE1	0.968129	5.90118e-22	124.43	ELSIPVDQT(0.002)S(0.03)HS(0.968)FGR	3	-0.57306	2	1.283	1.086	0.959	1.06	0.856	0.851	1.25784	1.10254	1.03676	0.967153	0.879753	0.780734	0.773	0.037764
Biological Process	GO:0040008	4	regulation of growth	0.283393	Q8W4D8	7	1.547	Q4	S	FHA domain-containing protein DDL	DDL	0.884076	0.00248234	51.771	APS(0.522)S(0.597)RS(0.884)PS(0.998)PR	2	0.15357	1	0.902	0.662	0.824	1.133	1.254	1.185	0.89662	0.648384	0.79845	1.15025	1.25526	1.22039	1.547	0.0106176
Biological Process	GO:0040008	4	regulation of growth	0.283393	Q8W4D8	9	1.547	Q4	S	FHA domain-containing protein DDL	DDL	0.997857	0.00248234	51.771	APS(0.522)S(0.597)RS(0.884)PS(0.998)PR	2	0.15357	1	0.902	0.662	0.824	1.133	1.254	1.185	0.89662	0.648384	0.79845	1.15025	1.25526	1.22039	1.547	0.0106176
Biological Process	GO:0040008	4	regulation of growth	0.283393	Q8W4D8	100	1.313	Q4	S	FHA domain-containing protein DDL	DDL	0.911125	0.00412497	76.416	S(0.911)T(0.167)S(0.911)PS(0.011)DR	2	0.82578	3	0.861	0.822	0.943	1.112	1.202	1.018	0.855865	0.805093	0.91376	1.12893	1.2032	1.0484	1.313	0.0073046
Biological Process	GO:0090627	6	plant epidermal cell differentiation	0.0761373	Q9S814	655	0.823	Q2	S	Ethylene-insensitive protein 2	EIN2	0.980472	3.85268e-05	81.884	SLSGEGGS(0.98)GT(0.336)GS(0.677)LS(0.006)R	2	-0.32185	2	1.154	0.966	1.022	0.912	1	1.009	1.1517	1.06271	1.12431	0.878613	0.969932	0.900089	0.823	0.0069387
Biological Process	GO:0090627	6	plant epidermal cell differentiation	0.0761373	Q9S814	645	0.819	Q2	S	Ethylene-insensitive protein 2	EIN2	1	2.9411e-130	220.52	AAPTSNFTVGSDGPPS(1)FR	2	0.64308	5	1.013	1.092	1.025	0.984	0.972	0.947	1.01098	1.20132	1.12761	0.947977	0.942774	0.844781	0.819	0.034201
Biological Process	GO:0090627	6	plant epidermal cell differentiation	0.0761373	Q9LQ55	879	1.355	Q4	S	Dynamin-2B	DRP2B	0.998029	0.00261005	63.624	Y(0.002)GSGGHS(0.998)R	3	1.2537	2	0.777	0.794	0.9	1.122	1.294	1.04	0.792857	0.807731	0.910931	1.11089	1.29271	1	1.355	0.025357
Biological Process	GO:0048638	5	regulation of developmental growth	0.0616918	Q9LJD8	434	0.773	Q2	S	MAP3K epsilon protein kinase 1	M3KE1	0.968129	5.90118e-22	124.43	ELSIPVDQT(0.002)S(0.03)HS(0.968)FGR	3	-0.57306	2	1.283	1.086	0.959	1.06	0.856	0.851	1.25784	1.10254	1.03676	0.967153	0.879753	0.780734	0.773	0.037764
Biological Process	GO:0048638	5	regulation of developmental growth	0.0616918	Q8W4D8	7	1.547	Q4	S	FHA domain-containing protein DDL	DDL	0.884076	0.00248234	51.771	APS(0.522)S(0.597)RS(0.884)PS(0.998)PR	2	0.15357	1	0.902	0.662	0.824	1.133	1.254	1.185	0.89662	0.648384	0.79845	1.15025	1.25526	1.22039	1.547	0.0106176
Biological Process	GO:0048638	5	regulation of developmental growth	0.0616918	Q8W4D8	9	1.547	Q4	S	FHA domain-containing protein DDL	DDL	0.997857	0.00248234	51.771	APS(0.522)S(0.597)RS(0.884)PS(0.998)PR	2	0.15357	1	0.902	0.662	0.824	1.133	1.254	1.185	0.89662	0.648384	0.79845	1.15025	1.25526	1.22039	1.547	0.0106176
Biological Process	GO:0048638	5	regulation of developmental growth	0.0616918	Q8W4D8	100	1.313	Q4	S	FHA domain-containing protein DDL	DDL	0.911125	0.00412497	76.416	S(0.911)T(0.167)S(0.911)PS(0.011)DR	2	0.82578	3	0.861	0.822	0.943	1.112	1.202	1.018	0.855865	0.805093	0.91376	1.12893	1.2032	1.0484	1.313	0.0073046
Biological Process	GO:0051707	5	response to other organism	0.00733152	Q8W4K6	407	1.209	Q3	S	At4g13350	NIG	0.993212	0	302.16	S(0.007)MS(0.993)APSLQPLQGVPSGGLQSSEVKPSGR	3	-0.24279	2	0.865	0.893	0.943	1.152	1.061	1.065	0.903866	0.903846	0.883786	1.08169	1.11099	1.06076	1.209	0.000244
Biological Process	GO:0051707	5	response to other organism	0.00733152	O80852	79	0.798	Q2	S	Glutathione S-transferase F9	GSTF9	0.999517	1.25384e-11	112.5	YRS(1)QGPDLLGK	3	-0.38946	1	1.053	1.012	1.03	0.888	1	1.065	1.19523	1.09881	1.10634	0.833803	0.923361	0.955157	0.798	0.0097435
Biological Process	GO:0051707	5	response to other organism	0.00733152	Q9S814	655	0.823	Q2	S	Ethylene-insensitive protein 2	EIN2	0.980472	3.85268e-05	81.884	SLSGEGGS(0.98)GT(0.336)GS(0.677)LS(0.006)R	2	-0.32185	2	1.154	0.966	1.022	0.912	1	1.009	1.1517	1.06271	1.12431	0.878613	0.969932	0.900089	0.823	0.0069387
Biological Process	GO:0051707	5	response to other organism	0.00733152	Q9S814	645	0.819	Q2	S	Ethylene-insensitive protein 2	EIN2	1	2.9411e-130	220.52	AAPTSNFTVGSDGPPS(1)FR	2	0.64308	5	1.013	1.092	1.025	0.984	0.972	0.947	1.01098	1.20132	1.12761	0.947977	0.942774	0.844781	0.819	0.034201
Biological Process	GO:0051707	5	response to other organism	0.00733152	P36212	67	0.808	Q2	S	50S ribosomal protein L12-3, chloroplastic	RPL12C	0.999567	9.28456e-29	131.56	IGS(1)EISSLTLEEAR	3	-0.22076	1	1.309	1.149	1.019	0.827	0.974	0.822	1.16356	1.18454	1.02618	0.897937	0.98583	0.841351	0.808	0.02946
Biological Process	GO:0051707	5	response to other organism	0.00733152	Q9SJ56	474	0.829	Q2	S	BEL1-like homeodomain protein 1	BLH1	0.981124	0.00212018	48.729	T(0.013)PLDQS(0.981)NEDS(0.005)AS(0.001)K	3	-1.921	1	1.094	1.037	0.985	1.035	0.965	0.929	1.11405	1.15222	1.05573	0.957447	0.923445	0.873942	0.829	0.0070207
Biological Process	GO:0051707	5	response to other organism	0.00733152	Q39241	117	0.711	Q1	S	Thioredoxin H5	TRX5	1	0.0383388	44.98	HGGLVAS(1)A	2	-2.99	1	0.95	1.083	0.94	1.092	0.969	0.979	1.10209	1.31114	1.26174	0.988235	0.785888	0.838185	0.711	0.0163588
Biological Process	GO:0051707	5	response to other organism	0.00733152	Q9SRH5	95	1.253	Q3	S	Mitochondrial outer membrane protein porin 1	VDAC1	0.995462	7.47436e-05	77.899	S(0.004)IFS(0.995)FKVPDQNSGK	3	-3.4544	1	0.931	0.739	0.883	1.035	1.096	1.32	0.944219	0.780359	0.914079	1.03707	1.07136	1.19891	1.253	0.036417
Biological Process	GO:0051707	5	response to other organism	0.00733152	Q93VP3	2	1.239	Q3	S	Eukaryotic translation initiation factor 5A-2	ELF5A-2	1	6.0539e-183	260.49	S(1)DDEHHFEASESGASK	3	-0.1846	8	0.755	0.972	0.871	1.169	0.97	1.241	0.827851	0.931034	0.871872	1.12404	0.960396	1.1763	1.239	0.039117
Biological Process	GO:0051707	5	response to other organism	0.00733152	Q9SMT7	464	1.4	Q4	T	Oxalate--CoA ligase	AAE3	0.944742	8.21357e-08	97.631	EGT(0.055)T(0.945)VTEEDIK	2	0.44766	1	0.735	0.92	0.73	1.253	1.13	1.171	0.781084	0.905512	0.77167	1.16126	1.13797	1.14244	1.4	0.022535
Biological Process	GO:0045087	5	innate immune response	0.112196	Q9S814	655	0.823	Q2	S	Ethylene-insensitive protein 2	EIN2	0.980472	3.85268e-05	81.884	SLSGEGGS(0.98)GT(0.336)GS(0.677)LS(0.006)R	2	-0.32185	2	1.154	0.966	1.022	0.912	1	1.009	1.1517	1.06271	1.12431	0.878613	0.969932	0.900089	0.823	0.0069387
Biological Process	GO:0045087	5	innate immune response	0.112196	Q9S814	645	0.819	Q2	S	Ethylene-insensitive protein 2	EIN2	1	2.9411e-130	220.52	AAPTSNFTVGSDGPPS(1)FR	2	0.64308	5	1.013	1.092	1.025	0.984	0.972	0.947	1.01098	1.20132	1.12761	0.947977	0.942774	0.844781	0.819	0.034201
Biological Process	GO:0045087	5	innate immune response	0.112196	Q0WPK4	200	1.282	Q3	S	Protein PAT1 homolog	PAT1	0.99942	8.96851e-30	136.46	SSFVS(0.999)YPPPGSISPDQR	2	0.71314	3	0.895	1.061	0.912	1.111	0.987	1.037	0.951116	0.862602	0.841328	1.11323	1.15981	1.13086	1.282	0.0031388
Biological Process	GO:0045087	5	innate immune response	0.112196	Q03250	105	1.295	Q3	S	Glycine-rich RNA-binding protein 7	RBG7	0.999469	1.1035e-195	260.44	S(0.999)GGGGGY(0.001)SGGGGSYGGGGGR	2	-0.56814	2	0.792	0.895	0.865	1.045	1.207	1.151	0.808989	0.909553	0.861554	1.0492	1.1998	1.09307	1.295	0.007745
Biological Process	GO:0000398	12	mRNA splicing, via spliceosome	0.0718897	P92964	177	1.259	Q3	S	Serine/arginine-rich splicing factor RS31	RS31	1	0.00836275	58.246	NGGRS(1)PRR	3	0.32722	13	0.937	0.822	0.955	1.048	1.081	1.157	0.937	0.754821	0.967579	1.0793	1.14392	1.12439	1.259	0.041864
Biological Process	GO:0000398	12	mRNA splicing, via spliceosome	0.0718897	Q42404	422	0.831	Q2	S	U1 small nuclear ribonucleoprotein 70 kDa	RNU1	0.998493	6.98551e-06	102.33	SES(0.998)REY(0.001)VR	2	0.46613	3	0.93	0.976	1.082	1.023	0.966	1.038	1.07514	1.14152	1.082	0.984601	0.882192	0.875211	0.831	0.0119153
Biological Process	GO:0000398	12	mRNA splicing, via spliceosome	0.0718897	Q03250	105	1.295	Q3	S	Glycine-rich RNA-binding protein 7	RBG7	0.999469	1.1035e-195	260.44	S(0.999)GGGGGY(0.001)SGGGGSYGGGGGR	2	-0.56814	2	0.792	0.895	0.865	1.045	1.207	1.151	0.808989	0.909553	0.861554	1.0492	1.1998	1.09307	1.295	0.007745
Biological Process	GO:0030154	5	cell differentiation	0.294692	Q9S814	655	0.823	Q2	S	Ethylene-insensitive protein 2	EIN2	0.980472	3.85268e-05	81.884	SLSGEGGS(0.98)GT(0.336)GS(0.677)LS(0.006)R	2	-0.32185	2	1.154	0.966	1.022	0.912	1	1.009	1.1517	1.06271	1.12431	0.878613	0.969932	0.900089	0.823	0.0069387
Biological Process	GO:0030154	5	cell differentiation	0.294692	Q9S814	645	0.819	Q2	S	Ethylene-insensitive protein 2	EIN2	1	2.9411e-130	220.52	AAPTSNFTVGSDGPPS(1)FR	2	0.64308	5	1.013	1.092	1.025	0.984	0.972	0.947	1.01098	1.20132	1.12761	0.947977	0.942774	0.844781	0.819	0.034201
Biological Process	GO:0030154	5	cell differentiation	0.294692	Q9SJ56	474	0.829	Q2	S	BEL1-like homeodomain protein 1	BLH1	0.981124	0.00212018	48.729	T(0.013)PLDQS(0.981)NEDS(0.005)AS(0.001)K	3	-1.921	1	1.094	1.037	0.985	1.035	0.965	0.929	1.11405	1.15222	1.05573	0.957447	0.923445	0.873942	0.829	0.0070207
Biological Process	GO:0030154	5	cell differentiation	0.294692	Q9LQ55	879	1.355	Q4	S	Dynamin-2B	DRP2B	0.998029	0.00261005	63.624	Y(0.002)GSGGHS(0.998)R	3	1.2537	2	0.777	0.794	0.9	1.122	1.294	1.04	0.792857	0.807731	0.910931	1.11089	1.29271	1	1.355	0.025357
Biological Process	GO:0023056	5	positive regulation of signaling	0.0616918	Q9S814	655	0.823	Q2	S	Ethylene-insensitive protein 2	EIN2	0.980472	3.85268e-05	81.884	SLSGEGGS(0.98)GT(0.336)GS(0.677)LS(0.006)R	2	-0.32185	2	1.154	0.966	1.022	0.912	1	1.009	1.1517	1.06271	1.12431	0.878613	0.969932	0.900089	0.823	0.0069387
Biological Process	GO:0023056	5	positive regulation of signaling	0.0616918	Q9S814	645	0.819	Q2	S	Ethylene-insensitive protein 2	EIN2	1	2.9411e-130	220.52	AAPTSNFTVGSDGPPS(1)FR	2	0.64308	5	1.013	1.092	1.025	0.984	0.972	0.947	1.01098	1.20132	1.12761	0.947977	0.942774	0.844781	0.819	0.034201
Biological Process	GO:0023056	5	positive regulation of signaling	0.0616918	P18064	15	0.764	Q1	T	Guanine nucleotide-binding protein alpha-1 subunit	GPA1	0.999862	2.2917e-110	213.44	HHTEDT(1)DENTQAAEIER	3	-0.42037	2	1.124	1.115	1.172	0.913	0.879	0.868	1.20472	1.03818	1.15015	0.917588	0.904321	0.770186	0.764	0.0191973
Biological Process	GO:0009737	6	response to abscisic acid	0.054038	Q38997	387	1.213	Q3	S	SNF1-related protein kinase catalytic subunit alpha KIN10	KIN10	0.970163	9.48609e-07	89.374	MHPAES(0.01)VAS(0.97)PVS(0.02)HR	3	0.11492	6	0.937	0.921	0.928	1.072	1.139	0.988	0.976042	0.877979	0.8553	1.1308	1.12438	1.03239	1.213	0.0177351
Biological Process	GO:0009737	6	response to abscisic acid	0.054038	Q9FIQ0	205	1.232	Q3	S	Probable ADP-ribosylation factor GTPase-activating protein AGD9	AGD9	0.998207	1.5751e-111	190.19	S(0.998)KDNLY(0.002)EQKPEEPVPVIPAASPTNDTSAAGSSFASR	4	-0.76275	1	0.81	0.916	0.951	1.148	1.033	1.116	0.79803	0.917836	0.985492	1.16785	1.08966	1.07102	1.232	0.034705
Biological Process	GO:0009737	6	response to abscisic acid	0.054038	Q9LES3	13	0.806	Q2	S	ABSCISIC ACID-INSENSITIVE 5-like protein 2	DPBF3	0.913188	0.00472043	46.249	GIVEQAKS(0.913)QS(0.087)LNR	3	-2.3253	1	1.003	1.047	1.174	0.962	0.955	0.892	1.04154	1.1246	1.18706	0.945919	0.931707	0.825162	0.806	0.0198399
Biological Process	GO:0009737	6	response to abscisic acid	0.054038	Q9SJ56	474	0.829	Q2	S	BEL1-like homeodomain protein 1	BLH1	0.981124	0.00212018	48.729	T(0.013)PLDQS(0.981)NEDS(0.005)AS(0.001)K	3	-1.921	1	1.094	1.037	0.985	1.035	0.965	0.929	1.11405	1.15222	1.05573	0.957447	0.923445	0.873942	0.829	0.0070207
Biological Process	GO:0009737	6	response to abscisic acid	0.054038	P18064	15	0.764	Q1	T	Guanine nucleotide-binding protein alpha-1 subunit	GPA1	0.999862	2.2917e-110	213.44	HHTEDT(1)DENTQAAEIER	3	-0.42037	2	1.124	1.115	1.172	0.913	0.879	0.868	1.20472	1.03818	1.15015	0.917588	0.904321	0.770186	0.764	0.0191973
Biological Process	GO:0009737	6	response to abscisic acid	0.054038	Q9LQ55	879	1.355	Q4	S	Dynamin-2B	DRP2B	0.998029	0.00261005	63.624	Y(0.002)GSGGHS(0.998)R	3	1.2537	2	0.777	0.794	0.9	1.122	1.294	1.04	0.792857	0.807731	0.910931	1.11089	1.29271	1	1.355	0.025357
Biological Process	GO:0006886	7	intracellular protein transport	0.171784	Q9FXT6	73	1.206	Q3	S	Peroxisomal membrane protein PEX14	PEX14	1	0.00121689	66.393	VRGS(1)PVIHR	3	-0.43596	1	0.925	0.841	0.977	1.102	1.09	1.055	0.931521	0.817298	0.953171	1.12679	1.09768	1.03533	1.206	0.024821
Biological Process	GO:0006886	7	intracellular protein transport	0.171784	Q9LPL6	383	1.203	Q3	S	TOM1-like protein 3	TOL3	0.999978	3.8833e-121	205.61	S(1)PEHALFTKPVYDQTEQLPPAPWETQEPR	4	0.032455	1	0.845	0.813	0.991	1.092	1.088	1.15	0.860489	0.845114	1.00101	1.12346	1.01493	1.11759	1.203	0.041499
Biological Process	GO:0006886	7	intracellular protein transport	0.171784	F4HXV6	765	0.799	Q2	S	Nuclear pore complex protein NUP155	NUP155	0.999872	1.22648e-21	124.87	NLFGAYSNGGES(1)ANKR	3	-0.48158	1	1.054	1.014	1.143	0.939	1.02	0.863	1.12848	1.03575	1.21338	0.915205	0.983607	0.800557	0.799	0.040717
Biological Process	GO:0006886	7	intracellular protein transport	0.171784	Q03250	105	1.295	Q3	S	Glycine-rich RNA-binding protein 7	RBG7	0.999469	1.1035e-195	260.44	S(0.999)GGGGGY(0.001)SGGGGSYGGGGGR	2	-0.56814	2	0.792	0.895	0.865	1.045	1.207	1.151	0.808989	0.909553	0.861554	1.0492	1.1998	1.09307	1.295	0.007745
Biological Process	GO:0010647	6	positive regulation of cell communication	0.0687873	Q9S814	655	0.823	Q2	S	Ethylene-insensitive protein 2	EIN2	0.980472	3.85268e-05	81.884	SLSGEGGS(0.98)GT(0.336)GS(0.677)LS(0.006)R	2	-0.32185	2	1.154	0.966	1.022	0.912	1	1.009	1.1517	1.06271	1.12431	0.878613	0.969932	0.900089	0.823	0.0069387
Biological Process	GO:0010647	6	positive regulation of cell communication	0.0687873	Q9S814	645	0.819	Q2	S	Ethylene-insensitive protein 2	EIN2	1	2.9411e-130	220.52	AAPTSNFTVGSDGPPS(1)FR	2	0.64308	5	1.013	1.092	1.025	0.984	0.972	0.947	1.01098	1.20132	1.12761	0.947977	0.942774	0.844781	0.819	0.034201
Biological Process	GO:0010647	6	positive regulation of cell communication	0.0687873	P18064	15	0.764	Q1	T	Guanine nucleotide-binding protein alpha-1 subunit	GPA1	0.999862	2.2917e-110	213.44	HHTEDT(1)DENTQAAEIER	3	-0.42037	2	1.124	1.115	1.172	0.913	0.879	0.868	1.20472	1.03818	1.15015	0.917588	0.904321	0.770186	0.764	0.0191973
Biological Process	GO:0044802	5	single-organism membrane organization	0.00924006	P98204	27	0.796	Q2	S	Phospholipid-transporting ATPase 1	ALA1	0.813149	0.0136285	46.069	WS(0.991)VS(0.196)S(0.813)KDNK	3	-0.19491	1	1.099	1.035	1.122	0.903	0.909	0.999	1.21035	0.974576	1.20128	0.901198	0.844011	0.950523	0.796	0.0467
Biological Process	GO:0044802	5	single-organism membrane organization	0.00924006	P98204	24	0.796	Q2	S	Phospholipid-transporting ATPase 1	ALA1	0.991053	0.0136285	46.069	WS(0.991)VS(0.196)S(0.813)KDNK	3	-0.19491	1	1.099	1.035	1.122	0.903	0.909	0.999	1.21035	0.974576	1.20128	0.901198	0.844011	0.950523	0.796	0.0467
Biological Process	GO:0044802	5	single-organism membrane organization	0.00924006	F4HXV6	765	0.799	Q2	S	Nuclear pore complex protein NUP155	NUP155	0.999872	1.22648e-21	124.87	NLFGAYSNGGES(1)ANKR	3	-0.48158	1	1.054	1.014	1.143	0.939	1.02	0.863	1.12848	1.03575	1.21338	0.915205	0.983607	0.800557	0.799	0.040717
Biological Process	GO:0044802	5	single-organism membrane organization	0.00924006	P18064	15	0.764	Q1	T	Guanine nucleotide-binding protein alpha-1 subunit	GPA1	0.999862	2.2917e-110	213.44	HHTEDT(1)DENTQAAEIER	3	-0.42037	2	1.124	1.115	1.172	0.913	0.879	0.868	1.20472	1.03818	1.15015	0.917588	0.904321	0.770186	0.764	0.0191973
Biological Process	GO:0044802	5	single-organism membrane organization	0.00924006	Q9FF75	54	0.797	Q2	S	SUN domain-containing protein 1	SUN1	1	0.00245786	52.172	DLS(1)RGEAT(1)LDR	2	-0.21128	2	1.088	0.971	1.111	0.989	0.964	0.923	1.19168	1.06703	1.15369	1.00406	0.935015	0.78022	0.797	0.047541
Biological Process	GO:0006818	6	hydrogen transport	0.206712	Q9ZTZ7	120	1.45	Q4	S	K(+) efflux antiporter 1, chloroplastic	KEA1	0.854026	2.0238e-59	164.2	IGES(0.001)S(0.011)ES(0.854)S(0.133)DETEATDLK	3	2.8246	1	0.905	0.859	0.811	1.312	1.029	1.062	0.833333	0.832364	0.786615	1.31992	1.04786	1.18925	1.45	0.0060833
Biological Process	GO:0006818	6	hydrogen transport	0.206712	P19366	135	1.347	Q4	S	ATP synthase subunit beta, chloroplastic	atpB	1	4.65379e-14	119.25	S(1)APAFIELDTK	3	-0.5909	1	0.935	0.893	0.84	1.055	1.285	0.955	0.868152	0.876349	0.814743	1.08763	1.36123	0.998954	1.347	0.038096
Biological Process	GO:0043085	5	positive regulation of catalytic activity	0.153053	Q8W4K6	407	1.209	Q3	S	At4g13350	NIG	0.993212	0	302.16	S(0.007)MS(0.993)APSLQPLQGVPSGGLQSSEVKPSGR	3	-0.24279	2	0.865	0.893	0.943	1.152	1.061	1.065	0.903866	0.903846	0.883786	1.08169	1.11099	1.06076	1.209	0.000244
Biological Process	GO:0043085	5	positive regulation of catalytic activity	0.153053	Q9FIQ0	205	1.232	Q3	S	Probable ADP-ribosylation factor GTPase-activating protein AGD9	AGD9	0.998207	1.5751e-111	190.19	S(0.998)KDNLY(0.002)EQKPEEPVPVIPAASPTNDTSAAGSSFASR	4	-0.76275	1	0.81	0.916	0.951	1.148	1.033	1.116	0.79803	0.917836	0.985492	1.16785	1.08966	1.07102	1.232	0.034705
Biological Process	GO:0043085	5	positive regulation of catalytic activity	0.153053	Q9M1P5	147	0.745	Q1	S	ADP-ribosylation factor A1E	T17J13.250	1	0.00993262	50.473	LGLHS(1)LR	3	-0.11663	1	1.273	1.094	1.094	0.973	0.764	0.919	1.30164	1.12667	1.094	1.00206	0.767839	0.853296	0.745	0.034137
Biological Process	GO:1901701	5	cellular response to oxygen-containing compound	0.14102	Q38997	387	1.213	Q3	S	SNF1-related protein kinase catalytic subunit alpha KIN10	KIN10	0.970163	9.48609e-07	89.374	MHPAES(0.01)VAS(0.97)PVS(0.02)HR	3	0.11492	6	0.937	0.921	0.928	1.072	1.139	0.988	0.976042	0.877979	0.8553	1.1308	1.12438	1.03239	1.213	0.0177351
Biological Process	GO:1901701	5	cellular response to oxygen-containing compound	0.14102	Q9S814	655	0.823	Q2	S	Ethylene-insensitive protein 2	EIN2	0.980472	3.85268e-05	81.884	SLSGEGGS(0.98)GT(0.336)GS(0.677)LS(0.006)R	2	-0.32185	2	1.154	0.966	1.022	0.912	1	1.009	1.1517	1.06271	1.12431	0.878613	0.969932	0.900089	0.823	0.0069387
Biological Process	GO:1901701	5	cellular response to oxygen-containing compound	0.14102	Q9S814	645	0.819	Q2	S	Ethylene-insensitive protein 2	EIN2	1	2.9411e-130	220.52	AAPTSNFTVGSDGPPS(1)FR	2	0.64308	5	1.013	1.092	1.025	0.984	0.972	0.947	1.01098	1.20132	1.12761	0.947977	0.942774	0.844781	0.819	0.034201
Biological Process	GO:1901701	5	cellular response to oxygen-containing compound	0.14102	F4IFQ0	136	0.678	Q1	T	Serine/threonine-protein phosphatase	BSL3	0.862603	4.13875e-44	132.13	LILFGGATALEGNSGGT(0.004)GT(0.863)PT(0.116)S(0.017)AGSAGIR	4	0.52462	3	1.052	0.929	0.982	0.969	1.067	1.031	1.30846	1.21756	1.25575	0.713549	0.970883	0.881197	0.678	0.0132413
Biological Process	GO:1901701	5	cellular response to oxygen-containing compound	0.14102	F4IFQ0	959	0.643	Q1	S	Serine/threonine-protein phosphatase	BSL3	0.849472	1.58846e-87	193.71	LIHPLPPAIT(0.102)S(0.849)PET(0.036)S(0.013)PER	3	-0.78558	7	1.021	1.019	0.999	0.999	0.974	1.023	1.2699	1.33552	1.27749	0.735641	0.88626	0.874359	0.643	0.00199934
Biological Process	GO:1901701	5	cellular response to oxygen-containing compound	0.14102	F4IFQ0	175	0.676	Q1	S	Serine/threonine-protein phosphatase	BSL3	0.999722	2.23181e-08	98.654	LTPYGEPPS(1)PR	3	0.50695	3	1.019	1.054	0.884	1.046	1.028	0.993	1.26741	1.38139	1.13043	0.77025	0.935396	0.848718	0.676	0.0083398
Biological Process	GO:1901701	5	cellular response to oxygen-containing compound	0.14102	Q9LES3	13	0.806	Q2	S	ABSCISIC ACID-INSENSITIVE 5-like protein 2	DPBF3	0.913188	0.00472043	46.249	GIVEQAKS(0.913)QS(0.087)LNR	3	-2.3253	1	1.003	1.047	1.174	0.962	0.955	0.892	1.04154	1.1246	1.18706	0.945919	0.931707	0.825162	0.806	0.0198399
Biological Process	GO:1901701	5	cellular response to oxygen-containing compound	0.14102	P18064	15	0.764	Q1	T	Guanine nucleotide-binding protein alpha-1 subunit	GPA1	0.999862	2.2917e-110	213.44	HHTEDT(1)DENTQAAEIER	3	-0.42037	2	1.124	1.115	1.172	0.913	0.879	0.868	1.20472	1.03818	1.15015	0.917588	0.904321	0.770186	0.764	0.0191973
Biological Process	GO:0071495	4	cellular response to endogenous stimulus	0.149033	Q38997	387	1.213	Q3	S	SNF1-related protein kinase catalytic subunit alpha KIN10	KIN10	0.970163	9.48609e-07	89.374	MHPAES(0.01)VAS(0.97)PVS(0.02)HR	3	0.11492	6	0.937	0.921	0.928	1.072	1.139	0.988	0.976042	0.877979	0.8553	1.1308	1.12438	1.03239	1.213	0.0177351
Biological Process	GO:0071495	4	cellular response to endogenous stimulus	0.149033	Q9S814	655	0.823	Q2	S	Ethylene-insensitive protein 2	EIN2	0.980472	3.85268e-05	81.884	SLSGEGGS(0.98)GT(0.336)GS(0.677)LS(0.006)R	2	-0.32185	2	1.154	0.966	1.022	0.912	1	1.009	1.1517	1.06271	1.12431	0.878613	0.969932	0.900089	0.823	0.0069387
Biological Process	GO:0071495	4	cellular response to endogenous stimulus	0.149033	Q9S814	645	0.819	Q2	S	Ethylene-insensitive protein 2	EIN2	1	2.9411e-130	220.52	AAPTSNFTVGSDGPPS(1)FR	2	0.64308	5	1.013	1.092	1.025	0.984	0.972	0.947	1.01098	1.20132	1.12761	0.947977	0.942774	0.844781	0.819	0.034201
Biological Process	GO:0071495	4	cellular response to endogenous stimulus	0.149033	F4IFQ0	136	0.678	Q1	T	Serine/threonine-protein phosphatase	BSL3	0.862603	4.13875e-44	132.13	LILFGGATALEGNSGGT(0.004)GT(0.863)PT(0.116)S(0.017)AGSAGIR	4	0.52462	3	1.052	0.929	0.982	0.969	1.067	1.031	1.30846	1.21756	1.25575	0.713549	0.970883	0.881197	0.678	0.0132413
Biological Process	GO:0071495	4	cellular response to endogenous stimulus	0.149033	F4IFQ0	959	0.643	Q1	S	Serine/threonine-protein phosphatase	BSL3	0.849472	1.58846e-87	193.71	LIHPLPPAIT(0.102)S(0.849)PET(0.036)S(0.013)PER	3	-0.78558	7	1.021	1.019	0.999	0.999	0.974	1.023	1.2699	1.33552	1.27749	0.735641	0.88626	0.874359	0.643	0.00199934
Biological Process	GO:0071495	4	cellular response to endogenous stimulus	0.149033	F4IFQ0	175	0.676	Q1	S	Serine/threonine-protein phosphatase	BSL3	0.999722	2.23181e-08	98.654	LTPYGEPPS(1)PR	3	0.50695	3	1.019	1.054	0.884	1.046	1.028	0.993	1.26741	1.38139	1.13043	0.77025	0.935396	0.848718	0.676	0.0083398
Biological Process	GO:0071495	4	cellular response to endogenous stimulus	0.149033	Q9LES3	13	0.806	Q2	S	ABSCISIC ACID-INSENSITIVE 5-like protein 2	DPBF3	0.913188	0.00472043	46.249	GIVEQAKS(0.913)QS(0.087)LNR	3	-2.3253	1	1.003	1.047	1.174	0.962	0.955	0.892	1.04154	1.1246	1.18706	0.945919	0.931707	0.825162	0.806	0.0198399
Biological Process	GO:0071495	4	cellular response to endogenous stimulus	0.149033	P18064	15	0.764	Q1	T	Guanine nucleotide-binding protein alpha-1 subunit	GPA1	0.999862	2.2917e-110	213.44	HHTEDT(1)DENTQAAEIER	3	-0.42037	2	1.124	1.115	1.172	0.913	0.879	0.868	1.20472	1.03818	1.15015	0.917588	0.904321	0.770186	0.764	0.0191973
Biological Process	GO:0031327	7	negative regulation of cellular biosynthetic process	0.359617	Q9SLJ2	60	1.207	Q3	S	Dehydrin HIRD11	HIRD11	1	0.00048045	52.095	IHGGEGKS(1)HDGEGK	5	1.627	2	0.905	0.906	0.764	1.163	1.047	1.21	0.918782	0.929231	0.848889	1.1215	1.04387	1.08911	1.207	0.0059201
Biological Process	GO:0031327	7	negative regulation of cellular biosynthetic process	0.359617	Q8W4D8	7	1.547	Q4	S	FHA domain-containing protein DDL	DDL	0.884076	0.00248234	51.771	APS(0.522)S(0.597)RS(0.884)PS(0.998)PR	2	0.15357	1	0.902	0.662	0.824	1.133	1.254	1.185	0.89662	0.648384	0.79845	1.15025	1.25526	1.22039	1.547	0.0106176
Biological Process	GO:0031327	7	negative regulation of cellular biosynthetic process	0.359617	Q8W4D8	9	1.547	Q4	S	FHA domain-containing protein DDL	DDL	0.997857	0.00248234	51.771	APS(0.522)S(0.597)RS(0.884)PS(0.998)PR	2	0.15357	1	0.902	0.662	0.824	1.133	1.254	1.185	0.89662	0.648384	0.79845	1.15025	1.25526	1.22039	1.547	0.0106176
Biological Process	GO:0031327	7	negative regulation of cellular biosynthetic process	0.359617	Q8W4D8	100	1.313	Q4	S	FHA domain-containing protein DDL	DDL	0.911125	0.00412497	76.416	S(0.911)T(0.167)S(0.911)PS(0.011)DR	2	0.82578	3	0.861	0.822	0.943	1.112	1.202	1.018	0.855865	0.805093	0.91376	1.12893	1.2032	1.0484	1.313	0.0073046
Biological Process	GO:0071840	2	cellular component organization or biogenesis	0.034109	F4HRT5	983	1.258	Q3	S	Protein CROWDED NUCLEI 1	CRWN1	0.951563	5.27447e-69	167.42	TCTTEQDGNES(1)DGKS(0.952)DS(0.038)VT(0.011)GGAHQR	3	-0.89588	2	0.81	0.781	0.906	1.326	1.054	1.079	0.848168	0.791287	0.974194	1.19352	1.08884	1.00466	1.258	0.04304
Biological Process	GO:0071840	2	cellular component organization or biogenesis	0.034109	F4HRT5	979	1.258	Q3	S	Protein CROWDED NUCLEI 1	CRWN1	0.999942	5.27447e-69	167.42	TCTTEQDGNES(1)DGKS(0.952)DS(0.038)VT(0.011)GGAHQR	3	-0.89588	2	0.81	0.781	0.906	1.326	1.054	1.079	0.848168	0.791287	0.974194	1.19352	1.08884	1.00466	1.258	0.04304
Biological Process	GO:0071840	2	cellular component organization or biogenesis	0.034109	Q9FXT6	73	1.206	Q3	S	Peroxisomal membrane protein PEX14	PEX14	1	0.00121689	66.393	VRGS(1)PVIHR	3	-0.43596	1	0.925	0.841	0.977	1.102	1.09	1.055	0.931521	0.817298	0.953171	1.12679	1.09768	1.03533	1.206	0.024821
Biological Process	GO:0071840	2	cellular component organization or biogenesis	0.034109	F4IPB2	36	0.78	Q2	S	Microtubule-associated proteins 70-3	MAP70-3	0.931929	1.47075e-15	112.12	ISSPSLTMS(0.003)S(0.065)S(0.932)FR	3	-0.29279	2	0.996	1.135	0.999	1.038	0.967	0.889	0.986139	1.22969	1.21681	0.908932	0.847502	0.919338	0.78	0.032618
Biological Process	GO:0071840	2	cellular component organization or biogenesis	0.034109	Q9LJD8	434	0.773	Q2	S	MAP3K epsilon protein kinase 1	M3KE1	0.968129	5.90118e-22	124.43	ELSIPVDQT(0.002)S(0.03)HS(0.968)FGR	3	-0.57306	2	1.283	1.086	0.959	1.06	0.856	0.851	1.25784	1.10254	1.03676	0.967153	0.879753	0.780734	0.773	0.037764
Biological Process	GO:0071840	2	cellular component organization or biogenesis	0.034109	P18064	15	0.764	Q1	T	Guanine nucleotide-binding protein alpha-1 subunit	GPA1	0.999862	2.2917e-110	213.44	HHTEDT(1)DENTQAAEIER	3	-0.42037	2	1.124	1.115	1.172	0.913	0.879	0.868	1.20472	1.03818	1.15015	0.917588	0.904321	0.770186	0.764	0.0191973
Biological Process	GO:0071840	2	cellular component organization or biogenesis	0.034109	Q9FF75	54	0.797	Q2	S	SUN domain-containing protein 1	SUN1	1	0.00245786	52.172	DLS(1)RGEAT(1)LDR	2	-0.21128	2	1.088	0.971	1.111	0.989	0.964	0.923	1.19168	1.06703	1.15369	1.00406	0.935015	0.78022	0.797	0.047541
Biological Process	GO:0071840	2	cellular component organization or biogenesis	0.034109	Q9FQ24	180	1.261	Q3	S	Protein TONNEAU 1b	TON1B	0.984207	0.00236382	49.333	S(0.001)S(0.001)AS(0.013)DS(0.984)LPHQR	3	1.5737	1	0.834	0.806	0.916	1.17	1.192	1.031	0.823297	0.906637	0.88417	1.09346	1.21881	0.983779	1.261	0.028516
Biological Process	GO:0071840	2	cellular component organization or biogenesis	0.034109	P98204	27	0.796	Q2	S	Phospholipid-transporting ATPase 1	ALA1	0.813149	0.0136285	46.069	WS(0.991)VS(0.196)S(0.813)KDNK	3	-0.19491	1	1.099	1.035	1.122	0.903	0.909	0.999	1.21035	0.974576	1.20128	0.901198	0.844011	0.950523	0.796	0.0467
Biological Process	GO:0071840	2	cellular component organization or biogenesis	0.034109	P98204	24	0.796	Q2	S	Phospholipid-transporting ATPase 1	ALA1	0.991053	0.0136285	46.069	WS(0.991)VS(0.196)S(0.813)KDNK	3	-0.19491	1	1.099	1.035	1.122	0.903	0.909	0.999	1.21035	0.974576	1.20128	0.901198	0.844011	0.950523	0.796	0.0467
Biological Process	GO:0071840	2	cellular component organization or biogenesis	0.034109	Q9C9X0	474	0.774	Q2	Y	Microtubule-associated protein 70-1	MAP70.1	0.780066	0.0217377	44.543	GPGNY(0.78)S(0.22)FNK	2	-2.7621	1	1.173	1.049	1.032	0.981	0.939	0.894	1.26129	1.12193	1.09091	0.765211	0.981191	0.944034	0.774	0.043619
Biological Process	GO:0071840	2	cellular component organization or biogenesis	0.034109	Q0WPK4	200	1.282	Q3	S	Protein PAT1 homolog	PAT1	0.99942	8.96851e-30	136.46	SSFVS(0.999)YPPPGSISPDQR	2	0.71314	3	0.895	1.061	0.912	1.111	0.987	1.037	0.951116	0.862602	0.841328	1.11323	1.15981	1.13086	1.282	0.0031388
Biological Process	GO:0071840	2	cellular component organization or biogenesis	0.034109	Q9XI07	800	0.738	Q1	S	SWI/SNF complex subunit SWI3C	SWI3C	0.97127	1.1201e-34	150.05	S(0.001)S(0.001)T(0.004)GS(0.021)GS(0.971)GS(0.003)GLGLN	2	-0.39084	1	1.056	1.192	1.175	0.979	0.778	0.89	1.12821	1.25474	1.12118	0.963583	0.768016	0.854947	0.738	0.0150152
Biological Process	GO:0071840	2	cellular component organization or biogenesis	0.034109	Q9LQ55	879	1.355	Q4	S	Dynamin-2B	DRP2B	0.998029	0.00261005	63.624	Y(0.002)GSGGHS(0.998)R	3	1.2537	2	0.777	0.794	0.9	1.122	1.294	1.04	0.792857	0.807731	0.910931	1.11089	1.29271	1	1.355	0.025357
Biological Process	GO:0071840	2	cellular component organization or biogenesis	0.034109	Q9S814	655	0.823	Q2	S	Ethylene-insensitive protein 2	EIN2	0.980472	3.85268e-05	81.884	SLSGEGGS(0.98)GT(0.336)GS(0.677)LS(0.006)R	2	-0.32185	2	1.154	0.966	1.022	0.912	1	1.009	1.1517	1.06271	1.12431	0.878613	0.969932	0.900089	0.823	0.0069387
Biological Process	GO:0071840	2	cellular component organization or biogenesis	0.034109	Q9S814	645	0.819	Q2	S	Ethylene-insensitive protein 2	EIN2	1	2.9411e-130	220.52	AAPTSNFTVGSDGPPS(1)FR	2	0.64308	5	1.013	1.092	1.025	0.984	0.972	0.947	1.01098	1.20132	1.12761	0.947977	0.942774	0.844781	0.819	0.034201
Biological Process	GO:0071840	2	cellular component organization or biogenesis	0.034109	Q9SJ56	474	0.829	Q2	S	BEL1-like homeodomain protein 1	BLH1	0.981124	0.00212018	48.729	T(0.013)PLDQS(0.981)NEDS(0.005)AS(0.001)K	3	-1.921	1	1.094	1.037	0.985	1.035	0.965	0.929	1.11405	1.15222	1.05573	0.957447	0.923445	0.873942	0.829	0.0070207
Biological Process	GO:0071840	2	cellular component organization or biogenesis	0.034109	Q03250	105	1.295	Q3	S	Glycine-rich RNA-binding protein 7	RBG7	0.999469	1.1035e-195	260.44	S(0.999)GGGGGY(0.001)SGGGGSYGGGGGR	2	-0.56814	2	0.792	0.895	0.865	1.045	1.207	1.151	0.808989	0.909553	0.861554	1.0492	1.1998	1.09307	1.295	0.007745
Biological Process	GO:0071840	2	cellular component organization or biogenesis	0.034109	F4HXV6	765	0.799	Q2	S	Nuclear pore complex protein NUP155	NUP155	0.999872	1.22648e-21	124.87	NLFGAYSNGGES(1)ANKR	3	-0.48158	1	1.054	1.014	1.143	0.939	1.02	0.863	1.12848	1.03575	1.21338	0.915205	0.983607	0.800557	0.799	0.040717
Biological Process	GO:0071840	2	cellular component organization or biogenesis	0.034109	Q9FGK9	140	0.797	Q2	S	Protein transport protein SEC16A homolog	MAG5	0.989028	9.69436e-11	94.281	ESNIVDGS(0.011)GS(0.989)PGVK	3	1.2451	4	1.064	1.183	1.125	0.841	0.919	0.93	1.064	1.18418	1.13065	0.82613	0.913519	0.954825	0.797	0.0126766
Biological Process	GO:0051169	6	nuclear transport	0.019784	Q8W4K6	407	1.209	Q3	S	At4g13350	NIG	0.993212	0	302.16	S(0.007)MS(0.993)APSLQPLQGVPSGGLQSSEVKPSGR	3	-0.24279	2	0.865	0.893	0.943	1.152	1.061	1.065	0.903866	0.903846	0.883786	1.08169	1.11099	1.06076	1.209	0.000244
Biological Process	GO:0051169	6	nuclear transport	0.019784	F4HXV6	765	0.799	Q2	S	Nuclear pore complex protein NUP155	NUP155	0.999872	1.22648e-21	124.87	NLFGAYSNGGES(1)ANKR	3	-0.48158	1	1.054	1.014	1.143	0.939	1.02	0.863	1.12848	1.03575	1.21338	0.915205	0.983607	0.800557	0.799	0.040717
Biological Process	GO:0051169	6	nuclear transport	0.019784	Q03250	105	1.295	Q3	S	Glycine-rich RNA-binding protein 7	RBG7	0.999469	1.1035e-195	260.44	S(0.999)GGGGGY(0.001)SGGGGSYGGGGGR	2	-0.56814	2	0.792	0.895	0.865	1.045	1.207	1.151	0.808989	0.909553	0.861554	1.0492	1.1998	1.09307	1.295	0.007745
Biological Process	GO:0009408	5	response to heat	0.178561	Q9S814	655	0.823	Q2	S	Ethylene-insensitive protein 2	EIN2	0.980472	3.85268e-05	81.884	SLSGEGGS(0.98)GT(0.336)GS(0.677)LS(0.006)R	2	-0.32185	2	1.154	0.966	1.022	0.912	1	1.009	1.1517	1.06271	1.12431	0.878613	0.969932	0.900089	0.823	0.0069387
Biological Process	GO:0009408	5	response to heat	0.178561	Q9S814	645	0.819	Q2	S	Ethylene-insensitive protein 2	EIN2	1	2.9411e-130	220.52	AAPTSNFTVGSDGPPS(1)FR	2	0.64308	5	1.013	1.092	1.025	0.984	0.972	0.947	1.01098	1.20132	1.12761	0.947977	0.942774	0.844781	0.819	0.034201
Biological Process	GO:0009408	5	response to heat	0.178561	Q0WW84	393	0.706	Q1	S	Polyadenylate-binding protein RBP47B	RBP47B	0.997888	0.0016654	62.338	LS(0.002)WGRS(0.998)PNK	3	-0.32393	1	1.12	1.246	1.145	0.837	0.785	0.962	1.22137	1.30063	1.08944	0.791864	0.725508	1.03108	0.706	0.038524
Biological Process	GO:0009719	3	response to endogenous stimulus	0.0159118	Q38997	387	1.213	Q3	S	SNF1-related protein kinase catalytic subunit alpha KIN10	KIN10	0.970163	9.48609e-07	89.374	MHPAES(0.01)VAS(0.97)PVS(0.02)HR	3	0.11492	6	0.937	0.921	0.928	1.072	1.139	0.988	0.976042	0.877979	0.8553	1.1308	1.12438	1.03239	1.213	0.0177351
Biological Process	GO:0009719	3	response to endogenous stimulus	0.0159118	Q9S814	655	0.823	Q2	S	Ethylene-insensitive protein 2	EIN2	0.980472	3.85268e-05	81.884	SLSGEGGS(0.98)GT(0.336)GS(0.677)LS(0.006)R	2	-0.32185	2	1.154	0.966	1.022	0.912	1	1.009	1.1517	1.06271	1.12431	0.878613	0.969932	0.900089	0.823	0.0069387
Biological Process	GO:0009719	3	response to endogenous stimulus	0.0159118	Q9S814	645	0.819	Q2	S	Ethylene-insensitive protein 2	EIN2	1	2.9411e-130	220.52	AAPTSNFTVGSDGPPS(1)FR	2	0.64308	5	1.013	1.092	1.025	0.984	0.972	0.947	1.01098	1.20132	1.12761	0.947977	0.942774	0.844781	0.819	0.034201
Biological Process	GO:0009719	3	response to endogenous stimulus	0.0159118	Q9FIQ0	205	1.232	Q3	S	Probable ADP-ribosylation factor GTPase-activating protein AGD9	AGD9	0.998207	1.5751e-111	190.19	S(0.998)KDNLY(0.002)EQKPEEPVPVIPAASPTNDTSAAGSSFASR	4	-0.76275	1	0.81	0.916	0.951	1.148	1.033	1.116	0.79803	0.917836	0.985492	1.16785	1.08966	1.07102	1.232	0.034705
Biological Process	GO:0009719	3	response to endogenous stimulus	0.0159118	P36212	67	0.808	Q2	S	50S ribosomal protein L12-3, chloroplastic	RPL12C	0.999567	9.28456e-29	131.56	IGS(1)EISSLTLEEAR	3	-0.22076	1	1.309	1.149	1.019	0.827	0.974	0.822	1.16356	1.18454	1.02618	0.897937	0.98583	0.841351	0.808	0.02946
Biological Process	GO:0009719	3	response to endogenous stimulus	0.0159118	Q9SJ56	474	0.829	Q2	S	BEL1-like homeodomain protein 1	BLH1	0.981124	0.00212018	48.729	T(0.013)PLDQS(0.981)NEDS(0.005)AS(0.001)K	3	-1.921	1	1.094	1.037	0.985	1.035	0.965	0.929	1.11405	1.15222	1.05573	0.957447	0.923445	0.873942	0.829	0.0070207
Biological Process	GO:0009719	3	response to endogenous stimulus	0.0159118	Q03250	105	1.295	Q3	S	Glycine-rich RNA-binding protein 7	RBG7	0.999469	1.1035e-195	260.44	S(0.999)GGGGGY(0.001)SGGGGSYGGGGGR	2	-0.56814	2	0.792	0.895	0.865	1.045	1.207	1.151	0.808989	0.909553	0.861554	1.0492	1.1998	1.09307	1.295	0.007745
Biological Process	GO:0009719	3	response to endogenous stimulus	0.0159118	P18064	15	0.764	Q1	T	Guanine nucleotide-binding protein alpha-1 subunit	GPA1	0.999862	2.2917e-110	213.44	HHTEDT(1)DENTQAAEIER	3	-0.42037	2	1.124	1.115	1.172	0.913	0.879	0.868	1.20472	1.03818	1.15015	0.917588	0.904321	0.770186	0.764	0.0191973
Biological Process	GO:0009719	3	response to endogenous stimulus	0.0159118	F4IFQ0	136	0.678	Q1	T	Serine/threonine-protein phosphatase	BSL3	0.862603	4.13875e-44	132.13	LILFGGATALEGNSGGT(0.004)GT(0.863)PT(0.116)S(0.017)AGSAGIR	4	0.52462	3	1.052	0.929	0.982	0.969	1.067	1.031	1.30846	1.21756	1.25575	0.713549	0.970883	0.881197	0.678	0.0132413
Biological Process	GO:0009719	3	response to endogenous stimulus	0.0159118	F4IFQ0	959	0.643	Q1	S	Serine/threonine-protein phosphatase	BSL3	0.849472	1.58846e-87	193.71	LIHPLPPAIT(0.102)S(0.849)PET(0.036)S(0.013)PER	3	-0.78558	7	1.021	1.019	0.999	0.999	0.974	1.023	1.2699	1.33552	1.27749	0.735641	0.88626	0.874359	0.643	0.00199934
Biological Process	GO:0009719	3	response to endogenous stimulus	0.0159118	F4IFQ0	175	0.676	Q1	S	Serine/threonine-protein phosphatase	BSL3	0.999722	2.23181e-08	98.654	LTPYGEPPS(1)PR	3	0.50695	3	1.019	1.054	0.884	1.046	1.028	0.993	1.26741	1.38139	1.13043	0.77025	0.935396	0.848718	0.676	0.0083398
Biological Process	GO:0009719	3	response to endogenous stimulus	0.0159118	Q9LES3	13	0.806	Q2	S	ABSCISIC ACID-INSENSITIVE 5-like protein 2	DPBF3	0.913188	0.00472043	46.249	GIVEQAKS(0.913)QS(0.087)LNR	3	-2.3253	1	1.003	1.047	1.174	0.962	0.955	0.892	1.04154	1.1246	1.18706	0.945919	0.931707	0.825162	0.806	0.0198399
Biological Process	GO:0009719	3	response to endogenous stimulus	0.0159118	Q9SMT7	464	1.4	Q4	T	Oxalate--CoA ligase	AAE3	0.944742	8.21357e-08	97.631	EGT(0.055)T(0.945)VTEEDIK	2	0.44766	1	0.735	0.92	0.73	1.253	1.13	1.171	0.781084	0.905512	0.77167	1.16126	1.13797	1.14244	1.4	0.022535
Biological Process	GO:0009719	3	response to endogenous stimulus	0.0159118	Q9S831	102	0.823	Q2	S	Photosystem I reaction center subunit IV A, chloroplastic	PSAE1	1	5.24351e-37	156.73	NVGS(1)VVAVDQDPK	2	-0.05733	2	1.187	1.11	1.085	0.908	0.832	0.976	1.12512	1.16597	1.07319	0.860664	0.872117	1.03719	0.823	0.037996
Biological Process	GO:0009719	3	response to endogenous stimulus	0.0159118	Q9LQ55	879	1.355	Q4	S	Dynamin-2B	DRP2B	0.998029	0.00261005	63.624	Y(0.002)GSGGHS(0.998)R	3	1.2537	2	0.777	0.794	0.9	1.122	1.294	1.04	0.792857	0.807731	0.910931	1.11089	1.29271	1	1.355	0.025357
Biological Process	GO:0033365	6	protein localization to organelle	0.0718897	Q9FXT6	73	1.206	Q3	S	Peroxisomal membrane protein PEX14	PEX14	1	0.00121689	66.393	VRGS(1)PVIHR	3	-0.43596	1	0.925	0.841	0.977	1.102	1.09	1.055	0.931521	0.817298	0.953171	1.12679	1.09768	1.03533	1.206	0.024821
Biological Process	GO:0033365	6	protein localization to organelle	0.0718897	F4HXV6	765	0.799	Q2	S	Nuclear pore complex protein NUP155	NUP155	0.999872	1.22648e-21	124.87	NLFGAYSNGGES(1)ANKR	3	-0.48158	1	1.054	1.014	1.143	0.939	1.02	0.863	1.12848	1.03575	1.21338	0.915205	0.983607	0.800557	0.799	0.040717
Biological Process	GO:0033365	6	protein localization to organelle	0.0718897	Q9FF75	54	0.797	Q2	S	SUN domain-containing protein 1	SUN1	1	0.00245786	52.172	DLS(1)RGEAT(1)LDR	2	-0.21128	2	1.088	0.971	1.111	0.989	0.964	0.923	1.19168	1.06703	1.15369	1.00406	0.935015	0.78022	0.797	0.047541
Biological Process	GO:0009205	10	purine ribonucleoside triphosphate metabolic process	0.264143	P19366	135	1.347	Q4	S	ATP synthase subunit beta, chloroplastic	atpB	1	4.65379e-14	119.25	S(1)APAFIELDTK	3	-0.5909	1	0.935	0.893	0.84	1.055	1.285	0.955	0.868152	0.876349	0.814743	1.08763	1.36123	0.998954	1.347	0.038096
Biological Process	GO:0009205	10	purine ribonucleoside triphosphate metabolic process	0.264143	Q9C8P0	49	1.351	Q4	S	Dihydrolipoyllysine-residue acetyltransferase component 5 of pyruvate dehydrogenase complex, chloroplastic	EMB3003	0.971783	5.70703e-10	101.78	EIFMPALS(0.009)S(0.972)T(0.019)MTEGK	3	-0.5459	1	0.872	0.847	0.819	1.092	1.224	1.107	0.863366	0.841112	0.839139	1.04498	1.22523	1.16526	1.351	0.0033627
Biological Process	GO:0051336	5	regulation of hydrolase activity	0.0961981	Q8W4K6	407	1.209	Q3	S	At4g13350	NIG	0.993212	0	302.16	S(0.007)MS(0.993)APSLQPLQGVPSGGLQSSEVKPSGR	3	-0.24279	2	0.865	0.893	0.943	1.152	1.061	1.065	0.903866	0.903846	0.883786	1.08169	1.11099	1.06076	1.209	0.000244
Biological Process	GO:0051336	5	regulation of hydrolase activity	0.0961981	Q9FIQ0	205	1.232	Q3	S	Probable ADP-ribosylation factor GTPase-activating protein AGD9	AGD9	0.998207	1.5751e-111	190.19	S(0.998)KDNLY(0.002)EQKPEEPVPVIPAASPTNDTSAAGSSFASR	4	-0.76275	1	0.81	0.916	0.951	1.148	1.033	1.116	0.79803	0.917836	0.985492	1.16785	1.08966	1.07102	1.232	0.034705
Biological Process	GO:0051336	5	regulation of hydrolase activity	0.0961981	P18064	15	0.764	Q1	T	Guanine nucleotide-binding protein alpha-1 subunit	GPA1	0.999862	2.2917e-110	213.44	HHTEDT(1)DENTQAAEIER	3	-0.42037	2	1.124	1.115	1.172	0.913	0.879	0.868	1.20472	1.03818	1.15015	0.917588	0.904321	0.770186	0.764	0.0191973
Biological Process	GO:0009126	9	purine nucleoside monophosphate metabolic process	0.264143	P19366	135	1.347	Q4	S	ATP synthase subunit beta, chloroplastic	atpB	1	4.65379e-14	119.25	S(1)APAFIELDTK	3	-0.5909	1	0.935	0.893	0.84	1.055	1.285	0.955	0.868152	0.876349	0.814743	1.08763	1.36123	0.998954	1.347	0.038096
Biological Process	GO:0009126	9	purine nucleoside monophosphate metabolic process	0.264143	Q9C8P0	49	1.351	Q4	S	Dihydrolipoyllysine-residue acetyltransferase component 5 of pyruvate dehydrogenase complex, chloroplastic	EMB3003	0.971783	5.70703e-10	101.78	EIFMPALS(0.009)S(0.972)T(0.019)MTEGK	3	-0.5459	1	0.872	0.847	0.819	1.092	1.224	1.107	0.863366	0.841112	0.839139	1.04498	1.22523	1.16526	1.351	0.0033627
Biological Process	GO:0051301	4	cell division	0.0725951	Q9FQ24	180	1.261	Q3	S	Protein TONNEAU 1b	TON1B	0.984207	0.00236382	49.333	S(0.001)S(0.001)AS(0.013)DS(0.984)LPHQR	3	1.5737	1	0.834	0.806	0.916	1.17	1.192	1.031	0.823297	0.906637	0.88417	1.09346	1.21881	0.983779	1.261	0.028516
Biological Process	GO:0051301	4	cell division	0.0725951	Q9S814	655	0.823	Q2	S	Ethylene-insensitive protein 2	EIN2	0.980472	3.85268e-05	81.884	SLSGEGGS(0.98)GT(0.336)GS(0.677)LS(0.006)R	2	-0.32185	2	1.154	0.966	1.022	0.912	1	1.009	1.1517	1.06271	1.12431	0.878613	0.969932	0.900089	0.823	0.0069387
Biological Process	GO:0051301	4	cell division	0.0725951	Q9S814	645	0.819	Q2	S	Ethylene-insensitive protein 2	EIN2	1	2.9411e-130	220.52	AAPTSNFTVGSDGPPS(1)FR	2	0.64308	5	1.013	1.092	1.025	0.984	0.972	0.947	1.01098	1.20132	1.12761	0.947977	0.942774	0.844781	0.819	0.034201
Biological Process	GO:0051301	4	cell division	0.0725951	Q9C5X3	596	0.833	Q2	S	SNARE-interacting protein KEULE	KEU	0.925329	0.00505223	60.892	HAS(0.925)S(0.075)DFR	3	1.0735	2	1.102	1.077	0.987	1.019	0.952	0.914	1.13142	1.14941	1.04444	1.03138	0.869406	0.870476	0.833	0.044817
Biological Process	GO:0051301	4	cell division	0.0725951	Q9LJD8	434	0.773	Q2	S	MAP3K epsilon protein kinase 1	M3KE1	0.968129	5.90118e-22	124.43	ELSIPVDQT(0.002)S(0.03)HS(0.968)FGR	3	-0.57306	2	1.283	1.086	0.959	1.06	0.856	0.851	1.25784	1.10254	1.03676	0.967153	0.879753	0.780734	0.773	0.037764
Biological Process	GO:0009645	7	response to low light intensity stimulus	0.0037603	P27521	27	0.794	Q2	S	Chlorophyll a-b binding protein 4, chloroplastic	LHCA4	0.990797	0.00211842	83.278	FLTGS(0.009)S(0.991)GR	2	0.66763	1	1.072	1.158	1.148	0.917	0.924	0.835	0.984389	1.17206	1.2265	0.972428	0.836199	0.87618	0.794	0.046821
Biological Process	GO:0009645	7	response to low light intensity stimulus	0.0037603	P27521	35	0.68	Q1	S	Chlorophyll a-b binding protein 4, chloroplastic	LHCA4	0.876599	3.10596e-07	91.993	DLS(0.877)FT(0.123)SIGSSAK	3	-0.088141	1	1.295	1.263	1.071	0.727	0.993	0.75	1.18916	1.27834	1.14423	0.770944	0.898643	0.786988	0.68	0.0026233
Biological Process	GO:0009645	7	response to low light intensity stimulus	0.0037603	P27521	47	0.7	Q1	S	Chlorophyll a-b binding protein 4, chloroplastic	LHCA4	0.965147	0.000310576	78.324	T(0.006)S(0.029)S(0.965)FKVEAK	3	-0.57731	1	1.217	1.213	1.14	0.774	1.008	0.727	1.11754	1.22773	1.21795	0.820785	0.912217	0.762854	0.7	0.0039643
Biological Process	GO:0009645	7	response to low light intensity stimulus	0.0037603	P18064	15	0.764	Q1	T	Guanine nucleotide-binding protein alpha-1 subunit	GPA1	0.999862	2.2917e-110	213.44	HHTEDT(1)DENTQAAEIER	3	-0.42037	2	1.124	1.115	1.172	0.913	0.879	0.868	1.20472	1.03818	1.15015	0.917588	0.904321	0.770186	0.764	0.0191973
Biological Process	GO:0046907	5	intracellular transport	0.0603474	Q8W4K6	407	1.209	Q3	S	At4g13350	NIG	0.993212	0	302.16	S(0.007)MS(0.993)APSLQPLQGVPSGGLQSSEVKPSGR	3	-0.24279	2	0.865	0.893	0.943	1.152	1.061	1.065	0.903866	0.903846	0.883786	1.08169	1.11099	1.06076	1.209	0.000244
Biological Process	GO:0046907	5	intracellular transport	0.0603474	Q9FXT6	73	1.206	Q3	S	Peroxisomal membrane protein PEX14	PEX14	1	0.00121689	66.393	VRGS(1)PVIHR	3	-0.43596	1	0.925	0.841	0.977	1.102	1.09	1.055	0.931521	0.817298	0.953171	1.12679	1.09768	1.03533	1.206	0.024821
Biological Process	GO:0046907	5	intracellular transport	0.0603474	Q9LPL6	383	1.203	Q3	S	TOM1-like protein 3	TOL3	0.999978	3.8833e-121	205.61	S(1)PEHALFTKPVYDQTEQLPPAPWETQEPR	4	0.032455	1	0.845	0.813	0.991	1.092	1.088	1.15	0.860489	0.845114	1.00101	1.12346	1.01493	1.11759	1.203	0.041499
Biological Process	GO:0046907	5	intracellular transport	0.0603474	F4HXV6	765	0.799	Q2	S	Nuclear pore complex protein NUP155	NUP155	0.999872	1.22648e-21	124.87	NLFGAYSNGGES(1)ANKR	3	-0.48158	1	1.054	1.014	1.143	0.939	1.02	0.863	1.12848	1.03575	1.21338	0.915205	0.983607	0.800557	0.799	0.040717
Biological Process	GO:0046907	5	intracellular transport	0.0603474	Q03250	105	1.295	Q3	S	Glycine-rich RNA-binding protein 7	RBG7	0.999469	1.1035e-195	260.44	S(0.999)GGGGGY(0.001)SGGGGSYGGGGGR	2	-0.56814	2	0.792	0.895	0.865	1.045	1.207	1.151	0.808989	0.909553	0.861554	1.0492	1.1998	1.09307	1.295	0.007745
Biological Process	GO:0046907	5	intracellular transport	0.0603474	Q9FGK9	140	0.797	Q2	S	Protein transport protein SEC16A homolog	MAG5	0.989028	9.69436e-11	94.281	ESNIVDGS(0.011)GS(0.989)PGVK	3	1.2451	4	1.064	1.183	1.125	0.841	0.919	0.93	1.064	1.18418	1.13065	0.82613	0.913519	0.954825	0.797	0.0126766
Biological Process	GO:0051236	5	establishment of RNA localization	0.124665	F4HXV6	765	0.799	Q2	S	Nuclear pore complex protein NUP155	NUP155	0.999872	1.22648e-21	124.87	NLFGAYSNGGES(1)ANKR	3	-0.48158	1	1.054	1.014	1.143	0.939	1.02	0.863	1.12848	1.03575	1.21338	0.915205	0.983607	0.800557	0.799	0.040717
Biological Process	GO:0051236	5	establishment of RNA localization	0.124665	Q03250	105	1.295	Q3	S	Glycine-rich RNA-binding protein 7	RBG7	0.999469	1.1035e-195	260.44	S(0.999)GGGGGY(0.001)SGGGGSYGGGGGR	2	-0.56814	2	0.792	0.895	0.865	1.045	1.207	1.151	0.808989	0.909553	0.861554	1.0492	1.1998	1.09307	1.295	0.007745
Biological Process	GO:0000375	10	RNA splicing, via transesterification reactions	0.0812404	P92964	177	1.259	Q3	S	Serine/arginine-rich splicing factor RS31	RS31	1	0.00836275	58.246	NGGRS(1)PRR	3	0.32722	13	0.937	0.822	0.955	1.048	1.081	1.157	0.937	0.754821	0.967579	1.0793	1.14392	1.12439	1.259	0.041864
Biological Process	GO:0000375	10	RNA splicing, via transesterification reactions	0.0812404	Q42404	422	0.831	Q2	S	U1 small nuclear ribonucleoprotein 70 kDa	RNU1	0.998493	6.98551e-06	102.33	SES(0.998)REY(0.001)VR	2	0.46613	3	0.93	0.976	1.082	1.023	0.966	1.038	1.07514	1.14152	1.082	0.984601	0.882192	0.875211	0.831	0.0119153
Biological Process	GO:0000375	10	RNA splicing, via transesterification reactions	0.0812404	Q03250	105	1.295	Q3	S	Glycine-rich RNA-binding protein 7	RBG7	0.999469	1.1035e-195	260.44	S(0.999)GGGGGY(0.001)SGGGGSYGGGGGR	2	-0.56814	2	0.792	0.895	0.865	1.045	1.207	1.151	0.808989	0.909553	0.861554	1.0492	1.1998	1.09307	1.295	0.007745
Biological Process	GO:0009765	6	photosynthesis, light harvesting	0.0362278	Q39141	44	1.233	Q3	S	Chlorophyll a-b binding protein, chloroplastic	Lhb1B2	0.932945	5.22409e-15	116.58	GPS(0.933)GS(0.067)PWYGSDR	3	2.6373	5	0.946	1.029	0.873	0.976	1.216	0.944	0.876738	0.984689	0.829848	1.06087	1.0955	1.16256	1.233	0.020784
Biological Process	GO:0009765	6	photosynthesis, light harvesting	0.0362278	P27521	27	0.794	Q2	S	Chlorophyll a-b binding protein 4, chloroplastic	LHCA4	0.990797	0.00211842	83.278	FLTGS(0.009)S(0.991)GR	2	0.66763	1	1.072	1.158	1.148	0.917	0.924	0.835	0.984389	1.17206	1.2265	0.972428	0.836199	0.87618	0.794	0.046821
Biological Process	GO:0009765	6	photosynthesis, light harvesting	0.0362278	P27521	35	0.68	Q1	S	Chlorophyll a-b binding protein 4, chloroplastic	LHCA4	0.876599	3.10596e-07	91.993	DLS(0.877)FT(0.123)SIGSSAK	3	-0.088141	1	1.295	1.263	1.071	0.727	0.993	0.75	1.18916	1.27834	1.14423	0.770944	0.898643	0.786988	0.68	0.0026233
Biological Process	GO:0009765	6	photosynthesis, light harvesting	0.0362278	P27521	47	0.7	Q1	S	Chlorophyll a-b binding protein 4, chloroplastic	LHCA4	0.965147	0.000310576	78.324	T(0.006)S(0.029)S(0.965)FKVEAK	3	-0.57731	1	1.217	1.213	1.14	0.774	1.008	0.727	1.11754	1.22773	1.21795	0.820785	0.912217	0.762854	0.7	0.0039643
Biological Process	GO:0008380	9	RNA splicing	0.040025	P92964	177	1.259	Q3	S	Serine/arginine-rich splicing factor RS31	RS31	1	0.00836275	58.246	NGGRS(1)PRR	3	0.32722	13	0.937	0.822	0.955	1.048	1.081	1.157	0.937	0.754821	0.967579	1.0793	1.14392	1.12439	1.259	0.041864
Biological Process	GO:0008380	9	RNA splicing	0.040025	Q9C5J3	759	1.24	Q3	S	Protein RRC1	RRC1	0.942677	5.26825e-05	81.144	S(0.008)S(0.038)S(0.943)S(0.09)GS(0.921)DNT(0.001)GGITFK	2	-0.96346	1	0.838	0.897	0.964	1.069	1.066	1.15	0.822375	0.873418	0.97868	1.03285	1.05025	1.23258	1.24	0.047865
Biological Process	GO:0008380	9	RNA splicing	0.040025	Q9C5J3	762	1.206	Q3	S	Protein RRC1	RRC1	0.921145	1.01428e-14	108.6	S(0.008)S(0.038)S(0.943)S(0.09)GS(0.921)DNT(0.001)GGITFK	2	-0.96346	2	0.891	0.903	0.949	1.085	1.052	1.112	0.874387	0.87926	0.963452	1.04831	1.03645	1.19185	1.206	0.027219
Biological Process	GO:0008380	9	RNA splicing	0.040025	Q42404	422	0.831	Q2	S	U1 small nuclear ribonucleoprotein 70 kDa	RNU1	0.998493	6.98551e-06	102.33	SES(0.998)REY(0.001)VR	2	0.46613	3	0.93	0.976	1.082	1.023	0.966	1.038	1.07514	1.14152	1.082	0.984601	0.882192	0.875211	0.831	0.0119153
Biological Process	GO:0008380	9	RNA splicing	0.040025	Q03250	105	1.295	Q3	S	Glycine-rich RNA-binding protein 7	RBG7	0.999469	1.1035e-195	260.44	S(0.999)GGGGGY(0.001)SGGGGSYGGGGGR	2	-0.56814	2	0.792	0.895	0.865	1.045	1.207	1.151	0.808989	0.909553	0.861554	1.0492	1.1998	1.09307	1.295	0.007745
Biological Process	GO:0009617	6	response to bacterium	0.0521984	Q9SRH5	95	1.253	Q3	S	Mitochondrial outer membrane protein porin 1	VDAC1	0.995462	7.47436e-05	77.899	S(0.004)IFS(0.995)FKVPDQNSGK	3	-3.4544	1	0.931	0.739	0.883	1.035	1.096	1.32	0.944219	0.780359	0.914079	1.03707	1.07136	1.19891	1.253	0.036417
Biological Process	GO:0009617	6	response to bacterium	0.0521984	O80852	79	0.798	Q2	S	Glutathione S-transferase F9	GSTF9	0.999517	1.25384e-11	112.5	YRS(1)QGPDLLGK	3	-0.38946	1	1.053	1.012	1.03	0.888	1	1.065	1.19523	1.09881	1.10634	0.833803	0.923361	0.955157	0.798	0.0097435
Biological Process	GO:0009617	6	response to bacterium	0.0521984	Q9S814	655	0.823	Q2	S	Ethylene-insensitive protein 2	EIN2	0.980472	3.85268e-05	81.884	SLSGEGGS(0.98)GT(0.336)GS(0.677)LS(0.006)R	2	-0.32185	2	1.154	0.966	1.022	0.912	1	1.009	1.1517	1.06271	1.12431	0.878613	0.969932	0.900089	0.823	0.0069387
Biological Process	GO:0009617	6	response to bacterium	0.0521984	Q9S814	645	0.819	Q2	S	Ethylene-insensitive protein 2	EIN2	1	2.9411e-130	220.52	AAPTSNFTVGSDGPPS(1)FR	2	0.64308	5	1.013	1.092	1.025	0.984	0.972	0.947	1.01098	1.20132	1.12761	0.947977	0.942774	0.844781	0.819	0.034201
Biological Process	GO:0009617	6	response to bacterium	0.0521984	Q93VP3	2	1.239	Q3	S	Eukaryotic translation initiation factor 5A-2	ELF5A-2	1	6.0539e-183	260.49	S(1)DDEHHFEASESGASK	3	-0.1846	8	0.755	0.972	0.871	1.169	0.97	1.241	0.827851	0.931034	0.871872	1.12404	0.960396	1.1763	1.239	0.039117
Biological Process	GO:0009617	6	response to bacterium	0.0521984	P36212	67	0.808	Q2	S	50S ribosomal protein L12-3, chloroplastic	RPL12C	0.999567	9.28456e-29	131.56	IGS(1)EISSLTLEEAR	3	-0.22076	1	1.309	1.149	1.019	0.827	0.974	0.822	1.16356	1.18454	1.02618	0.897937	0.98583	0.841351	0.808	0.02946
Biological Process	GO:0043547	7	positive regulation of GTPase activity	0.244908	Q8W4K6	407	1.209	Q3	S	At4g13350	NIG	0.993212	0	302.16	S(0.007)MS(0.993)APSLQPLQGVPSGGLQSSEVKPSGR	3	-0.24279	2	0.865	0.893	0.943	1.152	1.061	1.065	0.903866	0.903846	0.883786	1.08169	1.11099	1.06076	1.209	0.000244
Biological Process	GO:0043547	7	positive regulation of GTPase activity	0.244908	Q9FIQ0	205	1.232	Q3	S	Probable ADP-ribosylation factor GTPase-activating protein AGD9	AGD9	0.998207	1.5751e-111	190.19	S(0.998)KDNLY(0.002)EQKPEEPVPVIPAASPTNDTSAAGSSFASR	4	-0.76275	1	0.81	0.916	0.951	1.148	1.033	1.116	0.79803	0.917836	0.985492	1.16785	1.08966	1.07102	1.232	0.034705
Biological Process	GO:0006405	9	RNA export from nucleus	0.054869	F4HXV6	765	0.799	Q2	S	Nuclear pore complex protein NUP155	NUP155	0.999872	1.22648e-21	124.87	NLFGAYSNGGES(1)ANKR	3	-0.48158	1	1.054	1.014	1.143	0.939	1.02	0.863	1.12848	1.03575	1.21338	0.915205	0.983607	0.800557	0.799	0.040717
Biological Process	GO:0006405	9	RNA export from nucleus	0.054869	Q03250	105	1.295	Q3	S	Glycine-rich RNA-binding protein 7	RBG7	0.999469	1.1035e-195	260.44	S(0.999)GGGGGY(0.001)SGGGGSYGGGGGR	2	-0.56814	2	0.792	0.895	0.865	1.045	1.207	1.151	0.808989	0.909553	0.861554	1.0492	1.1998	1.09307	1.295	0.007745
Biological Process	GO:0061024	4	membrane organization	0.00220405	P98204	27	0.796	Q2	S	Phospholipid-transporting ATPase 1	ALA1	0.813149	0.0136285	46.069	WS(0.991)VS(0.196)S(0.813)KDNK	3	-0.19491	1	1.099	1.035	1.122	0.903	0.909	0.999	1.21035	0.974576	1.20128	0.901198	0.844011	0.950523	0.796	0.0467
Biological Process	GO:0061024	4	membrane organization	0.00220405	P98204	24	0.796	Q2	S	Phospholipid-transporting ATPase 1	ALA1	0.991053	0.0136285	46.069	WS(0.991)VS(0.196)S(0.813)KDNK	3	-0.19491	1	1.099	1.035	1.122	0.903	0.909	0.999	1.21035	0.974576	1.20128	0.901198	0.844011	0.950523	0.796	0.0467
Biological Process	GO:0061024	4	membrane organization	0.00220405	F4HXV6	765	0.799	Q2	S	Nuclear pore complex protein NUP155	NUP155	0.999872	1.22648e-21	124.87	NLFGAYSNGGES(1)ANKR	3	-0.48158	1	1.054	1.014	1.143	0.939	1.02	0.863	1.12848	1.03575	1.21338	0.915205	0.983607	0.800557	0.799	0.040717
Biological Process	GO:0061024	4	membrane organization	0.00220405	P18064	15	0.764	Q1	T	Guanine nucleotide-binding protein alpha-1 subunit	GPA1	0.999862	2.2917e-110	213.44	HHTEDT(1)DENTQAAEIER	3	-0.42037	2	1.124	1.115	1.172	0.913	0.879	0.868	1.20472	1.03818	1.15015	0.917588	0.904321	0.770186	0.764	0.0191973
Biological Process	GO:0061024	4	membrane organization	0.00220405	Q9FF75	54	0.797	Q2	S	SUN domain-containing protein 1	SUN1	1	0.00245786	52.172	DLS(1)RGEAT(1)LDR	2	-0.21128	2	1.088	0.971	1.111	0.989	0.964	0.923	1.19168	1.06703	1.15369	1.00406	0.935015	0.78022	0.797	0.047541
Biological Process	GO:0061024	4	membrane organization	0.00220405	Q9FGK9	140	0.797	Q2	S	Protein transport protein SEC16A homolog	MAG5	0.989028	9.69436e-11	94.281	ESNIVDGS(0.011)GS(0.989)PGVK	3	1.2451	4	1.064	1.183	1.125	0.841	0.919	0.93	1.064	1.18418	1.13065	0.82613	0.913519	0.954825	0.797	0.0126766
Biological Process	GO:1901421	6	positive regulation of response to alcohol	0.0125198	Q9S814	655	0.823	Q2	S	Ethylene-insensitive protein 2	EIN2	0.980472	3.85268e-05	81.884	SLSGEGGS(0.98)GT(0.336)GS(0.677)LS(0.006)R	2	-0.32185	2	1.154	0.966	1.022	0.912	1	1.009	1.1517	1.06271	1.12431	0.878613	0.969932	0.900089	0.823	0.0069387
Biological Process	GO:1901421	6	positive regulation of response to alcohol	0.0125198	Q9S814	645	0.819	Q2	S	Ethylene-insensitive protein 2	EIN2	1	2.9411e-130	220.52	AAPTSNFTVGSDGPPS(1)FR	2	0.64308	5	1.013	1.092	1.025	0.984	0.972	0.947	1.01098	1.20132	1.12761	0.947977	0.942774	0.844781	0.819	0.034201
Biological Process	GO:1901421	6	positive regulation of response to alcohol	0.0125198	P18064	15	0.764	Q1	T	Guanine nucleotide-binding protein alpha-1 subunit	GPA1	0.999862	2.2917e-110	213.44	HHTEDT(1)DENTQAAEIER	3	-0.42037	2	1.124	1.115	1.172	0.913	0.879	0.868	1.20472	1.03818	1.15015	0.917588	0.904321	0.770186	0.764	0.0191973
Biological Process	GO:0015672	7	monovalent inorganic cation transport	0.368976	Q9ZTZ7	120	1.45	Q4	S	K(+) efflux antiporter 1, chloroplastic	KEA1	0.854026	2.0238e-59	164.2	IGES(0.001)S(0.011)ES(0.854)S(0.133)DETEATDLK	3	2.8246	1	0.905	0.859	0.811	1.312	1.029	1.062	0.833333	0.832364	0.786615	1.31992	1.04786	1.18925	1.45	0.0060833
Biological Process	GO:0015672	7	monovalent inorganic cation transport	0.368976	P19366	135	1.347	Q4	S	ATP synthase subunit beta, chloroplastic	atpB	1	4.65379e-14	119.25	S(1)APAFIELDTK	3	-0.5909	1	0.935	0.893	0.84	1.055	1.285	0.955	0.868152	0.876349	0.814743	1.08763	1.36123	0.998954	1.347	0.038096
Biological Process	GO:0045229	4	external encapsulating structure organization	0.273769	Q9S814	655	0.823	Q2	S	Ethylene-insensitive protein 2	EIN2	0.980472	3.85268e-05	81.884	SLSGEGGS(0.98)GT(0.336)GS(0.677)LS(0.006)R	2	-0.32185	2	1.154	0.966	1.022	0.912	1	1.009	1.1517	1.06271	1.12431	0.878613	0.969932	0.900089	0.823	0.0069387
Biological Process	GO:0045229	4	external encapsulating structure organization	0.273769	Q9S814	645	0.819	Q2	S	Ethylene-insensitive protein 2	EIN2	1	2.9411e-130	220.52	AAPTSNFTVGSDGPPS(1)FR	2	0.64308	5	1.013	1.092	1.025	0.984	0.972	0.947	1.01098	1.20132	1.12761	0.947977	0.942774	0.844781	0.819	0.034201
Biological Process	GO:0045229	4	external encapsulating structure organization	0.273769	Q9C9X0	474	0.774	Q2	Y	Microtubule-associated protein 70-1	MAP70.1	0.780066	0.0217377	44.543	GPGNY(0.78)S(0.22)FNK	2	-2.7621	1	1.173	1.049	1.032	0.981	0.939	0.894	1.26129	1.12193	1.09091	0.765211	0.981191	0.944034	0.774	0.043619
Biological Process	GO:0001101	4	response to acid chemical	0.138753	Q38997	387	1.213	Q3	S	SNF1-related protein kinase catalytic subunit alpha KIN10	KIN10	0.970163	9.48609e-07	89.374	MHPAES(0.01)VAS(0.97)PVS(0.02)HR	3	0.11492	6	0.937	0.921	0.928	1.072	1.139	0.988	0.976042	0.877979	0.8553	1.1308	1.12438	1.03239	1.213	0.0177351
Biological Process	GO:0001101	4	response to acid chemical	0.138753	Q9FIQ0	205	1.232	Q3	S	Probable ADP-ribosylation factor GTPase-activating protein AGD9	AGD9	0.998207	1.5751e-111	190.19	S(0.998)KDNLY(0.002)EQKPEEPVPVIPAASPTNDTSAAGSSFASR	4	-0.76275	1	0.81	0.916	0.951	1.148	1.033	1.116	0.79803	0.917836	0.985492	1.16785	1.08966	1.07102	1.232	0.034705
Biological Process	GO:0001101	4	response to acid chemical	0.138753	Q9LES3	13	0.806	Q2	S	ABSCISIC ACID-INSENSITIVE 5-like protein 2	DPBF3	0.913188	0.00472043	46.249	GIVEQAKS(0.913)QS(0.087)LNR	3	-2.3253	1	1.003	1.047	1.174	0.962	0.955	0.892	1.04154	1.1246	1.18706	0.945919	0.931707	0.825162	0.806	0.0198399
Biological Process	GO:0001101	4	response to acid chemical	0.138753	Q9SJ56	474	0.829	Q2	S	BEL1-like homeodomain protein 1	BLH1	0.981124	0.00212018	48.729	T(0.013)PLDQS(0.981)NEDS(0.005)AS(0.001)K	3	-1.921	1	1.094	1.037	0.985	1.035	0.965	0.929	1.11405	1.15222	1.05573	0.957447	0.923445	0.873942	0.829	0.0070207
Biological Process	GO:0001101	4	response to acid chemical	0.138753	Q03250	105	1.295	Q3	S	Glycine-rich RNA-binding protein 7	RBG7	0.999469	1.1035e-195	260.44	S(0.999)GGGGGY(0.001)SGGGGSYGGGGGR	2	-0.56814	2	0.792	0.895	0.865	1.045	1.207	1.151	0.808989	0.909553	0.861554	1.0492	1.1998	1.09307	1.295	0.007745
Biological Process	GO:0001101	4	response to acid chemical	0.138753	P18064	15	0.764	Q1	T	Guanine nucleotide-binding protein alpha-1 subunit	GPA1	0.999862	2.2917e-110	213.44	HHTEDT(1)DENTQAAEIER	3	-0.42037	2	1.124	1.115	1.172	0.913	0.879	0.868	1.20472	1.03818	1.15015	0.917588	0.904321	0.770186	0.764	0.0191973
Biological Process	GO:0001101	4	response to acid chemical	0.138753	Q9LQ55	879	1.355	Q4	S	Dynamin-2B	DRP2B	0.998029	0.00261005	63.624	Y(0.002)GSGGHS(0.998)R	3	1.2537	2	0.777	0.794	0.9	1.122	1.294	1.04	0.792857	0.807731	0.910931	1.11089	1.29271	1	1.355	0.025357
Biological Process	GO:0006605	8	protein targeting	0.264143	Q9FXT6	73	1.206	Q3	S	Peroxisomal membrane protein PEX14	PEX14	1	0.00121689	66.393	VRGS(1)PVIHR	3	-0.43596	1	0.925	0.841	0.977	1.102	1.09	1.055	0.931521	0.817298	0.953171	1.12679	1.09768	1.03533	1.206	0.024821
Biological Process	GO:0006605	8	protein targeting	0.264143	F4HXV6	765	0.799	Q2	S	Nuclear pore complex protein NUP155	NUP155	0.999872	1.22648e-21	124.87	NLFGAYSNGGES(1)ANKR	3	-0.48158	1	1.054	1.014	1.143	0.939	1.02	0.863	1.12848	1.03575	1.21338	0.915205	0.983607	0.800557	0.799	0.040717
Biological Process	GO:0009789	8	positive regulation of abscisic acid-activated signaling pathway	0.0125198	Q9S814	655	0.823	Q2	S	Ethylene-insensitive protein 2	EIN2	0.980472	3.85268e-05	81.884	SLSGEGGS(0.98)GT(0.336)GS(0.677)LS(0.006)R	2	-0.32185	2	1.154	0.966	1.022	0.912	1	1.009	1.1517	1.06271	1.12431	0.878613	0.969932	0.900089	0.823	0.0069387
Biological Process	GO:0009789	8	positive regulation of abscisic acid-activated signaling pathway	0.0125198	Q9S814	645	0.819	Q2	S	Ethylene-insensitive protein 2	EIN2	1	2.9411e-130	220.52	AAPTSNFTVGSDGPPS(1)FR	2	0.64308	5	1.013	1.092	1.025	0.984	0.972	0.947	1.01098	1.20132	1.12761	0.947977	0.942774	0.844781	0.819	0.034201
Biological Process	GO:0009789	8	positive regulation of abscisic acid-activated signaling pathway	0.0125198	P18064	15	0.764	Q1	T	Guanine nucleotide-binding protein alpha-1 subunit	GPA1	0.999862	2.2917e-110	213.44	HHTEDT(1)DENTQAAEIER	3	-0.42037	2	1.124	1.115	1.172	0.913	0.879	0.868	1.20472	1.03818	1.15015	0.917588	0.904321	0.770186	0.764	0.0191973
Biological Process	GO:0010646	5	regulation of cell communication	0.35021	Q9S814	655	0.823	Q2	S	Ethylene-insensitive protein 2	EIN2	0.980472	3.85268e-05	81.884	SLSGEGGS(0.98)GT(0.336)GS(0.677)LS(0.006)R	2	-0.32185	2	1.154	0.966	1.022	0.912	1	1.009	1.1517	1.06271	1.12431	0.878613	0.969932	0.900089	0.823	0.0069387
Biological Process	GO:0010646	5	regulation of cell communication	0.35021	Q9S814	645	0.819	Q2	S	Ethylene-insensitive protein 2	EIN2	1	2.9411e-130	220.52	AAPTSNFTVGSDGPPS(1)FR	2	0.64308	5	1.013	1.092	1.025	0.984	0.972	0.947	1.01098	1.20132	1.12761	0.947977	0.942774	0.844781	0.819	0.034201
Biological Process	GO:0010646	5	regulation of cell communication	0.35021	P18064	15	0.764	Q1	T	Guanine nucleotide-binding protein alpha-1 subunit	GPA1	0.999862	2.2917e-110	213.44	HHTEDT(1)DENTQAAEIER	3	-0.42037	2	1.124	1.115	1.172	0.913	0.879	0.868	1.20472	1.03818	1.15015	0.917588	0.904321	0.770186	0.764	0.0191973
Biological Process	GO:0046686	6	response to cadmium ion	0.0113949	O80852	79	0.798	Q2	S	Glutathione S-transferase F9	GSTF9	0.999517	1.25384e-11	112.5	YRS(1)QGPDLLGK	3	-0.38946	1	1.053	1.012	1.03	0.888	1	1.065	1.19523	1.09881	1.10634	0.833803	0.923361	0.955157	0.798	0.0097435
Biological Process	GO:0046686	6	response to cadmium ion	0.0113949	Q93VP3	2	1.239	Q3	S	Eukaryotic translation initiation factor 5A-2	ELF5A-2	1	6.0539e-183	260.49	S(1)DDEHHFEASESGASK	3	-0.1846	8	0.755	0.972	0.871	1.169	0.97	1.241	0.827851	0.931034	0.871872	1.12404	0.960396	1.1763	1.239	0.039117
Biological Process	GO:0046686	6	response to cadmium ion	0.0113949	O49299	123	0.77	Q2	S	Probable phosphoglucomutase, cytoplasmic 1	At1g23190	0.99978	2.8675e-149	220.52	ATGAFILTAS(1)HNPGGPTEDFGIK	3	1.4034	4	1.052	1.099	1.204	0.921	0.857	0.928	1.13362	1.12718	1.17808	0.929364	0.869168	0.849039	0.77	0.00099974
Biological Process	GO:0046686	6	response to cadmium ion	0.0113949	O49299	121	0.629	Q1	T	Probable phosphoglucomutase, cytoplasmic 1	At1g23190	0.807054	4.40743e-12	90.397	AT(0.013)GAFILT(0.807)AS(0.18)HNPGGPTEDFGIK	5	-0.35286	1	1.15	1.138	1.392	0.716	0.734	0.988	1.23922	1.16718	1.36204	0.722503	0.744422	0.903934	0.629	0.0050158
Biological Process	GO:0046686	6	response to cadmium ion	0.0113949	Q39241	117	0.711	Q1	S	Thioredoxin H5	TRX5	1	0.0383388	44.98	HGGLVAS(1)A	2	-2.99	1	0.95	1.083	0.94	1.092	0.969	0.979	1.10209	1.31114	1.26174	0.988235	0.785888	0.838185	0.711	0.0163588
Biological Process	GO:0046686	6	response to cadmium ion	0.0113949	Q9SMT7	464	1.4	Q4	T	Oxalate--CoA ligase	AAE3	0.944742	8.21357e-08	97.631	EGT(0.055)T(0.945)VTEEDIK	2	0.44766	1	0.735	0.92	0.73	1.253	1.13	1.171	0.781084	0.905512	0.77167	1.16126	1.13797	1.14244	1.4	0.022535
Biological Process	GO:0046686	6	response to cadmium ion	0.0113949	Q03250	105	1.295	Q3	S	Glycine-rich RNA-binding protein 7	RBG7	0.999469	1.1035e-195	260.44	S(0.999)GGGGGY(0.001)SGGGGSYGGGGGR	2	-0.56814	2	0.792	0.895	0.865	1.045	1.207	1.151	0.808989	0.909553	0.861554	1.0492	1.1998	1.09307	1.295	0.007745
Biological Process	GO:0009314	4	response to radiation	0.0603474	Q39141	44	1.233	Q3	S	Chlorophyll a-b binding protein, chloroplastic	Lhb1B2	0.932945	5.22409e-15	116.58	GPS(0.933)GS(0.067)PWYGSDR	3	2.6373	5	0.946	1.029	0.873	0.976	1.216	0.944	0.876738	0.984689	0.829848	1.06087	1.0955	1.16256	1.233	0.020784
Biological Process	GO:0009314	4	response to radiation	0.0603474	Q9ZST4	115	1.312	Q4	S	Nitrogen regulatory protein P-II homolog	GLB1	0.833139	0.000116346	79.875	GFGAQGGS(0.833)T(0.167)ER	2	0.73919	1	0.867	0.882	0.853	1.16	1.06	1.16	0.869609	0.899083	0.842053	1.17409	1.07287	1.17886	1.312	0.0016812
Biological Process	GO:0009314	4	response to radiation	0.0603474	P27521	27	0.794	Q2	S	Chlorophyll a-b binding protein 4, chloroplastic	LHCA4	0.990797	0.00211842	83.278	FLTGS(0.009)S(0.991)GR	2	0.66763	1	1.072	1.158	1.148	0.917	0.924	0.835	0.984389	1.17206	1.2265	0.972428	0.836199	0.87618	0.794	0.046821
Biological Process	GO:0009314	4	response to radiation	0.0603474	P27521	35	0.68	Q1	S	Chlorophyll a-b binding protein 4, chloroplastic	LHCA4	0.876599	3.10596e-07	91.993	DLS(0.877)FT(0.123)SIGSSAK	3	-0.088141	1	1.295	1.263	1.071	0.727	0.993	0.75	1.18916	1.27834	1.14423	0.770944	0.898643	0.786988	0.68	0.0026233
Biological Process	GO:0009314	4	response to radiation	0.0603474	P27521	47	0.7	Q1	S	Chlorophyll a-b binding protein 4, chloroplastic	LHCA4	0.965147	0.000310576	78.324	T(0.006)S(0.029)S(0.965)FKVEAK	3	-0.57731	1	1.217	1.213	1.14	0.774	1.008	0.727	1.11754	1.22773	1.21795	0.820785	0.912217	0.762854	0.7	0.0039643
Biological Process	GO:0009314	4	response to radiation	0.0603474	Q9SJ56	474	0.829	Q2	S	BEL1-like homeodomain protein 1	BLH1	0.981124	0.00212018	48.729	T(0.013)PLDQS(0.981)NEDS(0.005)AS(0.001)K	3	-1.921	1	1.094	1.037	0.985	1.035	0.965	0.929	1.11405	1.15222	1.05573	0.957447	0.923445	0.873942	0.829	0.0070207
Biological Process	GO:0009314	4	response to radiation	0.0603474	P10797	113	1.269	Q3	T	Ribulose bisphosphate carboxylase small chain 2B, chloroplastic	RBCS-2B	0.813404	1.33392e-05	83.964	EHGNT(0.813)PGY(0.093)Y(0.093)DGR	3	1.0205	2	0.916	0.886	0.946	1.111	1.134	0.987	0.854478	0.880716	0.885768	1.14183	1.14894	1.03459	1.269	0.0026815
Biological Process	GO:0009314	4	response to radiation	0.0603474	P18064	15	0.764	Q1	T	Guanine nucleotide-binding protein alpha-1 subunit	GPA1	0.999862	2.2917e-110	213.44	HHTEDT(1)DENTQAAEIER	3	-0.42037	2	1.124	1.115	1.172	0.913	0.879	0.868	1.20472	1.03818	1.15015	0.917588	0.904321	0.770186	0.764	0.0191973
Biological Process	GO:0015979	4	photosynthesis	0.00900401	Q39141	44	1.233	Q3	S	Chlorophyll a-b binding protein, chloroplastic	Lhb1B2	0.932945	5.22409e-15	116.58	GPS(0.933)GS(0.067)PWYGSDR	3	2.6373	5	0.946	1.029	0.873	0.976	1.216	0.944	0.876738	0.984689	0.829848	1.06087	1.0955	1.16256	1.233	0.020784
Biological Process	GO:0015979	4	photosynthesis	0.00900401	Q9S7H1	78	0.738	Q1	S	Photosystem I reaction center subunit II-1, chloroplastic	psaD1	0.993769	3.56501e-29	110.13	EAPVGFTPPQLDPNT(0.006)PS(0.994)PIFAGSTGGLLR	3	1.026	1	1.309	1.172	1.139	0.787	0.902	0.803	1.19	1.19106	1.10368	0.755278	0.955508	0.859743	0.738	0.0131616
Biological Process	GO:0015979	4	photosynthesis	0.00900401	P27521	27	0.794	Q2	S	Chlorophyll a-b binding protein 4, chloroplastic	LHCA4	0.990797	0.00211842	83.278	FLTGS(0.009)S(0.991)GR	2	0.66763	1	1.072	1.158	1.148	0.917	0.924	0.835	0.984389	1.17206	1.2265	0.972428	0.836199	0.87618	0.794	0.046821
Biological Process	GO:0015979	4	photosynthesis	0.00900401	P27521	35	0.68	Q1	S	Chlorophyll a-b binding protein 4, chloroplastic	LHCA4	0.876599	3.10596e-07	91.993	DLS(0.877)FT(0.123)SIGSSAK	3	-0.088141	1	1.295	1.263	1.071	0.727	0.993	0.75	1.18916	1.27834	1.14423	0.770944	0.898643	0.786988	0.68	0.0026233
Biological Process	GO:0015979	4	photosynthesis	0.00900401	P27521	47	0.7	Q1	S	Chlorophyll a-b binding protein 4, chloroplastic	LHCA4	0.965147	0.000310576	78.324	T(0.006)S(0.029)S(0.965)FKVEAK	3	-0.57731	1	1.217	1.213	1.14	0.774	1.008	0.727	1.11754	1.22773	1.21795	0.820785	0.912217	0.762854	0.7	0.0039643
Biological Process	GO:0015979	4	photosynthesis	0.00900401	P10797	113	1.269	Q3	T	Ribulose bisphosphate carboxylase small chain 2B, chloroplastic	RBCS-2B	0.813404	1.33392e-05	83.964	EHGNT(0.813)PGY(0.093)Y(0.093)DGR	3	1.0205	2	0.916	0.886	0.946	1.111	1.134	0.987	0.854478	0.880716	0.885768	1.14183	1.14894	1.03459	1.269	0.0026815
Biological Process	GO:0015979	4	photosynthesis	0.00900401	Q9S831	102	0.823	Q2	S	Photosystem I reaction center subunit IV A, chloroplastic	PSAE1	1	5.24351e-37	156.73	NVGS(1)VVAVDQDPK	2	-0.05733	2	1.187	1.11	1.085	0.908	0.832	0.976	1.12512	1.16597	1.07319	0.860664	0.872117	1.03719	0.823	0.037996
Biological Process	GO:0009735	6	response to cytokinin	0.00389547	Q9S814	655	0.823	Q2	S	Ethylene-insensitive protein 2	EIN2	0.980472	3.85268e-05	81.884	SLSGEGGS(0.98)GT(0.336)GS(0.677)LS(0.006)R	2	-0.32185	2	1.154	0.966	1.022	0.912	1	1.009	1.1517	1.06271	1.12431	0.878613	0.969932	0.900089	0.823	0.0069387
Biological Process	GO:0009735	6	response to cytokinin	0.00389547	Q9S814	645	0.819	Q2	S	Ethylene-insensitive protein 2	EIN2	1	2.9411e-130	220.52	AAPTSNFTVGSDGPPS(1)FR	2	0.64308	5	1.013	1.092	1.025	0.984	0.972	0.947	1.01098	1.20132	1.12761	0.947977	0.942774	0.844781	0.819	0.034201
Biological Process	GO:0009735	6	response to cytokinin	0.00389547	P36212	67	0.808	Q2	S	50S ribosomal protein L12-3, chloroplastic	RPL12C	0.999567	9.28456e-29	131.56	IGS(1)EISSLTLEEAR	3	-0.22076	1	1.309	1.149	1.019	0.827	0.974	0.822	1.16356	1.18454	1.02618	0.897937	0.98583	0.841351	0.808	0.02946
Biological Process	GO:0009735	6	response to cytokinin	0.00389547	Q9SMT7	464	1.4	Q4	T	Oxalate--CoA ligase	AAE3	0.944742	8.21357e-08	97.631	EGT(0.055)T(0.945)VTEEDIK	2	0.44766	1	0.735	0.92	0.73	1.253	1.13	1.171	0.781084	0.905512	0.77167	1.16126	1.13797	1.14244	1.4	0.022535
Biological Process	GO:0009735	6	response to cytokinin	0.00389547	Q9S831	102	0.823	Q2	S	Photosystem I reaction center subunit IV A, chloroplastic	PSAE1	1	5.24351e-37	156.73	NVGS(1)VVAVDQDPK	2	-0.05733	2	1.187	1.11	1.085	0.908	0.832	0.976	1.12512	1.16597	1.07319	0.860664	0.872117	1.03719	0.823	0.037996
Biological Process	GO:0009735	6	response to cytokinin	0.00389547	Q03250	105	1.295	Q3	S	Glycine-rich RNA-binding protein 7	RBG7	0.999469	1.1035e-195	260.44	S(0.999)GGGGGY(0.001)SGGGGSYGGGGGR	2	-0.56814	2	0.792	0.895	0.865	1.045	1.207	1.151	0.808989	0.909553	0.861554	1.0492	1.1998	1.09307	1.295	0.007745
Biological Process	GO:0009768	7	photosynthesis, light harvesting in photosystem I	0.0164185	Q39141	44	1.233	Q3	S	Chlorophyll a-b binding protein, chloroplastic	Lhb1B2	0.932945	5.22409e-15	116.58	GPS(0.933)GS(0.067)PWYGSDR	3	2.6373	5	0.946	1.029	0.873	0.976	1.216	0.944	0.876738	0.984689	0.829848	1.06087	1.0955	1.16256	1.233	0.020784
Biological Process	GO:0009768	7	photosynthesis, light harvesting in photosystem I	0.0164185	P27521	27	0.794	Q2	S	Chlorophyll a-b binding protein 4, chloroplastic	LHCA4	0.990797	0.00211842	83.278	FLTGS(0.009)S(0.991)GR	2	0.66763	1	1.072	1.158	1.148	0.917	0.924	0.835	0.984389	1.17206	1.2265	0.972428	0.836199	0.87618	0.794	0.046821
Biological Process	GO:0009768	7	photosynthesis, light harvesting in photosystem I	0.0164185	P27521	35	0.68	Q1	S	Chlorophyll a-b binding protein 4, chloroplastic	LHCA4	0.876599	3.10596e-07	91.993	DLS(0.877)FT(0.123)SIGSSAK	3	-0.088141	1	1.295	1.263	1.071	0.727	0.993	0.75	1.18916	1.27834	1.14423	0.770944	0.898643	0.786988	0.68	0.0026233
Biological Process	GO:0009768	7	photosynthesis, light harvesting in photosystem I	0.0164185	P27521	47	0.7	Q1	S	Chlorophyll a-b binding protein 4, chloroplastic	LHCA4	0.965147	0.000310576	78.324	T(0.006)S(0.029)S(0.965)FKVEAK	3	-0.57731	1	1.217	1.213	1.14	0.774	1.008	0.727	1.11754	1.22773	1.21795	0.820785	0.912217	0.762854	0.7	0.0039643
Biological Process	GO:0006997	5	nucleus organization	0.00242433	F4HRT5	983	1.258	Q3	S	Protein CROWDED NUCLEI 1	CRWN1	0.951563	5.27447e-69	167.42	TCTTEQDGNES(1)DGKS(0.952)DS(0.038)VT(0.011)GGAHQR	3	-0.89588	2	0.81	0.781	0.906	1.326	1.054	1.079	0.848168	0.791287	0.974194	1.19352	1.08884	1.00466	1.258	0.04304
Biological Process	GO:0006997	5	nucleus organization	0.00242433	F4HRT5	979	1.258	Q3	S	Protein CROWDED NUCLEI 1	CRWN1	0.999942	5.27447e-69	167.42	TCTTEQDGNES(1)DGKS(0.952)DS(0.038)VT(0.011)GGAHQR	3	-0.89588	2	0.81	0.781	0.906	1.326	1.054	1.079	0.848168	0.791287	0.974194	1.19352	1.08884	1.00466	1.258	0.04304
Biological Process	GO:0006997	5	nucleus organization	0.00242433	Q9SJ56	474	0.829	Q2	S	BEL1-like homeodomain protein 1	BLH1	0.981124	0.00212018	48.729	T(0.013)PLDQS(0.981)NEDS(0.005)AS(0.001)K	3	-1.921	1	1.094	1.037	0.985	1.035	0.965	0.929	1.11405	1.15222	1.05573	0.957447	0.923445	0.873942	0.829	0.0070207
Biological Process	GO:0006997	5	nucleus organization	0.00242433	F4HXV6	765	0.799	Q2	S	Nuclear pore complex protein NUP155	NUP155	0.999872	1.22648e-21	124.87	NLFGAYSNGGES(1)ANKR	3	-0.48158	1	1.054	1.014	1.143	0.939	1.02	0.863	1.12848	1.03575	1.21338	0.915205	0.983607	0.800557	0.799	0.040717
Biological Process	GO:0006997	5	nucleus organization	0.00242433	Q9FF75	54	0.797	Q2	S	SUN domain-containing protein 1	SUN1	1	0.00245786	52.172	DLS(1)RGEAT(1)LDR	2	-0.21128	2	1.088	0.971	1.111	0.989	0.964	0.923	1.19168	1.06703	1.15369	1.00406	0.935015	0.78022	0.797	0.047541
Biological Process	GO:0043207	4	response to external biotic stimulus	0.00768402	Q8W4K6	407	1.209	Q3	S	At4g13350	NIG	0.993212	0	302.16	S(0.007)MS(0.993)APSLQPLQGVPSGGLQSSEVKPSGR	3	-0.24279	2	0.865	0.893	0.943	1.152	1.061	1.065	0.903866	0.903846	0.883786	1.08169	1.11099	1.06076	1.209	0.000244
Biological Process	GO:0043207	4	response to external biotic stimulus	0.00768402	O80852	79	0.798	Q2	S	Glutathione S-transferase F9	GSTF9	0.999517	1.25384e-11	112.5	YRS(1)QGPDLLGK	3	-0.38946	1	1.053	1.012	1.03	0.888	1	1.065	1.19523	1.09881	1.10634	0.833803	0.923361	0.955157	0.798	0.0097435
Biological Process	GO:0043207	4	response to external biotic stimulus	0.00768402	Q9S814	655	0.823	Q2	S	Ethylene-insensitive protein 2	EIN2	0.980472	3.85268e-05	81.884	SLSGEGGS(0.98)GT(0.336)GS(0.677)LS(0.006)R	2	-0.32185	2	1.154	0.966	1.022	0.912	1	1.009	1.1517	1.06271	1.12431	0.878613	0.969932	0.900089	0.823	0.0069387
Biological Process	GO:0043207	4	response to external biotic stimulus	0.00768402	Q9S814	645	0.819	Q2	S	Ethylene-insensitive protein 2	EIN2	1	2.9411e-130	220.52	AAPTSNFTVGSDGPPS(1)FR	2	0.64308	5	1.013	1.092	1.025	0.984	0.972	0.947	1.01098	1.20132	1.12761	0.947977	0.942774	0.844781	0.819	0.034201
Biological Process	GO:0043207	4	response to external biotic stimulus	0.00768402	P36212	67	0.808	Q2	S	50S ribosomal protein L12-3, chloroplastic	RPL12C	0.999567	9.28456e-29	131.56	IGS(1)EISSLTLEEAR	3	-0.22076	1	1.309	1.149	1.019	0.827	0.974	0.822	1.16356	1.18454	1.02618	0.897937	0.98583	0.841351	0.808	0.02946
Biological Process	GO:0043207	4	response to external biotic stimulus	0.00768402	Q9SJ56	474	0.829	Q2	S	BEL1-like homeodomain protein 1	BLH1	0.981124	0.00212018	48.729	T(0.013)PLDQS(0.981)NEDS(0.005)AS(0.001)K	3	-1.921	1	1.094	1.037	0.985	1.035	0.965	0.929	1.11405	1.15222	1.05573	0.957447	0.923445	0.873942	0.829	0.0070207
Biological Process	GO:0043207	4	response to external biotic stimulus	0.00768402	Q39241	117	0.711	Q1	S	Thioredoxin H5	TRX5	1	0.0383388	44.98	HGGLVAS(1)A	2	-2.99	1	0.95	1.083	0.94	1.092	0.969	0.979	1.10209	1.31114	1.26174	0.988235	0.785888	0.838185	0.711	0.0163588
Biological Process	GO:0043207	4	response to external biotic stimulus	0.00768402	Q9SRH5	95	1.253	Q3	S	Mitochondrial outer membrane protein porin 1	VDAC1	0.995462	7.47436e-05	77.899	S(0.004)IFS(0.995)FKVPDQNSGK	3	-3.4544	1	0.931	0.739	0.883	1.035	1.096	1.32	0.944219	0.780359	0.914079	1.03707	1.07136	1.19891	1.253	0.036417
Biological Process	GO:0043207	4	response to external biotic stimulus	0.00768402	Q93VP3	2	1.239	Q3	S	Eukaryotic translation initiation factor 5A-2	ELF5A-2	1	6.0539e-183	260.49	S(1)DDEHHFEASESGASK	3	-0.1846	8	0.755	0.972	0.871	1.169	0.97	1.241	0.827851	0.931034	0.871872	1.12404	0.960396	1.1763	1.239	0.039117
Biological Process	GO:0043207	4	response to external biotic stimulus	0.00768402	Q9SMT7	464	1.4	Q4	T	Oxalate--CoA ligase	AAE3	0.944742	8.21357e-08	97.631	EGT(0.055)T(0.945)VTEEDIK	2	0.44766	1	0.735	0.92	0.73	1.253	1.13	1.171	0.781084	0.905512	0.77167	1.16126	1.13797	1.14244	1.4	0.022535
Biological Process	GO:0048468	6	cell development	0.25452	Q9S814	655	0.823	Q2	S	Ethylene-insensitive protein 2	EIN2	0.980472	3.85268e-05	81.884	SLSGEGGS(0.98)GT(0.336)GS(0.677)LS(0.006)R	2	-0.32185	2	1.154	0.966	1.022	0.912	1	1.009	1.1517	1.06271	1.12431	0.878613	0.969932	0.900089	0.823	0.0069387
Biological Process	GO:0048468	6	cell development	0.25452	Q9S814	645	0.819	Q2	S	Ethylene-insensitive protein 2	EIN2	1	2.9411e-130	220.52	AAPTSNFTVGSDGPPS(1)FR	2	0.64308	5	1.013	1.092	1.025	0.984	0.972	0.947	1.01098	1.20132	1.12761	0.947977	0.942774	0.844781	0.819	0.034201
Biological Process	GO:0048468	6	cell development	0.25452	Q9LQ55	879	1.355	Q4	S	Dynamin-2B	DRP2B	0.998029	0.00261005	63.624	Y(0.002)GSGGHS(0.998)R	3	1.2537	2	0.777	0.794	0.9	1.122	1.294	1.04	0.792857	0.807731	0.910931	1.11089	1.29271	1	1.355	0.025357
Biological Process	GO:0006998	6	nuclear envelope organization	0.0125198	F4HXV6	765	0.799	Q2	S	Nuclear pore complex protein NUP155	NUP155	0.999872	1.22648e-21	124.87	NLFGAYSNGGES(1)ANKR	3	-0.48158	1	1.054	1.014	1.143	0.939	1.02	0.863	1.12848	1.03575	1.21338	0.915205	0.983607	0.800557	0.799	0.040717
Biological Process	GO:0006998	6	nuclear envelope organization	0.0125198	Q9FF75	54	0.797	Q2	S	SUN domain-containing protein 1	SUN1	1	0.00245786	52.172	DLS(1)RGEAT(1)LDR	2	-0.21128	2	1.088	0.971	1.111	0.989	0.964	0.923	1.19168	1.06703	1.15369	1.00406	0.935015	0.78022	0.797	0.047541
Biological Process	GO:0009144	9	purine nucleoside triphosphate metabolic process	0.264143	P19366	135	1.347	Q4	S	ATP synthase subunit beta, chloroplastic	atpB	1	4.65379e-14	119.25	S(1)APAFIELDTK	3	-0.5909	1	0.935	0.893	0.84	1.055	1.285	0.955	0.868152	0.876349	0.814743	1.08763	1.36123	0.998954	1.347	0.038096
Biological Process	GO:0009144	9	purine nucleoside triphosphate metabolic process	0.264143	Q9C8P0	49	1.351	Q4	S	Dihydrolipoyllysine-residue acetyltransferase component 5 of pyruvate dehydrogenase complex, chloroplastic	EMB3003	0.971783	5.70703e-10	101.78	EIFMPALS(0.009)S(0.972)T(0.019)MTEGK	3	-0.5459	1	0.872	0.847	0.819	1.092	1.224	1.107	0.863366	0.841112	0.839139	1.04498	1.22523	1.16526	1.351	0.0033627
Biological Process	GO:0044724	6	single-organism carbohydrate catabolic process	0.160167	O49299	123	0.77	Q2	S	Probable phosphoglucomutase, cytoplasmic 1	At1g23190	0.99978	2.8675e-149	220.52	ATGAFILTAS(1)HNPGGPTEDFGIK	3	1.4034	4	1.052	1.099	1.204	0.921	0.857	0.928	1.13362	1.12718	1.17808	0.929364	0.869168	0.849039	0.77	0.00099974
Biological Process	GO:0044724	6	single-organism carbohydrate catabolic process	0.160167	O49299	121	0.629	Q1	T	Probable phosphoglucomutase, cytoplasmic 1	At1g23190	0.807054	4.40743e-12	90.397	AT(0.013)GAFILT(0.807)AS(0.18)HNPGGPTEDFGIK	5	-0.35286	1	1.15	1.138	1.392	0.716	0.734	0.988	1.23922	1.16718	1.36204	0.722503	0.744422	0.903934	0.629	0.0050158
Biological Process	GO:0044724	6	single-organism carbohydrate catabolic process	0.160167	Q9C8P0	49	1.351	Q4	S	Dihydrolipoyllysine-residue acetyltransferase component 5 of pyruvate dehydrogenase complex, chloroplastic	EMB3003	0.971783	5.70703e-10	101.78	EIFMPALS(0.009)S(0.972)T(0.019)MTEGK	3	-0.5459	1	0.872	0.847	0.819	1.092	1.224	1.107	0.863366	0.841112	0.839139	1.04498	1.22523	1.16526	1.351	0.0033627
Biological Process	GO:0003002	6	regionalization	0.151114	Q9C9X0	474	0.774	Q2	Y	Microtubule-associated protein 70-1	MAP70.1	0.780066	0.0217377	44.543	GPGNY(0.78)S(0.22)FNK	2	-2.7621	1	1.173	1.049	1.032	0.981	0.939	0.894	1.26129	1.12193	1.09091	0.765211	0.981191	0.944034	0.774	0.043619
Biological Process	GO:0003002	6	regionalization	0.151114	Q9SSC1	105	0.828	Q2	S	MAPK kinase substrate protein At1g80180	At1g80180	1	4.97517e-16	119	VSPAVDPPS(1)PR	2	-0.38186	11	1.098	1.052	0.998	0.956	0.89	1.075	1.14854	1.03441	1.14977	0.905303	0.904472	0.951327	0.828	0.008517
Biological Process	GO:0044282	5	small molecule catabolic process	0.116126	O49299	123	0.77	Q2	S	Probable phosphoglucomutase, cytoplasmic 1	At1g23190	0.99978	2.8675e-149	220.52	ATGAFILTAS(1)HNPGGPTEDFGIK	3	1.4034	4	1.052	1.099	1.204	0.921	0.857	0.928	1.13362	1.12718	1.17808	0.929364	0.869168	0.849039	0.77	0.00099974
Biological Process	GO:0044282	5	small molecule catabolic process	0.116126	O49299	121	0.629	Q1	T	Probable phosphoglucomutase, cytoplasmic 1	At1g23190	0.807054	4.40743e-12	90.397	AT(0.013)GAFILT(0.807)AS(0.18)HNPGGPTEDFGIK	5	-0.35286	1	1.15	1.138	1.392	0.716	0.734	0.988	1.23922	1.16718	1.36204	0.722503	0.744422	0.903934	0.629	0.0050158
Biological Process	GO:0044282	5	small molecule catabolic process	0.116126	Q9SMT7	464	1.4	Q4	T	Oxalate--CoA ligase	AAE3	0.944742	8.21357e-08	97.631	EGT(0.055)T(0.945)VTEEDIK	2	0.44766	1	0.735	0.92	0.73	1.253	1.13	1.171	0.781084	0.905512	0.77167	1.16126	1.13797	1.14244	1.4	0.022535
Biological Process	GO:0006820	6	anion transport	0.359617	Q9SRH5	95	1.253	Q3	S	Mitochondrial outer membrane protein porin 1	VDAC1	0.995462	7.47436e-05	77.899	S(0.004)IFS(0.995)FKVPDQNSGK	3	-3.4544	1	0.931	0.739	0.883	1.035	1.096	1.32	0.944219	0.780359	0.914079	1.03707	1.07136	1.19891	1.253	0.036417
Biological Process	GO:0006820	6	anion transport	0.359617	P98204	27	0.796	Q2	S	Phospholipid-transporting ATPase 1	ALA1	0.813149	0.0136285	46.069	WS(0.991)VS(0.196)S(0.813)KDNK	3	-0.19491	1	1.099	1.035	1.122	0.903	0.909	0.999	1.21035	0.974576	1.20128	0.901198	0.844011	0.950523	0.796	0.0467
Biological Process	GO:0006820	6	anion transport	0.359617	P98204	24	0.796	Q2	S	Phospholipid-transporting ATPase 1	ALA1	0.991053	0.0136285	46.069	WS(0.991)VS(0.196)S(0.813)KDNK	3	-0.19491	1	1.099	1.035	1.122	0.903	0.909	0.999	1.21035	0.974576	1.20128	0.901198	0.844011	0.950523	0.796	0.0467
Biological Process	GO:0070727	4	cellular macromolecule localization	0.0409565	Q9S814	655	0.823	Q2	S	Ethylene-insensitive protein 2	EIN2	0.980472	3.85268e-05	81.884	SLSGEGGS(0.98)GT(0.336)GS(0.677)LS(0.006)R	2	-0.32185	2	1.154	0.966	1.022	0.912	1	1.009	1.1517	1.06271	1.12431	0.878613	0.969932	0.900089	0.823	0.0069387
Biological Process	GO:0070727	4	cellular macromolecule localization	0.0409565	Q9S814	645	0.819	Q2	S	Ethylene-insensitive protein 2	EIN2	1	2.9411e-130	220.52	AAPTSNFTVGSDGPPS(1)FR	2	0.64308	5	1.013	1.092	1.025	0.984	0.972	0.947	1.01098	1.20132	1.12761	0.947977	0.942774	0.844781	0.819	0.034201
Biological Process	GO:0070727	4	cellular macromolecule localization	0.0409565	Q9FXT6	73	1.206	Q3	S	Peroxisomal membrane protein PEX14	PEX14	1	0.00121689	66.393	VRGS(1)PVIHR	3	-0.43596	1	0.925	0.841	0.977	1.102	1.09	1.055	0.931521	0.817298	0.953171	1.12679	1.09768	1.03533	1.206	0.024821
Biological Process	GO:0070727	4	cellular macromolecule localization	0.0409565	Q9LPL6	383	1.203	Q3	S	TOM1-like protein 3	TOL3	0.999978	3.8833e-121	205.61	S(1)PEHALFTKPVYDQTEQLPPAPWETQEPR	4	0.032455	1	0.845	0.813	0.991	1.092	1.088	1.15	0.860489	0.845114	1.00101	1.12346	1.01493	1.11759	1.203	0.041499
Biological Process	GO:0070727	4	cellular macromolecule localization	0.0409565	F4HXV6	765	0.799	Q2	S	Nuclear pore complex protein NUP155	NUP155	0.999872	1.22648e-21	124.87	NLFGAYSNGGES(1)ANKR	3	-0.48158	1	1.054	1.014	1.143	0.939	1.02	0.863	1.12848	1.03575	1.21338	0.915205	0.983607	0.800557	0.799	0.040717
Biological Process	GO:0070727	4	cellular macromolecule localization	0.0409565	Q03250	105	1.295	Q3	S	Glycine-rich RNA-binding protein 7	RBG7	0.999469	1.1035e-195	260.44	S(0.999)GGGGGY(0.001)SGGGGSYGGGGGR	2	-0.56814	2	0.792	0.895	0.865	1.045	1.207	1.151	0.808989	0.909553	0.861554	1.0492	1.1998	1.09307	1.295	0.007745
Biological Process	GO:0070727	4	cellular macromolecule localization	0.0409565	Q9FF75	54	0.797	Q2	S	SUN domain-containing protein 1	SUN1	1	0.00245786	52.172	DLS(1)RGEAT(1)LDR	2	-0.21128	2	1.088	0.971	1.111	0.989	0.964	0.923	1.19168	1.06703	1.15369	1.00406	0.935015	0.78022	0.797	0.047541
Biological Process	GO:0006417	8	regulation of translation	0.225744	Q93VP3	2	1.239	Q3	S	Eukaryotic translation initiation factor 5A-2	ELF5A-2	1	6.0539e-183	260.49	S(1)DDEHHFEASESGASK	3	-0.1846	8	0.755	0.972	0.871	1.169	0.97	1.241	0.827851	0.931034	0.871872	1.12404	0.960396	1.1763	1.239	0.039117
Biological Process	GO:0006417	8	regulation of translation	0.225744	Q8W4D8	7	1.547	Q4	S	FHA domain-containing protein DDL	DDL	0.884076	0.00248234	51.771	APS(0.522)S(0.597)RS(0.884)PS(0.998)PR	2	0.15357	1	0.902	0.662	0.824	1.133	1.254	1.185	0.89662	0.648384	0.79845	1.15025	1.25526	1.22039	1.547	0.0106176
Biological Process	GO:0006417	8	regulation of translation	0.225744	Q8W4D8	9	1.547	Q4	S	FHA domain-containing protein DDL	DDL	0.997857	0.00248234	51.771	APS(0.522)S(0.597)RS(0.884)PS(0.998)PR	2	0.15357	1	0.902	0.662	0.824	1.133	1.254	1.185	0.89662	0.648384	0.79845	1.15025	1.25526	1.22039	1.547	0.0106176
Biological Process	GO:0006417	8	regulation of translation	0.225744	Q8W4D8	100	1.313	Q4	S	FHA domain-containing protein DDL	DDL	0.911125	0.00412497	76.416	S(0.911)T(0.167)S(0.911)PS(0.011)DR	2	0.82578	3	0.861	0.822	0.943	1.112	1.202	1.018	0.855865	0.805093	0.91376	1.12893	1.2032	1.0484	1.313	0.0073046
Biological Process	GO:0022622	6	root system development	0.211232	Q38997	387	1.213	Q3	S	SNF1-related protein kinase catalytic subunit alpha KIN10	KIN10	0.970163	9.48609e-07	89.374	MHPAES(0.01)VAS(0.97)PVS(0.02)HR	3	0.11492	6	0.937	0.921	0.928	1.072	1.139	0.988	0.976042	0.877979	0.8553	1.1308	1.12438	1.03239	1.213	0.0177351
Biological Process	GO:0022622	6	root system development	0.211232	Q9S814	655	0.823	Q2	S	Ethylene-insensitive protein 2	EIN2	0.980472	3.85268e-05	81.884	SLSGEGGS(0.98)GT(0.336)GS(0.677)LS(0.006)R	2	-0.32185	2	1.154	0.966	1.022	0.912	1	1.009	1.1517	1.06271	1.12431	0.878613	0.969932	0.900089	0.823	0.0069387
Biological Process	GO:0022622	6	root system development	0.211232	Q9S814	645	0.819	Q2	S	Ethylene-insensitive protein 2	EIN2	1	2.9411e-130	220.52	AAPTSNFTVGSDGPPS(1)FR	2	0.64308	5	1.013	1.092	1.025	0.984	0.972	0.947	1.01098	1.20132	1.12761	0.947977	0.942774	0.844781	0.819	0.034201
Biological Process	GO:0022622	6	root system development	0.211232	Q9LQ55	879	1.355	Q4	S	Dynamin-2B	DRP2B	0.998029	0.00261005	63.624	Y(0.002)GSGGHS(0.998)R	3	1.2537	2	0.777	0.794	0.9	1.122	1.294	1.04	0.792857	0.807731	0.910931	1.11089	1.29271	1	1.355	0.025357
Biological Process	GO:0090066	4	regulation of anatomical structure size	0.0483376	F4HRT5	983	1.258	Q3	S	Protein CROWDED NUCLEI 1	CRWN1	0.951563	5.27447e-69	167.42	TCTTEQDGNES(1)DGKS(0.952)DS(0.038)VT(0.011)GGAHQR	3	-0.89588	2	0.81	0.781	0.906	1.326	1.054	1.079	0.848168	0.791287	0.974194	1.19352	1.08884	1.00466	1.258	0.04304
Biological Process	GO:0090066	4	regulation of anatomical structure size	0.0483376	F4HRT5	979	1.258	Q3	S	Protein CROWDED NUCLEI 1	CRWN1	0.999942	5.27447e-69	167.42	TCTTEQDGNES(1)DGKS(0.952)DS(0.038)VT(0.011)GGAHQR	3	-0.89588	2	0.81	0.781	0.906	1.326	1.054	1.079	0.848168	0.791287	0.974194	1.19352	1.08884	1.00466	1.258	0.04304
Biological Process	GO:0090066	4	regulation of anatomical structure size	0.0483376	Q9LJD8	434	0.773	Q2	S	MAP3K epsilon protein kinase 1	M3KE1	0.968129	5.90118e-22	124.43	ELSIPVDQT(0.002)S(0.03)HS(0.968)FGR	3	-0.57306	2	1.283	1.086	0.959	1.06	0.856	0.851	1.25784	1.10254	1.03676	0.967153	0.879753	0.780734	0.773	0.037764
Biological Process	GO:0009150	10	purine ribonucleotide metabolic process	0.340759	P19366	135	1.347	Q4	S	ATP synthase subunit beta, chloroplastic	atpB	1	4.65379e-14	119.25	S(1)APAFIELDTK	3	-0.5909	1	0.935	0.893	0.84	1.055	1.285	0.955	0.868152	0.876349	0.814743	1.08763	1.36123	0.998954	1.347	0.038096
Biological Process	GO:0009150	10	purine ribonucleotide metabolic process	0.340759	Q9C8P0	49	1.351	Q4	S	Dihydrolipoyllysine-residue acetyltransferase component 5 of pyruvate dehydrogenase complex, chloroplastic	EMB3003	0.971783	5.70703e-10	101.78	EIFMPALS(0.009)S(0.972)T(0.019)MTEGK	3	-0.5459	1	0.872	0.847	0.819	1.092	1.224	1.107	0.863366	0.841112	0.839139	1.04498	1.22523	1.16526	1.351	0.0033627
Biological Process	GO:0009967	7	positive regulation of signal transduction	0.0616918	Q9S814	655	0.823	Q2	S	Ethylene-insensitive protein 2	EIN2	0.980472	3.85268e-05	81.884	SLSGEGGS(0.98)GT(0.336)GS(0.677)LS(0.006)R	2	-0.32185	2	1.154	0.966	1.022	0.912	1	1.009	1.1517	1.06271	1.12431	0.878613	0.969932	0.900089	0.823	0.0069387
Biological Process	GO:0009967	7	positive regulation of signal transduction	0.0616918	Q9S814	645	0.819	Q2	S	Ethylene-insensitive protein 2	EIN2	1	2.9411e-130	220.52	AAPTSNFTVGSDGPPS(1)FR	2	0.64308	5	1.013	1.092	1.025	0.984	0.972	0.947	1.01098	1.20132	1.12761	0.947977	0.942774	0.844781	0.819	0.034201
Biological Process	GO:0009967	7	positive regulation of signal transduction	0.0616918	P18064	15	0.764	Q1	T	Guanine nucleotide-binding protein alpha-1 subunit	GPA1	0.999862	2.2917e-110	213.44	HHTEDT(1)DENTQAAEIER	3	-0.42037	2	1.124	1.115	1.172	0.913	0.879	0.868	1.20472	1.03818	1.15015	0.917588	0.904321	0.770186	0.764	0.0191973
Biological Process	GO:0010054	10	trichoblast differentiation	0.0421171	Q9S814	655	0.823	Q2	S	Ethylene-insensitive protein 2	EIN2	0.980472	3.85268e-05	81.884	SLSGEGGS(0.98)GT(0.336)GS(0.677)LS(0.006)R	2	-0.32185	2	1.154	0.966	1.022	0.912	1	1.009	1.1517	1.06271	1.12431	0.878613	0.969932	0.900089	0.823	0.0069387
Biological Process	GO:0010054	10	trichoblast differentiation	0.0421171	Q9S814	645	0.819	Q2	S	Ethylene-insensitive protein 2	EIN2	1	2.9411e-130	220.52	AAPTSNFTVGSDGPPS(1)FR	2	0.64308	5	1.013	1.092	1.025	0.984	0.972	0.947	1.01098	1.20132	1.12761	0.947977	0.942774	0.844781	0.819	0.034201
Biological Process	GO:0010054	10	trichoblast differentiation	0.0421171	Q9LQ55	879	1.355	Q4	S	Dynamin-2B	DRP2B	0.998029	0.00261005	63.624	Y(0.002)GSGGHS(0.998)R	3	1.2537	2	0.777	0.794	0.9	1.122	1.294	1.04	0.792857	0.807731	0.910931	1.11089	1.29271	1	1.355	0.025357
Biological Process	GO:0050658	8	RNA transport	0.124665	F4HXV6	765	0.799	Q2	S	Nuclear pore complex protein NUP155	NUP155	0.999872	1.22648e-21	124.87	NLFGAYSNGGES(1)ANKR	3	-0.48158	1	1.054	1.014	1.143	0.939	1.02	0.863	1.12848	1.03575	1.21338	0.915205	0.983607	0.800557	0.799	0.040717
Biological Process	GO:0050658	8	RNA transport	0.124665	Q03250	105	1.295	Q3	S	Glycine-rich RNA-binding protein 7	RBG7	0.999469	1.1035e-195	260.44	S(0.999)GGGGGY(0.001)SGGGGSYGGGGGR	2	-0.56814	2	0.792	0.895	0.865	1.045	1.207	1.151	0.808989	0.909553	0.861554	1.0492	1.1998	1.09307	1.295	0.007745
Biological Process	GO:0010150	9	leaf senescence	0.0362278	Q38997	387	1.213	Q3	S	SNF1-related protein kinase catalytic subunit alpha KIN10	KIN10	0.970163	9.48609e-07	89.374	MHPAES(0.01)VAS(0.97)PVS(0.02)HR	3	0.11492	6	0.937	0.921	0.928	1.072	1.139	0.988	0.976042	0.877979	0.8553	1.1308	1.12438	1.03239	1.213	0.0177351
Biological Process	GO:0010150	9	leaf senescence	0.0362278	Q9S814	655	0.823	Q2	S	Ethylene-insensitive protein 2	EIN2	0.980472	3.85268e-05	81.884	SLSGEGGS(0.98)GT(0.336)GS(0.677)LS(0.006)R	2	-0.32185	2	1.154	0.966	1.022	0.912	1	1.009	1.1517	1.06271	1.12431	0.878613	0.969932	0.900089	0.823	0.0069387
Biological Process	GO:0010150	9	leaf senescence	0.0362278	Q9S814	645	0.819	Q2	S	Ethylene-insensitive protein 2	EIN2	1	2.9411e-130	220.52	AAPTSNFTVGSDGPPS(1)FR	2	0.64308	5	1.013	1.092	1.025	0.984	0.972	0.947	1.01098	1.20132	1.12761	0.947977	0.942774	0.844781	0.819	0.034201
Biological Process	GO:0006006	8	glucose metabolic process	0.0616918	A0A1I9LLZ7	72	0.744	Q1	S	Glucose-6-phosphate 1-dehydrogenase	G6PD5	0.99981	0.000705579	68.277	STLKNDS(1)FVK	3	0.26059	2	1.301	1.054	1.029	0.897	0.952	0.864	1.34959	1.1469	1.02695	0.89165	0.932419	0.797048	0.744	0.033915
Biological Process	GO:0006006	8	glucose metabolic process	0.0616918	O49299	123	0.77	Q2	S	Probable phosphoglucomutase, cytoplasmic 1	At1g23190	0.99978	2.8675e-149	220.52	ATGAFILTAS(1)HNPGGPTEDFGIK	3	1.4034	4	1.052	1.099	1.204	0.921	0.857	0.928	1.13362	1.12718	1.17808	0.929364	0.869168	0.849039	0.77	0.00099974
Biological Process	GO:0006006	8	glucose metabolic process	0.0616918	O49299	121	0.629	Q1	T	Probable phosphoglucomutase, cytoplasmic 1	At1g23190	0.807054	4.40743e-12	90.397	AT(0.013)GAFILT(0.807)AS(0.18)HNPGGPTEDFGIK	5	-0.35286	1	1.15	1.138	1.392	0.716	0.734	0.988	1.23922	1.16718	1.36204	0.722503	0.744422	0.903934	0.629	0.0050158
Biological Process	GO:0018298	8	protein-chromophore linkage	0.0483376	Q39141	44	1.233	Q3	S	Chlorophyll a-b binding protein, chloroplastic	Lhb1B2	0.932945	5.22409e-15	116.58	GPS(0.933)GS(0.067)PWYGSDR	3	2.6373	5	0.946	1.029	0.873	0.976	1.216	0.944	0.876738	0.984689	0.829848	1.06087	1.0955	1.16256	1.233	0.020784
Biological Process	GO:0018298	8	protein-chromophore linkage	0.0483376	P27521	27	0.794	Q2	S	Chlorophyll a-b binding protein 4, chloroplastic	LHCA4	0.990797	0.00211842	83.278	FLTGS(0.009)S(0.991)GR	2	0.66763	1	1.072	1.158	1.148	0.917	0.924	0.835	0.984389	1.17206	1.2265	0.972428	0.836199	0.87618	0.794	0.046821
Biological Process	GO:0018298	8	protein-chromophore linkage	0.0483376	P27521	35	0.68	Q1	S	Chlorophyll a-b binding protein 4, chloroplastic	LHCA4	0.876599	3.10596e-07	91.993	DLS(0.877)FT(0.123)SIGSSAK	3	-0.088141	1	1.295	1.263	1.071	0.727	0.993	0.75	1.18916	1.27834	1.14423	0.770944	0.898643	0.786988	0.68	0.0026233
Biological Process	GO:0018298	8	protein-chromophore linkage	0.0483376	P27521	47	0.7	Q1	S	Chlorophyll a-b binding protein 4, chloroplastic	LHCA4	0.965147	0.000310576	78.324	T(0.006)S(0.029)S(0.965)FKVEAK	3	-0.57731	1	1.217	1.213	1.14	0.774	1.008	0.727	1.11754	1.22773	1.21795	0.820785	0.912217	0.762854	0.7	0.0039643
Biological Process	GO:0044093	4	positive regulation of molecular function	0.165506	Q8W4K6	407	1.209	Q3	S	At4g13350	NIG	0.993212	0	302.16	S(0.007)MS(0.993)APSLQPLQGVPSGGLQSSEVKPSGR	3	-0.24279	2	0.865	0.893	0.943	1.152	1.061	1.065	0.903866	0.903846	0.883786	1.08169	1.11099	1.06076	1.209	0.000244
Biological Process	GO:0044093	4	positive regulation of molecular function	0.165506	Q9FIQ0	205	1.232	Q3	S	Probable ADP-ribosylation factor GTPase-activating protein AGD9	AGD9	0.998207	1.5751e-111	190.19	S(0.998)KDNLY(0.002)EQKPEEPVPVIPAASPTNDTSAAGSSFASR	4	-0.76275	1	0.81	0.916	0.951	1.148	1.033	1.116	0.79803	0.917836	0.985492	1.16785	1.08966	1.07102	1.232	0.034705
Biological Process	GO:0044093	4	positive regulation of molecular function	0.165506	Q9M1P5	147	0.745	Q1	S	ADP-ribosylation factor A1E	T17J13.250	1	0.00993262	50.473	LGLHS(1)LR	3	-0.11663	1	1.273	1.094	1.094	0.973	0.764	0.919	1.30164	1.12667	1.094	1.00206	0.767839	0.853296	0.745	0.034137
Biological Process	GO:0032535	5	regulation of cellular component size	0.0483376	F4HRT5	983	1.258	Q3	S	Protein CROWDED NUCLEI 1	CRWN1	0.951563	5.27447e-69	167.42	TCTTEQDGNES(1)DGKS(0.952)DS(0.038)VT(0.011)GGAHQR	3	-0.89588	2	0.81	0.781	0.906	1.326	1.054	1.079	0.848168	0.791287	0.974194	1.19352	1.08884	1.00466	1.258	0.04304
Biological Process	GO:0032535	5	regulation of cellular component size	0.0483376	F4HRT5	979	1.258	Q3	S	Protein CROWDED NUCLEI 1	CRWN1	0.999942	5.27447e-69	167.42	TCTTEQDGNES(1)DGKS(0.952)DS(0.038)VT(0.011)GGAHQR	3	-0.89588	2	0.81	0.781	0.906	1.326	1.054	1.079	0.848168	0.791287	0.974194	1.19352	1.08884	1.00466	1.258	0.04304
Biological Process	GO:0032535	5	regulation of cellular component size	0.0483376	Q9LJD8	434	0.773	Q2	S	MAP3K epsilon protein kinase 1	M3KE1	0.968129	5.90118e-22	124.43	ELSIPVDQT(0.002)S(0.03)HS(0.968)FGR	3	-0.57306	2	1.283	1.086	0.959	1.06	0.856	0.851	1.25784	1.10254	1.03676	0.967153	0.879753	0.780734	0.773	0.037764
Biological Process	GO:0071322	6	cellular response to carbohydrate stimulus	0.054869	Q38997	387	1.213	Q3	S	SNF1-related protein kinase catalytic subunit alpha KIN10	KIN10	0.970163	9.48609e-07	89.374	MHPAES(0.01)VAS(0.97)PVS(0.02)HR	3	0.11492	6	0.937	0.921	0.928	1.072	1.139	0.988	0.976042	0.877979	0.8553	1.1308	1.12438	1.03239	1.213	0.0177351
Biological Process	GO:0071322	6	cellular response to carbohydrate stimulus	0.054869	Q9S814	655	0.823	Q2	S	Ethylene-insensitive protein 2	EIN2	0.980472	3.85268e-05	81.884	SLSGEGGS(0.98)GT(0.336)GS(0.677)LS(0.006)R	2	-0.32185	2	1.154	0.966	1.022	0.912	1	1.009	1.1517	1.06271	1.12431	0.878613	0.969932	0.900089	0.823	0.0069387
Biological Process	GO:0071322	6	cellular response to carbohydrate stimulus	0.054869	Q9S814	645	0.819	Q2	S	Ethylene-insensitive protein 2	EIN2	1	2.9411e-130	220.52	AAPTSNFTVGSDGPPS(1)FR	2	0.64308	5	1.013	1.092	1.025	0.984	0.972	0.947	1.01098	1.20132	1.12761	0.947977	0.942774	0.844781	0.819	0.034201
Biological Process	GO:0010218	7	response to far red light	0.054869	Q9SJ56	474	0.829	Q2	S	BEL1-like homeodomain protein 1	BLH1	0.981124	0.00212018	48.729	T(0.013)PLDQS(0.981)NEDS(0.005)AS(0.001)K	3	-1.921	1	1.094	1.037	0.985	1.035	0.965	0.929	1.11405	1.15222	1.05573	0.957447	0.923445	0.873942	0.829	0.0070207
Biological Process	GO:0010218	7	response to far red light	0.054869	P10797	113	1.269	Q3	T	Ribulose bisphosphate carboxylase small chain 2B, chloroplastic	RBCS-2B	0.813404	1.33392e-05	83.964	EHGNT(0.813)PGY(0.093)Y(0.093)DGR	3	1.0205	2	0.916	0.886	0.946	1.111	1.134	0.987	0.854478	0.880716	0.885768	1.14183	1.14894	1.03459	1.269	0.0026815
Biological Process	GO:0097306	6	cellular response to alcohol	0.129144	Q38997	387	1.213	Q3	S	SNF1-related protein kinase catalytic subunit alpha KIN10	KIN10	0.970163	9.48609e-07	89.374	MHPAES(0.01)VAS(0.97)PVS(0.02)HR	3	0.11492	6	0.937	0.921	0.928	1.072	1.139	0.988	0.976042	0.877979	0.8553	1.1308	1.12438	1.03239	1.213	0.0177351
Biological Process	GO:0097306	6	cellular response to alcohol	0.129144	Q9LES3	13	0.806	Q2	S	ABSCISIC ACID-INSENSITIVE 5-like protein 2	DPBF3	0.913188	0.00472043	46.249	GIVEQAKS(0.913)QS(0.087)LNR	3	-2.3253	1	1.003	1.047	1.174	0.962	0.955	0.892	1.04154	1.1246	1.18706	0.945919	0.931707	0.825162	0.806	0.0198399
Biological Process	GO:0097306	6	cellular response to alcohol	0.129144	P18064	15	0.764	Q1	T	Guanine nucleotide-binding protein alpha-1 subunit	GPA1	0.999862	2.2917e-110	213.44	HHTEDT(1)DENTQAAEIER	3	-0.42037	2	1.124	1.115	1.172	0.913	0.879	0.868	1.20472	1.03818	1.15015	0.917588	0.904321	0.770186	0.764	0.0191973
Biological Process	GO:0051704	2	multi-organism process	0.0355929	Q8W4K6	407	1.209	Q3	S	At4g13350	NIG	0.993212	0	302.16	S(0.007)MS(0.993)APSLQPLQGVPSGGLQSSEVKPSGR	3	-0.24279	2	0.865	0.893	0.943	1.152	1.061	1.065	0.903866	0.903846	0.883786	1.08169	1.11099	1.06076	1.209	0.000244
Biological Process	GO:0051704	2	multi-organism process	0.0355929	O80852	79	0.798	Q2	S	Glutathione S-transferase F9	GSTF9	0.999517	1.25384e-11	112.5	YRS(1)QGPDLLGK	3	-0.38946	1	1.053	1.012	1.03	0.888	1	1.065	1.19523	1.09881	1.10634	0.833803	0.923361	0.955157	0.798	0.0097435
Biological Process	GO:0051704	2	multi-organism process	0.0355929	Q9S814	655	0.823	Q2	S	Ethylene-insensitive protein 2	EIN2	0.980472	3.85268e-05	81.884	SLSGEGGS(0.98)GT(0.336)GS(0.677)LS(0.006)R	2	-0.32185	2	1.154	0.966	1.022	0.912	1	1.009	1.1517	1.06271	1.12431	0.878613	0.969932	0.900089	0.823	0.0069387
Biological Process	GO:0051704	2	multi-organism process	0.0355929	Q9S814	645	0.819	Q2	S	Ethylene-insensitive protein 2	EIN2	1	2.9411e-130	220.52	AAPTSNFTVGSDGPPS(1)FR	2	0.64308	5	1.013	1.092	1.025	0.984	0.972	0.947	1.01098	1.20132	1.12761	0.947977	0.942774	0.844781	0.819	0.034201
Biological Process	GO:0051704	2	multi-organism process	0.0355929	P36212	67	0.808	Q2	S	50S ribosomal protein L12-3, chloroplastic	RPL12C	0.999567	9.28456e-29	131.56	IGS(1)EISSLTLEEAR	3	-0.22076	1	1.309	1.149	1.019	0.827	0.974	0.822	1.16356	1.18454	1.02618	0.897937	0.98583	0.841351	0.808	0.02946
Biological Process	GO:0051704	2	multi-organism process	0.0355929	Q9SJ56	474	0.829	Q2	S	BEL1-like homeodomain protein 1	BLH1	0.981124	0.00212018	48.729	T(0.013)PLDQS(0.981)NEDS(0.005)AS(0.001)K	3	-1.921	1	1.094	1.037	0.985	1.035	0.965	0.929	1.11405	1.15222	1.05573	0.957447	0.923445	0.873942	0.829	0.0070207
Biological Process	GO:0051704	2	multi-organism process	0.0355929	Q39241	117	0.711	Q1	S	Thioredoxin H5	TRX5	1	0.0383388	44.98	HGGLVAS(1)A	2	-2.99	1	0.95	1.083	0.94	1.092	0.969	0.979	1.10209	1.31114	1.26174	0.988235	0.785888	0.838185	0.711	0.0163588
Biological Process	GO:0051704	2	multi-organism process	0.0355929	Q9SRH5	95	1.253	Q3	S	Mitochondrial outer membrane protein porin 1	VDAC1	0.995462	7.47436e-05	77.899	S(0.004)IFS(0.995)FKVPDQNSGK	3	-3.4544	1	0.931	0.739	0.883	1.035	1.096	1.32	0.944219	0.780359	0.914079	1.03707	1.07136	1.19891	1.253	0.036417
Biological Process	GO:0051704	2	multi-organism process	0.0355929	Q93VP3	2	1.239	Q3	S	Eukaryotic translation initiation factor 5A-2	ELF5A-2	1	6.0539e-183	260.49	S(1)DDEHHFEASESGASK	3	-0.1846	8	0.755	0.972	0.871	1.169	0.97	1.241	0.827851	0.931034	0.871872	1.12404	0.960396	1.1763	1.239	0.039117
Biological Process	GO:0051704	2	multi-organism process	0.0355929	Q9SMT7	464	1.4	Q4	T	Oxalate--CoA ligase	AAE3	0.944742	8.21357e-08	97.631	EGT(0.055)T(0.945)VTEEDIK	2	0.44766	1	0.735	0.92	0.73	1.253	1.13	1.171	0.781084	0.905512	0.77167	1.16126	1.13797	1.14244	1.4	0.022535
Biological Process	GO:0071396	6	cellular response to lipid	0.0947075	Q38997	387	1.213	Q3	S	SNF1-related protein kinase catalytic subunit alpha KIN10	KIN10	0.970163	9.48609e-07	89.374	MHPAES(0.01)VAS(0.97)PVS(0.02)HR	3	0.11492	6	0.937	0.921	0.928	1.072	1.139	0.988	0.976042	0.877979	0.8553	1.1308	1.12438	1.03239	1.213	0.0177351
Biological Process	GO:0071396	6	cellular response to lipid	0.0947075	F4IFQ0	136	0.678	Q1	T	Serine/threonine-protein phosphatase	BSL3	0.862603	4.13875e-44	132.13	LILFGGATALEGNSGGT(0.004)GT(0.863)PT(0.116)S(0.017)AGSAGIR	4	0.52462	3	1.052	0.929	0.982	0.969	1.067	1.031	1.30846	1.21756	1.25575	0.713549	0.970883	0.881197	0.678	0.0132413
Biological Process	GO:0071396	6	cellular response to lipid	0.0947075	F4IFQ0	959	0.643	Q1	S	Serine/threonine-protein phosphatase	BSL3	0.849472	1.58846e-87	193.71	LIHPLPPAIT(0.102)S(0.849)PET(0.036)S(0.013)PER	3	-0.78558	7	1.021	1.019	0.999	0.999	0.974	1.023	1.2699	1.33552	1.27749	0.735641	0.88626	0.874359	0.643	0.00199934
Biological Process	GO:0071396	6	cellular response to lipid	0.0947075	F4IFQ0	175	0.676	Q1	S	Serine/threonine-protein phosphatase	BSL3	0.999722	2.23181e-08	98.654	LTPYGEPPS(1)PR	3	0.50695	3	1.019	1.054	0.884	1.046	1.028	0.993	1.26741	1.38139	1.13043	0.77025	0.935396	0.848718	0.676	0.0083398
Biological Process	GO:0071396	6	cellular response to lipid	0.0947075	Q9LES3	13	0.806	Q2	S	ABSCISIC ACID-INSENSITIVE 5-like protein 2	DPBF3	0.913188	0.00472043	46.249	GIVEQAKS(0.913)QS(0.087)LNR	3	-2.3253	1	1.003	1.047	1.174	0.962	0.955	0.892	1.04154	1.1246	1.18706	0.945919	0.931707	0.825162	0.806	0.0198399
Biological Process	GO:0071396	6	cellular response to lipid	0.0947075	P18064	15	0.764	Q1	T	Guanine nucleotide-binding protein alpha-1 subunit	GPA1	0.999862	2.2917e-110	213.44	HHTEDT(1)DENTQAAEIER	3	-0.42037	2	1.124	1.115	1.172	0.913	0.879	0.868	1.20472	1.03818	1.15015	0.917588	0.904321	0.770186	0.764	0.0191973
Biological Process	GO:0006913	7	nucleocytoplasmic transport	0.019784	Q8W4K6	407	1.209	Q3	S	At4g13350	NIG	0.993212	0	302.16	S(0.007)MS(0.993)APSLQPLQGVPSGGLQSSEVKPSGR	3	-0.24279	2	0.865	0.893	0.943	1.152	1.061	1.065	0.903866	0.903846	0.883786	1.08169	1.11099	1.06076	1.209	0.000244
Biological Process	GO:0006913	7	nucleocytoplasmic transport	0.019784	F4HXV6	765	0.799	Q2	S	Nuclear pore complex protein NUP155	NUP155	0.999872	1.22648e-21	124.87	NLFGAYSNGGES(1)ANKR	3	-0.48158	1	1.054	1.014	1.143	0.939	1.02	0.863	1.12848	1.03575	1.21338	0.915205	0.983607	0.800557	0.799	0.040717
Biological Process	GO:0006913	7	nucleocytoplasmic transport	0.019784	Q03250	105	1.295	Q3	S	Glycine-rich RNA-binding protein 7	RBG7	0.999469	1.1035e-195	260.44	S(0.999)GGGGGY(0.001)SGGGGSYGGGGGR	2	-0.56814	2	0.792	0.895	0.865	1.045	1.207	1.151	0.808989	0.909553	0.861554	1.0492	1.1998	1.09307	1.295	0.007745
Biological Process	GO:0016071	8	mRNA metabolic process	0.0315221	P92964	177	1.259	Q3	S	Serine/arginine-rich splicing factor RS31	RS31	1	0.00836275	58.246	NGGRS(1)PRR	3	0.32722	13	0.937	0.822	0.955	1.048	1.081	1.157	0.937	0.754821	0.967579	1.0793	1.14392	1.12439	1.259	0.041864
Biological Process	GO:0016071	8	mRNA metabolic process	0.0315221	Q0WW84	393	0.706	Q1	S	Polyadenylate-binding protein RBP47B	RBP47B	0.997888	0.0016654	62.338	LS(0.002)WGRS(0.998)PNK	3	-0.32393	1	1.12	1.246	1.145	0.837	0.785	0.962	1.22137	1.30063	1.08944	0.791864	0.725508	1.03108	0.706	0.038524
Biological Process	GO:0016071	8	mRNA metabolic process	0.0315221	Q0WPK4	200	1.282	Q3	S	Protein PAT1 homolog	PAT1	0.99942	8.96851e-30	136.46	SSFVS(0.999)YPPPGSISPDQR	2	0.71314	3	0.895	1.061	0.912	1.111	0.987	1.037	0.951116	0.862602	0.841328	1.11323	1.15981	1.13086	1.282	0.0031388
Biological Process	GO:0016071	8	mRNA metabolic process	0.0315221	Q9C5J3	759	1.24	Q3	S	Protein RRC1	RRC1	0.942677	5.26825e-05	81.144	S(0.008)S(0.038)S(0.943)S(0.09)GS(0.921)DNT(0.001)GGITFK	2	-0.96346	1	0.838	0.897	0.964	1.069	1.066	1.15	0.822375	0.873418	0.97868	1.03285	1.05025	1.23258	1.24	0.047865
Biological Process	GO:0016071	8	mRNA metabolic process	0.0315221	Q9C5J3	762	1.206	Q3	S	Protein RRC1	RRC1	0.921145	1.01428e-14	108.6	S(0.008)S(0.038)S(0.943)S(0.09)GS(0.921)DNT(0.001)GGITFK	2	-0.96346	2	0.891	0.903	0.949	1.085	1.052	1.112	0.874387	0.87926	0.963452	1.04831	1.03645	1.19185	1.206	0.027219
Biological Process	GO:0016071	8	mRNA metabolic process	0.0315221	Q42404	422	0.831	Q2	S	U1 small nuclear ribonucleoprotein 70 kDa	RNU1	0.998493	6.98551e-06	102.33	SES(0.998)REY(0.001)VR	2	0.46613	3	0.93	0.976	1.082	1.023	0.966	1.038	1.07514	1.14152	1.082	0.984601	0.882192	0.875211	0.831	0.0119153
Biological Process	GO:0016071	8	mRNA metabolic process	0.0315221	Q03250	105	1.295	Q3	S	Glycine-rich RNA-binding protein 7	RBG7	0.999469	1.1035e-195	260.44	S(0.999)GGGGGY(0.001)SGGGGSYGGGGGR	2	-0.56814	2	0.792	0.895	0.865	1.045	1.207	1.151	0.808989	0.909553	0.861554	1.0492	1.1998	1.09307	1.295	0.007745
Biological Process	GO:0048366	8	leaf development	0.340759	Q38997	387	1.213	Q3	S	SNF1-related protein kinase catalytic subunit alpha KIN10	KIN10	0.970163	9.48609e-07	89.374	MHPAES(0.01)VAS(0.97)PVS(0.02)HR	3	0.11492	6	0.937	0.921	0.928	1.072	1.139	0.988	0.976042	0.877979	0.8553	1.1308	1.12438	1.03239	1.213	0.0177351
Biological Process	GO:0048366	8	leaf development	0.340759	Q9S814	655	0.823	Q2	S	Ethylene-insensitive protein 2	EIN2	0.980472	3.85268e-05	81.884	SLSGEGGS(0.98)GT(0.336)GS(0.677)LS(0.006)R	2	-0.32185	2	1.154	0.966	1.022	0.912	1	1.009	1.1517	1.06271	1.12431	0.878613	0.969932	0.900089	0.823	0.0069387
Biological Process	GO:0048366	8	leaf development	0.340759	Q9S814	645	0.819	Q2	S	Ethylene-insensitive protein 2	EIN2	1	2.9411e-130	220.52	AAPTSNFTVGSDGPPS(1)FR	2	0.64308	5	1.013	1.092	1.025	0.984	0.972	0.947	1.01098	1.20132	1.12761	0.947977	0.942774	0.844781	0.819	0.034201
Biological Process	GO:0007389	5	pattern specification process	0.206712	Q9C9X0	474	0.774	Q2	Y	Microtubule-associated protein 70-1	MAP70.1	0.780066	0.0217377	44.543	GPGNY(0.78)S(0.22)FNK	2	-2.7621	1	1.173	1.049	1.032	0.981	0.939	0.894	1.26129	1.12193	1.09091	0.765211	0.981191	0.944034	0.774	0.043619
Biological Process	GO:0007389	5	pattern specification process	0.206712	Q9SSC1	105	0.828	Q2	S	MAPK kinase substrate protein At1g80180	At1g80180	1	4.97517e-16	119	VSPAVDPPS(1)PR	2	-0.38186	11	1.098	1.052	0.998	0.956	0.89	1.075	1.14854	1.03441	1.14977	0.905303	0.904472	0.951327	0.828	0.008517
Biological Process	GO:1901700	4	response to oxygen-containing compound	0.0622834	Q38997	387	1.213	Q3	S	SNF1-related protein kinase catalytic subunit alpha KIN10	KIN10	0.970163	9.48609e-07	89.374	MHPAES(0.01)VAS(0.97)PVS(0.02)HR	3	0.11492	6	0.937	0.921	0.928	1.072	1.139	0.988	0.976042	0.877979	0.8553	1.1308	1.12438	1.03239	1.213	0.0177351
Biological Process	GO:1901700	4	response to oxygen-containing compound	0.0622834	Q9S814	655	0.823	Q2	S	Ethylene-insensitive protein 2	EIN2	0.980472	3.85268e-05	81.884	SLSGEGGS(0.98)GT(0.336)GS(0.677)LS(0.006)R	2	-0.32185	2	1.154	0.966	1.022	0.912	1	1.009	1.1517	1.06271	1.12431	0.878613	0.969932	0.900089	0.823	0.0069387
Biological Process	GO:1901700	4	response to oxygen-containing compound	0.0622834	Q9S814	645	0.819	Q2	S	Ethylene-insensitive protein 2	EIN2	1	2.9411e-130	220.52	AAPTSNFTVGSDGPPS(1)FR	2	0.64308	5	1.013	1.092	1.025	0.984	0.972	0.947	1.01098	1.20132	1.12761	0.947977	0.942774	0.844781	0.819	0.034201
Biological Process	GO:1901700	4	response to oxygen-containing compound	0.0622834	Q9FIQ0	205	1.232	Q3	S	Probable ADP-ribosylation factor GTPase-activating protein AGD9	AGD9	0.998207	1.5751e-111	190.19	S(0.998)KDNLY(0.002)EQKPEEPVPVIPAASPTNDTSAAGSSFASR	4	-0.76275	1	0.81	0.916	0.951	1.148	1.033	1.116	0.79803	0.917836	0.985492	1.16785	1.08966	1.07102	1.232	0.034705
Biological Process	GO:1901700	4	response to oxygen-containing compound	0.0622834	Q9SJ56	474	0.829	Q2	S	BEL1-like homeodomain protein 1	BLH1	0.981124	0.00212018	48.729	T(0.013)PLDQS(0.981)NEDS(0.005)AS(0.001)K	3	-1.921	1	1.094	1.037	0.985	1.035	0.965	0.929	1.11405	1.15222	1.05573	0.957447	0.923445	0.873942	0.829	0.0070207
Biological Process	GO:1901700	4	response to oxygen-containing compound	0.0622834	Q03250	105	1.295	Q3	S	Glycine-rich RNA-binding protein 7	RBG7	0.999469	1.1035e-195	260.44	S(0.999)GGGGGY(0.001)SGGGGSYGGGGGR	2	-0.56814	2	0.792	0.895	0.865	1.045	1.207	1.151	0.808989	0.909553	0.861554	1.0492	1.1998	1.09307	1.295	0.007745
Biological Process	GO:1901700	4	response to oxygen-containing compound	0.0622834	P18064	15	0.764	Q1	T	Guanine nucleotide-binding protein alpha-1 subunit	GPA1	0.999862	2.2917e-110	213.44	HHTEDT(1)DENTQAAEIER	3	-0.42037	2	1.124	1.115	1.172	0.913	0.879	0.868	1.20472	1.03818	1.15015	0.917588	0.904321	0.770186	0.764	0.0191973
Biological Process	GO:1901700	4	response to oxygen-containing compound	0.0622834	Q9ZST4	115	1.312	Q4	S	Nitrogen regulatory protein P-II homolog	GLB1	0.833139	0.000116346	79.875	GFGAQGGS(0.833)T(0.167)ER	2	0.73919	1	0.867	0.882	0.853	1.16	1.06	1.16	0.869609	0.899083	0.842053	1.17409	1.07287	1.17886	1.312	0.0016812
Biological Process	GO:1901700	4	response to oxygen-containing compound	0.0622834	F4IFQ0	136	0.678	Q1	T	Serine/threonine-protein phosphatase	BSL3	0.862603	4.13875e-44	132.13	LILFGGATALEGNSGGT(0.004)GT(0.863)PT(0.116)S(0.017)AGSAGIR	4	0.52462	3	1.052	0.929	0.982	0.969	1.067	1.031	1.30846	1.21756	1.25575	0.713549	0.970883	0.881197	0.678	0.0132413
Biological Process	GO:1901700	4	response to oxygen-containing compound	0.0622834	F4IFQ0	959	0.643	Q1	S	Serine/threonine-protein phosphatase	BSL3	0.849472	1.58846e-87	193.71	LIHPLPPAIT(0.102)S(0.849)PET(0.036)S(0.013)PER	3	-0.78558	7	1.021	1.019	0.999	0.999	0.974	1.023	1.2699	1.33552	1.27749	0.735641	0.88626	0.874359	0.643	0.00199934
Biological Process	GO:1901700	4	response to oxygen-containing compound	0.0622834	F4IFQ0	175	0.676	Q1	S	Serine/threonine-protein phosphatase	BSL3	0.999722	2.23181e-08	98.654	LTPYGEPPS(1)PR	3	0.50695	3	1.019	1.054	0.884	1.046	1.028	0.993	1.26741	1.38139	1.13043	0.77025	0.935396	0.848718	0.676	0.0083398
Biological Process	GO:1901700	4	response to oxygen-containing compound	0.0622834	Q9LES3	13	0.806	Q2	S	ABSCISIC ACID-INSENSITIVE 5-like protein 2	DPBF3	0.913188	0.00472043	46.249	GIVEQAKS(0.913)QS(0.087)LNR	3	-2.3253	1	1.003	1.047	1.174	0.962	0.955	0.892	1.04154	1.1246	1.18706	0.945919	0.931707	0.825162	0.806	0.0198399
Biological Process	GO:1901700	4	response to oxygen-containing compound	0.0622834	Q9LQ55	879	1.355	Q4	S	Dynamin-2B	DRP2B	0.998029	0.00261005	63.624	Y(0.002)GSGGHS(0.998)R	3	1.2537	2	0.777	0.794	0.9	1.122	1.294	1.04	0.792857	0.807731	0.910931	1.11089	1.29271	1	1.355	0.025357
Biological Process	GO:0048764	11	trichoblast maturation	0.0421171	Q9S814	655	0.823	Q2	S	Ethylene-insensitive protein 2	EIN2	0.980472	3.85268e-05	81.884	SLSGEGGS(0.98)GT(0.336)GS(0.677)LS(0.006)R	2	-0.32185	2	1.154	0.966	1.022	0.912	1	1.009	1.1517	1.06271	1.12431	0.878613	0.969932	0.900089	0.823	0.0069387
Biological Process	GO:0048764	11	trichoblast maturation	0.0421171	Q9S814	645	0.819	Q2	S	Ethylene-insensitive protein 2	EIN2	1	2.9411e-130	220.52	AAPTSNFTVGSDGPPS(1)FR	2	0.64308	5	1.013	1.092	1.025	0.984	0.972	0.947	1.01098	1.20132	1.12761	0.947977	0.942774	0.844781	0.819	0.034201
Biological Process	GO:0048764	11	trichoblast maturation	0.0421171	Q9LQ55	879	1.355	Q4	S	Dynamin-2B	DRP2B	0.998029	0.00261005	63.624	Y(0.002)GSGGHS(0.998)R	3	1.2537	2	0.777	0.794	0.9	1.122	1.294	1.04	0.792857	0.807731	0.910931	1.11089	1.29271	1	1.355	0.025357
Biological Process	GO:1990748	6	cellular detoxification	0.054869	O80852	79	0.798	Q2	S	Glutathione S-transferase F9	GSTF9	0.999517	1.25384e-11	112.5	YRS(1)QGPDLLGK	3	-0.38946	1	1.053	1.012	1.03	0.888	1	1.065	1.19523	1.09881	1.10634	0.833803	0.923361	0.955157	0.798	0.0097435
Biological Process	GO:1990748	6	cellular detoxification	0.054869	Q39241	117	0.711	Q1	S	Thioredoxin H5	TRX5	1	0.0383388	44.98	HGGLVAS(1)A	2	-2.99	1	0.95	1.083	0.94	1.092	0.969	0.979	1.10209	1.31114	1.26174	0.988235	0.785888	0.838185	0.711	0.0163588
Biological Process	GO:0051345	6	positive regulation of hydrolase activity	0.264143	Q8W4K6	407	1.209	Q3	S	At4g13350	NIG	0.993212	0	302.16	S(0.007)MS(0.993)APSLQPLQGVPSGGLQSSEVKPSGR	3	-0.24279	2	0.865	0.893	0.943	1.152	1.061	1.065	0.903866	0.903846	0.883786	1.08169	1.11099	1.06076	1.209	0.000244
Biological Process	GO:0051345	6	positive regulation of hydrolase activity	0.264143	Q9FIQ0	205	1.232	Q3	S	Probable ADP-ribosylation factor GTPase-activating protein AGD9	AGD9	0.998207	1.5751e-111	190.19	S(0.998)KDNLY(0.002)EQKPEEPVPVIPAASPTNDTSAAGSSFASR	4	-0.76275	1	0.81	0.916	0.951	1.148	1.033	1.116	0.79803	0.917836	0.985492	1.16785	1.08966	1.07102	1.232	0.034705
Biological Process	GO:1902580	4	single-organism cellular localization	0.142171	Q9FXT6	73	1.206	Q3	S	Peroxisomal membrane protein PEX14	PEX14	1	0.00121689	66.393	VRGS(1)PVIHR	3	-0.43596	1	0.925	0.841	0.977	1.102	1.09	1.055	0.931521	0.817298	0.953171	1.12679	1.09768	1.03533	1.206	0.024821
Biological Process	GO:1902580	4	single-organism cellular localization	0.142171	F4HXV6	765	0.799	Q2	S	Nuclear pore complex protein NUP155	NUP155	0.999872	1.22648e-21	124.87	NLFGAYSNGGES(1)ANKR	3	-0.48158	1	1.054	1.014	1.143	0.939	1.02	0.863	1.12848	1.03575	1.21338	0.915205	0.983607	0.800557	0.799	0.040717
Biological Process	GO:0034613	5	cellular protein localization	0.0815778	Q9FXT6	73	1.206	Q3	S	Peroxisomal membrane protein PEX14	PEX14	1	0.00121689	66.393	VRGS(1)PVIHR	3	-0.43596	1	0.925	0.841	0.977	1.102	1.09	1.055	0.931521	0.817298	0.953171	1.12679	1.09768	1.03533	1.206	0.024821
Biological Process	GO:0034613	5	cellular protein localization	0.0815778	Q9LPL6	383	1.203	Q3	S	TOM1-like protein 3	TOL3	0.999978	3.8833e-121	205.61	S(1)PEHALFTKPVYDQTEQLPPAPWETQEPR	4	0.032455	1	0.845	0.813	0.991	1.092	1.088	1.15	0.860489	0.845114	1.00101	1.12346	1.01493	1.11759	1.203	0.041499
Biological Process	GO:0034613	5	cellular protein localization	0.0815778	F4HXV6	765	0.799	Q2	S	Nuclear pore complex protein NUP155	NUP155	0.999872	1.22648e-21	124.87	NLFGAYSNGGES(1)ANKR	3	-0.48158	1	1.054	1.014	1.143	0.939	1.02	0.863	1.12848	1.03575	1.21338	0.915205	0.983607	0.800557	0.799	0.040717
Biological Process	GO:0034613	5	cellular protein localization	0.0815778	Q03250	105	1.295	Q3	S	Glycine-rich RNA-binding protein 7	RBG7	0.999469	1.1035e-195	260.44	S(0.999)GGGGGY(0.001)SGGGGSYGGGGGR	2	-0.56814	2	0.792	0.895	0.865	1.045	1.207	1.151	0.808989	0.909553	0.861554	1.0492	1.1998	1.09307	1.295	0.007745
Biological Process	GO:0034613	5	cellular protein localization	0.0815778	Q9FF75	54	0.797	Q2	S	SUN domain-containing protein 1	SUN1	1	0.00245786	52.172	DLS(1)RGEAT(1)LDR	2	-0.21128	2	1.088	0.971	1.111	0.989	0.964	0.923	1.19168	1.06703	1.15369	1.00406	0.935015	0.78022	0.797	0.047541
Biological Process	GO:0006403	4	RNA localization	0.133351	F4HXV6	765	0.799	Q2	S	Nuclear pore complex protein NUP155	NUP155	0.999872	1.22648e-21	124.87	NLFGAYSNGGES(1)ANKR	3	-0.48158	1	1.054	1.014	1.143	0.939	1.02	0.863	1.12848	1.03575	1.21338	0.915205	0.983607	0.800557	0.799	0.040717
Biological Process	GO:0006403	4	RNA localization	0.133351	Q03250	105	1.295	Q3	S	Glycine-rich RNA-binding protein 7	RBG7	0.999469	1.1035e-195	260.44	S(0.999)GGGGGY(0.001)SGGGGSYGGGGGR	2	-0.56814	2	0.792	0.895	0.865	1.045	1.207	1.151	0.808989	0.909553	0.861554	1.0492	1.1998	1.09307	1.295	0.007745
Biological Process	GO:0009756	7	carbohydrate mediated signaling	0.0255282	Q38997	387	1.213	Q3	S	SNF1-related protein kinase catalytic subunit alpha KIN10	KIN10	0.970163	9.48609e-07	89.374	MHPAES(0.01)VAS(0.97)PVS(0.02)HR	3	0.11492	6	0.937	0.921	0.928	1.072	1.139	0.988	0.976042	0.877979	0.8553	1.1308	1.12438	1.03239	1.213	0.0177351
Biological Process	GO:0009756	7	carbohydrate mediated signaling	0.0255282	Q9S814	655	0.823	Q2	S	Ethylene-insensitive protein 2	EIN2	0.980472	3.85268e-05	81.884	SLSGEGGS(0.98)GT(0.336)GS(0.677)LS(0.006)R	2	-0.32185	2	1.154	0.966	1.022	0.912	1	1.009	1.1517	1.06271	1.12431	0.878613	0.969932	0.900089	0.823	0.0069387
Biological Process	GO:0009756	7	carbohydrate mediated signaling	0.0255282	Q9S814	645	0.819	Q2	S	Ethylene-insensitive protein 2	EIN2	1	2.9411e-130	220.52	AAPTSNFTVGSDGPPS(1)FR	2	0.64308	5	1.013	1.092	1.025	0.984	0.972	0.947	1.01098	1.20132	1.12761	0.947977	0.942774	0.844781	0.819	0.034201
Biological Process	GO:0034248	6	regulation of cellular amide metabolic process	0.225744	Q93VP3	2	1.239	Q3	S	Eukaryotic translation initiation factor 5A-2	ELF5A-2	1	6.0539e-183	260.49	S(1)DDEHHFEASESGASK	3	-0.1846	8	0.755	0.972	0.871	1.169	0.97	1.241	0.827851	0.931034	0.871872	1.12404	0.960396	1.1763	1.239	0.039117
Biological Process	GO:0034248	6	regulation of cellular amide metabolic process	0.225744	Q8W4D8	7	1.547	Q4	S	FHA domain-containing protein DDL	DDL	0.884076	0.00248234	51.771	APS(0.522)S(0.597)RS(0.884)PS(0.998)PR	2	0.15357	1	0.902	0.662	0.824	1.133	1.254	1.185	0.89662	0.648384	0.79845	1.15025	1.25526	1.22039	1.547	0.0106176
Biological Process	GO:0034248	6	regulation of cellular amide metabolic process	0.225744	Q8W4D8	9	1.547	Q4	S	FHA domain-containing protein DDL	DDL	0.997857	0.00248234	51.771	APS(0.522)S(0.597)RS(0.884)PS(0.998)PR	2	0.15357	1	0.902	0.662	0.824	1.133	1.254	1.185	0.89662	0.648384	0.79845	1.15025	1.25526	1.22039	1.547	0.0106176
Biological Process	GO:0034248	6	regulation of cellular amide metabolic process	0.225744	Q8W4D8	100	1.313	Q4	S	FHA domain-containing protein DDL	DDL	0.911125	0.00412497	76.416	S(0.911)T(0.167)S(0.911)PS(0.011)DR	2	0.82578	3	0.861	0.822	0.943	1.112	1.202	1.018	0.855865	0.805093	0.91376	1.12893	1.2032	1.0484	1.313	0.0073046
Biological Process	GO:0009890	6	negative regulation of biosynthetic process	0.368976	Q9SLJ2	60	1.207	Q3	S	Dehydrin HIRD11	HIRD11	1	0.00048045	52.095	IHGGEGKS(1)HDGEGK	5	1.627	2	0.905	0.906	0.764	1.163	1.047	1.21	0.918782	0.929231	0.848889	1.1215	1.04387	1.08911	1.207	0.0059201
Biological Process	GO:0009890	6	negative regulation of biosynthetic process	0.368976	Q8W4D8	7	1.547	Q4	S	FHA domain-containing protein DDL	DDL	0.884076	0.00248234	51.771	APS(0.522)S(0.597)RS(0.884)PS(0.998)PR	2	0.15357	1	0.902	0.662	0.824	1.133	1.254	1.185	0.89662	0.648384	0.79845	1.15025	1.25526	1.22039	1.547	0.0106176
Biological Process	GO:0009890	6	negative regulation of biosynthetic process	0.368976	Q8W4D8	9	1.547	Q4	S	FHA domain-containing protein DDL	DDL	0.997857	0.00248234	51.771	APS(0.522)S(0.597)RS(0.884)PS(0.998)PR	2	0.15357	1	0.902	0.662	0.824	1.133	1.254	1.185	0.89662	0.648384	0.79845	1.15025	1.25526	1.22039	1.547	0.0106176
[truncated: 383 more rows]
